# Supplementary material for: Optimized RNA-targeting CRISPR/Cas13d technology outperforms shRNA in identifying functional circRNAs
Source: Genome Biol. 2021 Jan 21;22:41. doi: 10.1186/s13059-021-02263-9 (PMC7818937; doi:10.1186/s13059-021-02263-9)
Supplement: Supplementary file 2 — Additional file 2: Table S1. List of circRNAs in 20 HCC patients. [file 13059_2021_2263_MOESM2_ESM.xlsx]

## Sheet: expressed_circRNA_fold
chrom	start	end	strand	gene	gene_id	flanking_intron	N3_circRNA_read	N3_circRNA_rpm	T3_circRNA_read	T3_circRNA_rpm	3_high_circRNA?	3_upregulated_circRNA	N3_gene_fpkm	T3_gene_fpkm	3_upregulated_gene	N6_circRNA_read	N6_circRNA_rpm	T6_circRNA_read	T6_circRNA_rpm	6_high_circRNA?	6_upregulated_circRNA	N6_gene_fpkm	T6_gene_fpkm	6_upregulated_gene	N7_circRNA_read	N7_circRNA_rpm	T7_circRNA_read	T7_circRNA_rpm	7_high_circRNA?	7_upregulated_circRNA	N7_gene_fpkm	T7_gene_fpkm	7_upregulated_gene	N8_circRNA_read	N8_circRNA_rpm	T8_circRNA_read	T8_circRNA_rpm	8_high_circRNA?	8_upregulated_circRNA	N8_gene_fpkm	T8_gene_fpkm	8_upregulated_gene	N10_circRNA_read	N10_circRNA_rpm	T10_circRNA_read	T10_circRNA_rpm	10_high_circRNA?	10_upregulated_circRNA	N10_gene_fpkm
chr3	78763546	78767033	-	ROBO1	uc003dqb.2	chr3:78737922-78763546|chr3:78767033-78795892	0	0	0	0	No	No	14.2	5.76	No	2	0.0288224	0	0	No	No	7.82	27.14	Yes	0	0	0	0	No	No	3.32	12.66	Yes	0	0	1	0.0138729	No	Yes	10.31	46.85	Yes	0	0	2	0.0271429	No	Yes	5.55
chr13	46577273	46594692	-	ZC3H13	uc010tfw.1	chr13:46563232-46577273|chr13:46594692-46616298	1	0.0161253	2	0.0301659	No	Yes	21.35	11.76	No	4	0.0576448	1	0.0150408	No	No	17.48	6.67	No	5	0.0824174	1	0.0159059	No	No	15.88	15.05	No	4	0.0709699	0	0	No	No	12.88	11.06	No	4	0.0659272	0	0	No	No	18.26
chr18	74561481	74563895	+	ZNF236	uc002lmi.3	chr18:74536362-74561481|chr18:74563895-74580640	5	0.0806265	10	0.150829	Yes	Yes	4.9	4.4	No	6	0.0864672	3	0.0451224	No	No	2.66	2.22	No	3	0.0494505	6	0.0954352	No	Yes	1.99	4.06	Yes	5	0.0887124	8	0.110983	Yes	Yes	2.58	2.9	Yes	6	0.0988907	4	0.0542857	No	No	2.33
chr4	146083791	146092872	-	OTUD4	uc003ika.4	chr4:146080787-146083791|chr4:146092872-146095812	0	0	1	0.0150829	No	Yes	16.11	15.89	No	1	0.0144112	0	0	No	No	10.63	5.47	No	6	0.0989009	3	0.0477176	No	No	10.53	12.39	Yes	0	0	2	0.0277457	No	Yes	13.26	22.4	Yes	3	0.0494454	1	0.0135714	No	No	12.45
chr7	73100965	73101425	+	WBSCR22	uc003tyt.3	chr7:73098134-73100965|chr7:73101425-73105245	1	0.0161253	1	0.0150829	No	No	13.31	15.03	Yes	3	0.0432336	0	0	No	No	10.15	28.76	Yes	2	0.032967	1	0.0159059	No	No	8.34	15.41	Yes	1	0.0177425	2	0.0277457	No	Yes	9.42	19.24	Yes	2	0.0329636	1	0.0135714	No	No	10.5
chr15	63824845	63866602	+	USP3	uc002amf.4	chr15:63797029-63824845|chr15:63866602-63880503	1	0.0161253	1	0.0150829	No	No	9.28	8.62	No	0	0	1	0.0150408	No	Yes	6.09	9.33	Yes	0	0	0	0	No	No	4.71	9.8	Yes	0	0	0	0	No	No	5.31	6.93	Yes	0	0	1	0.0135714	No	Yes	6.74
chr6	13579682	13601181	+	SIRT5	uc003naw.3	chr6:13574856-13579682|chr6:13601181-13604707	0	0	2	0.0301659	No	Yes	9.62	6.98	No	2	0.0288224	0	0	No	No	8.99	5.85	No	2	0.032967	4	0.0636235	No	Yes	11.61	7.75	No	2	0.035485	1	0.0138729	No	No	10.23	7.74	No	2	0.0329636	1	0.0135714	No	No	6.86
chr14	39746137	39818181	+	CTAGE5	uc001wuy.4	chr14:39734625-39746137|chr14:39818181-39819301	3	0.0483759	5	0.0754147	No	Yes	44.99	69.35	Yes	3	0.0432336	3	0.0451224	No	Yes	47.3	25.4	No	2	0.032967	2	0.0318117	No	No	52.59	23.45	No	2	0.035485	2	0.0277457	No	No	58.43	59.43	Yes	0	0	3	0.0407143	No	Yes	48.43
chr10	32308785	32310215	-	KIF5B	uc001iwe.4	chr10:32307490-32308785|chr10:32310215-32311067	3	0.0483759	2	0.0301659	No	No	47.34	52.5	Yes	1	0.0144112	1	0.0150408	No	Yes	28.09	58.93	Yes	0	0	3	0.0477176	No	Yes	19.18	60.55	Yes	0	0	1	0.0138729	No	Yes	29.6	58.19	Yes	5	0.082409	0	0	No	No	31.47
chr20	35421651	35467844	-	SOGA1	uc021wcx.1	chr20:35415040-35421651|chr20:35467844-35491060	1	0.0161253	0	0	No	No	5.38	5.66	Yes	0	0	1	0.0150408	No	Yes	2.53	5.49	Yes	0	0	3	0.0477176	No	Yes	1.06	7.86	Yes	0	0	0	0	No	No	2.97	4.38	Yes	0	0	0	0	No	No	2.24
chr14	35055435	35078948	-	SNX6	uc001wse.1	chr14:35050806-35055435|chr14:35078948-35099112	0	0	3	0.0452488	No	Yes	33.88	29.18	No	1	0.0144112	2	0.0300816	No	Yes	22.42	19.84	No	4	0.0659339	2	0.0318117	No	No	20.7	28.93	Yes	0	0	4	0.0554914	No	Yes	23.84	31.68	Yes	0	0	1	0.0135714	No	Yes	27.9
chr9	17388159	17395067	+	CNTLN	uc003zmz.2	chr9:17366715-17388159|chr9:17395067-17409293	0	0	7	0.105581	Yes	Yes	10.74	19.23	Yes	1	0.0144112	2	0.0300816	No	Yes	6.57	6.29	No	2	0.032967	0	0	No	No	15.79	16.16	Yes	0	0	1	0.0138729	No	Yes	10.73	10.13	No	0	0	0	0	No	No	10.03
chr1	231506307	231509845	-	EGLN1	uc001huu.3	chr1:231503382-231506307|chr1:231509845-231555921	2	0.0322506	2	0.0301659	No	No	35.28	85.56	Yes	1	0.0144112	1	0.0150408	No	Yes	25.43	142.89	Yes	0	0	1	0.0159059	No	Yes	28.07	33.57	Yes	2	0.035485	3	0.0416186	No	Yes	26.9	26.09	No	0	0	0	0	No	No	35.29
chr1	117944807	117948267	+	MAN1A2	uc001ehd.1	chr1:117911107-117944807|chr1:117948267-117957334	13	0.209629	32	0.482654	Yes	Yes	24.57	33.79	Yes	13	0.187346	39	0.586591	Yes	Yes	18.78	31.8	Yes	61	1.00549	24	0.381741	Yes	No	22.21	25.33	Yes	7	0.124197	13	0.180347	Yes	Yes	18.8	22.18	Yes	9	0.148336	67	0.909286	Yes	Yes	20.89
chr7	148716083	148718239	-	PDIA4	uc003wff.2	chr7:148712134-148716083|chr7:148718239-148725412	1	0.0161253	2	0.0301659	No	Yes	68.58	105.03	Yes	3	0.0432336	3	0.0451224	No	Yes	80.92	232.14	Yes	3	0.0494505	0	0	No	No	71.86	66.21	No	5	0.0887124	1	0.0138729	No	No	78.32	74.96	No	2	0.0329636	2	0.0271429	No	No	126.62
chrY	15021270	15024974	+	DDX3Y	uc004fsu.1	chrY:15019505-15021270|chrY:15024974-15025629	0	0	0	0	No	No	0.01	0.03	Yes	4	0.0576448	0	0	No	No	19.58	37.84	Yes	3	0.0494505	2	0.0318117	No	No	20.32	16.05	No	2	0.035485	3	0.0416186	No	Yes	17.75	18.5	Yes	2	0.0329636	0	0	No	No	16.47
chr17	26490568	26499644	+	NLK	uc010crj.3	chr17:26488292-26490568|chr17:26499644-26512204	1	0.0161253	0	0	No	No	6.75	10.78	Yes	3	0.0432336	0	0	No	No	4.8	9.48	Yes	2	0.032967	0	0	No	No	4.51	7.35	Yes	1	0.0177425	2	0.0277457	No	Yes	6.88	13.01	Yes	2	0.0329636	0	0	No	No	6.18
chr2	206992520	206994966	-	NDUFS1	uc010ziq.2	chr2:206991568-206992520|chr2:206994966-206997668	3	0.0483759	2	0.0301659	No	No	40.27	62.79	Yes	5	0.072056	0	0	No	No	44.28	82.09	Yes	14	0.230769	7	0.111341	Yes	No	40.34	59.22	Yes	2	0.035485	2	0.0277457	No	No	37.39	44.72	Yes	5	0.082409	3	0.0407143	No	No	42.7
chr10	28872327	28884970	+	WAC	uc001iud.3	chr10:28824686-28872327|chr10:28884970-28897114	1	0.0161253	1	0.0150829	No	No	22.63	27.21	Yes	2	0.0288224	1	0.0150408	No	No	13.25	23.93	Yes	6	0.0989009	7	0.111341	Yes	Yes	13.82	29.99	Yes	2	0.035485	0	0	No	No	16.05	19.89	Yes	4	0.0659272	2	0.0271429	No	No	15
chr8	37971709	37976881	+	ASH2L	uc003xkt.5	chr8:37968351-37971709|chr8:37976881-37978449	2	0.0322506	3	0.0452488	No	Yes	8.52	9.72	Yes	4	0.0576448	1	0.0150408	No	No	7.32	3.87	No	8	0.131868	1	0.0159059	Yes	No	5.17	7.26	Yes	1	0.0177425	1	0.0138729	No	No	5.97	5.68	No	3	0.0494454	5	0.0678571	No	Yes	6.62
chr14	66028054	66028484	+	FUT8	uc001xin.3	chr14:65922436-66028054|chr14:66028484-66082695	3	0.0483759	4	0.0603318	No	Yes	6.68	2.66	No	4	0.0576448	2	0.0300816	No	No	3.63	1	No	0	0	2	0.0318117	No	Yes	2.29	4.01	Yes	2	0.035485	5	0.0693643	No	Yes	3.41	4.49	Yes	3	0.0494454	2	0.0271429	No	No	3.44
chr7	95906507	95926263	-	SLC25A13	uc003uof.4	chr7:95864229-95906507|chr7:95926263-95951253	0	0	2	0.0301659	No	Yes	33.11	43.58	Yes	0	0	1	0.0150408	No	Yes	43.35	50.83	Yes	0	0	5	0.0795294	No	Yes	38.91	45.57	Yes	1	0.0177425	0	0	No	No	39.57	33.23	No	0	0	1	0.0135714	No	Yes	32.85
chr11	93480462	93493024	+	C11orf54	uc001pef.3	chr11:93474894-93480462|chr11:93493024-93494680	0	0	3	0.0452488	No	Yes	54.92	44.93	No	2	0.0288224	3	0.0451224	No	Yes	59.42	25.08	No	6	0.0989009	0	0	No	No	99.7	48.75	No	0	0	0	0	No	No	68.32	30.74	No	1	0.0164818	0	0	No	No	42.53
chr12	88500451	88500875	-	CEP290	uc001tar.3	chr12:88496788-88500451|chr12:88500875-88502842	2	0.0322506	0	0	No	No	6.42	4.67	No	3	0.0432336	2	0.0300816	No	No	4.93	7.66	Yes	0	0	6	0.0954352	No	Yes	3.4	5.92	Yes	1	0.0177425	0	0	No	No	5.45	10.14	Yes	2	0.0329636	6	0.0814286	No	Yes	4.29
chr21	40600425	40601362	-	BRWD1	uc010goc.1	chr21:40597123-40600425|chr21:40601362-40604102	3	0.0483759	2	0.0301659	No	No	32.74	29.71	No	2	0.0288224	4	0.0601632	No	Yes	20.62	34.03	Yes	4	0.0659339	5	0.0795294	No	Yes	29.41	25.92	No	1	0.0177425	2	0.0277457	No	Yes	21.88	18.47	No	2	0.0329636	0	0	No	No	24.31
chr5	94244955	94259726	-	MCTP1	uc003kkv.2	chr5:94230540-94244955|chr5:94259726-94267657	1	0.0161253	0	0	No	No	4.16	9.89	Yes	3	0.0432336	1	0.0150408	No	No	2.11	14.15	Yes	3	0.0494505	3	0.0477176	No	No	1.89	4.99	Yes	0	0	0	0	No	No	2.6	3.01	Yes	2	0.0329636	0	0	No	No	2.61
chr2	20478343	20527139	-	PUM2	uc002rdu.1	chr2:20463221-20478343|chr2:20527139-20550357	2	0.0322506	4	0.0603318	No	Yes	33.85	32.67	No	2	0.0288224	1	0.0150408	No	No	24.52	21.78	No	4	0.0659339	1	0.0159059	No	No	17.78	31.64	Yes	2	0.035485	0	0	No	No	24.95	33.59	Yes	0	0	1	0.0135714	No	Yes	25.32
chr1	151611363	151611595	+	SNX27	uc031ppc.1	chr1:151584857-151611363|chr1:151611595-151630710	2	0.0322506	4	0.0603318	No	Yes	14.61	27.28	Yes	3	0.0432336	7	0.105286	Yes	Yes	10.5	36.66	Yes	0	0	6	0.0954352	No	Yes	8.47	20.07	Yes	1	0.0177425	5	0.0693643	No	Yes	15.4	27.43	Yes	1	0.0164818	1	0.0135714	No	No	11.3
chr14	91947919	91952074	-	SMEK1	uc001xzm.3	chr14:91943330-91947919|chr14:91952074-91957090	3	0.0483759	6	0.0904977	No	Yes	36.28	41.58	Yes	5	0.072056	3	0.0451224	No	No	22.25	20.15	No	8	0.131868	3	0.0477176	Yes	No	27.84	30.77	Yes	6	0.106455	0	0	Yes	No	29.92	43.34	Yes	3	0.0494454	3	0.0407143	No	No	24.45
chrX	84322132	84329397	+	APOOL	uc004eem.3	chrX:84310931-84322132|chrX:84329397-84342595	2	0.0322506	11	0.165912	Yes	Yes	6.06	6.54	Yes	10	0.144112	6	0.0902448	Yes	No	6.11	5.67	No	11	0.181318	6	0.0954352	Yes	No	4.4	5.86	Yes	0	0	3	0.0416186	No	Yes	6.96	5.24	No	2	0.0329636	2	0.0271429	No	No	5.67
chr11	72695132	72726930	-	FCHSD2	uc001oth.4	chr11:72632995-72695132|chr11:72726930-72794739	1	0.0161253	0	0	No	No	19.3	5.95	No	0	0	0	0	No	No	10.76	3.59	No	3	0.0494505	1	0.0159059	No	No	9.47	10.31	Yes	0	0	0	0	No	No	8.51	6.25	No	1	0.0164818	0	0	No	No	10.19
chr1	58992932	59002413	-	OMA1	uc001cyx.1	chr1:58971881-58992932|chr1:59002413-59004466	1	0.0161253	0	0	No	No	15.1	12.12	No	1	0.0144112	6	0.0902448	No	Yes	16.96	21.01	Yes	2	0.032967	2	0.0318117	No	No	14.21	10.66	No	0	0	1	0.0138729	No	Yes	15.75	19.87	Yes	2	0.0329636	3	0.0407143	No	Yes	12.15
chr3	172003715	172016577	+	FNDC3B	uc003fhy.3	chr3:171969331-172003715|chr3:172016577-172025152	0	0	3	0.0452488	No	Yes	38.53	36.56	No	0	0	1	0.0150408	No	Yes	23.98	53.31	Yes	5	0.0824174	0	0	No	No	21.39	33.33	Yes	0	0	2	0.0277457	No	Yes	24.65	43.73	Yes	0	0	2	0.0271429	No	Yes	34.58
chr1	243736227	244006584	-	AKT3	uc021plu.1	chr1:243727150-243736227|chr1:244006584-244006845	1	0.0161253	0	0	No	No	16.72	10.49	No	0	0	0	0	No	No	6.73	0.67	No	2	0.032967	1	0.0159059	No	No	7.23	9.85	Yes	0	0	1	0.0138729	No	Yes	5.73	5.05	No	0	0	1	0.0135714	No	Yes	7.72
chr7	139083344	139094400	+	LUC7L2	uc011kqs.2	chr7:139060902-139083344|chr7:139094400-139097296	0	0	0	0	No	No	37.76	37.92	Yes	2	0.0288224	5	0.075204	No	Yes	26.94	51.9	Yes	4	0.0659339	3	0.0477176	No	No	39.64	40.15	Yes	1	0.0177425	3	0.0416186	No	Yes	31.12	41.79	Yes	0	0	3	0.0407143	No	Yes	26.71
chr8	42780699	42798588	+	HOOK3	uc010lxq.1	chr8:42761401-42780699|chr8:42798588-42805530	0	0	2	0.0301659	No	Yes	16.84	10.89	No	2	0.0288224	1	0.0150408	No	No	8.84	5.81	No	4	0.0659339	4	0.0636235	No	No	7.72	13.89	Yes	2	0.035485	3	0.0416186	No	Yes	9.42	13.09	Yes	1	0.0164818	1	0.0135714	No	No	10.25
chr2	72945231	72960247	-	EXOC6B	uc010fep.3	chr2:72802797-72945231|chr2:72960247-72968432	35	0.564385	23	0.346908	Yes	No	8.56	4.58	No	23	0.331458	20	0.300816	Yes	No	5.9	7.11	Yes	34	0.560439	15	0.238588	Yes	No	4.11	5.78	Yes	9	0.159682	14	0.19422	Yes	Yes	4.91	4.81	No	12	0.197781	26	0.352857	Yes	Yes	6.05
chr3	30686238	30691952	+	TGFBR2	uc021wut.1	chr3:30648469-30686238|chr3:30691952-30713129	0	0	0	0	No	No	54	14.08	No	0	0	0	0	No	No	32.35	10.42	No	1	0.0164835	1	0.0159059	No	No	27.22	34.16	Yes	0	0	0	0	No	No	25.5	23.65	No	0	0	1	0.0135714	No	Yes	37.14
chr5	36211945	36227667	-	NADKD1	uc003jkf.4	chr5:36207367-36211945|chr5:36227667-36241600	2	0.0322506	0	0	No	No	82.36	39.51	No	2	0.0288224	1	0.0150408	No	No	113.71	37.65	No	9	0.148351	7	0.111341	Yes	No	95.61	77.16	No	7	0.124197	1	0.0138729	Yes	No	88.51	60.76	No	3	0.0494454	2	0.0271429	No	No	92.59
chr13	25049609	25052414	-	PARP4	uc001upl.3	chr13:25044163-25049609|chr13:25052414-25058790	1	0.0161253	3	0.0452488	No	Yes	27.24	18.89	No	0	0	1	0.0150408	No	Yes	18.72	22.73	Yes	1	0.0164835	0	0	No	No	17.07	25.45	Yes	0	0	0	0	No	No	22.39	22.25	No	0	0	1	0.0135714	No	Yes	27.16
chr1	185183638	185200840	+	SWT1	uc001grg.4	chr1:185175895-185183638|chr1:185200840-185240454	7	0.112877	23	0.346908	Yes	Yes	4.09	5.31	Yes	5	0.072056	5	0.075204	No	Yes	2.35	5.5	Yes	12	0.197802	7	0.111341	Yes	No	3.94	3.94	No	2	0.035485	1	0.0138729	No	No	2.81	2.93	Yes	2	0.0329636	1	0.0135714	No	No	2.55
chr5	135483520	135489852	+	SMAD5	uc003lbj.1	chr5:135468651-135483520|chr5:135489852-135496544	2	0.0322506	0	0	No	No	19.43	18	No	0	0	5	0.075204	No	Yes	12.07	28.77	Yes	2	0.032967	2	0.0318117	No	No	11.36	29.91	Yes	5	0.0887124	4	0.0554914	No	No	17.92	38.77	Yes	0	0	1	0.0135714	No	Yes	13.61
chr10	69748419	69773943	-	HERC4	uc001jnf.4	chr10:69747901-69748419|chr10:69773943-69785302	0	0	3	0.0452488	No	Yes	24.18	18.97	No	0	0	0	0	No	No	19.11	19.82	Yes	1	0.0164835	3	0.0477176	No	Yes	16.69	26.81	Yes	0	0	5	0.0693643	No	Yes	17.31	25	Yes	0	0	1	0.0135714	No	Yes	17.9
chr2	148730307	148739650	-	ORC4	uc021vqr.1	chr2:148716435-148730307|chr2:148739650-148778201	5	0.0806265	7	0.105581	Yes	Yes	11.48	14.18	Yes	3	0.0432336	2	0.0300816	No	No	9.27	16.32	Yes	11	0.181318	14	0.222682	Yes	Yes	10.21	17.93	Yes	1	0.0177425	2	0.0277457	No	Yes	9.53	10.61	Yes	6	0.0988907	10	0.135714	Yes	Yes	9.25
chr10	105197771	105198565	+	PDCD11	uc001kwy.1	chr10:105194732-105197771|chr10:105198565-105199502	4	0.0645012	1	0.0150829	No	No	7.04	4.19	No	7	0.100878	1	0.0150408	Yes	No	4.72	10.85	Yes	6	0.0989009	3	0.0477176	No	No	4.47	11.8	Yes	1	0.0177425	5	0.0693643	No	Yes	5.86	11.22	Yes	5	0.082409	1	0.0135714	No	No	6.61
chr3	16327848	16345099	+	OXNAD1	uc003cax.3	chr3:16313229-16327848|chr3:16345099-16378618	3	0.0483759	2	0.0301659	No	No	10.2	5.7	No	1	0.0144112	0	0	No	No	9.3	3.11	No	4	0.0659339	2	0.0318117	No	No	10.65	10.75	Yes	1	0.0177425	2	0.0277457	No	Yes	7.67	5.98	No	2	0.0329636	2	0.0271429	No	No	10.72
chr4	128995614	129003460	+	LARP1B	uc003ifx.3	chr4:128982556-128995614|chr4:129003460-129012155	8	0.129002	1	0.0150829	Yes	No	29.42	15.77	No	9	0.129701	2	0.0300816	Yes	No	24.38	14.38	No	30	0.494505	7	0.111341	Yes	No	45.45	24.62	No	9	0.159682	4	0.0554914	Yes	No	28.34	31.94	Yes	13	0.214263	2	0.0271429	Yes	No	28.5
chr11	120276826	120302620	+	ARHGEF12	uc021qrm.1	chr11:120207984-120276826|chr11:120302620-120308016	1	0.0161253	2	0.0301659	No	Yes	53.21	37.25	No	0	0	0	0	No	No	39.55	24.71	No	1	0.0164835	0	0	No	No	47.24	36.54	No	0	0	0	0	No	No	46.05	41.1	No	0	0	0	0	No	No	51.16
chr9	77631183	77632364	-	C9orf41	uc004ajq.3	chr9:77614786-77631183|chr9:77632364-77642927	1	0.0161253	1	0.0150829	No	No	8.44	10.43	Yes	2	0.0288224	1	0.0150408	No	No	8.83	8.56	No	1	0.0164835	2	0.0318117	No	Yes	8.61	8.76	Yes	4	0.0709699	7	0.09711	No	Yes	8.3	10.09	Yes	2	0.0329636	3	0.0407143	No	Yes	7.24
chr8	117668094	117671219	-	EIF3H	uc003yoa.3	chr8:117661165-117668094|chr8:117671219-117738254	0	0	1	0.0150829	No	Yes	67.55	55.45	No	1	0.0144112	3	0.0451224	No	Yes	48.62	111.1	Yes	3	0.0494505	3	0.0477176	No	No	57.19	146.38	Yes	1	0.0177425	1	0.0138729	No	No	70.31	136.72	Yes	0	0	6	0.0814286	No	Yes	57.27
chr1	26772806	26774151	+	DHDDS	uc001bmk.3	chr1:26769364-26772806|chr1:26774151-26784281	4	0.0645012	3	0.0452488	No	No	4.51	4.75	Yes	4	0.0576448	2	0.0300816	No	No	4.19	8.88	Yes	4	0.0659339	0	0	No	No	2.9	4.74	Yes	2	0.035485	3	0.0416186	No	Yes	3.81	5.06	Yes	4	0.0659272	0	0	No	No	4.71
chr16	30490411	30490782	+	ITGAL	uc002dyi.4	chr16:30486901-30490411|chr16:30490782-30492759	0	0	1	0.0150829	No	Yes	10.53	3.5	No	5	0.072056	1	0.0150408	No	No	6.11	7.92	Yes	0	0	4	0.0636235	No	Yes	5.13	7.51	Yes	1	0.0177425	2	0.0277457	No	Yes	5.51	4.55	No	5	0.082409	1	0.0135714	No	No	6.86
chr11	20424464	20448411	+	PRMT3	uc001mqb.3	chr11:20419267-20424464|chr11:20448411-20473675	3	0.0483759	1	0.0150829	No	No	5.15	10.74	Yes	2	0.0288224	2	0.0300816	No	Yes	4.16	12.71	Yes	0	0	1	0.0159059	No	Yes	3.74	6.9	Yes	0	0	0	0	No	No	6.15	9.56	Yes	1	0.0164818	2	0.0271429	No	Yes	3.97
chr18	9195548	9221997	+	ANKRD12	uc010wzn.2	chr18:9182517-9195548|chr18:9221997-9235635	3	0.0483759	9	0.135747	Yes	Yes	23.89	22.44	No	5	0.072056	3	0.0451224	No	No	11.88	11.45	No	3	0.0494505	5	0.0795294	No	Yes	15.33	18.85	Yes	5	0.0887124	1	0.0138729	No	No	16.7	21.35	Yes	4	0.0659272	7	0.095	No	Yes	13.12
chr9	17366614	17416187	+	CNTLN	uc003zmz.2	chr9:17342442-17366614|chr9:17416187-17457521	0	0	0	0	No	No	10.74	19.23	Yes	2	0.0288224	1	0.0150408	No	No	6.57	6.29	No	2	0.032967	0	0	No	No	15.79	16.16	Yes	1	0.0177425	0	0	No	No	10.73	10.13	No	0	0	0	0	No	No	10.03
chr7	129679303	129688984	-	ZC3HC1	uc003vpi.3	chr7:129668869-129679303|chr7:129688984-129691060	3	0.0483759	0	0	No	No	4.1	7.43	Yes	4	0.0576448	0	0	No	No	3.88	12.96	Yes	2	0.032967	4	0.0636235	No	Yes	4.2	6.73	Yes	0	0	0	0	No	No	5.18	7.96	Yes	2	0.0329636	0	0	No	No	4.32
chr4	75040222	75091111	+	MTHFD2L	uc011cbj.2	chr4:75025805-75040222|chr4:75091111-75107283	2	0.0322506	1	0.0150829	No	No	9.03	5.21	No	0	0	3	0.0451224	No	Yes	6.86	5.91	No	6	0.0989009	2	0.0318117	No	No	14.48	6.77	No	0	0	0	0	No	No	11.89	13.95	Yes	2	0.0329636	1	0.0135714	No	No	10.92
chr4	39739039	39779430	+	UBE2K	uc003guu.4	chr4:39700010-39739039|chr4:39779430-39779979	1	0.0161253	3	0.0452488	No	Yes	21.72	26.85	Yes	2	0.0288224	0	0	No	No	16.7	25.79	Yes	5	0.0824174	3	0.0477176	No	No	13.77	39.94	Yes	3	0.0532274	0	0	No	No	19.85	27.18	Yes	2	0.0329636	1	0.0135714	No	No	18.01
chr1	227381486	227441856	-	CDC42BPA	uc001hqr.3	chr1:227348337-227381486|chr1:227441856-227504705	0	0	1	0.0150829	No	Yes	17.74	27.75	Yes	3	0.0432336	8	0.120326	Yes	Yes	11.88	26.6	Yes	3	0.0494505	2	0.0318117	No	No	11.35	14.51	Yes	0	0	0	0	No	No	11.91	12.12	Yes	2	0.0329636	1	0.0135714	No	No	12.18
chr13	73409380	73505405	+	PIBF1	uc001vjb.3	chr13:73402052-73409380|chr13:73505405-73539411	1	0.0161253	1	0.0150829	No	No	11.46	6.66	No	1	0.0144112	0	0	No	No	8.4	6.96	No	3	0.0494505	2	0.0318117	No	No	8.63	14.45	Yes	0	0	0	0	No	No	8.79	11.4	Yes	2	0.0329636	1	0.0135714	No	No	8.22
chr1	59805629	59812070	+	FGGY	uc001czh.2	chr1:59787422-59805629|chr1:59812070-59844420	5	0.0806265	0	0	No	No	47.11	84.21	Yes	4	0.0576448	3	0.0451224	No	No	22.96	99.21	Yes	15	0.247252	1	0.0159059	Yes	No	54	13.34	No	8	0.14194	4	0.0554914	Yes	No	27.45	8.02	No	2	0.0329636	0	0	No	No	25.51
chr10	103916775	103917971	+	NOLC1	uc001kuo.2	chr10:103912287-103916775|chr10:103917971-103918949	5	0.0806265	0	0	No	No	13.48	16.27	Yes	0	0	2	0.0300816	No	Yes	10.38	20.85	Yes	7	0.115384	2	0.0318117	Yes	No	7.23	35.47	Yes	4	0.0709699	2	0.0277457	No	No	12.09	22.82	Yes	0	0	0	0	No	No	11.42
chr4	52729602	52765544	+	DCUN1D4	uc003gze.3	chr4:52709433-52729602|chr4:52765544-52777235	1	0.0161253	6	0.0904977	No	Yes	15.22	23.9	Yes	4	0.0576448	3	0.0451224	No	No	14.66	14.49	No	4	0.0659339	10	0.159059	Yes	Yes	17.96	30.98	Yes	2	0.035485	4	0.0554914	No	Yes	17.78	29.65	Yes	2	0.0329636	5	0.0678571	No	Yes	15.21
chr15	85607600	85610435	+	PDE8A	uc021stv.1	chr15:85523916-85607600|chr15:85610435-85619092	2	0.0322506	3	0.0452488	No	Yes	19.83	14.56	No	1	0.0144112	3	0.0451224	No	Yes	15.08	22.12	Yes	5	0.0824174	2	0.0318117	No	No	17.97	17.6	No	2	0.035485	0	0	No	No	14.91	12.54	No	0	0	2	0.0271429	No	Yes	13.62
chr2	242343242	242357524	+	FARP2	uc010zoq.2	chr2:242312705-242343242|chr2:242357524-242371093	1	0.0161253	6	0.0904977	No	Yes	7.38	5.96	No	0	0	4	0.0601632	No	Yes	4.86	5.11	Yes	3	0.0494505	4	0.0636235	No	Yes	6.38	5.05	No	2	0.035485	1	0.0138729	No	No	4.2	3.39	No	2	0.0329636	2	0.0271429	No	No	5.24
chr15	44620882	44630515	+	CASC4	uc010bdu.2	chr15:44615217-44620882|chr15:44630515-44640740	3	0.0483759	2	0.0301659	No	No	39.16	33.7	No	0	0	3	0.0451224	No	Yes	27.42	58.34	Yes	3	0.0494505	1	0.0159059	No	No	31.67	41.87	Yes	4	0.0709699	0	0	No	No	30.17	27.4	No	3	0.0494454	0	0	No	No	33.85
chr5	65307876	65310553	+	ERBB2IP	uc003jui.2	chr5:65290692-65307876|chr5:65310553-65317149	3	0.0483759	3	0.0452488	No	No	36.9	53.38	Yes	1	0.0144112	0	0	No	No	24.6	46.39	Yes	1	0.0164835	2	0.0318117	No	Yes	26.92	38.26	Yes	0	0	2	0.0277457	No	Yes	29.39	50.23	Yes	0	0	0	0	No	No	29.85
chr14	75576387	75577074	-	NEK9	uc001xrk.3	chr14:75574190-75576387|chr14:75577074-75580041	4	0.0645012	1	0.0150829	No	No	20.18	18.71	No	2	0.0288224	0	0	No	No	14.25	10.09	No	4	0.0659339	0	0	No	No	11.77	12.29	Yes	0	0	4	0.0554914	No	Yes	16.08	20	Yes	0	0	0	0	No	No	14.74
chr2	122215262	122216551	-	CLASP1	uc010yyw.2	chr2:122209425-122215262|chr2:122216551-122217555	1	0.0161253	1	0.0150829	No	No	19.7	9.34	No	0	0	0	0	No	No	11.64	11.07	No	2	0.032967	2	0.0318117	No	No	11.3	12.48	Yes	0	0	0	0	No	No	10.7	9.85	No	1	0.0164818	2	0.0271429	No	Yes	11.92
chr2	188348850	188368497	-	TFPI	uc002upy.3	chr2:188332659-188348850|chr2:188368497-188418926	1	0.0161253	3	0.0452488	No	Yes	103.87	75.01	No	1	0.0144112	8	0.120326	Yes	Yes	68.5	219.38	Yes	1	0.0164835	0	0	No	No	150.88	170.23	Yes	1	0.0177425	2	0.0277457	No	Yes	179.01	309.16	Yes	1	0.0164818	1	0.0135714	No	No	119.49
chr10	52193235	52226692	-	SGMS1	uc001jje.3	chr10:52104105-52193235|chr10:52226692-52279590	0	0	2	0.0301659	No	Yes	19.75	22.69	Yes	2	0.0288224	4	0.0601632	No	Yes	12.26	21.97	Yes	11	0.181318	1	0.0159059	Yes	No	20.12	24.43	Yes	0	0	1	0.0138729	No	Yes	18.36	17.89	No	0	0	1	0.0135714	No	Yes	15.49
chr2	165548730	165552346	-	COBLL1	uc002uco.3	chr2:165542542-165548730|chr2:165552346-165555914	5	0.0806265	1	0.0150829	No	No	30.7	28.35	No	2	0.0288224	0	0	No	No	29.75	19.91	No	11	0.181318	0	0	Yes	No	52.22	20.81	No	6	0.106455	0	0	Yes	No	34.17	11.45	No	2	0.0329636	0	0	No	No	23.08
chr6	76412360	76412788	+	SENP6	uc003pid.4	chr6:76407233-76412360|chr6:76412788-76419242	9	0.145128	5	0.0754147	Yes	No	24.62	24.43	No	1	0.0144112	2	0.0300816	No	Yes	15.48	15.96	Yes	22	0.362637	11	0.174965	Yes	No	15.64	19.3	Yes	4	0.0709699	5	0.0693643	No	No	18.12	24.73	Yes	5	0.082409	6	0.0814286	No	No	16.61
chr6	69723929	69785930	+	BAI3	uc003pev.4	chr6:69703854-69723929|chr6:69785930-69943181	4	0.0645012	0	0	No	No	1.79	0.09	No	4	0.0576448	0	0	No	No	1.28	0	No	2	0.032967	1	0.0159059	No	No	0.84	0.48	No	1	0.0177425	0	0	No	No	0.41	0.15	No	4	0.0659272	0	0	No	No	0.89
chr17	67270083	67280213	-	ABCA5	uc002jid.2	chr17:67267430-67270083|chr17:67280213-67282038	1	0.0161253	9	0.135747	Yes	Yes	13.25	44.2	Yes	2	0.0288224	7	0.105286	Yes	Yes	15.57	34.16	Yes	2	0.032967	3	0.0477176	No	Yes	16.46	13.82	No	3	0.0532274	0	0	No	No	18.71	19.43	Yes	0	0	1	0.0135714	No	Yes	12.15
chr18	56601664	56621031	+	ZNF532	uc002lho.3	chr18:56587865-56601664|chr18:56621031-56646286	3	0.0483759	1	0.0150829	No	No	9.93	5.23	No	1	0.0144112	0	0	No	No	4.4	2.85	No	8	0.131868	2	0.0318117	Yes	No	3.47	10.67	Yes	1	0.0177425	0	0	No	No	4.51	8.01	Yes	1	0.0164818	0	0	No	No	4.98
chr7	23650789	23651172	+	CCDC126	uc003swl.3	chr7:23637670-23650789|chr7:23651172-23682549	16	0.258005	22	0.331825	Yes	Yes	6.63	7.76	Yes	22	0.317047	13	0.19553	Yes	No	5.01	9.25	Yes	26	0.428571	26	0.413553	Yes	No	6.25	5.4	No	11	0.195167	11	0.152601	Yes	No	4.99	5.88	Yes	17	0.28019	25	0.339286	Yes	Yes	4.94
chr7	140301202	140302342	-	DENND2A	uc003vvw.3	chr7:140287580-140301202|chr7:140302342-140340303	1	0.0161253	0	0	No	No	4.3	1.23	No	0	0	0	0	No	No	1.83	0.1	No	0	0	0	0	No	No	2.24	2.64	Yes	0	0	0	0	No	No	1.32	1.82	Yes	1	0.0164818	1	0.0135714	No	No	2.04
chr2	233651859	233660931	+	GIGYF2	uc010zmj.1	chr2:233626146-233651859|chr2:233660931-233671200	2	0.0322506	3	0.0452488	No	Yes	21.73	19.65	No	6	0.0864672	3	0.0451224	No	No	12.3	19.17	Yes	10	0.164835	3	0.0477176	Yes	No	14.17	21.52	Yes	4	0.0709699	5	0.0693643	No	No	12.69	15.23	Yes	2	0.0329636	6	0.0814286	No	Yes	13.17
chr7	100410368	100410830	-	EPHB4	uc003uwm.1	chr7:100405202-100410368|chr7:100410830-100411273	10	0.161253	4	0.0603318	Yes	No	17.4	10.59	No	4	0.0576448	2	0.0300816	No	No	10.61	8.45	No	15	0.247252	15	0.238588	Yes	No	11.67	13.63	Yes	5	0.0887124	9	0.124856	Yes	Yes	11.93	13.05	Yes	7	0.115373	2	0.0271429	Yes	No	11.6
chr11	6962801	6977013	+	ZNF215	uc001mez.1	chr11:6953903-6962801|chr11:6977013-7005359	1	0.0161253	3	0.0452488	No	Yes	0.85	1.15	Yes	1	0.0144112	0	0	No	No	0.36	0.13	No	0	0	2	0.0318117	No	Yes	0.32	0.55	Yes	1	0.0177425	1	0.0138729	No	No	0.29	0.31	Yes	3	0.0494454	2	0.0271429	No	No	0.87
chr6	4891946	4892613	+	CDYL	uc003mwi.3	chr6:4735078-4891946|chr6:4892613-4935748	13	0.209629	16	0.241327	Yes	Yes	7.25	8.34	Yes	11	0.158523	5	0.075204	Yes	No	4.41	4.89	Yes	21	0.346153	19	0.302212	Yes	No	4.58	8.47	Yes	26	0.461304	21	0.29133	Yes	No	5.97	13.52	Yes	13	0.214263	25	0.339286	Yes	Yes	4.64
chr10	34558584	34630744	-	PARD3	uc010qej.2	chr10:34420511-34558584|chr10:34630744-34636883	0	0	0	0	No	No	15.92	19.2	Yes	0	0	0	0	No	No	12.17	32.19	Yes	0	0	0	0	No	No	13.42	18.5	Yes	0	0	0	0	No	No	12.58	19.4	Yes	0	0	1	0.0135714	No	Yes	12.83
chr10	70246900	70266475	-	SLC25A16	uc001joi.3	chr10:70243345-70246900|chr10:70266475-70276507	2	0.0322506	3	0.0452488	No	Yes	16.61	27.87	Yes	8	0.11529	1	0.0150408	Yes	No	17.7	18.3	Yes	3	0.0494505	2	0.0318117	No	No	14.24	22.99	Yes	1	0.0177425	5	0.0693643	No	Yes	16.9	18.89	Yes	1	0.0164818	1	0.0135714	No	No	15.9
chr13	28748408	28752072	+	PAN3	uc010tdo.1	chr13:28713224-28748408|chr13:28752072-28771321	1	0.0161253	14	0.211161	Yes	Yes	13.73	6.44	No	5	0.072056	2	0.0300816	No	No	7.54	3.31	No	7	0.115384	5	0.0795294	Yes	No	6.99	12.01	Yes	4	0.0709699	4	0.0554914	No	No	7.28	7.82	Yes	2	0.0329636	1	0.0135714	No	No	8.53
chr5	95091099	95099324	+	RHOBTB3	uc003klm.3	chr5:95088054-95091099|chr5:95099324-95103749	21	0.338631	23	0.346908	Yes	Yes	22.5	32.23	Yes	18	0.259402	17	0.255694	Yes	No	16.75	32.08	Yes	43	0.70879	24	0.381741	Yes	No	21.27	38.76	Yes	22	0.390335	19	0.263584	Yes	No	20.12	23.97	Yes	13	0.214263	13	0.176429	Yes	No	21.54
chr3	111632165	111639266	+	PHLDB2	uc003dyc.3	chr3:111604259-111632165|chr3:111639266-111658321	1	0.0161253	1	0.0150829	No	No	41.83	29.01	No	4	0.0576448	0	0	No	No	21.44	11.24	No	8	0.131868	1	0.0159059	Yes	No	27.85	24.76	No	4	0.0709699	1	0.0138729	No	No	19.65	9.2	No	4	0.0659272	3	0.0407143	No	No	21.72
chr1	197621364	197684204	-	DENND1B	uc010ppf.2	chr1:197614873-197621364|chr1:197684204-197741997	1	0.0161253	2	0.0301659	No	Yes	11.94	15.34	Yes	0	0	7	0.105286	Yes	Yes	7.61	23.55	Yes	5	0.0824174	2	0.0318117	No	No	7.63	8.96	Yes	2	0.035485	0	0	No	No	7	6.77	No	1	0.0164818	1	0.0135714	No	No	7.12
chr3	188933080	188956698	+	TPRG1	uc003frv.2	chr3:188925383-188933080|chr3:188956698-189028174	2	0.0322506	0	0	No	No	1.92	0.33	No	3	0.0432336	0	0	No	No	1.8	0.13	No	1	0.0164835	2	0.0318117	No	Yes	1.68	1.13	No	1	0.0177425	2	0.0277457	No	Yes	2.13	0.6	No	3	0.0494454	1	0.0135714	No	No	2
chr20	47567859	47570327	+	ARFGEF2	uc002xtx.4	chr20:47558524-47567859|chr20:47570327-47580366	0	0	0	0	No	No	18.35	43.85	Yes	1	0.0144112	3	0.0451224	No	Yes	15.98	42.4	Yes	0	0	0	0	No	No	12.77	30.87	Yes	0	0	1	0.0138729	No	Yes	16.52	25.25	Yes	0	0	1	0.0135714	No	Yes	18.96
chr6	144858717	144860579	+	UTRN	uc003qkt.3	chr6:144854396-144858717|chr6:144860579-144863930	5	0.0806265	2	0.0301659	No	No	36.8	26.32	No	3	0.0432336	2	0.0300816	No	No	24.54	26.49	Yes	1	0.0164835	3	0.0477176	No	Yes	18.9	27.12	Yes	3	0.0532274	0	0	No	No	25.61	39.55	Yes	3	0.0494454	2	0.0271429	No	No	24.44
chr10	70246900	70253327	-	SLC25A16	uc001joi.3	chr10:70243345-70246900|chr10:70253327-70263388	1	0.0161253	1	0.0150829	No	No	16.61	27.87	Yes	7	0.100878	1	0.0150408	Yes	No	17.7	18.3	Yes	6	0.0989009	2	0.0318117	No	No	14.24	22.99	Yes	4	0.0709699	1	0.0138729	No	No	16.9	18.89	Yes	1	0.0164818	2	0.0271429	No	Yes	15.9
chr16	30740286	30740893	+	SRCAP	uc002dze.1	chr16:30736403-30740286|chr16:30740893-30744600	6	0.0967517	1	0.0150829	No	No	10.98	5.3	No	6	0.0864672	1	0.0150408	No	No	5.87	3.59	No	6	0.0989009	1	0.0159059	No	No	3.18	5.76	Yes	4	0.0709699	2	0.0277457	No	No	5.71	5.49	No	6	0.0988907	1	0.0135714	No	No	6.31
chr8	42761315	42785315	+	HOOK3	uc010lxq.1	chr8:42752331-42761315|chr8:42785315-42798455	3	0.0483759	0	0	No	No	16.84	10.89	No	0	0	2	0.0300816	No	Yes	8.84	5.81	No	4	0.0659339	3	0.0477176	No	No	7.72	13.89	Yes	2	0.035485	1	0.0138729	No	No	9.42	13.09	Yes	2	0.0329636	0	0	No	No	10.25
chr12	69644908	69656342	+	CPSF6	uc001sut.4	chr12:69633486-69644908|chr12:69656342-69663291	2	0.0322506	11	0.165912	Yes	Yes	16.09	16.14	Yes	5	0.072056	46	0.691877	Yes	Yes	10.67	16.45	Yes	3	0.0494505	31	0.493082	Yes	Yes	11.71	21.95	Yes	5	0.0887124	1	0.0138729	No	No	12.91	20.56	Yes	6	0.0988907	27	0.366429	Yes	Yes	10.75
chr9	102677459	102691125	+	STX17	uc004bak.3	chr9:102668988-102677459|chr9:102691125-102713341	0	0	0	0	No	No	15.49	15.93	Yes	0	0	1	0.0150408	No	Yes	12.21	6.72	No	3	0.0494505	1	0.0159059	No	No	12.92	11.88	No	1	0.0177425	1	0.0138729	No	No	12.54	13.64	Yes	0	0	2	0.0271429	No	Yes	12.45
chrX	149962163	149984551	-	CD99L2	uc004fek.3	chrX:149945955-149962163|chrX:149984551-149999703	2	0.0322506	1	0.0150829	No	No	11.15	13.91	Yes	7	0.100878	10	0.150408	Yes	Yes	10.8	56.31	Yes	6	0.0989009	1	0.0159059	No	No	13.76	11.31	No	4	0.0709699	0	0	No	No	14.01	18.85	Yes	3	0.0494454	0	0	No	No	10.25
chr2	227729319	227732034	+	RHBDD1	uc002voi.3	chr2:227700803-227729319|chr2:227732034-227771508	4	0.0645012	2	0.0301659	No	No	5.83	3.34	No	3	0.0432336	4	0.0601632	No	Yes	5.53	6.33	Yes	4	0.0659339	3	0.0477176	No	No	3.24	4.73	Yes	3	0.0532274	3	0.0416186	No	No	4.62	5.3	Yes	5	0.082409	3	0.0407143	No	No	5.11
chr9	114337013	114348445	-	PTGR1	uc011lwr.2	chr9:114332489-114337013|chr9:114348445-114355205	10	0.161253	3	0.0452488	Yes	No	108.51	160.6	Yes	16	0.230579	3	0.0451224	Yes	No	192.97	133.14	No	8	0.131868	12	0.19087	Yes	Yes	91.89	134.53	Yes	4	0.0709699	4	0.0554914	No	No	86.16	172.01	Yes	8	0.131854	4	0.0542857	Yes	No	125.75
chr10	103432671	103436193	-	FBXW4	uc001kto.3	chr10:103427737-103432671|chr10:103436193-103454137	5	0.0806265	1	0.0150829	No	No	8.45	7.79	No	8	0.11529	0	0	Yes	No	6.55	6.28	No	2	0.032967	2	0.0318117	No	No	5.92	6.55	Yes	2	0.035485	4	0.0554914	No	Yes	6.59	8.14	Yes	2	0.0329636	2	0.0271429	No	No	6.01
chr22	22160138	22162135	-	MAPK1	uc002zvn.3	chr22:22153417-22160138|chr22:22162135-22221611	1	0.0161253	2	0.0301659	No	Yes	28.39	34.63	Yes	2	0.0288224	0	0	No	No	19.98	36.4	Yes	1	0.0164835	1	0.0159059	No	No	17.63	26.88	Yes	0	0	7	0.09711	No	Yes	26.27	43.76	Yes	1	0.0164818	1	0.0135714	No	No	22.96
chr4	22737603	22750583	+	GBA3	uc031sdv.1	chr4:22694696-22737603|chr4:22750583-22820343	0	0	1	0.0150829	No	Yes	18.74	11.18	No	2	0.0288224	0	0	No	No	38.96	18.64	No	5	0.0824174	0	0	No	No	80.85	20.51	No	2	0.035485	0	0	No	No	57.01	6.36	No	2	0.0329636	0	0	No	No	23.22
chr1	32381495	32385259	-	PTP4A2	uc001bty.2	chr1:32377427-32381495|chr1:32385259-32403587	10	0.161253	7	0.105581	Yes	No	40.26	60.56	Yes	7	0.100878	7	0.105286	Yes	Yes	25.29	55.66	Yes	17	0.280219	9	0.143153	Yes	No	28.43	42.06	Yes	6	0.106455	9	0.124856	Yes	Yes	25.92	45.19	Yes	12	0.197781	8	0.108571	Yes	No	31.04
chr17	18768781	18769265	+	PRPSAP2	uc002guo.2	chr17:18759742-18768781|chr17:18769265-18775895	6	0.0967517	4	0.0603318	No	No	14.36	23.05	Yes	7	0.100878	1	0.0150408	Yes	No	9.67	25.33	Yes	0	0	1	0.0159059	No	Yes	10.86	13.19	Yes	6	0.106455	2	0.0277457	Yes	No	9.88	10.02	Yes	3	0.0494454	1	0.0135714	No	No	9.96
chr3	57276883	57301820	+	APPL1	uc011bey.1	chr3:57276170-57276883|chr3:57301820-57302425	1	0.0161253	3	0.0452488	No	Yes	18.37	28.68	Yes	1	0.0144112	3	0.0451224	No	Yes	11.3	12.22	Yes	3	0.0494505	4	0.0636235	No	Yes	11.72	23.88	Yes	2	0.035485	1	0.0138729	No	No	11.62	16.63	Yes	3	0.0494454	2	0.0271429	No	No	13.95
chr1	161771841	161790951	+	ATF6	uc001gbq.2	chr1:161762117-161771841|chr1:161790951-161816238	1	0.0161253	1	0.0150829	No	No	18.48	20.73	Yes	0	0	1	0.0150408	No	Yes	13.88	36.09	Yes	1	0.0164835	0	0	No	No	15.58	27.16	Yes	0	0	0	0	No	No	15.03	15.92	Yes	0	0	0	0	No	No	17.93
chr18	46889530	46906128	-	DYM	uc002ldi.1	chr18:46860223-46889530|chr18:46906128-46917962	1	0.0161253	5	0.0754147	No	Yes	11.87	10.62	No	6	0.0864672	6	0.0902448	No	Yes	8.71	15.52	Yes	9	0.148351	8	0.127247	Yes	No	7.12	14.84	Yes	8	0.14194	4	0.0554914	Yes	No	9.16	10.51	Yes	2	0.0329636	1	0.0135714	No	No	7.25
chr12	111923074	111924628	-	ATXN2	uc001tsh.3	chr12:111908546-111923074|chr12:111924628-111926279	0	0	1	0.0150829	No	Yes	13.02	10.04	No	2	0.0288224	0	0	No	No	8.16	7.41	No	6	0.0989009	0	0	No	No	8.62	12.78	Yes	0	0	1	0.0138729	No	Yes	9.04	10.85	Yes	2	0.0329636	0	0	No	No	9.79
chr5	72370568	72373320	+	FCHO2	uc003kcl.3	chr5:72364606-72370568|chr5:72373320-72374006	44	0.709513	23	0.346908	Yes	No	24.36	15.89	No	46	0.662915	9	0.135367	Yes	No	12.62	17.16	Yes	60	0.989009	24	0.381741	Yes	No	14.93	20.13	Yes	37	0.656472	42	0.58266	Yes	No	17.7	20.69	Yes	39	0.64279	8	0.108571	Yes	No	17.23
chr20	60714130	60716000	-	PSMA7	uc002ybx.2	chr20:60713346-60714130|chr20:60716000-60718263	3	0.0483759	2	0.0301659	No	No	73.74	133.29	Yes	7	0.100878	1	0.0150408	Yes	No	69.53	173.94	Yes	6	0.0989009	7	0.111341	Yes	Yes	70.54	174.32	Yes	5	0.0887124	9	0.124856	Yes	Yes	77.55	137	Yes	8	0.131854	0	0	Yes	No	74.15
chr6	161469647	161471011	+	MAP3K4	uc010kkc.2	chr6:161455481-161469647|chr6:161471011-161491639	1	0.0161253	2	0.0301659	No	Yes	11.27	14	Yes	1	0.0144112	0	0	No	No	5.7	10.47	Yes	0	0	0	0	No	No	7	10.48	Yes	0	0	2	0.0277457	No	Yes	8.2	13.07	Yes	2	0.0329636	13	0.176429	Yes	Yes	7
chr14	67736417	67770316	+	MPP5	uc001xjc.4	chr14:67708250-67736417|chr14:67770316-67779243	4	0.0645012	2	0.0301659	No	No	11.03	12.35	Yes	0	0	0	0	No	No	9.61	3.88	No	4	0.0659339	2	0.0318117	No	No	9.61	6.77	No	1	0.0177425	1	0.0138729	No	No	10.26	9.98	No	0	0	1	0.0135714	No	Yes	8.52
chr15	41648236	41669502	+	NUSAP1	uc001znr.4	chr15:41643327-41648236|chr15:41669502-41672290	3	0.0483759	4	0.0603318	No	Yes	6.81	33.05	Yes	3	0.0432336	2	0.0300816	No	No	3.75	36.47	Yes	0	0	5	0.0795294	No	Yes	2.03	45.51	Yes	4	0.0709699	1	0.0138729	No	No	9.22	14.92	Yes	0	0	3	0.0407143	No	Yes	5.02
chr3	183368083	183369064	+	KLHL24	uc003flv.3	chr3:183361330-183368083|chr3:183369064-183381245	0	0	1	0.0150829	No	Yes	25.02	30.72	Yes	1	0.0144112	0	0	No	No	16.73	17.74	Yes	7	0.115384	2	0.0318117	Yes	No	20.77	27.04	Yes	0	0	0	0	No	No	16.07	18.08	Yes	0	0	1	0.0135714	No	Yes	20.88
chr1	78097534	78107340	-	ZZZ3	uc001dhq.3	chr1:78050340-78097534|chr1:78107340-78148269	3	0.0483759	1	0.0150829	No	No	19.74	20.25	Yes	1	0.0144112	0	0	No	No	12.99	21.71	Yes	3	0.0494505	4	0.0636235	No	Yes	18.91	26.09	Yes	2	0.035485	3	0.0416186	No	Yes	14.81	16.83	Yes	1	0.0164818	2	0.0271429	No	Yes	12.87
chr11	112070421	112088612	+	BCO2	uc001pni.3	chr11:112065478-112070421|chr11:112088612-112094655	4	0.0645012	0	0	No	No	19.32	0.55	No	0	0	0	0	No	No	19.71	0.34	No	3	0.0494505	0	0	No	No	9.51	5.41	No	4	0.0709699	0	0	No	No	13.35	2.6	No	6	0.0988907	0	0	No	No	22.16
chr9	95018961	95032265	-	IARS	uc004ars.2	chr9:95015735-95018961|chr9:95032265-95033266	1	0.0161253	4	0.0603318	No	Yes	21.17	48.99	Yes	0	0	0	0	No	No	20.08	47.43	Yes	2	0.032967	1	0.0159059	No	No	11.94	50.28	Yes	1	0.0177425	0	0	No	No	27.94	68.91	Yes	2	0.0329636	4	0.0542857	No	Yes	19.94
chr15	100739522	100871259	-	ADAMTS17	uc002bvv.1	chr15:100695525-100739522|chr15:100871259-100881243	1	0.0161253	1	0.0150829	No	No	1.32	5.94	Yes	0	0	0	0	No	No	1.67	0.57	No	1	0.0164835	0	0	No	No	1.61	1.63	Yes	0	0	0	0	No	No	1.02	3.57	Yes	0	0	0	0	No	No	2.43
chr17	67124759	67130883	-	ABCA6	uc002jhw.1	chr17:67121176-67124759|chr17:67130883-67132232	2	0.0322506	0	0	No	No	63.52	52.82	No	2	0.0288224	0	0	No	No	49.14	30.75	No	7	0.115384	0	0	Yes	No	104.65	33.67	No	3	0.0532274	1	0.0138729	No	No	66.31	21.03	No	5	0.082409	0	0	No	No	67.45
chr12	70671911	70704797	+	CNOT2	uc001svv.3	chr12:70637260-70671911|chr12:70704797-70713077	4	0.0645012	6	0.0904977	No	Yes	18.63	18.27	No	11	0.158523	9	0.135367	Yes	No	13.57	16.7	Yes	24	0.395604	10	0.159059	Yes	No	12.44	19.29	Yes	8	0.14194	4	0.0554914	Yes	No	14.44	21.81	Yes	8	0.131854	8	0.108571	Yes	No	13.48
chr7	72873865	72884813	-	BAZ1B	uc003tyc.3	chr7:72865324-72873865|chr7:72884813-72891197	1	0.0161253	2	0.0301659	No	Yes	31.03	39.19	Yes	1	0.0144112	2	0.0300816	No	Yes	20.14	35.01	Yes	3	0.0494505	0	0	No	No	19.82	36.89	Yes	1	0.0177425	1	0.0138729	No	No	24.75	39	Yes	1	0.0164818	2	0.0271429	No	Yes	22.2
chr3	50004902	50012825	+	RBM6	uc011bdh.2	chr3:50000118-50004902|chr3:50012825-50085677	2	0.0322506	1	0.0150829	No	No	38.77	25.89	No	1	0.0144112	1	0.0150408	No	Yes	23.7	11.93	No	2	0.032967	4	0.0636235	No	Yes	27.68	34.34	Yes	2	0.035485	3	0.0416186	No	Yes	21.23	25.62	Yes	2	0.0329636	0	0	No	No	21.18
chr9	17235655	17236586	+	CNTLN	uc003zmx.4	chr9:17226285-17235655|chr9:17236586-17273730	0	0	5	0.0754147	No	Yes	10.74	19.23	Yes	0	0	0	0	No	No	6.57	6.29	No	3	0.0494505	2	0.0318117	No	No	15.79	16.16	Yes	0	0	1	0.0138729	No	Yes	10.73	10.13	No	1	0.0164818	0	0	No	No	10.03
chr17	30498061	30510291	+	RHOT1	uc002hgv.3	chr17:30469748-30498061|chr17:30510291-30519219	1	0.0161253	3	0.0452488	No	Yes	13.56	24.42	Yes	1	0.0144112	0	0	No	No	10.24	27.18	Yes	0	0	1	0.0159059	No	Yes	11.27	16.69	Yes	0	0	0	0	No	No	10.98	11.9	Yes	0	0	1	0.0135714	No	Yes	9.78
chr2	135628534	135630211	+	ACMSD	uc002ttz.3	chr2:135625242-135628534|chr2:135630211-135655910	4	0.0645012	0	0	No	No	24.98	22.1	No	1	0.0144112	0	0	No	No	37.63	24.92	No	2	0.032967	0	0	No	No	95.82	21.42	No	1	0.0177425	1	0.0138729	No	No	27.14	16.6	No	2	0.0329636	0	0	No	No	30.8
chr8	131370262	131374017	-	ASAP1	uc011liw.2	chr8:131249240-131370262|chr8:131374017-131414130	5	0.0806265	2	0.0301659	No	No	11.26	5.92	No	2	0.0288224	22	0.330898	Yes	Yes	5.83	9.57	Yes	3	0.0494505	20	0.318117	Yes	Yes	3.63	15.7	Yes	2	0.035485	6	0.0832371	No	Yes	5.51	8.89	Yes	2	0.0329636	9	0.122143	Yes	Yes	5.8
chr3	29910348	29941246	+	RBMS3	uc003cek.3	chr3:29804480-29910348|chr3:29941246-29977576	4	0.0645012	1	0.0150829	No	No	13.08	1.36	No	2	0.0288224	0	0	No	No	8.2	0.13	No	1	0.0164835	1	0.0159059	No	No	6.76	4.45	No	1	0.0177425	0	0	No	No	4.27	2.43	No	0	0	0	0	No	No	6.36
chr5	109049220	109051965	+	MAN2A1	uc003kou.1	chr5:109026253-109049220|chr5:109051965-109065042	6	0.0967517	14	0.211161	Yes	Yes	28.97	38.83	Yes	13	0.187346	13	0.19553	Yes	Yes	23.38	40.18	Yes	47	0.774724	22	0.349929	Yes	No	32.25	31.1	No	10	0.177425	15	0.208093	Yes	Yes	33.8	42.99	Yes	8	0.131854	7	0.095	Yes	No	29.26
chr17	71231614	71233134	+	C17orf80	uc010wqu.1	chr17:71229464-71231614|chr17:71233134-71239034	1	0.0161253	0	0	No	No	7.87	12.82	Yes	1	0.0144112	0	0	No	No	5.1	9.75	Yes	0	0	1	0.0159059	No	Yes	5.3	9.95	Yes	1	0.0177425	1	0.0138729	No	No	7.57	12.75	Yes	2	0.0329636	3	0.0407143	No	Yes	5.86
chr10	117221450	117228839	+	ATRNL1	uc001lcg.3	chr10:117185812-117221450|chr10:117228839-117278772	1	0.0161253	36	0.542986	Yes	Yes	4.25	38.3	Yes	0	0	0	0	No	No	2.23	0.74	No	1	0.0164835	10	0.159059	Yes	Yes	3.23	12.39	Yes	0	0	0	0	No	No	1.82	0.29	No	0	0	6	0.0814286	No	Yes	2.03
chr7	111127293	111201979	-	IMMP2L	uc010ljr.2	chr7:110603621-111127293|chr7:111201979-111202519	2	0.0322506	0	0	No	No	9.79	11.29	Yes	0	0	0	0	No	No	10.5	21.68	Yes	0	0	0	0	No	No	9.55	9.88	Yes	0	0	0	0	No	No	10.87	14.73	Yes	0	0	1	0.0135714	No	Yes	7.81
chr1	78267015	78280916	+	FAM73A	uc001dhx.4	chr1:78249036-78267015|chr1:78280916-78308991	8	0.129002	6	0.0904977	Yes	No	9.68	8.57	No	1	0.0144112	2	0.0300816	No	Yes	7.61	9.13	Yes	5	0.0824174	1	0.0159059	No	No	7.02	11.29	Yes	1	0.0177425	2	0.0277457	No	Yes	7.49	8.54	Yes	1	0.0164818	1	0.0135714	No	No	7.69
chr4	52714370	52758017	+	DCUN1D4	uc011bzn.2	chr4:52709433-52714370|chr4:52758017-52765435	0	0	1	0.0150829	No	Yes	15.22	23.9	Yes	2	0.0288224	0	0	No	No	14.66	14.49	No	0	0	0	0	No	No	17.96	30.98	Yes	0	0	0	0	No	No	17.78	29.65	Yes	0	0	2	0.0271429	No	Yes	15.21
chr7	5963017	5963593	+	CCZ1	uc003spf.3	chr7:5959597-5963017|chr7:5963593-5965262	4	0.0645012	2	0.0301659	No	No	22.47	24.23	Yes	4	0.0576448	3	0.0451224	No	No	16.17	31.5	Yes	3	0.0494505	6	0.0954352	No	Yes	6.46	13.56	Yes	2	0.035485	0	0	No	No	12.81	19.89	Yes	3	0.0494454	1	0.0135714	No	No	16.44
chr7	27824781	27825108	+	TAX1BP1	uc011jzo.2	chr7:27809453-27824781|chr7:27825108-27827036	3	0.0483759	0	0	No	No	43.49	46.69	Yes	1	0.0144112	3	0.0451224	No	Yes	31.99	67.04	Yes	5	0.0824174	2	0.0318117	No	No	31.89	42.22	Yes	3	0.0532274	0	0	No	No	39.22	57.53	Yes	6	0.0988907	1	0.0135714	No	No	38
chr9	114148656	114154104	-	KIAA0368	uc004bfe.1	chr9:114147722-114148656|chr9:114154104-114155047	16	0.258005	17	0.25641	Yes	No	22.06	27.51	Yes	15	0.216168	5	0.075204	Yes	No	17.55	17.48	No	14	0.230769	15	0.238588	Yes	Yes	16.28	27.95	Yes	19	0.337107	19	0.263584	Yes	No	21.69	34.04	Yes	19	0.313154	23	0.312143	Yes	No	19.15
chr6	57244698	57398317	+	PRIM2	uc003pdx.3	chr6:57190843-57244698|chr6:57398317-57467079	0	0	0	0	No	No	5.73	11.14	Yes	0	0	1	0.0150408	No	Yes	3.65	9.53	Yes	0	0	0	0	No	No	2.54	9.8	Yes	0	0	0	0	No	No	5.82	8.46	Yes	0	0	2	0.0271429	No	Yes	4.1
chr18	76886266	76914555	+	ATP9B	uc002lmv.1	chr18:76873354-76886266|chr18:76914555-76953182	2	0.0322506	0	0	No	No	10.27	9.98	No	3	0.0432336	10	0.150408	Yes	Yes	6.39	13.8	Yes	0	0	4	0.0636235	No	Yes	6.55	12.03	Yes	0	0	2	0.0277457	No	Yes	6.7	6.42	No	0	0	2	0.0271429	No	Yes	6.61
chr20	23370582	23383709	-	NAPB	uc002wta.3	chr20:23361954-23370582|chr20:23383709-23401941	2	0.0322506	2	0.0301659	No	No	3.85	4.05	Yes	8	0.11529	0	0	Yes	No	3.21	3.64	Yes	1	0.0164835	4	0.0636235	No	Yes	3.29	6.64	Yes	2	0.035485	0	0	No	No	3.34	6.08	Yes	1	0.0164818	1	0.0135714	No	No	3.52
chr17	67151159	67152066	-	ABCA10	uc010wqs.1	chr17:67150467-67151159|chr17:67152066-67152972	8	0.129002	1	0.0150829	Yes	No	7.93	3.15	No	2	0.0288224	0	0	No	No	4.28	2.52	No	5	0.0824174	1	0.0159059	No	No	12.52	3.3	No	1	0.0177425	1	0.0138729	No	No	6.46	1.61	No	5	0.082409	0	0	No	No	5.68
chr1	243776972	244006584	-	AKT3	uc021plu.1	chr1:243736350-243776972|chr1:244006584-244006845	3	0.0483759	3	0.0452488	No	No	16.72	10.49	No	4	0.0576448	0	0	No	No	6.73	0.67	No	0	0	5	0.0795294	No	Yes	7.23	9.85	Yes	7	0.124197	1	0.0138729	Yes	No	5.73	5.05	No	2	0.0329636	5	0.0678571	No	Yes	7.72
chr22	24698162	24709434	+	SPECC1L	uc002zzv.4	chr22:24666951-24698162|chr22:24709434-24717255	3	0.0483759	7	0.105581	Yes	Yes	17.26	14.58	No	3	0.0432336	2	0.0300816	No	No	9.08	19.99	Yes	7	0.115384	1	0.0159059	Yes	No	12.82	13.14	Yes	1	0.0177425	0	0	No	No	13.08	15.9	Yes	0	0	3	0.0407143	No	Yes	12.97
chr1	94360169	94363454	-	GCLM	uc001dqg.1	chr1:94354715-94360169|chr1:94363454-94367140	1	0.0161253	1	0.0150829	No	No	15.73	18.15	Yes	2	0.0288224	1	0.0150408	No	No	16.72	75.45	Yes	6	0.0989009	2	0.0318117	No	No	15.79	47.24	Yes	0	0	0	0	No	No	17.77	38.56	Yes	3	0.0494454	0	0	No	No	17.16
chr6	170626457	170632347	+	FAM120B	uc003qxo.1	chr6:170615930-170626457|chr6:170632347-170639536	1	0.0161253	0	0	No	No	10.85	8.68	No	0	0	6	0.0902448	No	Yes	8.28	8.11	No	0	0	1	0.0159059	No	Yes	5.51	6.97	Yes	0	0	2	0.0277457	No	Yes	9.24	9.82	Yes	0	0	4	0.0542857	No	Yes	8.54
chr3	171965322	172016577	+	FNDC3B	uc003fhy.3	chr3:171944737-171965322|chr3:172016577-172025152	0	0	0	0	No	No	38.53	36.56	No	0	0	0	0	No	No	23.98	53.31	Yes	0	0	1	0.0159059	No	Yes	21.39	33.33	Yes	0	0	1	0.0138729	No	Yes	24.65	43.73	Yes	2	0.0329636	0	0	No	No	34.58
chr17	65941524	65972074	+	BPTF	uc002jge.3	chr17:65940488-65941524|chr17:65972074-65978367	13	0.209629	9	0.135747	Yes	No	23.28	18.88	No	8	0.11529	19	0.285775	Yes	Yes	13.88	14.31	Yes	6	0.0989009	6	0.0954352	No	No	10.14	15.3	Yes	4	0.0709699	6	0.0832371	No	Yes	12.56	12.91	Yes	5	0.082409	12	0.162857	Yes	Yes	14.34
chr17	27379937	27380613	+	PIPOX	uc002hdr.1	chr17:27372025-27379937|chr17:27380613-27381562	1	0.0161253	0	0	No	No	47.06	116.95	Yes	4	0.0576448	0	0	No	No	97.29	27.92	No	5	0.0824174	1	0.0159059	No	No	87.27	55	No	1	0.0177425	1	0.0138729	No	No	62.23	17.51	No	2	0.0329636	0	0	No	No	59.06
chr4	95494501	95507595	+	PDLIM5	uc003htf.4	chr4:95445026-95494501|chr4:95507595-95508139	4	0.0645012	4	0.0603318	No	No	66.79	21.97	No	1	0.0144112	0	0	No	No	35	21.56	No	10	0.164835	2	0.0318117	Yes	No	47.99	33.96	No	6	0.106455	4	0.0554914	Yes	No	50.27	44.41	No	1	0.0164818	0	0	No	No	41.02
chr22	41738532	41739580	+	ZC3H7B	uc003azw.4	chr22:41737150-41738532|chr22:41739580-41742006	1	0.0161253	0	0	No	No	18.19	12.27	No	0	0	0	0	No	No	15	13.46	No	3	0.0494505	3	0.0477176	No	No	11.63	16.8	Yes	4	0.0709699	1	0.0138729	No	No	15.57	23.18	Yes	3	0.0494454	0	0	No	No	13.82
chr5	138979956	138994551	+	UBE2D2	uc003leq.3	chr5:138941992-138979956|chr5:138994551-139002952	4	0.0645012	10	0.150829	Yes	Yes	19.03	27.45	Yes	6	0.0864672	4	0.0601632	No	No	12.81	28.4	Yes	8	0.131868	10	0.159059	Yes	Yes	13.35	36.57	Yes	4	0.0709699	5	0.0693643	No	No	14.2	28.63	Yes	5	0.082409	3	0.0407143	No	No	14.45
chr6	42630995	42633983	+	UBR2	uc011dur.2	chr6:42630015-42630995|chr6:42633983-42637829	4	0.0645012	0	0	No	No	25.73	16.93	No	1	0.0144112	0	0	No	No	18.38	16.92	No	2	0.032967	3	0.0477176	No	Yes	22.72	23	Yes	1	0.0177425	3	0.0416186	No	Yes	22.05	25.44	Yes	5	0.082409	1	0.0135714	No	No	19.58
chr12	72020039	72022817	-	ZFC3H1	uc001swo.2	chr12:72018072-72020039|chr12:72022817-72023388	0	0	0	0	No	No	11.75	6.98	No	1	0.0144112	0	0	No	No	7.19	6.29	No	2	0.032967	2	0.0318117	No	No	5.04	11.58	Yes	0	0	0	0	No	No	7.66	10.64	Yes	0	0	1	0.0135714	No	Yes	7.75
chr6	84894904	84896341	-	KIAA1009	uc003pki.4	chr6:84885066-84894904|chr6:84896341-84903326	1	0.0161253	3	0.0452488	No	Yes	4.06	3.72	No	0	0	0	0	No	No	2.11	2.62	Yes	1	0.0164835	0	0	No	No	2.66	3.02	Yes	0	0	0	0	No	No	2.71	2.89	Yes	3	0.0494454	3	0.0407143	No	No	2.54
chr5	78692645	78752841	-	HOMER1	uc003kfy.4	chr5:78672020-78692645|chr5:78752841-78808592	2	0.0322506	0	0	No	No	2.54	4.89	Yes	0	0	3	0.0451224	No	Yes	1.11	5.55	Yes	0	0	2	0.0318117	No	Yes	0.93	9.64	Yes	1	0.0177425	3	0.0416186	No	Yes	2.06	7.06	Yes	0	0	0	0	No	No	2.37
chr12	100166699	100175875	-	ANKS1B	uc001tge.2	chr12:100048988-100166699|chr12:100175875-100200181	0	0	1	0.0150829	No	Yes	0.75	1	Yes	0	0	26	0.391061	Yes	Yes	0.31	9.65	Yes	0	0	0	0	No	No	0.47	0.22	No	0	0	1	0.0138729	No	Yes	0.79	1.41	Yes	1	0.0164818	5	0.0678571	No	Yes	0.26
chr5	127466758	127497492	+	SLC12A2	uc003kus.3	chr5:127450373-127466758|chr5:127497492-127503452	1	0.0161253	1	0.0150829	No	No	49.42	9.02	No	1	0.0144112	1	0.0150408	No	Yes	22.02	52.9	Yes	0	0	0	0	No	No	4.24	16.73	Yes	0	0	0	0	No	No	11.17	12.41	Yes	2	0.0329636	0	0	No	No	25.23
chr10	70497601	70502326	+	CCAR1	uc001jol.1	chr10:70496805-70497601|chr10:70502326-70506917	0	0	2	0.0301659	No	Yes	20.93	24.11	Yes	2	0.0288224	0	0	No	No	13.79	19.81	Yes	0	0	2	0.0318117	No	Yes	12.68	30.53	Yes	1	0.0177425	0	0	No	No	16.7	28.07	Yes	2	0.0329636	1	0.0135714	No	No	15.42
chr6	117019866	117026323	+	KPNA5	uc003pxh.3	chr6:117013555-117019866|chr6:117026323-117037381	5	0.0806265	1	0.0150829	No	No	5.01	4	No	1	0.0144112	0	0	No	No	3.08	1.75	No	5	0.0824174	5	0.0795294	No	No	3.11	4.16	Yes	2	0.035485	6	0.0832371	No	Yes	2.84	2.93	Yes	3	0.0494454	11	0.149286	Yes	Yes	2.74
chr17	20107645	20109225	+	SPECC1	uc002gwq.3	chr17:20013875-20107645|chr17:20109225-20130725	13	0.209629	22	0.331825	Yes	Yes	8.61	7.82	No	9	0.129701	3	0.0451224	Yes	No	3.7	0.87	No	5	0.0824174	9	0.143153	Yes	Yes	1.69	5.42	Yes	13	0.230652	22	0.305203	Yes	Yes	5.07	10.96	Yes	8	0.131854	50	0.678571	Yes	Yes	3.12
chr13	76134888	76143643	+	UCHL3	uc031qmg.1	chr13:76124123-76134888|chr13:76143643-76169050	5	0.0806265	2	0.0301659	No	No	14.33	16.67	Yes	8	0.11529	6	0.0902448	Yes	No	19.88	24.99	Yes	11	0.181318	12	0.19087	Yes	Yes	11.12	25.63	Yes	5	0.0887124	7	0.09711	No	Yes	14.84	20.02	Yes	4	0.0659272	3	0.0407143	No	No	12.48
chr1	42730785	42744343	-	FOXJ3	uc001che.3	chr1:42693637-42730785|chr1:42744343-42776720	2	0.0322506	5	0.0754147	No	Yes	10.77	10.22	No	1	0.0144112	3	0.0451224	No	Yes	6.35	11.08	Yes	7	0.115384	2	0.0318117	Yes	No	6.4	8.09	Yes	0	0	1	0.0138729	No	Yes	6.95	9.17	Yes	4	0.0659272	4	0.0542857	No	No	6.69
chr13	78293666	78327493	+	SLAIN1	uc001vkk.3	chr13:78272674-78293666|chr13:78327493-78334962	3	0.0483759	0	0	No	No	3.73	3.79	Yes	0	0	0	0	No	No	2.33	0.26	No	3	0.0494505	0	0	No	No	2.8	1.9	No	0	0	0	0	No	No	4.02	7.23	Yes	3	0.0494454	2	0.0271429	No	No	2.92
chr6	163876310	163956157	+	QKI	uc003que.3	chr6:163836367-163876310|chr6:163956157-163983013	2	0.0322506	3	0.0452488	No	Yes	20.93	21.69	Yes	1	0.0144112	0	0	No	No	12.54	11.46	No	1	0.0164835	0	0	No	No	11.78	16.49	Yes	3	0.0532274	0	0	No	No	13.31	17.2	Yes	4	0.0659272	3	0.0407143	No	No	14.78
chr5	132227855	132228810	-	AFF4	uc003kyd.3	chr5:132224865-132227855|chr5:132228810-132232014	6	0.0967517	3	0.0452488	No	No	28.1	27.67	No	5	0.072056	8	0.120326	Yes	Yes	14.08	21.71	Yes	8	0.131868	12	0.19087	Yes	Yes	13.67	28.55	Yes	4	0.0709699	1	0.0138729	No	No	19.39	39.19	Yes	4	0.0659272	3	0.0407143	No	No	16.92
chr5	72850146	72857113	-	ANKRA2	uc003kcu.2	chr5:72849311-72850146|chr5:72857113-72858417	1	0.0161253	1	0.0150829	No	No	7.1	6.88	No	0	0	0	0	No	No	6.09	8.78	Yes	0	0	0	0	No	No	5.76	7.72	Yes	2	0.035485	0	0	No	No	6.89	11.08	Yes	1	0.0164818	0	0	No	No	5.67
chr1	213251037	213290752	+	RPS6KC1	uc001hkd.3	chr1:213224851-213251037|chr1:213290752-213302869	2	0.0322506	12	0.180995	Yes	Yes	9.04	17.75	Yes	2	0.0288224	18	0.270734	Yes	Yes	5.96	21.14	Yes	2	0.032967	10	0.159059	Yes	Yes	5.19	13.86	Yes	1	0.0177425	4	0.0554914	No	Yes	5.7	6.86	Yes	9	0.148336	8	0.108571	Yes	No	7.28
chrX	53430497	53430825	-	SMC1A	uc004dsg.3	chrX:53426652-53430497|chrX:53430825-53431943	2	0.0322506	5	0.0754147	No	Yes	15.09	29.81	Yes	3	0.0432336	1	0.0150408	No	No	8.57	11.33	Yes	4	0.0659339	6	0.0954352	No	Yes	6.13	13.23	Yes	1	0.0177425	1	0.0138729	No	No	9.83	10.87	Yes	1	0.0164818	1	0.0135714	No	No	7.63
chr1	70758070	70781249	-	ANKRD13C	uc001dex.4	chr1:70742527-70758070|chr1:70781249-70790535	6	0.0967517	3	0.0452488	No	No	8.07	7.19	No	5	0.072056	8	0.120326	Yes	Yes	4.94	7.95	Yes	8	0.131868	10	0.159059	Yes	Yes	4.93	8.88	Yes	2	0.035485	2	0.0277457	No	No	4.58	5.16	Yes	3	0.0494454	12	0.162857	Yes	Yes	5.8
chr10	105777917	105778666	+	SLK	uc001kxo.1	chr10:105770666-105777917|chr10:105778666-105779491	0	0	0	0	No	No	26.68	26.05	No	3	0.0432336	0	0	No	No	16.66	35.93	Yes	2	0.032967	0	0	No	No	20.39	32.64	Yes	1	0.0177425	2	0.0277457	No	Yes	20.33	28.34	Yes	1	0.0164818	1	0.0135714	No	No	20.03
chr17	43552465	43553092	-	PLEKHM1	uc002ija.3	chr17:43545959-43552465|chr17:43553092-43555265	2	0.0322506	4	0.0603318	No	Yes	4.53	5.16	Yes	3	0.0432336	2	0.0300816	No	No	2.92	4.61	Yes	3	0.0494505	7	0.111341	Yes	Yes	2.51	3	Yes	5	0.0887124	5	0.0693643	No	No	3.12	5.32	Yes	5	0.082409	0	0	No	No	3.81
chr13	26911703	26928017	+	CDK8	uc001uqr.1	chr13:26828906-26911703|chr13:26928017-26956950	1	0.0161253	1	0.0150829	No	No	5.11	5.29	Yes	0	0	0	0	No	No	3.81	4.7	Yes	1	0.0164835	7	0.111341	Yes	Yes	3.07	5.73	Yes	3	0.0532274	0	0	No	No	3.65	6.02	Yes	1	0.0164818	4	0.0542857	No	Yes	4.77
chr9	113734352	113735838	-	LPAR1	uc004bfa.3	chr9:113704448-113734352|chr9:113735838-113761672	4	0.0645012	0	0	No	No	3.25	0.47	No	5	0.072056	0	0	No	No	2.02	0.13	No	7	0.115384	5	0.0795294	Yes	No	1.62	2.14	Yes	6	0.106455	10	0.138729	Yes	Yes	1.36	2	Yes	8	0.131854	7	0.095	Yes	No	2.27
chr2	15629017	15651474	-	NBAS	uc002rcc.2	chr2:15618413-15629017|chr2:15651474-15674666	1	0.0161253	1	0.0150829	No	No	12.89	9.11	No	3	0.0432336	3	0.0451224	No	Yes	9.49	19.18	Yes	4	0.0659339	3	0.0477176	No	No	8.17	11.9	Yes	0	0	2	0.0277457	No	Yes	10.22	12.93	Yes	6	0.0988907	6	0.0814286	No	No	8.99
chr4	129913321	129925031	-	SCLT1	uc003igp.2	chr4:129891623-129913321|chr4:129925031-129960195	30	0.483759	9	0.135747	Yes	No	8.75	3.31	No	30	0.432336	17	0.255694	Yes	No	5.31	3.45	No	29	0.478021	20	0.318117	Yes	No	4.64	5.34	Yes	16	0.28388	24	0.332949	Yes	Yes	4.65	5.01	Yes	16	0.263709	9	0.122143	Yes	No	5.22
chr2	210993754	211019335	-	KANSL1L	uc002vds.3	chr2:210969025-210993754|chr2:211019335-211035872	0	0	0	0	No	No	14.68	13.86	No	0	0	2	0.0300816	No	Yes	9.07	8.27	No	3	0.0494505	2	0.0318117	No	No	16.56	14.12	No	0	0	0	0	No	No	10	7.41	No	0	0	2	0.0271429	No	Yes	8.08
chr4	25153581	25160729	-	SEPSECS	uc003grg.3	chr4:25146755-25153581|chr4:25160729-25161877	1	0.0161253	2	0.0301659	No	Yes	14.26	18.35	Yes	1	0.0144112	1	0.0150408	No	Yes	14.96	22.9	Yes	6	0.0989009	0	0	No	No	18.49	17.05	No	1	0.0177425	1	0.0138729	No	No	15.36	15.05	No	2	0.0329636	2	0.0271429	No	No	17.79
chr1	98015115	98039526	-	DPYD	uc001drv.3	chr1:97981497-98015115|chr1:98039526-98058773	1	0.0161253	0	0	No	No	37.17	32.37	No	0	0	0	0	No	No	28.96	40.41	Yes	0	0	0	0	No	No	43.41	39.13	No	0	0	0	0	No	No	37.24	39.37	Yes	0	0	1	0.0135714	No	Yes	31.56
chr3	119219541	119232566	+	TIMMDC1	uc003ecn.3	chr3:119217774-119219541|chr3:119232566-119236051	3	0.0483759	2	0.0301659	No	No	17	26.87	Yes	4	0.0576448	2	0.0300816	No	No	17.87	24.23	Yes	1	0.0164835	2	0.0318117	No	Yes	15.2	22.19	Yes	2	0.035485	4	0.0554914	No	Yes	14.69	19.38	Yes	0	0	2	0.0271429	No	Yes	17.42
chr1	176118141	176153828	-	RFWD2	uc001gku.1	chr1:176105683-176118141|chr1:176153828-176175707	2	0.0322506	0	0	No	No	21.2	49.93	Yes	1	0.0144112	2	0.0300816	No	Yes	16.37	75.01	Yes	2	0.032967	2	0.0318117	No	No	15.08	38.6	Yes	1	0.0177425	1	0.0138729	No	No	17.34	21.24	Yes	0	0	2	0.0271429	No	Yes	16.69
chr10	27453992	27454468	+	MASTL	uc001itl.3	chr10:27450111-27453992|chr10:27454468-27456030	2	0.0322506	2	0.0301659	No	No	3.25	4.1	Yes	0	0	0	0	No	No	2.63	7.81	Yes	3	0.0494505	2	0.0318117	No	No	3.01	9.19	Yes	2	0.035485	0	0	No	No	2.92	4.61	Yes	0	0	1	0.0135714	No	Yes	2.63
chr4	83799882	83803090	-	SEC31A	uc003hnh.3	chr4:83796975-83799882|chr4:83803090-83812240	1	0.0161253	0	0	No	No	77.68	46.26	No	4	0.0576448	1	0.0150408	No	No	54.75	58.76	Yes	6	0.0989009	1	0.0159059	No	No	46.28	71.88	Yes	0	0	0	0	No	No	61.43	86.21	Yes	1	0.0164818	1	0.0135714	No	No	59.19
chr14	39648294	39648666	+	PNN	uc001wuw.4	chr14:39647120-39648294|chr14:39648666-39649706	11	0.177378	9	0.135747	Yes	No	33.13	40.69	Yes	17	0.244991	5	0.075204	Yes	No	25.72	26.33	Yes	34	0.560439	15	0.238588	Yes	No	25.79	26.33	Yes	10	0.177425	15	0.208093	Yes	Yes	25.89	34.79	Yes	17	0.28019	1	0.0135714	Yes	No	23.85
chr2	120885263	120903865	+	EPB41L5	uc002tmg.3	chr2:120858390-120885263|chr2:120903865-120918456	0	0	6	0.0904977	No	Yes	20.97	22.38	Yes	7	0.100878	1	0.0150408	Yes	No	20.77	22.77	Yes	23	0.37912	10	0.159059	Yes	No	31.49	19.36	No	2	0.035485	1	0.0138729	No	No	16.98	8.75	No	8	0.131854	13	0.176429	Yes	Yes	16.85
chr5	55256229	55264224	-	IL6ST	uc011cqk.2	chr5:55255499-55256229|chr5:55264224-55265377	0	0	1	0.0150829	No	Yes	157.59	46.56	No	0	0	0	0	No	No	107.85	60	No	1	0.0164835	0	0	No	No	97.89	83.81	No	0	0	0	0	No	No	121.67	168.39	Yes	1	0.0164818	0	0	No	No	134.32
chr12	120995084	120995485	+	RNF10	uc001typ.4	chr12:120992611-120995084|chr12:120995485-120998528	7	0.112877	2	0.0301659	Yes	No	23.1	22.11	No	2	0.0288224	1	0.0150408	No	No	16.45	19.18	Yes	5	0.0824174	4	0.0636235	No	No	12.3	20.22	Yes	4	0.0709699	0	0	No	No	16.98	27.08	Yes	3	0.0494454	0	0	No	No	19.57
chr11	46515157	46529920	-	AMBRA1	uc010rgt.2	chr11:46465148-46515157|chr11:46529920-46534276	0	0	3	0.0452488	No	Yes	7.16	8.94	Yes	1	0.0144112	1	0.0150408	No	Yes	4.73	7.03	Yes	0	0	2	0.0318117	No	Yes	4.55	6.35	Yes	0	0	0	0	No	No	4.61	6.27	Yes	2	0.0329636	2	0.0271429	No	No	5.26
chr15	94841429	94858866	+	MCTP2	uc002btg.4	chr15:94821492-94841429|chr15:94858866-94882518	0	0	0	0	No	No	5.68	0.37	No	0	0	0	0	No	No	2.68	0.12	No	0	0	0	0	No	No	1.42	1.67	Yes	0	0	1	0.0138729	No	Yes	1.36	0.99	No	0	0	0	0	No	No	1.73
chr5	138145726	138147991	+	CTNNA1	uc003ldh.3	chr5:138119061-138145726|chr5:138147991-138160218	3	0.0483759	2	0.0301659	No	No	57.91	67.69	Yes	0	0	0	0	No	No	43.47	76.71	Yes	1	0.0164835	2	0.0318117	No	Yes	29.88	66.51	Yes	2	0.035485	2	0.0277457	No	No	46.45	92.34	Yes	3	0.0494454	1	0.0135714	No	No	52.11
chr11	113933932	113935290	+	ZBTB16	uc001poo.1	chr11:113930604-113933932|chr11:113935290-114027058	1	0.0161253	0	0	No	No	5.23	0.58	No	2	0.0288224	0	0	No	No	10.56	1.93	No	2	0.032967	0	0	No	No	9.09	2.71	No	0	0	0	0	No	No	8.18	2.45	No	0	0	0	0	No	No	9.96
chr10	105382226	105420872	-	SH3PXD2A	uc010qqr.2	chr10:105377071-105382226|chr10:105420872-105452785	1	0.0161253	0	0	No	No	9.07	5.84	No	3	0.0432336	0	0	No	No	7.1	3.92	No	3	0.0494505	2	0.0318117	No	No	5.26	10.32	Yes	2	0.035485	3	0.0416186	No	Yes	4.18	5.15	Yes	6	0.0988907	0	0	No	No	4.94
chr3	171830241	171851336	+	FNDC3B	uc003fhx.3	chr3:171757561-171830241|chr3:171851336-171904501	0	0	7	0.105581	Yes	Yes	38.53	36.56	No	5	0.072056	13	0.19553	Yes	Yes	23.98	53.31	Yes	9	0.148351	4	0.0636235	Yes	No	21.39	33.33	Yes	0	0	3	0.0416186	No	Yes	24.65	43.73	Yes	3	0.0494454	9	0.122143	Yes	Yes	34.58
chr11	14316016	14317401	-	RRAS2	uc021qec.1	chr11:14303266-14316016|chr11:14317401-14379783	0	0	5	0.0754147	No	Yes	20.23	29.61	Yes	2	0.0288224	2	0.0300816	No	Yes	13.6	27.21	Yes	1	0.0164835	1	0.0159059	No	No	11.69	9.68	No	1	0.0177425	0	0	No	No	13.09	11.04	No	0	0	1	0.0135714	No	Yes	16.44
chr16	20636744	20638638	-	ACSM1	uc002dhm.1	chr16:20635537-20636744|chr16:20638638-20648060	0	0	4	0.0603318	No	Yes	1.11	70.06	Yes	0	0	2	0.0300816	No	Yes	4.59	10.84	Yes	0	0	0	0	No	No	0.67	0.88	Yes	0	0	0	0	No	No	2.3	0.2	No	2	0.0329636	0	0	No	No	5.1
chr3	141811902	141820683	-	TFDP2	uc003eum.4	chr3:141772991-141811902|chr3:141820683-141868024	0	0	8	0.120664	Yes	Yes	5.85	6.65	Yes	2	0.0288224	0	0	No	No	4.62	4.64	Yes	9	0.148351	4	0.0636235	Yes	No	5.27	7.33	Yes	2	0.035485	1	0.0138729	No	No	3.79	4.94	Yes	2	0.0329636	0	0	No	No	3.9
chr1	225140371	225161855	+	DNAH14	uc001hot.4	chr1:225117537-225140371|chr1:225161855-225190484	4	0.0645012	26	0.392157	Yes	Yes	4.08	24.73	Yes	7	0.100878	68	1.02277	Yes	Yes	3.04	36.32	Yes	7	0.115384	24	0.381741	Yes	Yes	4.1	12.14	Yes	5	0.0887124	6	0.0832371	No	No	4.5	6.85	Yes	3	0.0494454	35	0.475	Yes	Yes	3.99
chr2	201462119	201464469	+	AOX1	uc002uvx.3	chr2:201460091-201462119|chr2:201464469-201467006	1	0.0161253	0	0	No	No	232.81	39.74	No	4	0.0576448	0	0	No	No	263.41	127.2	No	6	0.0989009	0	0	No	No	421.7	175.31	No	3	0.0532274	2	0.0277457	No	No	301.05	183.99	No	0	0	0	0	No	No	374.79
chr13	43528083	43544806	-	EPSTI1	uc001uyw.2	chr13:43500565-43528083|chr13:43544806-43566113	6	0.0967517	2	0.0301659	No	No	9.52	2.76	No	8	0.11529	4	0.0601632	Yes	No	9.36	4.69	No	5	0.0824174	4	0.0636235	No	No	2.81	5.95	Yes	2	0.035485	2	0.0277457	No	No	2.65	2.04	No	5	0.082409	4	0.0542857	No	No	11.36
chr10	12123470	12162266	+	DHTKD1	uc001ild.5	chr10:12111186-12123470|chr10:12162266-12162785	7	0.112877	1	0.0150829	Yes	No	29.8	31.56	Yes	1	0.0144112	5	0.075204	No	Yes	36.54	29.85	No	4	0.0659339	3	0.0477176	No	No	51.42	23.9	No	0	0	1	0.0138729	No	Yes	40.08	18.73	No	2	0.0329636	2	0.0271429	No	No	39.95
chr19	41089303	41089623	+	SHKBP1	uc002oob.3	chr19:41088372-41089303|chr19:41089623-41092679	1	0.0161253	4	0.0603318	No	Yes	5.78	4.83	No	9	0.129701	1	0.0150408	Yes	No	3.5	6.71	Yes	1	0.0164835	5	0.0795294	No	Yes	1.95	4.48	Yes	3	0.0532274	6	0.0832371	No	Yes	3.23	3.89	Yes	1	0.0164818	0	0	No	No	4.07
chr14	76633005	76647192	+	GPATCH2L	uc001xsh.3	chr14:76621368-76633005|chr14:76647192-76662220	2	0.0322506	2	0.0301659	No	No	14.8	9.71	No	2	0.0288224	2	0.0300816	No	Yes	7.58	4.19	No	1	0.0164835	4	0.0636235	No	Yes	6.11	9.78	Yes	3	0.0532274	1	0.0138729	No	No	8.95	13.8	Yes	1	0.0164818	1	0.0135714	No	No	8.22
chr4	169923221	169928907	-	CBR4	uc003iry.3	chr4:169911479-169923221|chr4:169928907-169931098	0	0	0	0	No	No	24.18	10.92	No	3	0.0432336	0	0	No	No	21.75	12.39	No	2	0.032967	0	0	No	No	33.65	16.42	No	0	0	0	0	No	No	24.02	15.19	No	1	0.0164818	1	0.0135714	No	No	17.51
chr13	100909848	100992513	+	PCCA	uc001voo.3	chr13:100888132-100909848|chr13:100992513-101020725	0	0	0	0	No	No	25.89	49.85	Yes	2	0.0288224	0	0	No	No	25.6	13.88	No	0	0	1	0.0159059	No	Yes	26.9	24.79	No	0	0	2	0.0277457	No	Yes	26.74	25.95	No	0	0	0	0	No	No	31.15
chr10	96818091	96827448	-	CYP2C8	uc001kkb.3	chr10:96805708-96818091|chr10:96827448-96828991	7	0.112877	0	0	Yes	No	213.29	48.77	No	6	0.0864672	0	0	No	No	427.56	18.35	No	21	0.346153	5	0.0795294	Yes	No	443.39	75.97	No	5	0.0887124	1	0.0138729	No	No	352.18	36.81	No	2	0.0329636	0	0	No	No	140.52
chr17	80721840	80739597	+	TBCD	uc002kfx.1	chr17:80710253-80721840|chr17:80739597-80755632	0	0	5	0.0754147	No	Yes	9.84	22.34	Yes	0	0	3	0.0451224	No	Yes	6.2	15.19	Yes	3	0.0494505	2	0.0318117	No	No	5.47	11.03	Yes	1	0.0177425	0	0	No	No	7.57	10.98	Yes	3	0.0494454	3	0.0407143	No	No	6.8
chr11	82984689	82989872	-	CCDC90B	uc001pac.3	chr11:82977021-82984689|chr11:82989872-82991183	2	0.0322506	3	0.0452488	No	Yes	25.79	24.2	No	0	0	2	0.0300816	No	Yes	24.59	11.16	No	5	0.0824174	3	0.0477176	No	No	28.31	19.45	No	2	0.035485	1	0.0138729	No	No	20.87	21.23	Yes	3	0.0494454	0	0	No	No	20.23
chr1	25666964	25669564	+	TMEM50A	uc001bke.3	chr1:25664947-25666964|chr1:25669564-25678116	1	0.0161253	0	0	No	No	27.36	27.49	Yes	0	0	0	0	No	No	16.78	36.18	Yes	1	0.0164835	2	0.0318117	No	Yes	13.93	26.17	Yes	0	0	0	0	No	No	21.11	25.28	Yes	0	0	0	0	No	No	26.68
chr7	91924202	92000921	+	ANKIB1	uc003ulw.2	chr7:91875833-91924202|chr7:92000921-92015822	0	0	0	0	No	No	14.59	12.15	No	1	0.0144112	1	0.0150408	No	Yes	8.05	12.12	Yes	0	0	16	0.254494	Yes	Yes	7.65	11.23	Yes	0	0	0	0	No	No	9.4	14.48	Yes	0	0	1	0.0135714	No	Yes	9.29
chr18	74153200	74155167	-	ZNF516	uc021ulp.1	chr18:74092259-74153200|chr18:74155167-74174983	0	0	0	0	No	No	4.91	5.79	Yes	3	0.0432336	0	0	No	No	3.16	3.48	Yes	1	0.0164835	0	0	No	No	3.47	5.96	Yes	0	0	0	0	No	No	2.35	2.81	Yes	0	0	0	0	No	No	3.31
chr12	12672795	12674397	-	DUSP16	uc001rao.2	chr12:12653616-12672795|chr12:12674397-12715050	3	0.0483759	0	0	No	No	17.81	7.76	No	5	0.072056	1	0.0150408	No	No	11.29	10.06	No	13	0.214285	2	0.0318117	Yes	No	13.29	9.91	No	4	0.0709699	3	0.0416186	No	No	9.7	5.08	No	1	0.0164818	1	0.0135714	No	No	13.11
chr4	1219147	1235307	-	CTBP1	uc003gcu.1	chr4:1209993-1219147|chr4:1235307-1242703	2	0.0322506	1	0.0150829	No	No	27.22	33.36	Yes	1	0.0144112	0	0	No	No	19.28	18.44	No	5	0.0824174	3	0.0477176	No	No	18	36.7	Yes	2	0.035485	2	0.0277457	No	No	23.28	39.05	Yes	2	0.0329636	4	0.0542857	No	Yes	20.75
chr22	46085591	46114373	+	ATXN10	uc003bgm.2	chr22:46068059-46085591|chr22:46114373-46125304	3	0.0483759	5	0.0754147	No	Yes	19.86	18.34	No	4	0.0576448	5	0.075204	No	Yes	17.46	31.68	Yes	12	0.197802	0	0	Yes	No	12.39	21.31	Yes	3	0.0532274	4	0.0554914	No	Yes	18.71	27.06	Yes	7	0.115373	8	0.108571	Yes	No	16.6
chr8	48196616	48206619	+	KIAA0146	uc011lcz.2	chr8:48192605-48196616|chr8:48206619-48320422	0	0	5	0.0754147	No	Yes	10.37	8.25	No	0	0	5	0.075204	No	Yes	6.68	11.47	Yes	3	0.0494505	2	0.0318117	No	No	6.53	15.17	Yes	0	0	0	0	No	No	8.66	16.98	Yes	0	0	3	0.0407143	No	Yes	6.9
chr1	59787207	59812070	+	FGGY	uc001czg.2	chr1:59762822-59787207|chr1:59812070-59844420	8	0.129002	6	0.0904977	Yes	No	47.11	84.21	Yes	14	0.201757	7	0.105286	Yes	No	22.96	99.21	Yes	40	0.659339	3	0.0477176	Yes	No	54	13.34	No	9	0.159682	5	0.0693643	Yes	No	27.45	8.02	No	13	0.214263	2	0.0271429	Yes	No	25.51
chr12	112513481	112516545	-	NAA25	uc001ttm.3	chr12:112512568-112513481|chr12:112516545-112518863	2	0.0322506	1	0.0150829	No	No	7.31	7.43	Yes	2	0.0288224	2	0.0300816	No	Yes	4.67	10.09	Yes	1	0.0164835	1	0.0159059	No	No	4.17	10.15	Yes	0	0	2	0.0277457	No	Yes	6.14	13.97	Yes	2	0.0329636	1	0.0135714	No	No	5.3
chr17	79813017	79813462	-	P4HB	uc002kbm.1	chr17:79805223-79813017|chr17:79813462-79817056	2	0.0322506	3	0.0452488	No	Yes	219.31	576.85	Yes	3	0.0432336	1	0.0150408	No	No	294.95	698.72	Yes	3	0.0494505	1	0.0159059	No	No	233.64	272.79	Yes	1	0.0177425	0	0	No	No	305.33	413.96	Yes	1	0.0164818	0	0	No	No	336.44
chr16	70044653	70052000	-	PDXDC2P	uc002eyb.3	chr16:70030371-70044653|chr16:70052000-70055726	1	0.0161253	1	0.0150829	No	No	17.56	18.25	Yes	1	0.0144112	0	0	No	No	13.5	20.79	Yes	5	0.0824174	1	0.0159059	No	No	24.45	11.45	No	0	0	1	0.0138729	No	Yes	10.71	7.12	No	6	0.0988907	0	0	No	No	11.46
chr3	67546221	67559327	-	SUCLG2	uc021xae.1	chr3:67451275-67546221|chr3:67559327-67568670	1	0.0161253	5	0.0754147	No	Yes	75.08	104.01	Yes	5	0.072056	1	0.0150408	No	No	101.81	42.49	No	4	0.0659339	13	0.206776	Yes	Yes	63.88	63.56	No	5	0.0887124	3	0.0416186	No	No	86.57	74.95	No	1	0.0164818	4	0.0542857	No	Yes	91.21
chr18	9524591	9525849	+	RALBP1	uc002kob.3	chr18:9522507-9524591|chr18:9525849-9530831	8	0.129002	12	0.180995	Yes	Yes	15.13	26.19	Yes	10	0.144112	1	0.0150408	Yes	No	11.35	28.43	Yes	11	0.181318	8	0.127247	Yes	No	10.48	19.79	Yes	5	0.0887124	8	0.110983	Yes	Yes	11.73	17.32	Yes	6	0.0988907	7	0.095	No	No	13.68
chr22	32874967	32875262	+	FBXO7	uc003amq.3	chr22:32871111-32874967|chr22:32875262-32879883	7	0.112877	7	0.105581	Yes	No	54.2	51.16	No	8	0.11529	0	0	Yes	No	35.06	49.54	Yes	15	0.247252	10	0.159059	Yes	No	54.28	41.97	No	10	0.177425	5	0.0693643	Yes	No	41.59	35.6	No	11	0.1813	4	0.0542857	Yes	No	47.41
chr11	14793482	14810788	+	PDE3B	uc001mln.3	chr11:14666599-14793482|chr11:14810788-14825489	2	0.0322506	8	0.120664	Yes	Yes	11.37	12.79	Yes	3	0.0432336	2	0.0300816	No	No	18.02	12.02	No	9	0.148351	6	0.0954352	Yes	No	13.67	8.85	No	1	0.0177425	3	0.0416186	No	Yes	10.84	3.4	No	4	0.0659272	4	0.0542857	No	No	10.94
chr7	104678572	104681470	+	KMT2E	uc010lja.1	chr7:104654982-104678572|chr7:104681470-104702610	3	0.0483759	3	0.0452488	No	No	31.9	16.41	No	2	0.0288224	0	0	No	No	17.59	14.57	No	3	0.0494505	2	0.0318117	No	No	16.06	21.88	Yes	1	0.0177425	1	0.0138729	No	No	17.07	19.69	Yes	2	0.0329636	1	0.0135714	No	No	18.05
chr1	28116072	28120143	+	STX12	uc001bou.4	chr1:28099936-28116072|chr1:28120143-28128188	2	0.0322506	3	0.0452488	No	Yes	17.92	18.85	Yes	1	0.0144112	1	0.0150408	No	Yes	11.4	20.17	Yes	4	0.0659339	2	0.0318117	No	No	10.1	17.15	Yes	3	0.0532274	1	0.0138729	No	No	12.13	14.84	Yes	3	0.0494454	0	0	No	No	14.45
chr21	16386664	16415895	-	NRIP1	uc002yjx.2	chr21:16340847-16386664|chr21:16415895-16437065	24	0.387007	7	0.105581	Yes	No	28.18	25.77	No	15	0.216168	5	0.075204	Yes	No	16.74	21.04	Yes	29	0.478021	14	0.222682	Yes	No	18.6	24.54	Yes	17	0.301622	5	0.0693643	Yes	No	18.37	17.74	No	17	0.28019	5	0.0678571	Yes	No	22.6
chr20	34309661	34313077	-	RBM39	uc002xdz.3	chr20:34304727-34309661|chr20:34313077-34317233	3	0.0483759	3	0.0452488	No	No	85.91	95.51	Yes	1	0.0144112	4	0.0601632	No	Yes	58.86	78.25	Yes	6	0.0989009	7	0.111341	Yes	Yes	66.39	142.13	Yes	1	0.0177425	3	0.0416186	No	Yes	70.69	104.2	Yes	5	0.082409	3	0.0407143	No	No	59.85
chr1	33413822	33415375	-	RNF19B	uc001bwm.4	chr1:33412165-33413822|chr1:33415375-33429651	2	0.0322506	2	0.0301659	No	No	7.87	8.13	Yes	5	0.072056	2	0.0300816	No	No	4.83	11.97	Yes	3	0.0494505	5	0.0795294	No	Yes	3.58	7.19	Yes	5	0.0887124	8	0.110983	Yes	Yes	4.74	9.47	Yes	11	0.1813	1	0.0135714	Yes	No	4.47
chr3	167754623	167759262	-	GOLIM4	uc003ffe.2	chr3:167750640-167754623|chr3:167759262-167761166	1	0.0161253	2	0.0301659	No	Yes	28.68	33.11	Yes	3	0.0432336	3	0.0451224	No	Yes	27.15	30.83	Yes	1	0.0164835	5	0.0795294	No	Yes	32.44	30.7	No	1	0.0177425	1	0.0138729	No	No	30.55	25.77	No	6	0.0988907	6	0.0814286	No	No	31.27
chr7	158580694	158591763	-	ESYT2	uc003wob.1	chr7:158566087-158580694|chr7:158591763-158621779	9	0.145128	8	0.120664	Yes	No	38.53	37.1	No	7	0.100878	12	0.18049	Yes	Yes	23.49	66.38	Yes	4	0.0659339	6	0.0954352	No	Yes	29.04	35.73	Yes	9	0.159682	8	0.110983	Yes	No	28.11	39.25	Yes	3	0.0494454	7	0.095	No	Yes	24.94
chr7	97820039	97823884	+	LMTK2	uc003upd.2	chr7:97816310-97820039|chr7:97823884-97832885	0	0	2	0.0301659	No	Yes	7.39	10.49	Yes	3	0.0432336	2	0.0300816	No	No	4.19	12.91	Yes	3	0.0494505	0	0	No	No	4.82	7.57	Yes	3	0.0532274	3	0.0416186	No	No	6.55	10.93	Yes	2	0.0329636	1	0.0135714	No	No	5.82
chrX	122744768	122748040	-	THOC2	uc004etu.3	chrX:122735189-122744768|chrX:122748040-122753251	0	0	0	0	No	No	27.64	38.06	Yes	1	0.0144112	3	0.0451224	No	Yes	19.52	64.4	Yes	0	0	0	0	No	No	17.62	36.37	Yes	1	0.0177425	0	0	No	No	21.33	29.76	Yes	3	0.0494454	0	0	No	No	17.78
chr16	23113639	23119504	-	USP31	uc002dll.3	chr16:23102125-23113639|chr16:23119504-23159958	0	0	1	0.0150829	No	Yes	4.3	5.87	Yes	1	0.0144112	2	0.0300816	No	Yes	2.88	5.91	Yes	2	0.032967	2	0.0318117	No	No	3.57	4.49	Yes	0	0	0	0	No	No	3.27	4.89	Yes	2	0.0329636	0	0	No	No	3.46
chr2	171884848	171902872	-	TLK1	uc010zdn.1	chr2:171871458-171884848|chr2:171902872-171906323	4	0.0645012	8	0.120664	Yes	Yes	18.48	11.87	No	12	0.172934	0	0	Yes	No	12.45	13.23	Yes	13	0.214285	8	0.127247	Yes	No	12.24	17.31	Yes	5	0.0887124	6	0.0832371	No	No	13.84	13.61	No	2	0.0329636	2	0.0271429	No	No	13.9
chr1	94924162	94946162	+	ABCD3	uc001dqn.4	chr1:94884144-94924162|chr1:94946162-94948725	1	0.0161253	3	0.0452488	No	Yes	70.9	58.59	No	1	0.0144112	1	0.0150408	No	Yes	64.68	73.13	Yes	1	0.0164835	3	0.0477176	No	Yes	53.53	74.98	Yes	0	0	0	0	No	No	74.24	70.56	No	0	0	2	0.0271429	No	Yes	47.61
chr14	96986391	96991728	+	PAPOLA	uc001yfo.3	chr14:96968937-96986391|chr14:96991728-96993766	0	0	3	0.0452488	No	Yes	46.95	65.87	Yes	1	0.0144112	0	0	No	No	30.99	32.61	Yes	2	0.032967	0	0	No	No	27.22	42.4	Yes	1	0.0177425	2	0.0277457	No	Yes	37.75	62.72	Yes	0	0	2	0.0271429	No	Yes	32.07
chr7	15405138	15433804	-	AGMO	uc003stb.1	chr7:15240984-15405138|chr7:15433804-15458182	1	0.0161253	1	0.0150829	No	No	24.02	10.81	No	0	0	1	0.0150408	No	Yes	21.17	16.92	No	9	0.148351	0	0	Yes	No	39.69	18.08	No	1	0.0177425	2	0.0277457	No	Yes	27.78	9.07	No	1	0.0164818	1	0.0135714	No	No	20
chr2	177161587	177193640	+	MTX2	uc002ukw.3	chr2:177135147-177161587|chr2:177193640-177194028	2	0.0322506	1	0.0150829	No	No	12.44	14.11	Yes	0	0	3	0.0451224	No	Yes	10.94	24.44	Yes	5	0.0824174	9	0.143153	Yes	Yes	9.59	16.55	Yes	1	0.0177425	0	0	No	No	10.56	17.23	Yes	1	0.0164818	27	0.366429	Yes	Yes	11.91
chr17	35310185	35311207	+	AATF	uc002hni.3	chr17:35307705-35310185|chr17:35311207-35343915	1	0.0161253	5	0.0754147	No	Yes	12.62	27.87	Yes	4	0.0576448	1	0.0150408	No	No	8.68	34.22	Yes	1	0.0164835	5	0.0795294	No	Yes	8.27	20.63	Yes	2	0.035485	2	0.0277457	No	No	12.32	27.87	Yes	2	0.0329636	0	0	No	No	9.96
chr3	52771601	52773650	-	NEK4	uc003dfq.4	chr3:52745885-52771601|chr3:52773650-52775426	4	0.0645012	0	0	No	No	11.88	33.1	Yes	1	0.0144112	0	0	No	No	7.67	18.39	Yes	7	0.115384	7	0.111341	Yes	No	11.11	23.44	Yes	4	0.0709699	7	0.09711	No	Yes	14.18	31.72	Yes	1	0.0164818	2	0.0271429	No	Yes	11.43
chr19	13039155	13039661	-	FARSA	uc002mvs.2	chr19:13035988-13039155|chr19:13039661-13041036	10	0.161253	2	0.0301659	Yes	No	8.32	7.04	No	7	0.100878	3	0.0451224	Yes	No	7.54	12.87	Yes	13	0.214285	1	0.0159059	Yes	No	5.93	11.19	Yes	13	0.230652	6	0.0832371	Yes	No	10.62	18.07	Yes	0	0	3	0.0407143	No	Yes	7.43
chr5	142434003	142437312	+	ARHGAP26	uc003lmt.3	chr5:142421455-142434003|chr5:142437312-142500552	7	0.112877	7	0.105581	Yes	No	5.55	1.82	No	5	0.072056	4	0.0601632	No	No	3.46	3.61	Yes	6	0.0989009	11	0.174965	Yes	Yes	1.57	3.72	Yes	7	0.124197	5	0.0693643	Yes	No	2.38	3.08	Yes	3	0.0494454	2	0.0271429	No	No	3.85
chr15	64410315	64411053	+	SNX1	uc002amv.3	chr15:64404883-64410315|chr15:64411053-64415701	0	0	0	0	No	No	14.37	16.45	Yes	2	0.0288224	1	0.0150408	No	No	9.74	9.03	No	2	0.032967	2	0.0318117	No	No	10.07	17.12	Yes	3	0.0532274	2	0.0277457	No	No	12.61	12.56	No	1	0.0164818	0	0	No	No	11.09
chr7	94146871	94183887	+	CASD1	uc003uni.4	chr7:94139529-94146871|chr7:94183887-94184803	0	0	0	0	No	No	11.12	11.41	Yes	0	0	2	0.0300816	No	Yes	7.35	14.23	Yes	0	0	0	0	No	No	6.81	9.32	Yes	0	0	0	0	No	No	7.42	7.98	Yes	0	0	0	0	No	No	8.2
chr11	3794861	3797251	-	NUP98	uc001lyh.3	chr11:3793158-3794861|chr11:3797251-3800102	4	0.0645012	2	0.0301659	No	No	19.04	24.94	Yes	1	0.0144112	1	0.0150408	No	Yes	14.74	25.69	Yes	1	0.0164835	2	0.0318117	No	Yes	14.05	17.21	Yes	0	0	0	0	No	No	16.18	16.4	Yes	2	0.0329636	0	0	No	No	15.7
chr4	151336589	151412187	-	LRBA	uc003ils.4	chr4:151271311-151336589|chr4:151412187-151502469	1	0.0161253	0	0	No	No	23.9	22.34	No	0	0	3	0.0451224	No	Yes	18.56	11.33	No	1	0.0164835	2	0.0318117	No	Yes	15.77	15.78	Yes	2	0.035485	1	0.0138729	No	No	20.47	28.54	Yes	1	0.0164818	0	0	No	No	16.03
chr1	82302569	82302742	+	LPHN2	uc001dis.3	chr1:82227537-82302569|chr1:82302742-82372701	0	0	1	0.0150829	No	Yes	29.28	21.62	No	1	0.0144112	1	0.0150408	No	Yes	27.94	18.89	No	0	0	0	0	No	No	18.44	13.31	No	1	0.0177425	0	0	No	No	20.4	24.15	Yes	0	0	0	0	No	No	25.65
chr3	132294615	132324049	-	ACAD11	uc003eov.4	chr3:132280061-132294615|chr3:132324049-132337477	1	0.0161253	2	0.0301659	No	Yes	40.15	24.46	No	3	0.0432336	1	0.0150408	No	No	48.35	23.81	No	2	0.032967	1	0.0159059	No	No	62.94	48.56	No	0	0	1	0.0138729	No	Yes	46.46	21.26	No	0	0	2	0.0271429	No	Yes	38.04
chr14	58785259	58796887	+	ARID4A	uc001xdo.3	chr14:58772830-58785259|chr14:58796887-58811412	1	0.0161253	8	0.120664	Yes	Yes	14	8.55	No	3	0.0432336	2	0.0300816	No	No	8.92	3.51	No	10	0.164835	4	0.0636235	Yes	No	13.31	8.66	No	3	0.0532274	2	0.0277457	No	No	9.97	7.41	No	4	0.0659272	2	0.0271429	No	No	9.64
chr4	79747190	79772210	+	BMP2K	uc010ijl.1	chr4:79697875-79747190|chr4:79772210-79780737	3	0.0483759	1	0.0150829	No	No	29.92	20.68	No	1	0.0144112	0	0	No	No	16.77	9.65	No	2	0.032967	1	0.0159059	No	No	15.34	27.61	Yes	2	0.035485	3	0.0416186	No	Yes	18.63	26.41	Yes	2	0.0329636	3	0.0407143	No	Yes	19.46
chr6	161157918	161162449	+	PLG	uc003qtm.4	chr6:161155120-161157918|chr6:161162449-161173146	6	0.0967517	3	0.0452488	No	No	442.79	314.4	No	15	0.216168	0	0	Yes	No	696.45	195.93	No	40	0.659339	6	0.0954352	Yes	No	776.83	221	No	12	0.21291	3	0.0416186	Yes	No	610.28	139.25	No	13	0.214263	1	0.0135714	Yes	No	755.25
chr9	115336336	115337531	+	KIAA1958	uc004bgf.1	chr9:115249398-115336336|chr9:115337531-115407929	0	0	2	0.0301659	No	Yes	2.39	5.36	Yes	2	0.0288224	0	0	No	No	1.59	2.32	Yes	2	0.032967	2	0.0318117	No	No	1.86	4.35	Yes	0	0	1	0.0138729	No	Yes	2.16	2.43	Yes	1	0.0164818	7	0.095	No	Yes	1.74
chr11	120276826	120278532	+	ARHGEF12	uc021qrm.1	chr11:120207984-120276826|chr11:120278532-120291461	1	0.0161253	0	0	No	No	53.21	37.25	No	1	0.0144112	0	0	No	No	39.55	24.71	No	2	0.032967	0	0	No	No	47.24	36.54	No	1	0.0177425	0	0	No	No	46.05	41.1	No	0	0	0	0	No	No	51.16
chr12	32760890	32764217	+	FGD4	uc001rlc.3	chr12:32755251-32760890|chr12:32764217-32772631	5	0.0806265	2	0.0301659	No	No	16.92	10.34	No	6	0.0864672	0	0	No	No	12.48	11.56	No	8	0.131868	11	0.174965	Yes	Yes	15.17	10.9	No	9	0.159682	2	0.0277457	Yes	No	12.92	5.55	No	9	0.148336	3	0.0407143	Yes	No	13.78
chr4	110384056	110384800	+	SEC24B	uc003hzk.3	chr4:110355158-110384056|chr4:110384800-110394159	1	0.0161253	1	0.0150829	No	No	17.15	10.95	No	1	0.0144112	1	0.0150408	No	Yes	15.11	6.03	No	3	0.0494505	0	0	No	No	13.61	10.79	No	3	0.0532274	0	0	No	No	14.77	18.2	Yes	0	0	0	0	No	No	15.69
chr16	74493579	74497377	-	GLG1	uc002fcw.4	chr16:74491892-74493579|chr16:74497377-74499573	1	0.0161253	1	0.0150829	No	No	23.55	17.58	No	1	0.0144112	1	0.0150408	No	Yes	14.75	17.74	Yes	1	0.0164835	2	0.0318117	No	Yes	12.84	15.01	Yes	3	0.0532274	3	0.0416186	No	No	14.35	13.55	No	3	0.0494454	0	0	No	No	17.79
chr7	86792810	86803985	+	DMTF1	uc003uih.3	chr7:86781871-86792810|chr7:86803985-86808860	0	0	1	0.0150829	No	Yes	25.62	15.61	No	0	0	0	0	No	No	15.36	14.1	No	0	0	2	0.0318117	No	Yes	14.54	21.59	Yes	0	0	0	0	No	No	18.59	23.47	Yes	0	0	8	0.108571	Yes	Yes	15.34
chr3	149563797	149639014	+	RNF13	uc003exn.4	chr3:149531813-149563797|chr3:149639014-149677842	13	0.209629	19	0.286576	Yes	Yes	33.2	34.92	Yes	23	0.331458	32	0.481306	Yes	Yes	25.19	41.68	Yes	17	0.280219	9	0.143153	Yes	No	33.07	40.45	Yes	8	0.14194	7	0.09711	Yes	No	26.41	24.49	No	10	0.164818	6	0.0814286	Yes	No	30.77
chr18	51797729	51800460	+	POLI	uc002lfj.4	chr18:51796031-51797729|chr18:51800460-51804072	5	0.0806265	0	0	No	No	8.01	5.44	No	2	0.0288224	0	0	No	No	5.62	3.22	No	2	0.032967	2	0.0318117	No	No	5.62	6.81	Yes	4	0.0709699	3	0.0416186	No	No	5.06	5.3	Yes	3	0.0494454	1	0.0135714	No	No	5.74
chr9	33271149	33278223	+	CHMP5	uc003zsm.4	chr9:33270714-33271149|chr9:33278223-33280806	1	0.0161253	3	0.0452488	No	Yes	25.55	43.2	Yes	2	0.0288224	0	0	No	No	22.29	23.91	Yes	5	0.0824174	3	0.0477176	No	No	20.78	40.2	Yes	1	0.0177425	0	0	No	No	25.94	36.59	Yes	5	0.082409	2	0.0271429	No	No	27.76
chr11	62406454	62407203	-	GANAB	uc001nua.4	chr11:62402472-62406454|chr11:62407203-62414033	2	0.0322506	0	0	No	No	58.44	88.35	Yes	0	0	1	0.0150408	No	Yes	55.5	69.52	Yes	3	0.0494505	4	0.0636235	No	Yes	39.46	51.16	Yes	1	0.0177425	1	0.0138729	No	No	58.07	45.46	No	0	0	1	0.0135714	No	Yes	59.83
chr12	42778741	42792796	+	PPHLN1	uc001rnb.3	chr12:42768876-42778741|chr12:42792796-42835116	0	0	0	0	No	No	18.52	22.56	Yes	0	0	0	0	No	No	12.78	25.86	Yes	0	0	1	0.0159059	No	Yes	10.76	24.22	Yes	2	0.035485	2	0.0277457	No	No	15.7	26.1	Yes	0	0	1	0.0135714	No	Yes	15.36
chr12	1136913	1137738	+	ERC1	uc001qiz.2	chr12:1100653-1136913|chr12:1137738-1192329	1	0.0161253	6	0.0904977	No	Yes	11.16	8.39	No	7	0.100878	1	0.0150408	Yes	No	6.22	4.45	No	10	0.164835	2	0.0318117	Yes	No	5.44	6.79	Yes	3	0.0532274	1	0.0138729	No	No	5.88	3.26	No	2	0.0329636	7	0.095	No	Yes	7.32
chr7	72361165	72361649	+	POM121	uc010lam.1	chr7:72350456-72361165|chr7:72361649-72384301	8	0.129002	9	0.135747	Yes	Yes	7.18	4.48	No	2	0.0288224	4	0.0601632	No	Yes	4.65	4.73	Yes	6	0.0989009	9	0.143153	Yes	Yes	2.59	5.59	Yes	3	0.0532274	4	0.0554914	No	Yes	4.98	5.04	Yes	6	0.0988907	0	0	No	No	5.13
chr5	109152973	109159538	+	MAN2A1	uc003kou.1	chr5:109125228-109152973|chr5:109159538-109178028	0	0	2	0.0301659	No	Yes	28.97	38.83	Yes	1	0.0144112	1	0.0150408	No	Yes	23.38	40.18	Yes	4	0.0659339	8	0.127247	Yes	Yes	32.25	31.1	No	3	0.0532274	2	0.0277457	No	No	33.8	42.99	Yes	0	0	2	0.0271429	No	Yes	29.26
chr6	52935854	52941341	+	FBXO9	uc021zao.1	chr6:52930006-52935854|chr6:52941341-52943596	5	0.0806265	6	0.0904977	No	Yes	9.98	29.62	Yes	3	0.0432336	4	0.0601632	No	Yes	8.19	8.74	Yes	5	0.0824174	6	0.0954352	No	Yes	8.99	15.84	Yes	4	0.0709699	1	0.0138729	No	No	8.48	19.39	Yes	1	0.0164818	1	0.0135714	No	No	8.37
chrX	2871183	2876476	-	ARSE	uc004crc.4	chrX:2867768-2871183|chrX:2876476-2878418	1	0.0161253	6	0.0904977	No	Yes	26.77	40.96	Yes	2	0.0288224	3	0.0451224	No	Yes	22.64	14.2	No	5	0.0824174	1	0.0159059	No	No	21.82	27.74	Yes	1	0.0177425	1	0.0138729	No	No	22.85	9.13	No	0	0	3	0.0407143	No	Yes	18.23
chr12	124904502	124915333	-	NCOR2	uc010tbb.2	chr12:124887107-124904502|chr12:124915333-124922475	1	0.0161253	0	0	No	No	15.19	6.35	No	0	0	1	0.0150408	No	Yes	8.35	7.64	No	3	0.0494505	2	0.0318117	No	No	4.99	9.73	Yes	0	0	1	0.0138729	No	Yes	8.02	9.35	Yes	0	0	1	0.0135714	No	Yes	9.44
chr2	72958135	72960247	-	EXOC6B	uc010fep.3	chr2:72945436-72958135|chr2:72960247-72968432	3	0.0483759	6	0.0904977	No	Yes	8.56	4.58	No	4	0.0576448	6	0.0902448	No	Yes	5.9	7.11	Yes	5	0.0824174	1	0.0159059	No	No	4.11	5.78	Yes	0	0	3	0.0416186	No	Yes	4.91	4.81	No	2	0.0329636	4	0.0542857	No	Yes	6.05
chr1	214169811	214185058	+	PROX1	uc001hkg.2	chr1:214161826-214169811|chr1:214185058-214208991	6	0.0967517	20	0.301659	Yes	Yes	41.44	50.3	Yes	24	0.345869	27	0.406102	Yes	Yes	34.79	33.44	No	19	0.313186	17	0.2704	Yes	No	29.56	23.88	No	17	0.301622	6	0.0832371	Yes	No	37.19	22.01	No	13	0.214263	17	0.230714	Yes	Yes	28.44
chr20	34430494	34435356	+	PHF20	uc002xei.1	chr20:34389527-34430494|chr20:34435356-34446223	0	0	3	0.0452488	No	Yes	11.14	8.83	No	0	0	2	0.0300816	No	Yes	6.06	9.54	Yes	1	0.0164835	6	0.0954352	No	Yes	4.83	14.36	Yes	1	0.0177425	0	0	No	No	6.76	8.82	Yes	2	0.0329636	1	0.0135714	No	No	5.95
chr17	53478829	53481229	-	MMD	uc002iui.3	chr17:53471895-53478829|chr17:53481229-53485106	5	0.0806265	6	0.0904977	No	Yes	12.24	17.87	Yes	6	0.0864672	0	0	No	No	7.53	24.69	Yes	2	0.032967	1	0.0159059	No	No	5.21	18.92	Yes	2	0.035485	4	0.0554914	No	Yes	13.03	25.56	Yes	0	0	1	0.0135714	No	Yes	8.84
chr1	22041881	22048257	-	USP48	uc001bfa.3	chr1:22033361-22041881|chr1:22048257-22050390	7	0.112877	1	0.0150829	Yes	No	22.52	19.86	No	3	0.0432336	2	0.0300816	No	No	15.12	23.45	Yes	3	0.0494505	1	0.0159059	No	No	13.61	19.71	Yes	3	0.0532274	4	0.0554914	No	Yes	14.91	18.03	Yes	4	0.0659272	2	0.0271429	No	No	15.2
chr20	40141484	40143591	-	CHD6	uc002xka.1	chr20:40127997-40141484|chr20:40143591-40161688	0	0	1	0.0150829	No	Yes	14.32	8.65	No	1	0.0144112	1	0.0150408	No	Yes	9.56	6.34	No	3	0.0494505	1	0.0159059	No	No	9.65	14.12	Yes	2	0.035485	2	0.0277457	No	No	9.23	8.99	No	0	0	1	0.0135714	No	Yes	8.61
chr4	39739039	39757359	+	UBE2K	uc003gus.4	chr4:39700010-39739039|chr4:39757359-39776453	1	0.0161253	14	0.211161	Yes	Yes	21.72	26.85	Yes	3	0.0432336	8	0.120326	Yes	Yes	16.7	25.79	Yes	3	0.0494505	10	0.159059	Yes	Yes	13.77	39.94	Yes	4	0.0709699	6	0.0832371	No	Yes	19.85	27.18	Yes	5	0.082409	3	0.0407143	No	No	18.01
chr15	76146726	76165909	+	UBE2Q2	uc002bbg.2	chr15:76136187-76146726|chr15:76165909-76168527	2	0.0322506	0	0	No	No	18.02	14.54	No	0	0	0	0	No	No	8.27	18.03	Yes	2	0.032967	0	0	No	No	5.72	21.01	Yes	0	0	1	0.0138729	No	Yes	8.64	13.1	Yes	0	0	2	0.0271429	No	Yes	11.39
chr11	73843888	73844602	-	C2CD3	uc001ouu.2	chr11:73834180-73843888|chr11:73844602-73849764	1	0.0161253	1	0.0150829	No	No	6.04	5.71	No	1	0.0144112	1	0.0150408	No	Yes	3.84	2.69	No	0	0	0	0	No	No	2.31	3.77	Yes	3	0.0532274	1	0.0138729	No	No	3.32	3.66	Yes	0	0	0	0	No	No	3.96
chr1	16892902	16893846	-	NBPF1	uc001ayw.4	chr1:16892300-16892902|chr1:16893846-16894473	8	0.129002	5	0.0754147	Yes	No	19.45	11.24	No	7	0.100878	11	0.165449	Yes	Yes	10.93	13.71	Yes	14	0.230769	17	0.2704	Yes	Yes	14.04	14.6	Yes	7	0.124197	11	0.152601	Yes	Yes	10.99	19.31	Yes	4	0.0659272	19	0.257857	Yes	Yes	10.55
chr20	30954186	30959677	+	ASXL1	uc002wxr.2	chr20:30946635-30954186|chr20:30959677-31015930	3	0.0483759	12	0.180995	Yes	Yes	16.21	11.7	No	1	0.0144112	2	0.0300816	No	Yes	8.86	11.6	Yes	12	0.197802	14	0.222682	Yes	Yes	10.34	23.29	Yes	5	0.0887124	7	0.09711	No	Yes	9.56	13.26	Yes	2	0.0329636	8	0.108571	Yes	Yes	9.73
chr1	97981281	98015300	-	DPYD	uc001drv.3	chr1:97915779-97981281|chr1:98015300-98039315	2	0.0322506	3	0.0452488	No	Yes	37.17	32.37	No	2	0.0288224	1	0.0150408	No	No	28.96	40.41	Yes	9	0.148351	4	0.0636235	Yes	No	43.41	39.13	No	1	0.0177425	0	0	No	No	37.24	39.37	Yes	0	0	2	0.0271429	No	Yes	31.56
chr10	17746429	17747740	+	STAM	uc001ipj.2	chr10:17742278-17746429|chr10:17747740-17750774	1	0.0161253	3	0.0452488	No	Yes	6.5	7.85	Yes	2	0.0288224	2	0.0300816	No	Yes	4.47	9.65	Yes	6	0.0989009	7	0.111341	Yes	Yes	3.76	8.86	Yes	1	0.0177425	7	0.09711	No	Yes	4.65	7.58	Yes	4	0.0659272	0	0	No	No	4.37
chr2	99802639	99812219	+	MRPL30	uc002szl.1	chr2:99766982-99802639|chr2:99812219-99823096	0	0	0	0	No	No	10.58	11.06	Yes	2	0.0288224	1	0.0150408	No	No	9.04	13.02	Yes	3	0.0494505	1	0.0159059	No	No	8.06	14.14	Yes	0	0	0	0	No	No	9.66	11.23	Yes	0	0	2	0.0271429	No	Yes	8.86
chr11	1307231	1317024	-	TOLLIP	uc001ltd.3	chr11:1298483-1307231|chr11:1317024-1323813	1	0.0161253	2	0.0301659	No	Yes	11.75	15.64	Yes	2	0.0288224	1	0.0150408	No	No	12.53	18.97	Yes	2	0.032967	1	0.0159059	No	No	12.09	19.81	Yes	3	0.0532274	0	0	No	No	12.6	8.8	No	1	0.0164818	0	0	No	No	11.57
chr6	47251673	47254331	-	TNFRSF21	uc003oyv.3	chr6:47221257-47251673|chr6:47254331-47277151	12	0.193503	3	0.0452488	Yes	No	15.98	2.35	No	11	0.158523	4	0.0601632	Yes	No	7.67	4.49	No	9	0.148351	15	0.238588	Yes	Yes	3.39	9.6	Yes	6	0.106455	18	0.249711	Yes	Yes	8.62	21.22	Yes	6	0.0988907	10	0.135714	Yes	Yes	8.68
chr9	112898406	112900819	+	PALM2-AKAP2	uc004bej.4	chr9:112778319-112898406|chr9:112900819-112918598	3	0.0483759	2	0.0301659	No	No	33.33	22.29	No	4	0.0576448	1	0.0150408	No	No	21.12	8.44	No	6	0.0989009	3	0.0477176	No	No	21.23	22.48	Yes	4	0.0709699	0	0	No	No	17.76	17.8	Yes	0	0	1	0.0135714	No	Yes	22.66
chr6	74190397	74191967	+	MTO1	uc003pgy.4	chr6:74190090-74190397|chr6:74191967-74192171	0	0	0	0	No	No	11.1	17.09	Yes	2	0.0288224	0	0	No	No	16.08	17.94	Yes	2	0.032967	0	0	No	No	10.93	11.78	Yes	3	0.0532274	0	0	No	No	11.2	14.64	Yes	2	0.0329636	0	0	No	No	9.13
chr14	39620949	39628754	-	TRAPPC6B	uc001wut.1	chr14:39619585-39620949|chr14:39628754-39639218	3	0.0483759	0	0	No	No	15.69	17.93	Yes	5	0.072056	0	0	No	No	11.43	7.21	No	1	0.0164835	2	0.0318117	No	Yes	12.5	9.99	No	1	0.0177425	2	0.0277457	No	Yes	13.16	16.82	Yes	1	0.0164818	0	0	No	No	12.2
chr3	153935657	153958368	+	ARHGEF26	uc021xgc.1	chr3:153912507-153935657|chr3:153958368-153970904	1	0.0161253	4	0.0603318	No	Yes	6.77	17.06	Yes	0	0	0	0	No	No	5.86	5.86	No	4	0.0659339	0	0	No	No	10.27	6.22	No	0	0	1	0.0138729	No	Yes	10.59	5.59	No	1	0.0164818	0	0	No	No	8.9
chr8	62531536	62559437	-	ASPH	uc011leg.2	chr8:62496588-62531536|chr8:62559437-62563608	0	0	1	0.0150829	No	Yes	48.62	104.18	Yes	2	0.0288224	1	0.0150408	No	No	34.6	174.73	Yes	0	0	8	0.127247	Yes	Yes	30.95	322.74	Yes	0	0	1	0.0138729	No	Yes	45.99	139.11	Yes	0	0	3	0.0407143	No	Yes	38.35
chr17	80858526	80869665	+	TBCD	uc002kfx.1	chr17:80851508-80858526|chr17:80869665-80878431	5	0.0806265	3	0.0452488	No	No	9.84	22.34	Yes	3	0.0432336	1	0.0150408	No	No	6.2	15.19	Yes	5	0.0824174	7	0.111341	Yes	Yes	5.47	11.03	Yes	1	0.0177425	0	0	No	No	7.57	10.98	Yes	0	0	5	0.0678571	No	Yes	6.8
chr10	96580252	96609815	+	CYP2C19	uc010qny.2	chr10:96541754-96580252|chr10:96609815-96612489	0	0	2	0.0301659	No	Yes	30.66	45.71	Yes	1	0.0144112	0	0	No	No	61.68	73.42	Yes	0	0	0	0	No	No	81.01	23.03	No	0	0	0	0	No	No	41.12	37.62	No	0	0	0	0	No	No	34.17
chr17	16004563	16005119	-	NCOR1	uc002gpn.3	chr17:16001810-16004563|chr17:16005119-16012099	3	0.0483759	0	0	No	No	39.73	43.63	Yes	2	0.0288224	1	0.0150408	No	No	25.79	33.22	Yes	1	0.0164835	0	0	No	No	23.85	29.44	Yes	2	0.035485	2	0.0277457	No	No	30.57	35.84	Yes	2	0.0329636	0	0	No	No	27.89
chr2	71623270	71645769	+	ZNF638	uc010yqw.1	chr2:71607695-71623270|chr2:71645769-71649943	5	0.0806265	2	0.0301659	No	No	46.84	44.41	No	4	0.0576448	8	0.120326	Yes	Yes	35.09	34.38	No	4	0.0659339	4	0.0636235	No	No	42.84	48.82	Yes	1	0.0177425	3	0.0416186	No	Yes	40.08	44.9	Yes	1	0.0164818	21	0.285	Yes	Yes	36.52
chr2	128520635	128528578	-	WDR33	uc002tpg.2	chr2:128484351-128520635|chr2:128528578-128568585	0	0	3	0.0452488	No	Yes	26.33	22.16	No	1	0.0144112	0	0	No	No	17.31	20.22	Yes	0	0	2	0.0318117	No	Yes	19.99	24.19	Yes	1	0.0177425	0	0	No	No	17.8	20.79	Yes	0	0	1	0.0135714	No	Yes	16.05
chr9	134305476	134308181	+	PRRC2B	uc004cam.1	chr9:134269650-134305476|chr9:134308181-134312006	4	0.0645012	4	0.0603318	No	No	34.55	20.6	No	1	0.0144112	0	0	No	No	19.77	10.29	No	1	0.0164835	0	0	No	No	14.44	23.53	Yes	2	0.035485	3	0.0416186	No	Yes	20.41	25.13	Yes	2	0.0329636	3	0.0407143	No	Yes	21.11
chr9	33960823	33989124	-	UBAP2	uc011loc.1	chr9:33956144-33960823|chr9:33989124-33996220	0	0	6	0.0904977	No	Yes	8.25	9.4	Yes	2	0.0288224	0	0	No	No	5.31	4.67	No	3	0.0494505	3	0.0477176	No	No	5.08	13.98	Yes	1	0.0177425	0	0	No	No	6.28	8.51	Yes	1	0.0164818	8	0.108571	Yes	Yes	6.28
chr19	52785363	52786666	+	ZNF766	uc002pyr.1	chr19:52772884-52785363|chr19:52786666-52793318	2	0.0322506	1	0.0150829	No	No	6.67	5.89	No	2	0.0288224	0	0	No	No	4.58	6.68	Yes	4	0.0659339	0	0	No	No	4.97	6.63	Yes	1	0.0177425	0	0	No	No	4.55	6.62	Yes	2	0.0329636	2	0.0271429	No	No	4.87
chr2	170460151	170471234	+	PPIG	uc002uez.3	chr2:170441000-170460151|chr2:170471234-170487283	0	0	2	0.0301659	No	Yes	29.54	30.4	Yes	2	0.0288224	0	0	No	No	24.36	33.26	Yes	3	0.0494505	2	0.0318117	No	No	23.96	39.05	Yes	0	0	0	0	No	No	22.29	22	No	2	0.0329636	7	0.095	No	Yes	21.48
chr18	29691716	29704808	+	RNF138	uc002kxg.3	chr18:29672849-29691716|chr18:29704808-29706655	3	0.0483759	3	0.0452488	No	No	14.66	21.81	Yes	6	0.0864672	1	0.0150408	No	No	9.51	10.7	Yes	2	0.032967	2	0.0318117	No	No	8.59	18.19	Yes	8	0.14194	1	0.0138729	Yes	No	8.65	10.4	Yes	0	0	0	0	No	No	8.1
chr9	99083279	99086451	-	SLC35D2	uc010msd.3	chr9:99077181-99083279|chr9:99086451-99098998	0	0	0	0	No	No	15.05	24.02	Yes	0	0	0	0	No	No	15.12	23.12	Yes	5	0.0824174	1	0.0159059	No	No	16.76	30.51	Yes	0	0	0	0	No	No	20.39	29.93	Yes	5	0.082409	1	0.0135714	No	No	19.14
chr13	43491676	43544806	-	EPSTI1	uc001uyw.2	chr13:43474519-43491676|chr13:43544806-43566113	2	0.0322506	0	0	No	No	9.52	2.76	No	4	0.0576448	2	0.0300816	No	No	9.36	4.69	No	0	0	0	0	No	No	2.81	5.95	Yes	0	0	2	0.0277457	No	Yes	2.65	2.04	No	1	0.0164818	0	0	No	No	11.36
chr9	33971648	33973235	-	UBAP2	uc003ztq.1	chr9:33963789-33971648|chr9:33973235-33986757	5	0.0806265	4	0.0603318	No	No	8.25	9.4	Yes	9	0.129701	0	0	Yes	No	5.31	4.67	No	3	0.0494505	11	0.174965	Yes	Yes	5.08	13.98	Yes	2	0.035485	5	0.0693643	No	Yes	6.28	8.51	Yes	3	0.0494454	5	0.0678571	No	Yes	6.28
chr8	99718694	99719539	-	STK3	uc003yip.4	chr8:99608397-99718694|chr8:99719539-99761503	9	0.145128	14	0.211161	Yes	Yes	11.38	13.16	Yes	9	0.129701	16	0.240653	Yes	Yes	8.04	19.11	Yes	10	0.164835	14	0.222682	Yes	Yes	8.51	19.43	Yes	7	0.124197	12	0.166474	Yes	Yes	11.51	20.9	Yes	7	0.115373	7	0.095	Yes	No	7.48
chr18	72342922	72493458	+	ZNF407	uc010xfc.2	None|chr18:72493458-72515919	0	0	2	0.0301659	No	Yes	9.07	9.71	Yes	0	0	4	0.0601632	No	Yes	5.2	6.26	Yes	0	0	0	0	No	No	5.29	9.76	Yes	0	0	0	0	No	No	5.15	6.59	Yes	0	0	1	0.0135714	No	Yes	5.58
chr14	56078736	56086030	+	KTN1	uc001xcb.3	chr14:56068598-56078736|chr14:56086030-56094629	3	0.0483759	5	0.0754147	No	Yes	79.53	114.87	Yes	0	0	3	0.0451224	No	Yes	49.94	61.27	Yes	0	0	3	0.0477176	No	Yes	82.19	59.26	No	5	0.0887124	0	0	No	No	81.22	118.34	Yes	0	0	2	0.0271429	No	Yes	65.56
chr1	27697086	27700942	-	FCN3	uc001boa.3	chr1:27695968-27697086|chr1:27700942-27701218	0	0	0	0	No	No	176.22	0.26	No	0	0	0	0	No	No	71.45	0.51	No	0	0	0	0	No	No	82.08	40.07	No	0	0	0	0	No	No	52.71	7.62	No	0	0	0	0	No	No	91.4
chr5	1057585	1065593	-	SLC12A7	uc003jbu.3	chr5:1053597-1057585|chr5:1065593-1073747	0	0	0	0	No	No	14.35	17.39	Yes	0	0	4	0.0601632	No	Yes	11.23	45.38	Yes	0	0	0	0	No	No	6.41	10.07	Yes	1	0.0177425	0	0	No	No	11.51	20.36	Yes	0	0	0	0	No	No	10.57
chr1	94924162	94948795	+	ABCD3	uc001dqn.4	chr1:94884144-94924162|chr1:94948795-94953097	2	0.0322506	1	0.0150829	No	No	70.9	58.59	No	2	0.0288224	1	0.0150408	No	No	64.68	73.13	Yes	2	0.032967	2	0.0318117	No	No	53.53	74.98	Yes	0	0	3	0.0416186	No	Yes	74.24	70.56	No	2	0.0329636	2	0.0271429	No	No	47.61
chr7	22999874	23030758	-	FAM126A	uc003svm.4	chr7:22985782-22999874|chr7:23030758-23053543	5	0.0806265	11	0.165912	Yes	Yes	10.85	8.92	No	4	0.0576448	6	0.0902448	No	Yes	6.26	5.06	No	14	0.230769	6	0.0954352	Yes	No	6.56	8.9	Yes	6	0.106455	0	0	Yes	No	5.42	4.78	No	6	0.0988907	4	0.0542857	No	No	6.57
chr18	6263945	6312055	-	L3MBTL4	uc002kmz.4	chr18:6244587-6263945|chr18:6312055-6367612	4	0.0645012	2	0.0301659	No	No	5.99	5.35	No	6	0.0864672	5	0.075204	No	No	4.17	4.74	Yes	9	0.148351	10	0.159059	Yes	Yes	6.56	7.13	Yes	1	0.0177425	1	0.0138729	No	No	4.68	2.97	No	3	0.0494454	3	0.0407143	No	No	5.09
chr7	27668989	27672064	-	HIBADH	uc003szf.3	chr7:27582719-27668989|chr7:27672064-27689091	2	0.0322506	6	0.0904977	No	Yes	45.79	38.26	No	4	0.0576448	2	0.0300816	No	No	49.72	42.66	No	12	0.197802	9	0.143153	Yes	No	45.96	29.61	No	0	0	2	0.0277457	No	Yes	43.97	22.14	No	1	0.0164818	4	0.0542857	No	Yes	45.52
chr10	5836847	5842668	-	GDI2	uc001iil.4	chr10:5828013-5836847|chr10:5842668-5855176	9	0.145128	2	0.0301659	Yes	No	102.26	101.53	No	6	0.0864672	3	0.0451224	No	No	90.17	123.95	Yes	16	0.263736	20	0.318117	Yes	Yes	78.8	130.27	Yes	5	0.0887124	6	0.0832371	No	No	100.42	122.2	Yes	5	0.082409	18	0.244286	Yes	Yes	92.11
chr16	66971939	66973261	+	CES2	uc002eqq.3	chr16:66969614-66971939|chr16:66973261-66974124	3	0.0483759	6	0.0904977	No	Yes	65.1	150.68	Yes	3	0.0432336	2	0.0300816	No	No	66.75	106.6	Yes	6	0.0989009	2	0.0318117	No	No	85.83	37.87	No	3	0.0532274	3	0.0416186	No	No	73.24	22.76	No	0	0	0	0	No	No	63.62
chr2	191523883	191537878	+	NAB1	uc002usb.3	chr2:191520879-191523883|chr2:191537878-191548463	11	0.177378	11	0.165912	Yes	No	20.07	20.25	Yes	20	0.288224	7	0.105286	Yes	No	15.54	20.27	Yes	37	0.609889	13	0.206776	Yes	No	20.15	24.02	Yes	17	0.301622	9	0.124856	Yes	No	17.02	20.05	Yes	18	0.296672	27	0.366429	Yes	Yes	15.8
chr8	17125766	17143936	+	VPS37A	uc003wxj.3	chr8:17123490-17125766|chr8:17143936-17152495	0	0	4	0.0603318	No	Yes	10.48	22.59	Yes	1	0.0144112	1	0.0150408	No	Yes	7.84	19.65	Yes	2	0.032967	1	0.0159059	No	No	6.94	10.53	Yes	1	0.0177425	3	0.0416186	No	Yes	7.43	18.08	Yes	3	0.0494454	2	0.0271429	No	No	7.9
chr16	27224905	27226329	+	KDM8	uc002doh.2	chr16:27221942-27224905|chr16:27226329-27227265	1	0.0161253	0	0	No	No	9.89	1.3	No	5	0.072056	0	0	No	No	8.22	1.17	No	7	0.115384	3	0.0477176	Yes	No	5.82	3.2	No	2	0.035485	1	0.0138729	No	No	8.48	3.87	No	9	0.148336	1	0.0135714	Yes	No	6.24
chr6	101246588	101253756	-	ASCC3	uc003pqk.3	chr6:101215221-101246588|chr6:101253756-101296023	0	0	6	0.0904977	No	Yes	23.72	38.08	Yes	2	0.0288224	7	0.105286	Yes	Yes	16	27.68	Yes	2	0.032967	1	0.0159059	No	No	12.16	16.05	Yes	3	0.0532274	1	0.0138729	No	No	18.08	23.22	Yes	2	0.0329636	6	0.0814286	No	Yes	22.2
chr3	171830241	171969331	+	FNDC3B	uc003fhy.3	chr3:171757561-171830241|chr3:171969331-172003715	1	0.0161253	0	0	No	No	38.53	36.56	No	0	0	1	0.0150408	No	Yes	23.98	53.31	Yes	1	0.0164835	2	0.0318117	No	Yes	21.39	33.33	Yes	0	0	0	0	No	No	24.65	43.73	Yes	0	0	0	0	No	No	34.58
chr9	100756912	100760960	+	ANP32B	uc004aya.3	chr9:100745891-100756912|chr9:100760960-100767245	0	0	5	0.0754147	No	Yes	15.26	13.58	No	1	0.0144112	0	0	No	No	10.46	5.27	No	5	0.0824174	2	0.0318117	No	No	4.87	21.09	Yes	0	0	1	0.0138729	No	Yes	16.27	21.85	Yes	3	0.0494454	0	0	No	No	11.25
chr6	76331247	76344527	+	SENP6	uc003pic.2	chr6:76312292-76331247|chr6:76344527-76357446	1	0.0161253	3	0.0452488	No	Yes	24.62	24.43	No	0	0	5	0.075204	No	Yes	15.48	15.96	Yes	0	0	2	0.0318117	No	Yes	15.64	19.3	Yes	1	0.0177425	1	0.0138729	No	No	18.12	24.73	Yes	4	0.0659272	4	0.0542857	No	No	16.61
chr2	8910799	8917022	-	KIDINS220	uc010yiv.1	chr2:8891774-8910799|chr2:8917022-8918768	1	0.0161253	4	0.0603318	No	Yes	36.38	32.28	No	1	0.0144112	1	0.0150408	No	Yes	21.25	43.59	Yes	3	0.0494505	1	0.0159059	No	No	23.02	28.85	Yes	2	0.035485	1	0.0138729	No	No	20.13	24.78	Yes	2	0.0329636	0	0	No	No	24.3
chr2	242346951	242352836	+	FARP2	uc010zoq.2	chr2:242344256-242346951|chr2:242352836-242357376	2	0.0322506	1	0.0150829	No	No	7.38	5.96	No	2	0.0288224	1	0.0150408	No	No	4.86	5.11	Yes	6	0.0989009	0	0	No	No	6.38	5.05	No	3	0.0532274	0	0	No	No	4.2	3.39	No	3	0.0494454	0	0	No	No	5.24
chr7	139415730	139416814	-	HIPK2	uc003vvd.4	chr7:139316471-139415730|chr7:139416814-139477403	4	0.0645012	0	0	No	No	17.02	7.75	No	10	0.144112	6	0.0902448	Yes	No	11.2	8.98	No	8	0.131868	1	0.0159059	Yes	No	11.65	7.31	No	4	0.0709699	2	0.0277457	No	No	14.37	13.76	No	8	0.131854	2	0.0271429	Yes	No	17.55
chr3	186442876	186450463	+	KNG1	uc011bsa.2	chr3:186440310-186442876|chr3:186450463-186456887	1	0.0161253	0	0	No	No	528.53	594.25	Yes	0	0	0	0	No	No	627.46	623.69	No	7	0.115384	1	0.0159059	Yes	No	1285.17	537.31	No	2	0.035485	0	0	No	No	814.06	190.16	No	1	0.0164818	0	0	No	No	693.01
chr12	56628607	56629484	+	SLC39A5	uc010sqj.2	chr12:56626656-56628607|chr12:56629484-56630179	0	0	1	0.0150829	No	Yes	17.69	13.94	No	3	0.0432336	0	0	No	No	30.15	0.73	No	1	0.0164835	0	0	No	No	25.23	13.04	No	0	0	0	0	No	No	23.28	2.41	No	0	0	0	0	No	No	10.73
chr10	22193450	22209892	-	DNAJC1	uc001irc.3	chr10:22171368-22193450|chr10:22209892-22217434	0	0	2	0.0301659	No	Yes	16.06	24.01	Yes	1	0.0144112	2	0.0300816	No	Yes	16.67	21.51	Yes	0	0	8	0.127247	Yes	Yes	13.91	19.42	Yes	0	0	0	0	No	No	15.92	20.73	Yes	1	0.0164818	2	0.0271429	No	Yes	15.5
chr7	30363257	30402072	+	ZNRF2	uc003tat.3	chr7:30325442-30363257|chr7:30402072-30405650	0	0	0	0	No	No	14.36	15.52	Yes	0	0	0	0	No	No	11.16	16.18	Yes	0	0	0	0	No	No	11.15	12.2	Yes	0	0	0	0	No	No	14.42	13.75	No	0	0	0	0	No	No	15
chr11	108002633	108005043	+	ACAT1	uc001pjw.1	chr11:107992405-108002633|chr11:108005043-108005868	1	0.0161253	1	0.0150829	No	No	144.3	69.33	No	2	0.0288224	0	0	No	No	160.64	53.05	No	2	0.032967	0	0	No	No	181.31	93.07	No	1	0.0177425	0	0	No	No	134.27	60.3	No	6	0.0988907	0	0	No	No	154.25
chr5	109117096	109125228	+	MAN2A1	uc003kou.1	chr5:109110666-109117096|chr5:109125228-109152973	1	0.0161253	2	0.0301659	No	Yes	28.97	38.83	Yes	0	0	2	0.0300816	No	Yes	23.38	40.18	Yes	1	0.0164835	3	0.0477176	No	Yes	32.25	31.1	No	0	0	0	0	No	No	33.8	42.99	Yes	0	0	2	0.0271429	No	Yes	29.26
chr5	1060458	1065593	-	SLC12A7	uc003jbu.3	chr5:1057764-1060458|chr5:1065593-1073747	0	0	0	0	No	No	14.35	17.39	Yes	0	0	0	0	No	No	11.23	45.38	Yes	0	0	3	0.0477176	No	Yes	6.41	10.07	Yes	0	0	0	0	No	No	11.51	20.36	Yes	0	0	0	0	No	No	10.57
chr1	52975267	52992045	-	ZCCHC11	uc001ctx.2	chr1:52962855-52975267|chr1:52992045-53018602	2	0.0322506	5	0.0754147	No	Yes	19.61	17.17	No	2	0.0288224	4	0.0601632	No	Yes	12.35	17.2	Yes	5	0.0824174	5	0.0795294	No	No	12.71	14.6	Yes	2	0.035485	4	0.0554914	No	Yes	13.37	16.24	Yes	2	0.0329636	2	0.0271429	No	No	11.94
chr7	127344892	127361454	+	SND1	uc003vmi.3	chr7:127343377-127344892|chr7:127361454-127447537	1	0.0161253	0	0	No	No	38.53	29.02	No	2	0.0288224	3	0.0451224	No	Yes	35.63	80.23	Yes	4	0.0659339	0	0	No	No	25.51	50.93	Yes	1	0.0177425	0	0	No	No	39.21	63.03	Yes	2	0.0329636	0	0	No	No	37.59
chr1	223991875	223994649	-	TP53BP2	uc001hod.3	chr1:223991154-223991875|chr1:223994649-223998132	1	0.0161253	3	0.0452488	No	Yes	13.22	42.91	Yes	0	0	6	0.0902448	No	Yes	7	97.52	Yes	3	0.0494505	5	0.0795294	No	Yes	5.47	22.05	Yes	1	0.0177425	3	0.0416186	No	Yes	7.3	12.66	Yes	0	0	2	0.0271429	No	Yes	8.49
chr2	178305692	178326746	+	AGPS	uc002ull.2	chr2:178301782-178305692|chr2:178326746-178333143	1	0.0161253	2	0.0301659	No	Yes	14.53	15.84	Yes	0	0	0	0	No	No	13.15	23.03	Yes	1	0.0164835	2	0.0318117	No	Yes	8.71	19.91	Yes	1	0.0177425	1	0.0138729	No	No	11.37	15.99	Yes	0	0	1	0.0135714	No	Yes	13.16
chr11	74500670	74528759	+	RNF169	uc001ovl.4	chr11:74460427-74500670|chr11:74528759-74545720	2	0.0322506	4	0.0603318	No	Yes	10.26	8.97	No	3	0.0432336	3	0.0451224	No	Yes	5.7	4.82	No	4	0.0659339	3	0.0477176	No	No	5.96	8.15	Yes	2	0.035485	3	0.0416186	No	Yes	5.41	6.4	Yes	1	0.0164818	5	0.0678571	No	Yes	6.24
chr11	62948131	62985207	-	SLC22A25	uc001nwr.1	chr11:62933730-62948131|chr11:62985207-62995932	1	0.0161253	0	0	No	No	3.94	18.7	Yes	0	0	0	0	No	No	7.37	3.56	No	1	0.0164835	0	0	No	No	17.06	4.79	No	0	0	0	0	No	No	7.59	1.43	No	1	0.0164818	0	0	No	No	4.93
chr4	15626874	15646331	-	FBXL5	uc003gob.2	chr4:15614037-15626874|chr4:15646331-15656826	3	0.0483759	3	0.0452488	No	No	46.76	43.28	No	4	0.0576448	9	0.135367	Yes	Yes	35.76	45.75	Yes	4	0.0659339	3	0.0477176	No	No	37.59	45.09	Yes	3	0.0532274	1	0.0138729	No	No	38.21	42.43	Yes	4	0.0659272	8	0.108571	Yes	Yes	36.6
chr14	99924615	99932150	-	SETD3	uc031qqj.1	chr14:99880271-99924615|chr14:99932150-99945075	31	0.499884	45	0.678733	Yes	Yes	22.95	33.15	Yes	30	0.432336	30	0.451224	Yes	Yes	17.72	17.17	No	54	0.890108	41	0.652141	Yes	No	20.69	20.14	No	25	0.443562	25	0.346821	Yes	No	19.03	27.13	Yes	33	0.543899	19	0.257857	Yes	No	17.49
chr5	176618884	176639196	+	NSD1	uc003mft.4	chr5:176563031-176618884|chr5:176639196-176662821	2	0.0322506	1	0.0150829	No	No	19.24	11.76	No	3	0.0432336	1	0.0150408	No	No	11.84	11.12	No	0	0	4	0.0636235	No	Yes	10.26	20.67	Yes	1	0.0177425	4	0.0554914	No	Yes	12.27	18.5	Yes	1	0.0164818	0	0	No	No	11.88
chr7	24663284	24690331	+	MPP6	uc003swx.3	chr7:24659839-24663284|chr7:24690331-24703208	5	0.0806265	10	0.150829	Yes	Yes	11.91	20.82	Yes	7	0.100878	14	0.210571	Yes	Yes	11.85	18.24	Yes	9	0.148351	14	0.222682	Yes	Yes	11.17	22.4	Yes	7	0.124197	14	0.19422	Yes	Yes	12.39	20.39	Yes	4	0.0659272	14	0.19	Yes	Yes	8.02
chr9	111812562	111835718	-	TMEM245	uc022bln.1	chr9:111800397-111812562|chr9:111835718-111843118	1	0.0161253	2	0.0301659	No	Yes	24.11	18.98	No	0	0	0	0	No	No	24.57	9.41	No	7	0.115384	3	0.0477176	Yes	No	18.85	20.59	Yes	1	0.0177425	0	0	No	No	17.19	14.63	No	1	0.0164818	1	0.0135714	No	No	26.39
chr10	12159671	12162266	+	DHTKD1	uc001ild.5	chr10:12155063-12159671|chr10:12162266-12162785	4	0.0645012	0	0	No	No	29.8	31.56	Yes	3	0.0432336	0	0	No	No	36.54	29.85	No	3	0.0494505	1	0.0159059	No	No	51.42	23.9	No	2	0.035485	1	0.0138729	No	No	40.08	18.73	No	2	0.0329636	0	0	No	No	39.95
chr4	73950965	73958017	-	ANKRD17	uc003hgo.3	chr4:73944607-73950965|chr4:73958017-73959795	10	0.161253	13	0.196078	Yes	Yes	20.03	13.72	No	7	0.100878	3	0.0451224	Yes	No	14.53	13.49	No	11	0.181318	14	0.222682	Yes	Yes	12.44	18.18	Yes	3	0.0532274	3	0.0416186	No	No	15.21	20.3	Yes	4	0.0659272	2	0.0271429	No	No	14.49
chr6	108984657	108986092	+	FOXO3	uc003psk.2	chr6:108883032-108984657|chr6:108986092-109001029	0	0	0	0	No	No	16.32	16.1	No	1	0.0144112	1	0.0150408	No	Yes	11.23	15.58	Yes	5	0.0824174	0	0	No	No	11.3	11.74	Yes	0	0	1	0.0138729	No	Yes	10.87	12.1	Yes	2	0.0329636	0	0	No	No	11.98
chr2	62227835	62228117	+	COMMD1	uc002sbp.3	chr2:62132993-62227835|chr2:62228117-62362965	3	0.0483759	0	0	No	No	20.04	18.49	No	3	0.0432336	3	0.0451224	No	Yes	19.73	35.08	Yes	1	0.0164835	1	0.0159059	No	No	20.01	22.05	Yes	0	0	0	0	No	No	21.37	19.54	No	3	0.0494454	1	0.0135714	No	No	17.55
chr13	96375495	96377506	+	DNAJC3	uc001vmp.3	chr13:96361591-96375495|chr13:96377506-96394887	0	0	5	0.0754147	No	Yes	38.81	71.22	Yes	1	0.0144112	0	0	No	No	35.01	39.22	Yes	1	0.0164835	2	0.0318117	No	Yes	29.71	50.99	Yes	3	0.0532274	0	0	No	No	34.73	51.47	Yes	1	0.0164818	0	0	No	No	32.57
chr4	39839475	39843676	-	PDS5A	uc003guv.4	chr4:39827108-39839475|chr4:39843676-39846275	0	0	1	0.0150829	No	Yes	27.1	41.42	Yes	3	0.0432336	0	0	No	No	18.01	40.65	Yes	1	0.0164835	0	0	No	No	20.66	35.84	Yes	0	0	3	0.0416186	No	Yes	24.69	36.31	Yes	0	0	1	0.0135714	No	Yes	19.65
chr13	100909848	100962162	+	PCCA	uc001voo.3	chr13:100888132-100909848|chr13:100962162-100982814	0	0	1	0.0150829	No	Yes	25.89	49.85	Yes	3	0.0432336	1	0.0150408	No	No	25.6	13.88	No	1	0.0164835	1	0.0159059	No	No	26.9	24.79	No	1	0.0177425	1	0.0138729	No	No	26.74	25.95	No	1	0.0164818	1	0.0135714	No	No	31.15
chr13	24796956	24798720	+	SPATA13	uc001upd.3	chr13:24591840-24796956|chr13:24798720-24823614	3	0.0483759	0	0	No	No	22.65	10.02	No	0	0	0	0	No	No	12.88	8.84	No	4	0.0659339	0	0	No	No	17.22	22.55	Yes	1	0.0177425	0	0	No	No	17.72	20.2	Yes	0	0	1	0.0135714	No	Yes	16.97
chr4	178274461	178274882	+	NEIL3	uc003iut.2	chr4:178272703-178274461|chr4:178274882-178281656	0	0	4	0.0603318	No	Yes	0.71	7.99	Yes	0	0	0	0	No	No	0.22	0.49	Yes	0	0	28	0.445364	Yes	Yes	0.05	11.77	Yes	1	0.0177425	3	0.0416186	No	Yes	0.37	0.92	Yes	0	0	2	0.0271429	No	Yes	0.35
chr1	21083658	21100103	-	HP1BP3	uc001bdv.1	chr1:21076375-21083658|chr1:21100103-21103089	6	0.0967517	7	0.105581	Yes	Yes	61.02	64.06	Yes	12	0.172934	4	0.0601632	Yes	No	41.55	69.04	Yes	11	0.181318	8	0.127247	Yes	No	43.68	66.51	Yes	2	0.035485	1	0.0138729	No	No	45.13	58.45	Yes	6	0.0988907	3	0.0407143	No	No	44.69
chr11	77336007	77336863	-	CLNS1A	uc001oyk.3	chr11:77333718-77336007|chr11:77336863-77340807	6	0.0967517	4	0.0603318	No	No	37.54	38.82	Yes	6	0.0864672	1	0.0150408	No	No	32.02	24.72	No	18	0.296703	6	0.0954352	Yes	No	28.15	40.25	Yes	5	0.0887124	6	0.0832371	No	No	38.19	57.05	Yes	7	0.115373	2	0.0271429	Yes	No	55.49
chr2	32664575	32679010	+	BIRC6	uc010ezu.3	chr2:32661252-32664575|chr2:32679010-32688261	0	0	3	0.0452488	No	Yes	24.82	18.7	No	0	0	0	0	No	No	18.31	20.7	Yes	4	0.0659339	0	0	No	No	20.67	22.76	Yes	0	0	0	0	No	No	17.87	20.65	Yes	0	0	1	0.0135714	No	Yes	18.76
chr12	40422102	40442012	-	SLC2A13	uc010skm.2	chr12:40345167-40422102|chr12:40442012-40499054	0	0	0	0	No	No	7.28	9.89	Yes	2	0.0288224	2	0.0300816	No	Yes	5.12	11.04	Yes	2	0.032967	1	0.0159059	No	No	6.02	5.46	No	0	0	0	0	No	No	5.48	5.96	Yes	0	0	1	0.0135714	No	Yes	5.62
chr1	243708811	244006584	-	AKT3	uc021plu.1	chr1:243675728-243708811|chr1:244006584-244006845	2	0.0322506	5	0.0754147	No	Yes	16.72	10.49	No	5	0.072056	0	0	No	No	6.73	0.67	No	6	0.0989009	3	0.0477176	No	No	7.23	9.85	Yes	3	0.0532274	0	0	No	No	5.73	5.05	No	4	0.0659272	7	0.095	No	Yes	7.72
chr19	17387303	17387718	+	BABAM1	uc002nfu.3	chr19:17386634-17387303|chr19:17387718-17389653	7	0.112877	0	0	Yes	No	18.27	18.31	Yes	4	0.0576448	6	0.0902448	No	Yes	13.32	26.47	Yes	2	0.032967	8	0.127247	Yes	Yes	12.65	20.36	Yes	5	0.0887124	6	0.0832371	No	No	19.07	30.84	Yes	5	0.082409	1	0.0135714	No	No	14.75
chr18	60206913	60243885	+	ZCCHC2	uc002lio.2	chr18:60191596-60206913|chr18:60243885-60251678	0	0	0	0	No	No	9.87	16.74	Yes	0	0	6	0.0902448	No	Yes	10.79	13.45	Yes	0	0	1	0.0159059	No	Yes	6.71	15.63	Yes	1	0.0177425	0	0	No	No	6.7	9.38	Yes	0	0	0	0	No	No	7.85
chr2	100623093	100625394	-	AFF3	uc002taf.3	chr2:100453986-100623093|chr2:100625394-100627958	0	0	0	0	No	No	3.22	2.24	No	0	0	1	0.0150408	No	Yes	1.71	4.8	Yes	0	0	2	0.0318117	No	Yes	1.3	3.72	Yes	1	0.0177425	2	0.0277457	No	Yes	2.24	3.14	Yes	0	0	0	0	No	No	1.27
chr20	35832287	35842268	+	RPN2	uc010gfw.2	chr20:35812776-35832287|chr20:35842268-35852280	0	0	0	0	No	No	70.88	151.29	Yes	0	0	0	0	No	No	68.27	177.59	Yes	0	0	0	0	No	No	54.16	142.83	Yes	1	0.0177425	0	0	No	No	73.22	109.17	Yes	0	0	1	0.0135714	No	Yes	77.63
chr5	59982788	59983054	-	DEPDC1B	uc003jsh.3	chr5:59943360-59982788|chr5:59983054-59995872	0	0	0	0	No	No	2.51	5.68	Yes	0	0	0	0	No	No	1.17	11.38	Yes	0	0	0	0	No	No	0.17	7.65	Yes	0	0	0	0	No	No	1.83	5.37	Yes	0	0	1	0.0135714	No	Yes	1.38
chr2	230701563	230744844	-	TRIP12	uc002vpw.1	chr2:230695537-230701563|chr2:230744844-230786595	0	0	2	0.0301659	No	Yes	43.12	40.33	No	1	0.0144112	0	0	No	No	31.97	37.29	Yes	1	0.0164835	0	0	No	No	22.64	45.17	Yes	0	0	0	0	No	No	30.62	42.22	Yes	0	0	2	0.0271429	No	Yes	37.17
chrX	30885231	30889918	-	TAB3	uc004dcj.3	chrX:30877795-30885231|chrX:30889918-30907230	0	0	0	0	No	No	9.92	15.48	Yes	0	0	0	0	No	No	7.03	9.64	Yes	0	0	0	0	No	No	6.6	11.58	Yes	0	0	0	0	No	No	8.06	7.11	No	0	0	1	0.0135714	No	Yes	7.96
chrY	2821949	2829687	+	ZFY	uc010nwd.1	chrY:2803487-2821949|chrY:2829687-2843135	0	0	0	0	No	No	0	0.01	Yes	14	0.201757	3	0.0451224	Yes	No	6.17	5.9	No	17	0.280219	9	0.143153	Yes	No	6.5	5.06	No	13	0.230652	2	0.0277457	Yes	No	6	5.78	No	12	0.197781	1	0.0135714	Yes	No	5.75
chr6	7602855	7606428	+	SNRNP48	uc003mxr.3	chr6:7601757-7602855|chr6:7606428-7609057	1	0.0161253	5	0.0754147	No	Yes	7.13	17.57	Yes	7	0.100878	2	0.0300816	Yes	No	6.71	12.11	Yes	0	0	2	0.0318117	No	Yes	6.73	14.13	Yes	2	0.035485	1	0.0138729	No	No	9.79	19.76	Yes	0	0	1	0.0135714	No	Yes	6.64
chr19	18258252	18258434	+	MAST3	uc002nhz.4	chr19:18257827-18258252|chr19:18258434-18260000	0	0	0	0	No	No	4.54	2.29	No	0	0	1	0.0150408	No	Yes	3.74	3.68	No	1	0.0164835	1	0.0159059	No	No	3.31	3.13	No	3	0.0532274	3	0.0416186	No	No	4.55	4.74	Yes	1	0.0164818	0	0	No	No	3.41
chr12	46633461	46637097	-	SLC38A1	uc001rpa.3	chr12:46623422-46633461|chr12:46637097-46660228	6	0.0967517	2	0.0301659	No	No	17.38	21.41	Yes	9	0.129701	3	0.0451224	Yes	No	9.58	34.03	Yes	4	0.0659339	2	0.0318117	No	No	5.55	20.76	Yes	6	0.106455	2	0.0277457	Yes	No	6.71	22.42	Yes	5	0.082409	10	0.135714	Yes	Yes	13.31
chr5	11082807	11159871	-	CTNND2	uc011cmx.1	chr5:11023091-11082807|chr5:11159871-11199559	0	0	0	0	No	No	0.95	2.74	Yes	0	0	0	0	No	No	0.77	5.19	Yes	0	0	0	0	No	No	0.17	0.77	Yes	0	0	0	0	No	No	1.37	3.02	Yes	0	0	0	0	No	No	0.66
chr3	119562101	119721086	-	GSK3B	uc003edn.3	chr3:119545702-119562101|chr3:119721086-119812193	0	0	0	0	No	No	11.06	12.97	Yes	0	0	0	0	No	No	6.17	8.95	Yes	0	0	0	0	No	No	5.45	10.65	Yes	0	0	0	0	No	No	5.49	8.27	Yes	0	0	0	0	No	No	6.99
chr11	85701292	85742653	-	PICALM	uc001pbm.3	chr11:85695016-85701292|chr11:85742653-85779692	1	0.0161253	1	0.0150829	No	No	70.19	80.64	Yes	0	0	0	0	No	No	47.01	40.49	No	2	0.032967	1	0.0159059	No	No	47.42	68.42	Yes	0	0	0	0	No	No	48.55	55.86	Yes	1	0.0164818	0	0	No	No	48.23
chr5	167995650	167996003	-	PANK3	uc003lzz.2	chr5:167993271-167995650|chr5:167996003-168006260	1	0.0161253	0	0	No	No	40.11	65.48	Yes	1	0.0144112	1	0.0150408	No	Yes	30.97	56.03	Yes	0	0	4	0.0636235	No	Yes	29.74	58.22	Yes	0	0	2	0.0277457	No	Yes	43.95	69.58	Yes	0	0	2	0.0271429	No	Yes	34.1
chr1	231090078	231097049	-	TTC13	uc001huf.4	chr1:231081200-231090078|chr1:231097049-231114305	8	0.129002	11	0.165912	Yes	Yes	6.21	14.46	Yes	7	0.100878	16	0.240653	Yes	Yes	4.33	30.66	Yes	3	0.0494505	7	0.111341	Yes	Yes	3.21	12.49	Yes	2	0.035485	3	0.0416186	No	Yes	4.22	8.29	Yes	6	0.0988907	11	0.149286	Yes	Yes	4.31
chr10	32740519	32762951	+	CCDC7	uc009xlu.2	chr10:32735559-32740519|chr10:32762951-32800436	3	0.0483759	1	0.0150829	No	No	7.08	1.9	No	5	0.072056	18	0.270734	Yes	Yes	3.53	5	Yes	9	0.148351	12	0.19087	Yes	Yes	3.75	4.35	Yes	4	0.0709699	4	0.0554914	No	No	3.59	3.3	No	4	0.0659272	7	0.095	No	Yes	3.7
chr1	155365249	155385714	-	ASH1L	uc001fkt.3	chr1:155349907-155365249|chr1:155385714-155408117	0	0	1	0.0150829	No	Yes	19.85	21.59	Yes	0	0	2	0.0300816	No	Yes	10	18.53	Yes	0	0	0	0	No	No	10.07	21.07	Yes	0	0	2	0.0277457	No	Yes	13.86	21.16	Yes	0	0	0	0	No	No	10.46
chr5	60768507	60768864	+	ZSWIM6	uc003jsr.3	chr5:60628775-60768507|chr5:60768864-60786612	5	0.0806265	3	0.0452488	No	No	5.97	2.23	No	6	0.0864672	3	0.0451224	No	No	3.27	1.19	No	5	0.0824174	3	0.0477176	No	No	2.38	3	Yes	2	0.035485	2	0.0277457	No	No	3.23	4.48	Yes	4	0.0659272	2	0.0271429	No	No	3.95
chr8	29959413	29962002	+	LEPROTL1	uc003xhw.4	chr8:29953044-29959413|chr8:29962002-29963261	7	0.112877	2	0.0301659	Yes	No	18.53	14.78	No	6	0.0864672	1	0.0150408	No	No	11.7	12.65	Yes	5	0.0824174	4	0.0636235	No	No	8.35	17.16	Yes	2	0.035485	10	0.138729	Yes	Yes	10.25	13.98	Yes	6	0.0988907	3	0.0407143	No	No	13.68
chr11	61133516	61135470	+	TMEM138	uc001nrl.2	chr11:61131990-61133516|chr11:61135470-61136068	7	0.112877	5	0.0754147	Yes	No	4.91	6.53	Yes	9	0.129701	4	0.0601632	Yes	No	4.14	6.74	Yes	5	0.0824174	6	0.0954352	No	Yes	3.53	4.85	Yes	1	0.0177425	2	0.0277457	No	Yes	4.03	4.72	Yes	4	0.0659272	4	0.0542857	No	No	3.38
chr6	146209155	146216113	-	SHPRH	uc003qle.3	chr6:146207576-146209155|chr6:146216113-146231583	4	0.0645012	2	0.0301659	No	No	15.25	13.49	No	3	0.0432336	4	0.0601632	No	Yes	8.55	9.4	Yes	7	0.115384	5	0.0795294	Yes	No	10.79	10.13	No	4	0.0709699	5	0.0693643	No	No	9.37	10.58	Yes	2	0.0329636	4	0.0542857	No	Yes	8.85
chr4	151719232	151738409	-	LRBA	uc003ilt.4	chr4:151682999-151719232|chr4:151738409-151749331	0	0	6	0.0904977	No	Yes	23.9	22.34	No	2	0.0288224	1	0.0150408	No	No	18.56	11.33	No	3	0.0494505	2	0.0318117	No	No	15.77	15.78	Yes	2	0.035485	1	0.0138729	No	No	20.47	28.54	Yes	0	0	0	0	No	No	16.03
chr1	86241356	86252144	-	COL24A1	uc001dli.3	chr1:86211189-86241356|chr1:86252144-86282470	0	0	0	0	No	No	0.26	0.17	No	0	0	1	0.0150408	No	Yes	0.18	1.21	Yes	0	0	0	0	No	No	0.13	0.16	Yes	0	0	1	0.0138729	No	Yes	0.11	0.06	No	0	0	0	0	No	No	0.36
chr1	33760537	33760906	+	ZNF362	uc001bxc.1	chr1:33747412-33760537|chr1:33760906-33764530	3	0.0483759	2	0.0301659	No	No	4.3	2.49	No	3	0.0432336	1	0.0150408	No	No	2.9	2.2	No	6	0.0989009	0	0	No	No	2.37	3.27	Yes	2	0.035485	4	0.0554914	No	Yes	2.56	2.58	Yes	1	0.0164818	0	0	No	No	2.58
chr5	75993811	75997038	+	IQGAP2	uc003kek.3	chr5:75991491-75993811|chr5:75997038-75998306	3	0.0483759	0	0	No	No	57.56	52.64	No	0	0	0	0	No	No	59.32	63.26	Yes	4	0.0659339	1	0.0159059	No	No	66.12	58.24	No	1	0.0177425	0	0	No	No	72.44	68.92	No	1	0.0164818	1	0.0135714	No	No	60.85
chr3	124560229	124592378	-	ITGB5	uc003eho.3	chr3:124540321-124560229|chr3:124592378-124605777	0	0	0	0	No	No	38.61	29.53	No	0	0	3	0.0451224	No	Yes	28.34	57.95	Yes	0	0	1	0.0159059	No	Yes	18.38	28.93	Yes	1	0.0177425	1	0.0138729	No	No	23.63	27.19	Yes	0	0	0	0	No	No	31.5
chr5	128440648	128442755	+	ISOC1	uc003kva.3	chr5:128430768-128440648|chr5:128442755-128448547	1	0.0161253	2	0.0301659	No	Yes	22.52	43.34	Yes	2	0.0288224	1	0.0150408	No	No	28.89	38.01	Yes	4	0.0659339	1	0.0159059	No	No	25.68	32.83	Yes	1	0.0177425	0	0	No	No	25.85	29	Yes	1	0.0164818	3	0.0407143	No	Yes	20.05
chr6	20781375	20846409	+	CDKAL1	uc003ndd.2	chr6:20758874-20781375|chr6:20846409-20955649	1	0.0161253	1	0.0150829	No	No	9.92	12.52	Yes	0	0	6	0.0902448	No	Yes	5.64	12.7	Yes	2	0.032967	2	0.0318117	No	No	5.8	11.61	Yes	1	0.0177425	2	0.0277457	No	Yes	8	12.27	Yes	1	0.0164818	3	0.0407143	No	Yes	6.16
chr7	156758963	156759786	+	NOM1	uc003wmy.3	chr7:156756720-156758963|chr7:156759786-156761780	3	0.0483759	5	0.0754147	No	Yes	4.59	5.09	Yes	2	0.0288224	0	0	No	No	2.52	2.81	Yes	7	0.115384	4	0.0636235	Yes	No	2.93	5.51	Yes	3	0.0532274	2	0.0277457	No	No	4.33	7.68	Yes	2	0.0329636	2	0.0271429	No	No	3.68
chr2	201721404	201721708	-	CLK1	uc010zhi.1	chr2:201719809-201721404|chr2:201721708-201722440	11	0.177378	0	0	Yes	No	57.77	37.83	No	3	0.0432336	3	0.0451224	No	Yes	37.35	32.48	No	2	0.032967	2	0.0318117	No	No	59.81	71.81	Yes	6	0.106455	4	0.0554914	Yes	No	48.35	48.79	Yes	8	0.131854	1	0.0135714	Yes	No	44.54
chr20	62559687	62562375	+	DNAJC5	uc002yhf.3	chr20:62526676-62559687|chr20:62562375-62562817	2	0.0322506	1	0.0150829	No	No	9.92	9.94	Yes	3	0.0432336	0	0	No	No	7.46	13.07	Yes	2	0.032967	1	0.0159059	No	No	6.04	14.17	Yes	1	0.0177425	1	0.0138729	No	No	7.35	12.36	Yes	0	0	3	0.0407143	No	Yes	9.61
chr14	102368055	102372866	+	PPP2R5C	uc001ykk.3	chr14:102360897-102368055|chr14:102372866-102375925	2	0.0322506	1	0.0150829	No	No	37.41	38.62	Yes	0	0	0	0	No	No	26.73	22.64	No	0	0	1	0.0159059	No	Yes	28.95	34.34	Yes	3	0.0532274	1	0.0138729	No	No	26.79	28.25	Yes	0	0	0	0	No	No	29.75
chr11	18312988	18314523	-	HPS5	uc001mod.1	chr11:18309560-18312988|chr11:18314523-18316566	4	0.0645012	6	0.0904977	No	Yes	17.54	25	Yes	8	0.11529	4	0.0601632	Yes	No	17.04	21.14	Yes	10	0.164835	9	0.143153	Yes	No	8.54	11.01	Yes	0	0	6	0.0832371	No	Yes	11.95	15.99	Yes	17	0.28019	9	0.122143	Yes	No	22.83
chr8	37727937	37735069	-	RAB11FIP1	uc003xkm.2	chr8:37720631-37727937|chr8:37735069-37756588	1	0.0161253	4	0.0603318	No	Yes	22.56	21.5	No	1	0.0144112	2	0.0300816	No	Yes	6.71	21.24	Yes	1	0.0164835	2	0.0318117	No	Yes	4.88	10.63	Yes	4	0.0709699	1	0.0138729	No	No	7.85	7.12	No	5	0.082409	1	0.0135714	No	No	9.26
chr12	129299319	129299615	-	SLC15A4	uc001uhu.2	chr12:129294656-129299319|chr12:129299615-129307942	12	0.193503	8	0.120664	Yes	No	10.5	15.14	Yes	2	0.0288224	1	0.0150408	No	No	7.61	10.81	Yes	5	0.0824174	9	0.143153	Yes	Yes	7.64	10.54	Yes	7	0.124197	8	0.110983	Yes	No	6.82	8.6	Yes	2	0.0329636	0	0	No	No	8.58
chr2	206305093	206305396	+	PARD3B	uc002vap.2	chr2:206265847-206305093|chr2:206305396-206364619	2	0.0322506	1	0.0150829	No	No	8.16	2.68	No	4	0.0576448	2	0.0300816	No	No	4.14	1.88	No	3	0.0494505	2	0.0318117	No	No	2.6	3.59	Yes	0	0	1	0.0138729	No	Yes	3.28	3.01	No	2	0.0329636	0	0	No	No	2.86
chr3	169694733	169703653	+	SEC62	uc003fgg.3	chr3:169693504-169694733|chr3:169703653-169706027	3	0.0483759	1	0.0150829	No	No	59.72	59.71	No	3	0.0432336	0	0	No	No	49.26	59.19	Yes	2	0.032967	1	0.0159059	No	No	87.99	60.74	No	0	0	0	0	No	No	45.53	33.61	No	2	0.0329636	1	0.0135714	No	No	50.77
chr4	25128885	25160729	-	SEPSECS	uc003grg.3	chr4:25127406-25128885|chr4:25160729-25161877	2	0.0322506	1	0.0150829	No	No	14.26	18.35	Yes	0	0	7	0.105286	Yes	Yes	14.96	22.9	Yes	9	0.148351	5	0.0795294	Yes	No	18.49	17.05	No	2	0.035485	3	0.0416186	No	Yes	15.36	15.05	No	3	0.0494454	2	0.0271429	No	No	17.79
chr7	72617462	72618644	+	LOC100093631	uc011keq.2	chr7:72616180-72617462|chr7:72618644-72619422	2	0.0322506	0	0	No	No	21.96	19.75	No	2	0.0288224	0	0	No	No	8.61	17.93	Yes	1	0.0164835	0	0	No	No	6.17	14	Yes	1	0.0177425	0	0	No	No	7.19	8.61	Yes	3	0.0494454	0	0	No	No	11.59
chr14	55168779	55169298	+	SAMD4A	uc001xbb.4	chr14:55034830-55168779|chr14:55169298-55203741	2	0.0322506	1	0.0150829	No	No	10.98	4.36	No	3	0.0432336	0	0	No	No	6.25	2.84	No	1	0.0164835	0	0	No	No	8.8	4.66	No	0	0	0	0	No	No	7.6	5.21	No	2	0.0329636	0	0	No	No	5.37
chr6	147527106	147560406	+	STXBP5	uc003qlz.3	chr6:147525818-147527106|chr6:147560406-147581750	1	0.0161253	2	0.0301659	No	Yes	7.92	4.77	No	1	0.0144112	0	0	No	No	4.29	6.63	Yes	1	0.0164835	1	0.0159059	No	No	3.64	4.95	Yes	0	0	0	0	No	No	4.48	5.08	Yes	0	0	4	0.0542857	No	Yes	4.88
chr14	31404368	31425448	-	STRN3	uc001wqu.2	chr14:31398517-31404368|chr14:31425448-31495109	3	0.0483759	2	0.0301659	No	No	14.58	18.82	Yes	4	0.0576448	4	0.0601632	No	Yes	11.76	7.91	No	12	0.197802	5	0.0795294	Yes	No	14.16	10.49	No	3	0.0532274	7	0.09711	No	Yes	14.47	25.83	Yes	1	0.0164818	4	0.0542857	No	Yes	12.89
chr4	56277780	56284152	+	TMEM165	uc003hax.3	chr4:56262563-56277780|chr4:56284152-56290704	6	0.0967517	6	0.0904977	No	No	19.33	15.25	No	12	0.172934	7	0.105286	Yes	No	15.38	15.43	Yes	7	0.115384	15	0.238588	Yes	Yes	7.11	25.86	Yes	7	0.124197	17	0.235839	Yes	Yes	15	24.9	Yes	13	0.214263	5	0.0678571	Yes	No	16.97
chr6	139264649	139265759	-	REPS1	uc003qig.4	chr6:139262626-139264649|chr6:139265759-139266355	16	0.258005	10	0.150829	Yes	No	8.14	12.17	Yes	19	0.273813	6	0.0902448	Yes	No	6.8	8.62	Yes	25	0.412087	14	0.222682	Yes	No	7.54	6.43	No	14	0.248395	4	0.0554914	Yes	No	8.81	7.8	No	10	0.164818	4	0.0542857	Yes	No	5.66
chr1	58992932	59004982	-	OMA1	uc001cyy.3	chr1:58971881-58992932|chr1:59004982-59012374	0	0	0	0	No	No	15.1	12.12	No	3	0.0432336	1	0.0150408	No	No	16.96	21.01	Yes	1	0.0164835	1	0.0159059	No	No	14.21	10.66	No	0	0	0	0	No	No	15.75	19.87	Yes	0	0	5	0.0678571	No	Yes	12.15
chr1	155646338	155649303	-	YY1AP1	uc001flh.3	chr1:155644887-155646338|chr1:155649303-155650206	14	0.225754	8	0.120664	Yes	No	30.19	39.82	Yes	3	0.0432336	5	0.075204	No	Yes	19.54	48.43	Yes	16	0.263736	9	0.143153	Yes	No	18.84	45.78	Yes	9	0.159682	14	0.19422	Yes	Yes	23.66	40.09	Yes	7	0.115373	6	0.0814286	Yes	No	20.34
chr9	134381500	134381840	+	POMT1	uc011mci.1	chr9:134379727-134381500|chr9:134381840-134382754	1	0.0161253	0	0	No	No	6.45	9.32	Yes	0	0	0	0	No	No	4.56	5.84	Yes	0	0	0	0	No	No	5.62	7.22	Yes	0	0	2	0.0277457	No	Yes	6.12	7.95	Yes	1	0.0164818	0	0	No	No	4.37
chr4	38091552	38104778	+	TBC1D1	uc003gtb.3	chr4:38055959-38091552|chr4:38104778-38117330	1	0.0161253	2	0.0301659	No	Yes	13.99	21.73	Yes	6	0.0864672	5	0.075204	No	No	9.09	37.21	Yes	6	0.0989009	3	0.0477176	No	No	7.86	12.52	Yes	5	0.0887124	3	0.0416186	No	No	9.94	14.2	Yes	8	0.131854	7	0.095	Yes	No	10.33
chr17	75398140	75398785	+	2019-09-09	uc002jts.4	chr17:75303279-75398140|chr17:75398785-75478225	2	0.0322506	4	0.0603318	No	Yes	32.37	41.35	Yes	4	0.0576448	2	0.0300816	No	No	26.42	52.06	Yes	2	0.032967	1	0.0159059	No	No	12.72	30.65	Yes	0	0	1	0.0138729	No	Yes	31.42	64.99	Yes	0	0	2	0.0271429	No	Yes	28.56
chr8	131164981	131181313	-	ASAP1	uc003ysz.2	chr8:131149284-131164981|chr8:131181313-131191509	7	0.112877	3	0.0452488	Yes	No	11.26	5.92	No	5	0.072056	7	0.105286	Yes	Yes	5.83	9.57	Yes	4	0.0659339	16	0.254494	Yes	Yes	3.63	15.7	Yes	1	0.0177425	6	0.0832371	No	Yes	5.51	8.89	Yes	4	0.0659272	0	0	No	No	5.8
chr11	75562927	75623083	+	UVRAG	uc001oxc.3	chr11:75526569-75562927|chr11:75623083-75672487	0	0	3	0.0452488	No	Yes	8.58	7.79	No	1	0.0144112	0	0	No	No	5.32	4.11	No	0	0	1	0.0159059	No	Yes	4.93	6.84	Yes	0	0	1	0.0138729	No	Yes	5.96	4.95	No	0	0	0	0	No	No	5.42
chr1	95609446	95639445	+	TMEM56	uc021oqe.1	chr1:95558437-95609446|chr1:95639445-95657105	12	0.193503	7	0.105581	Yes	No	66.95	22.46	No	10	0.144112	4	0.0601632	Yes	No	45.41	23.85	No	37	0.609889	8	0.127247	Yes	No	93.15	48.45	No	10	0.177425	3	0.0416186	Yes	No	49.82	21.42	No	21	0.346118	8	0.108571	Yes	No	41.65
chr3	52238708	52240767	+	ALAS1	uc003dcy.2	chr3:52238028-52238708|chr3:52240767-52242098	1	0.0161253	0	0	No	No	102.44	42.64	No	6	0.0864672	0	0	No	No	106.15	51.15	No	0	0	3	0.0477176	No	Yes	41.95	61.91	Yes	2	0.035485	3	0.0416186	No	Yes	72.79	55.66	No	2	0.0329636	1	0.0135714	No	No	49.09
chr7	102962378	102963241	-	DNAJC2	uc003vbn.3	chr7:102960291-102962378|chr7:102963241-102964044	3	0.0483759	0	0	No	No	11.2	11.05	No	4	0.0576448	7	0.105286	Yes	Yes	7.02	24.58	Yes	2	0.032967	1	0.0159059	No	No	5.79	18.75	Yes	2	0.035485	5	0.0693643	No	Yes	11.47	24.94	Yes	2	0.0329636	3	0.0407143	No	Yes	9.7
chr6	17665469	17669777	-	NUP153	uc003ncd.2	chr6:17662301-17665469|chr6:17669777-17675135	1	0.0161253	3	0.0452488	No	Yes	15.25	19.93	Yes	3	0.0432336	0	0	No	No	10.7	20.29	Yes	1	0.0164835	1	0.0159059	No	No	10.2	23.74	Yes	1	0.0177425	3	0.0416186	No	Yes	14.27	23.21	Yes	0	0	0	0	No	No	11.45
chr2	214174782	214215369	+	SPAG16	uc002veq.4	chr2:214162081-214174782|chr2:214215369-214228799	2	0.0322506	3	0.0452488	No	Yes	13.97	16.3	Yes	6	0.0864672	1	0.0150408	No	No	10.37	5.73	No	1	0.0164835	5	0.0795294	No	Yes	8.14	13.83	Yes	1	0.0177425	0	0	No	No	8.46	8.49	Yes	2	0.0329636	15	0.203571	Yes	Yes	10.41
chr12	96717725	96728643	-	CDK17	uc001tep.2	chr12:96707232-96717725|chr12:96728643-96793763	2	0.0322506	11	0.165912	Yes	Yes	14.24	10.14	No	3	0.0432336	2	0.0300816	No	No	8.64	9.84	Yes	0	0	3	0.0477176	No	Yes	9.41	13.16	Yes	2	0.035485	4	0.0554914	No	Yes	9.23	13.3	Yes	3	0.0494454	4	0.0542857	No	Yes	11.28
chr6	74175931	74176329	+	MTO1	uc003pgy.4	chr6:74171794-74175931|chr6:74176329-74183087	5	0.0806265	1	0.0150829	No	No	11.1	17.09	Yes	3	0.0432336	4	0.0601632	No	Yes	16.08	17.94	Yes	4	0.0659339	4	0.0636235	No	No	10.93	11.78	Yes	2	0.035485	1	0.0138729	No	No	11.2	14.64	Yes	4	0.0659272	4	0.0542857	No	No	9.13
chr5	56542126	56543042	+	GPBP1	uc003jrh.4	chr5:56531859-56542126|chr5:56543042-56545235	2	0.0322506	2	0.0301659	No	No	25.74	22.04	No	0	0	0	0	No	No	15.99	29.04	Yes	2	0.032967	1	0.0159059	No	No	17.35	25.75	Yes	2	0.035485	3	0.0416186	No	Yes	20.17	35.01	Yes	4	0.0659272	1	0.0135714	No	No	15.7
chr10	22171210	22209892	-	DNAJC1	uc001irc.3	chr10:22095028-22171210|chr10:22209892-22217434	1	0.0161253	1	0.0150829	No	No	16.06	24.01	Yes	1	0.0144112	0	0	No	No	16.67	21.51	Yes	3	0.0494505	2	0.0318117	No	No	13.91	19.42	Yes	0	0	2	0.0277457	No	Yes	15.92	20.73	Yes	1	0.0164818	6	0.0814286	No	Yes	15.5
chr7	102944288	102944937	+	PMPCB	uc010liu.1	chr7:102940754-102944288|chr7:102944937-102948042	0	0	0	0	No	No	32.77	34.4	Yes	1	0.0144112	0	0	No	No	28.71	45.76	Yes	0	0	0	0	No	No	28.81	36.89	Yes	1	0.0177425	1	0.0138729	No	No	34.29	43.7	Yes	0	0	1	0.0135714	No	Yes	28.97
chr9	114332370	114348445	-	PTGR1	uc011lwr.2	chr9:114312079-114332370|chr9:114348445-114355205	15	0.241879	14	0.211161	Yes	No	108.51	160.6	Yes	29	0.417925	9	0.135367	Yes	No	192.97	133.14	No	28	0.461538	20	0.318117	Yes	No	91.89	134.53	Yes	12	0.21291	16	0.221966	Yes	Yes	86.16	172.01	Yes	34	0.560381	6	0.0814286	Yes	No	125.75
chr15	101906400	101910728	-	PCSK6	uc010bpd.3	chr15:101872236-101906400|chr15:101910728-101929668	1	0.0161253	4	0.0603318	No	Yes	38.48	47.45	Yes	6	0.0864672	6	0.0902448	No	Yes	54.66	41.96	No	5	0.0824174	2	0.0318117	No	No	44.99	30.54	No	3	0.0532274	1	0.0138729	No	No	56.68	35.72	No	7	0.115373	0	0	Yes	No	56.17
chr3	125032151	125032500	-	ZNF148	uc003ehx.4	chr3:125007072-125032151|chr3:125032500-125042152	1	0.0161253	0	0	No	No	14.18	17.89	Yes	1	0.0144112	1	0.0150408	No	Yes	9.19	16.52	Yes	2	0.032967	0	0	No	No	10.19	16.66	Yes	1	0.0177425	0	0	No	No	9.78	14.27	Yes	1	0.0164818	1	0.0135714	No	No	9.64
chr8	77616277	77620283	+	ZFHX4	uc003yau.2	chr8:77593855-77616277|chr8:77620283-77690443	1	0.0161253	1	0.0150829	No	No	6.11	3.63	No	3	0.0432336	1	0.0150408	No	No	3.33	2.83	No	5	0.0824174	0	0	No	No	5.22	1.57	No	3	0.0532274	0	0	No	No	3.68	0.69	No	5	0.082409	1	0.0135714	No	No	3.92
chr10	51374369	51387763	+	TIMM23	uc001jin.3	chr10:51372702-51374369|chr10:51387763-51732771	2	0.0322506	2	0.0301659	No	No	5.61	4.74	No	5	0.072056	1	0.0150408	No	No	3.98	3.67	No	4	0.0659339	5	0.0795294	No	Yes	2.88	6.22	Yes	1	0.0177425	4	0.0554914	No	Yes	4.23	5.98	Yes	0	0	4	0.0542857	No	Yes	3.76
chr10	96534814	96541754	+	CYP2C19	uc010qny.2	chr10:96493195-96534814|chr10:96541754-96580252	0	0	2	0.0301659	No	Yes	30.66	45.71	Yes	2	0.0288224	0	0	No	No	61.68	73.42	Yes	3	0.0494505	1	0.0159059	No	No	81.01	23.03	No	1	0.0177425	0	0	No	No	41.12	37.62	No	2	0.0329636	1	0.0135714	No	No	34.17
chr1	41536266	41541123	-	SCMH1	uc010ojr.2	chr1:41514562-41536266|chr1:41541123-41608549	13	0.209629	9	0.135747	Yes	No	5.14	5.09	No	12	0.172934	8	0.120326	Yes	No	3.24	4	Yes	16	0.263736	7	0.111341	Yes	No	2.73	3.86	Yes	9	0.159682	5	0.0693643	Yes	No	3.05	4.45	Yes	8	0.131854	6	0.0814286	Yes	No	3.4
chr1	1158623	1159348	-	SDF4	uc001adh.4	chr1:1154307-1158623|chr1:1159348-1163847	7	0.112877	8	0.120664	Yes	Yes	32.41	37.65	Yes	18	0.259402	16	0.240653	Yes	No	35.79	81.95	Yes	10	0.164835	14	0.222682	Yes	Yes	29.5	30.88	Yes	7	0.124197	15	0.208093	Yes	Yes	30.1	33.37	Yes	10	0.164818	14	0.19	Yes	Yes	33.4
chr12	83250788	83251359	+	TMTC2	uc001szr.1	chr12:83081448-83250788|chr12:83251359-83289596	0	0	1	0.0150829	No	Yes	3.73	1.01	No	1	0.0144112	0	0	No	No	1.7	0.43	No	0	0	0	0	No	No	0.59	1.25	Yes	1	0.0177425	0	0	No	No	1.12	1.81	Yes	0	0	5	0.0678571	No	Yes	1.73
chr4	108603170	108615162	-	PAPSS1	uc003hyk.3	chr4:108581228-108603170|chr4:108615162-108622326	1	0.0161253	0	0	No	No	15.39	7.49	No	2	0.0288224	0	0	No	No	7.57	9.64	Yes	2	0.032967	2	0.0318117	No	No	7.31	16.25	Yes	0	0	1	0.0138729	No	Yes	6.92	10.63	Yes	0	0	2	0.0271429	No	Yes	9.11
chr7	138951078	138957186	+	UBN2	uc011kqr.2	chr7:138946487-138951078|chr7:138957186-138958042	2	0.0322506	2	0.0301659	No	No	7.36	3.81	No	5	0.072056	4	0.0601632	No	No	4.38	5.79	Yes	4	0.0659339	3	0.0477176	No	No	3.79	5.18	Yes	1	0.0177425	1	0.0138729	No	No	5.07	6.15	Yes	0	0	2	0.0271429	No	Yes	4.63
chr22	45574118	45574781	+	NUP50	uc003bfr.3	chr22:45571961-45574118|chr22:45574781-45577166	1	0.0161253	0	0	No	No	20.3	23.35	Yes	1	0.0144112	3	0.0451224	No	Yes	13.62	22.93	Yes	1	0.0164835	2	0.0318117	No	Yes	15.82	33.6	Yes	0	0	0	0	No	No	23.44	51.99	Yes	0	0	1	0.0135714	No	Yes	13.38
chr5	167986036	167996003	-	PANK3	uc003lzz.2	chr5:167984626-167986036|chr5:167996003-168006260	0	0	1	0.0150829	No	Yes	40.11	65.48	Yes	0	0	1	0.0150408	No	Yes	30.97	56.03	Yes	0	0	0	0	No	No	29.74	58.22	Yes	1	0.0177425	0	0	No	No	43.95	69.58	Yes	1	0.0164818	0	0	No	No	34.1
chr10	103552595	103570071	-	MGEA5	uc001ktv.2	chr10:103551196-103552595|chr10:103570071-103572786	5	0.0806265	1	0.0150829	No	No	54.09	29.8	No	6	0.0864672	1	0.0150408	No	No	41.3	27.38	No	8	0.131868	6	0.0954352	Yes	No	40.5	53.85	Yes	5	0.0887124	5	0.0693643	No	No	39.4	46.9	Yes	11	0.1813	7	0.095	Yes	No	38.65
chr4	77065301	77065626	-	NUP54	uc003hjs.3	chr4:77057565-77065301|chr4:77065626-77069460	1	0.0161253	0	0	No	No	14.88	18.5	Yes	0	0	0	0	No	No	10.8	10.85	Yes	2	0.032967	0	0	No	No	10.99	16.21	Yes	2	0.035485	1	0.0138729	No	No	12.54	17.56	Yes	0	0	1	0.0135714	No	Yes	11.12
chr4	144449020	144451679	+	SMARCA5	uc003ijg.3	chr4:144447613-144449020|chr4:144451679-144456007	1	0.0161253	0	0	No	No	21.42	27.22	Yes	1	0.0144112	0	0	No	No	13.34	19.18	Yes	0	0	2	0.0318117	No	Yes	11.11	17.71	Yes	1	0.0177425	1	0.0138729	No	No	14.24	18.81	Yes	0	0	0	0	No	No	17.41
chr2	202010100	202014558	+	CFLAR	uc002uxb.4	chr2:202005162-202010100|chr2:202014558-202025154	10	0.161253	8	0.120664	Yes	No	62.42	34.26	No	7	0.100878	3	0.0451224	Yes	No	35.77	38.78	Yes	8	0.131868	5	0.0795294	Yes	No	33.27	49.57	Yes	9	0.159682	3	0.0416186	Yes	No	33.07	38.64	Yes	4	0.0659272	3	0.0407143	No	No	40.97
chr16	11988810	11990642	-	GSPT1	uc002dbt.3	chr16:11984996-11988810|chr16:11990642-11991696	1	0.0161253	1	0.0150829	No	No	18.67	15.95	No	2	0.0288224	0	0	No	No	15.38	26.34	Yes	2	0.032967	3	0.0477176	No	Yes	12.62	17.05	Yes	0	0	1	0.0138729	No	Yes	14.05	18.02	Yes	2	0.0329636	2	0.0271429	No	No	15.86
chr17	80521229	80526077	+	FOXK2	uc002kfm.1	chr17:80478183-80521229|chr17:80526077-80529599	5	0.0806265	21	0.316742	Yes	Yes	5.4	16.59	Yes	4	0.0576448	3	0.0451224	No	No	3.2	10.73	Yes	3	0.0494505	1	0.0159059	No	No	2.65	8.75	Yes	4	0.0709699	2	0.0277457	No	No	4.99	13.74	Yes	6	0.0988907	9	0.122143	Yes	Yes	3.87
chr7	74119495	74131270	+	GTF2I	uc003uau.3	chr7:74114964-74119495|chr7:74131270-74133197	3	0.0483759	7	0.105581	Yes	Yes	72.08	65.15	No	6	0.0864672	2	0.0300816	No	No	50.93	69.17	Yes	13	0.214285	5	0.0795294	Yes	No	46.75	68.09	Yes	4	0.0709699	6	0.0832371	No	Yes	52.85	58.99	Yes	8	0.131854	1	0.0135714	Yes	No	51.21
chr5	56542126	56545403	+	GPBP1	uc003jrh.4	chr5:56531859-56542126|chr5:56545403-56546780	5	0.0806265	1	0.0150829	No	No	25.74	22.04	No	4	0.0576448	3	0.0451224	No	No	15.99	29.04	Yes	2	0.032967	2	0.0318117	No	No	17.35	25.75	Yes	2	0.035485	3	0.0416186	No	Yes	20.17	35.01	Yes	3	0.0494454	0	0	No	No	15.7
chr11	17153462	17167489	-	PIK3C2A	uc001mmq.4	chr11:17151014-17153462|chr11:17167489-17169063	0	0	3	0.0452488	No	Yes	25.06	26.84	Yes	1	0.0144112	1	0.0150408	No	Yes	15.86	25.78	Yes	1	0.0164835	1	0.0159059	No	No	13.96	17.63	Yes	0	0	0	0	No	No	17.16	17.24	Yes	1	0.0164818	4	0.0542857	No	Yes	17.84
chr9	125042721	125054119	+	MRRF	uc010mvz.2	chr9:125033354-125042721|chr9:125054119-125075505	1	0.0161253	3	0.0452488	No	Yes	11.96	12.17	Yes	3	0.0432336	1	0.0150408	No	No	10.11	6.39	No	8	0.131868	5	0.0795294	Yes	No	8.85	13.78	Yes	1	0.0177425	1	0.0138729	No	No	12.22	17.55	Yes	4	0.0659272	4	0.0542857	No	No	10.05
chr4	128995614	128999117	+	LARP1B	uc003ifw.1	chr4:128982556-128995614|chr4:128999117-129012155	13	0.209629	11	0.165912	Yes	No	29.42	15.77	No	25	0.36028	4	0.0601632	Yes	No	24.38	14.38	No	58	0.956042	24	0.381741	Yes	No	45.45	24.62	No	15	0.266137	7	0.09711	Yes	No	28.34	31.94	Yes	25	0.412045	5	0.0678571	Yes	No	28.5
chr5	127466758	127477673	+	SLC12A2	uc003kus.3	chr5:127450373-127466758|chr5:127477673-127483313	8	0.129002	0	0	Yes	No	49.42	9.02	No	0	0	3	0.0451224	No	Yes	22.02	52.9	Yes	1	0.0164835	0	0	No	No	4.24	16.73	Yes	0	0	4	0.0554914	No	Yes	11.17	12.41	Yes	1	0.0164818	0	0	No	No	25.23
chr8	18725183	18730243	-	PSD3	uc003wza.3	chr8:18662408-18725183|chr8:18730243-18793543	6	0.0967517	7	0.105581	Yes	Yes	22.93	12.03	No	11	0.158523	2	0.0300816	Yes	No	20	6.38	No	11	0.181318	5	0.0795294	Yes	No	30.66	9.89	No	4	0.0709699	3	0.0416186	No	No	15.63	9.36	No	8	0.131854	9	0.122143	Yes	No	23.65
chr4	71628235	71634378	+	RUFY3	uc003hfp.4	chr4:71571011-71628235|chr4:71634378-71639227	0	0	0	0	No	No	23.87	14.25	No	0	0	0	0	No	No	14.68	12.86	No	0	0	0	0	No	No	15.77	16.04	Yes	1	0.0177425	1	0.0138729	No	No	18.5	40.64	Yes	0	0	0	0	No	No	17.39
chr4	170501992	170511960	-	NEK1	uc003isb.2	chr4:170498230-170501992|chr4:170511960-170520250	0	0	3	0.0452488	No	Yes	6.26	5.35	No	2	0.0288224	2	0.0300816	No	Yes	4.22	2.71	No	1	0.0164835	5	0.0795294	No	Yes	3.72	3.88	Yes	0	0	0	0	No	No	3.81	4.59	Yes	0	0	2	0.0271429	No	Yes	4
chr4	52729602	52744020	+	DCUN1D4	uc003gze.3	chr4:52709433-52729602|chr4:52744020-52752733	10	0.161253	21	0.316742	Yes	Yes	15.22	23.9	Yes	15	0.216168	20	0.300816	Yes	Yes	14.66	14.49	No	29	0.478021	29	0.46127	Yes	No	17.96	30.98	Yes	13	0.230652	5	0.0693643	Yes	No	17.78	29.65	Yes	10	0.164818	20	0.271429	Yes	Yes	15.21
chr3	57276883	57282379	+	APPL1	uc010hnb.3	chr3:57276170-57276883|chr3:57282379-57283387	4	0.0645012	3	0.0452488	No	No	18.37	28.68	Yes	8	0.11529	1	0.0150408	Yes	No	11.3	12.22	Yes	9	0.148351	5	0.0795294	Yes	No	11.72	23.88	Yes	2	0.035485	2	0.0277457	No	No	11.62	16.63	Yes	4	0.0659272	7	0.095	No	Yes	13.95
chr12	50821544	50824353	+	LARP4	uc001rwm.3	chr12:50794811-50821544|chr12:50824353-50829270	2	0.0322506	0	0	No	No	37.24	38.1	Yes	2	0.0288224	2	0.0300816	No	Yes	26.8	44.13	Yes	3	0.0494505	1	0.0159059	No	No	42.27	37.2	No	4	0.0709699	1	0.0138729	No	No	37.38	41.31	Yes	1	0.0164818	3	0.0407143	No	Yes	36.35
chr5	172359438	172362313	+	ERGIC1	uc003mbw.4	chr5:172353572-172359438|chr5:172362313-172377711	1	0.0161253	0	0	No	No	48.65	38.59	No	4	0.0576448	0	0	No	No	59.36	104.5	Yes	0	0	2	0.0318117	No	Yes	36.07	56.37	Yes	0	0	1	0.0138729	No	Yes	38.47	58.17	Yes	1	0.0164818	1	0.0135714	No	No	47.72
chr6	101214440	101296583	-	ASCC3	uc003pqk.3	chr6:101173579-101214440|chr6:101296583-101311939	0	0	1	0.0150829	No	Yes	23.72	38.08	Yes	2	0.0288224	3	0.0451224	No	Yes	16	27.68	Yes	0	0	1	0.0159059	No	Yes	12.16	16.05	Yes	0	0	0	0	No	No	18.08	23.22	Yes	1	0.0164818	0	0	No	No	22.2
chr19	50902107	50902741	+	POLD1	uc002psb.5	chr19:50887647-50902107|chr19:50902741-50905034	1	0.0161253	2	0.0301659	No	Yes	2.44	4.42	Yes	3	0.0432336	2	0.0300816	No	No	1.94	5.37	Yes	2	0.032967	0	0	No	No	1.13	7.4	Yes	2	0.035485	1	0.0138729	No	No	2.76	4.95	Yes	0	0	2	0.0271429	No	Yes	2.18
chr8	131164981	131193126	-	ASAP1	uc003yta.2	chr8:131149284-131164981|chr8:131193126-131199481	17	0.27413	7	0.105581	Yes	No	11.26	5.92	No	14	0.201757	10	0.150408	Yes	No	5.83	9.57	Yes	8	0.131868	15	0.238588	Yes	Yes	3.63	15.7	Yes	7	0.124197	8	0.110983	Yes	No	5.51	8.89	Yes	11	0.1813	3	0.0407143	Yes	No	5.8
chr12	80007354	80014987	-	PAWR	uc001syx.3	chr12:79990438-80007354|chr12:80014987-80083508	0	0	0	0	No	No	23.77	13.93	No	0	0	0	0	No	No	12.02	13.15	Yes	0	0	3	0.0477176	No	Yes	13.36	19.66	Yes	1	0.0177425	0	0	No	No	21.31	23.9	Yes	1	0.0164818	1	0.0135714	No	No	14.9
chr20	34304661	34313077	-	RBM39	uc002xdz.3	chr20:34302311-34304661|chr20:34313077-34317233	6	0.0967517	6	0.0904977	No	No	85.91	95.51	Yes	4	0.0576448	6	0.0902448	No	Yes	58.86	78.25	Yes	12	0.197802	8	0.127247	Yes	No	66.39	142.13	Yes	3	0.0532274	5	0.0693643	No	Yes	70.69	104.2	Yes	5	0.082409	4	0.0542857	No	No	59.85
chr18	8076452	8143777	+	PTPRM	uc002knn.4	chr18:8069992-8076452|chr18:8143777-8244055	0	0	7	0.105581	Yes	Yes	12.66	14.29	Yes	1	0.0144112	0	0	No	No	12.01	14.34	Yes	1	0.0164835	0	0	No	No	7.89	13.32	Yes	0	0	0	0	No	No	10.15	15.43	Yes	0	0	1	0.0135714	No	Yes	9.59
chr8	103372298	103373854	-	UBR5	uc003ykr.2	chr8:103359320-103372298|chr8:103373854-103424400	6	0.0967517	8	0.120664	Yes	Yes	19.23	22.35	Yes	2	0.0288224	12	0.18049	Yes	Yes	11.98	20.2	Yes	9	0.148351	14	0.222682	Yes	Yes	11.96	31.51	Yes	6	0.106455	8	0.110983	Yes	Yes	17.08	36.69	Yes	7	0.115373	3	0.0407143	Yes	No	13.39
chr3	196842797	196846401	-	DLG1	uc011bub.2	chr3:196831876-196842797|chr3:196846401-196857397	1	0.0161253	5	0.0754147	No	Yes	22.71	33.51	Yes	0	0	2	0.0300816	No	Yes	15.36	20.02	Yes	6	0.0989009	3	0.0477176	No	No	16.75	26.49	Yes	1	0.0177425	2	0.0277457	No	Yes	16.97	19.24	Yes	0	0	5	0.0678571	No	Yes	16.22
chr11	73418464	73429763	-	RAB6A	uc001ouf.3	chr11:73390765-73418464|chr11:73429763-73431890	9	0.145128	6	0.0904977	Yes	No	44.36	45.58	Yes	8	0.11529	2	0.0300816	Yes	No	32.85	24.57	No	17	0.280219	6	0.0954352	Yes	No	26.43	37.53	Yes	12	0.21291	6	0.0832371	Yes	No	29.27	35.7	Yes	10	0.164818	7	0.095	Yes	No	42.02
chr19	3425103	3435205	+	NFIC	uc002lxo.3	chr19:3382241-3425103|chr19:3435205-3449011	1	0.0161253	1	0.0150829	No	No	9.8	2.16	No	0	0	3	0.0451224	No	Yes	7.59	2.53	No	0	0	1	0.0159059	No	Yes	4.49	3.65	No	0	0	0	0	No	No	8.35	4.69	No	0	0	0	0	No	No	8.77
chr1	23397717	23398690	+	KDM1A	uc001bgi.2	chr1:23395644-23397717|chr1:23398690-23399784	4	0.0645012	1	0.0150829	No	No	14.93	21.1	Yes	2	0.0288224	2	0.0300816	No	Yes	10.19	22.89	Yes	10	0.164835	1	0.0159059	Yes	No	10.41	16.26	Yes	2	0.035485	3	0.0416186	No	Yes	11.62	16.19	Yes	3	0.0494454	2	0.0271429	No	No	11.84
chr18	39607406	39629569	+	PIK3C3	uc002lap.3	chr18:39600669-39607406|chr18:39629569-39637846	2	0.0322506	2	0.0301659	No	No	17.32	10.2	No	2	0.0288224	4	0.0601632	No	Yes	11.19	10.21	No	7	0.115384	5	0.0795294	Yes	No	10.96	15.6	Yes	2	0.035485	1	0.0138729	No	No	11.56	12.92	Yes	4	0.0659272	3	0.0407143	No	No	11.75
chr1	150464886	150469384	+	TARS2	uc001euq.4	chr1:150464138-150464886|chr1:150469384-150470005	1	0.0161253	2	0.0301659	No	Yes	7.19	9.89	Yes	7	0.100878	0	0	Yes	No	8.02	28.98	Yes	3	0.0494505	3	0.0477176	No	No	6.48	14.22	Yes	0	0	2	0.0277457	No	Yes	7.53	14.54	Yes	1	0.0164818	2	0.0271429	No	Yes	7.72
chr17	25630392	25636298	+	WSB1	uc002gzd.1	chr17:25628982-25630392|chr17:25636298-25637086	4	0.0645012	3	0.0452488	No	No	100.73	78.15	No	4	0.0576448	2	0.0300816	No	No	50.22	71.95	Yes	1	0.0164835	0	0	No	No	36.49	53.13	Yes	4	0.0709699	3	0.0416186	No	No	45.25	81.73	Yes	8	0.131854	1	0.0135714	Yes	No	58.72
chr1	167935866	167944253	+	DCAF6	uc001gev.3	chr1:167921099-167935866|chr1:167944253-167956732	0	0	9	0.135747	Yes	Yes	39.6	44.96	Yes	8	0.11529	17	0.255694	Yes	Yes	32.33	68.02	Yes	8	0.131868	10	0.159059	Yes	Yes	53.71	54.94	Yes	2	0.035485	0	0	No	No	38.25	32.32	No	2	0.0329636	11	0.149286	Yes	Yes	35.39
chr18	76886266	76974038	+	ATP9B	uc002lmw.1	chr18:76873354-76886266|chr18:76974038-77013380	0	0	1	0.0150829	No	Yes	10.27	9.98	No	2	0.0288224	3	0.0451224	No	Yes	6.39	13.8	Yes	0	0	1	0.0159059	No	Yes	6.55	12.03	Yes	0	0	1	0.0138729	No	Yes	6.7	6.42	No	0	0	1	0.0135714	No	Yes	6.61
chr12	50824277	50835426	+	LARP4	uc001rwm.3	chr12:50822873-50824277|chr12:50835426-50847242	3	0.0483759	2	0.0301659	No	No	37.24	38.1	Yes	3	0.0432336	4	0.0601632	No	Yes	26.8	44.13	Yes	8	0.131868	1	0.0159059	Yes	No	42.27	37.2	No	1	0.0177425	2	0.0277457	No	Yes	37.38	41.31	Yes	2	0.0329636	2	0.0271429	No	No	36.35
chr19	18650180	18650530	-	FKBP8	uc010xqi.1	chr19:18649243-18650180|chr19:18650530-18652488	2	0.0322506	1	0.0150829	No	No	26.96	22.49	No	13	0.187346	3	0.0451224	Yes	No	27.41	56.89	Yes	8	0.131868	5	0.0795294	Yes	No	25.57	24.12	No	7	0.124197	3	0.0416186	Yes	No	24.67	30.77	Yes	5	0.082409	1	0.0135714	No	No	25.24
chr12	26703179	26808785	-	ITPR2	uc001rhg.3	chr12:26648193-26703179|chr12:26808785-26809229	0	0	2	0.0301659	No	Yes	33.57	31.4	No	0	0	12	0.18049	Yes	Yes	30.05	35.92	Yes	10	0.164835	1	0.0159059	Yes	No	50.36	35.14	No	4	0.0709699	0	0	No	No	33.26	12.86	No	1	0.0164818	1	0.0135714	No	No	33.31
chr15	41377566	41379880	-	INO80	uc001zni.3	chr15:41373271-41377566|chr15:41379880-41384224	0	0	0	0	No	No	8.47	5.68	No	0	0	1	0.0150408	No	Yes	5.41	8.16	Yes	1	0.0164835	1	0.0159059	No	No	5.38	8.25	Yes	0	0	1	0.0138729	No	Yes	5.2	7.55	Yes	1	0.0164818	1	0.0135714	No	No	5.76
chr3	57569624	57570191	-	ARF4	uc003dix.4	chr3:57563114-57569624|chr3:57570191-57582800	0	0	2	0.0301659	No	Yes	89.15	89.54	Yes	5	0.072056	0	0	No	No	74.24	78.41	Yes	6	0.0989009	4	0.0636235	No	No	37.67	102.47	Yes	3	0.0532274	1	0.0138729	No	No	62.65	95.38	Yes	2	0.0329636	2	0.0271429	No	No	67.21
chr22	47022647	47033857	+	GRAMD4	uc003bhx.3	None|chr22:47033857-47054083	0	0	0	0	No	No	5.74	5.34	No	0	0	6	0.0902448	No	Yes	11.24	13.83	Yes	1	0.0164835	1	0.0159059	No	No	4.75	5.16	Yes	0	0	2	0.0277457	No	Yes	9.48	24.02	Yes	1	0.0164818	1	0.0135714	No	No	13.62
chr5	176370335	176378578	-	UIMC1	uc021yil.1	chr5:176338390-176370335|chr5:176378578-176382959	2	0.0322506	0	0	No	No	11.37	9.23	No	0	0	1	0.0150408	No	Yes	7.25	7.45	Yes	1	0.0164835	3	0.0477176	No	Yes	7.23	14.61	Yes	0	0	0	0	No	No	7.92	16.18	Yes	1	0.0164818	1	0.0135714	No	No	6.11
chr11	92085261	92088570	+	FAT3	uc001pdj.4	None|chr11:92088570-92257799	1	0.0161253	2	0.0301659	No	Yes	0.51	0.27	No	0	0	0	0	No	No	0.44	0.02	No	4	0.0659339	0	0	No	No	0.3	0.2	No	1	0.0177425	1	0.0138729	No	No	0.28	0.2	No	2	0.0329636	0	0	No	No	0.19
chr15	67524151	67529158	-	AAGAB	uc002aqk.5	chr15:67501882-67524151|chr15:67529158-67546896	3	0.0483759	3	0.0452488	No	No	8.47	12.73	Yes	1	0.0144112	5	0.075204	No	Yes	6.87	17.61	Yes	4	0.0659339	4	0.0636235	No	No	4.93	16.63	Yes	2	0.035485	3	0.0416186	No	Yes	7.11	10.29	Yes	4	0.0659272	3	0.0407143	No	No	7.86
chr5	176402396	176409624	-	UIMC1	uc021yil.1	chr5:176397867-176402396|chr5:176409624-176433284	1	0.0161253	2	0.0301659	No	Yes	11.37	9.23	No	3	0.0432336	1	0.0150408	No	No	7.25	7.45	Yes	0	0	0	0	No	No	7.23	14.61	Yes	0	0	2	0.0277457	No	Yes	7.92	16.18	Yes	2	0.0329636	0	0	No	No	6.11
chr7	50737418	50771605	-	GRB10	uc003tph.3	chr7:50694675-50737418|chr7:50771605-50772836	0	0	1	0.0150829	No	Yes	13.07	11.85	No	2	0.0288224	0	0	No	No	8.92	11.03	Yes	3	0.0494505	0	0	No	No	10.84	12.81	Yes	0	0	0	0	No	No	10.19	12.25	Yes	0	0	0	0	No	No	10.41
chr3	170077486	170079217	+	SKIL	uc003fgu.3	chr3:170075551-170077486|chr3:170079217-170099031	20	0.322506	11	0.165912	Yes	No	37.45	26.63	No	8	0.11529	5	0.075204	Yes	No	16.42	18.5	Yes	13	0.214285	15	0.238588	Yes	Yes	15.37	26.58	Yes	9	0.159682	11	0.152601	Yes	No	17.84	19.71	Yes	13	0.214263	4	0.0542857	Yes	No	20.9
chr17	45438743	45492285	+	EFCAB13	uc002iln.3	chr17:45425317-45438743|chr17:45492285-45507183	0	0	0	0	No	No	2.35	1.34	No	1	0.0144112	0	0	No	No	2.78	4.87	Yes	2	0.032967	0	0	No	No	5.79	3.44	No	4	0.0709699	1	0.0138729	No	No	7.08	10.57	Yes	1	0.0164818	6	0.0814286	No	Yes	2.65
chr3	184935923	184947331	-	EHHADH	uc003fpf.3	chr3:184922545-184935923|chr3:184947331-184953077	0	0	0	0	No	No	84.73	51.51	No	1	0.0144112	0	0	No	No	119.19	19.6	No	3	0.0494505	1	0.0159059	No	No	77.53	51.11	No	2	0.035485	1	0.0138729	No	No	99.42	37.2	No	1	0.0164818	0	0	No	No	65.02
chr17	62248459	62265775	-	TEX2	uc002jec.3	chr17:62238293-62248459|chr17:62265775-62270918	1	0.0161253	2	0.0301659	No	Yes	15.06	25.69	Yes	3	0.0432336	0	0	No	No	14.9	26.67	Yes	1	0.0164835	0	0	No	No	10.9	13.66	Yes	1	0.0177425	0	0	No	No	10.89	14.74	Yes	0	0	2	0.0271429	No	Yes	11.56
chrX	149761066	149787612	+	MTM1	uc004fef.4	chrX:149737112-149761066|chrX:149787612-149807415	2	0.0322506	2	0.0301659	No	No	9.17	10.65	Yes	2	0.0288224	2	0.0300816	No	Yes	8.84	19.69	Yes	4	0.0659339	3	0.0477176	No	No	9.73	9.48	No	3	0.0532274	1	0.0138729	No	No	8.16	7.21	No	1	0.0164818	0	0	No	No	8.35
chr5	52942062	52954454	+	NDUFS4	uc003jpe.2	chr5:52899360-52942062|chr5:52954454-52978947	0	0	0	0	No	No	43.1	82.75	Yes	3	0.0432336	0	0	No	No	46.68	138.1	Yes	6	0.0989009	1	0.0159059	No	No	67.2	92.96	Yes	2	0.035485	1	0.0138729	No	No	53.99	107.08	Yes	3	0.0494454	0	0	No	No	48.49
chr17	65924470	65925603	+	BPTF	uc002jge.3	chr17:65920705-65924470|chr17:65925603-65928026	0	0	0	0	No	No	23.28	18.88	No	1	0.0144112	0	0	No	No	13.88	14.31	Yes	0	0	0	0	No	No	10.14	15.3	Yes	2	0.035485	0	0	No	No	12.56	12.91	Yes	0	0	2	0.0271429	No	Yes	14.34
chr6	137015277	137019820	-	MAP3K5	uc003qhc.3	chr6:136990533-137015277|chr6:137019820-137026247	2	0.0322506	8	0.120664	Yes	Yes	14.17	34.04	Yes	0	0	2	0.0300816	No	Yes	8.79	10.52	Yes	6	0.0989009	0	0	No	No	13.26	9.46	No	2	0.035485	0	0	No	No	9.83	12.94	Yes	2	0.0329636	2	0.0271429	No	No	18.62
chr3	185155234	185169183	+	MAP3K13	uc010hyf.3	chr3:185146844-185155234|chr3:185169183-185181337	1	0.0161253	0	0	No	No	20.59	26.95	Yes	1	0.0144112	0	0	No	No	11.49	29.98	Yes	0	0	0	0	No	No	14.15	18.56	Yes	0	0	1	0.0138729	No	Yes	16.98	13.16	No	1	0.0164818	1	0.0135714	No	No	10.98
chr15	59204761	59205895	-	SLTM	uc002afo.3	chr15:59193486-59204761|chr15:59205895-59209133	3	0.0483759	3	0.0452488	No	No	28	23.73	No	5	0.072056	3	0.0451224	No	No	19.08	24.69	Yes	16	0.263736	13	0.206776	Yes	No	22.68	33.81	Yes	7	0.124197	7	0.09711	Yes	No	21.37	24.25	Yes	7	0.115373	5	0.0678571	Yes	No	17.28
chr1	155823066	155823597	-	GON4L	uc001fly.1	chr1:155796819-155823066|chr1:155823597-155826949	9	0.145128	14	0.211161	Yes	Yes	30.19	39.82	Yes	18	0.259402	9	0.135367	Yes	No	19.54	48.43	Yes	22	0.362637	12	0.19087	Yes	No	18.84	45.78	Yes	9	0.159682	19	0.263584	Yes	Yes	23.66	40.09	Yes	12	0.197781	11	0.149286	Yes	No	20.34
chr1	58971731	59004982	-	OMA1	uc001cyy.3	chr1:58946846-58971731|chr1:59004982-59012374	9	0.145128	6	0.0904977	Yes	No	15.1	12.12	No	4	0.0576448	12	0.18049	Yes	Yes	16.96	21.01	Yes	16	0.263736	8	0.127247	Yes	No	14.21	10.66	No	3	0.0532274	4	0.0554914	No	Yes	15.75	19.87	Yes	2	0.0329636	7	0.095	No	Yes	12.15
chr3	149613259	149639014	+	RNF13	uc003exn.4	chr3:149589941-149613259|chr3:149639014-149677842	4	0.0645012	6	0.0904977	No	Yes	33.2	34.92	Yes	6	0.0864672	4	0.0601632	No	No	25.19	41.68	Yes	6	0.0989009	3	0.0477176	No	No	33.07	40.45	Yes	7	0.124197	4	0.0554914	Yes	No	26.41	24.49	No	9	0.148336	0	0	Yes	No	30.77
chr3	27490141	27493989	-	SLC4A7	uc003cdv.4	chr3:27479017-27490141|chr3:27493989-27498141	2	0.0322506	2	0.0301659	No	No	12.79	11.2	No	6	0.0864672	0	0	No	No	7.77	4.38	No	0	0	3	0.0477176	No	Yes	3.41	13.07	Yes	0	0	2	0.0277457	No	Yes	8.31	12.11	Yes	1	0.0164818	3	0.0407143	No	Yes	9.38
chr2	201480693	201492172	+	AOX1	uc002uvx.3	chr2:201478689-201480693|chr2:201492172-201499513	1	0.0161253	0	0	No	No	232.81	39.74	No	4	0.0576448	0	0	No	No	263.41	127.2	No	2	0.032967	2	0.0318117	No	No	421.7	175.31	No	2	0.035485	0	0	No	No	301.05	183.99	No	1	0.0164818	0	0	No	No	374.79
chr1	171537385	171544267	+	PRRC2C	uc010pmg.2	chr1:171535982-171537385|chr1:171544267-171546572	0	0	1	0.0150829	No	Yes	51.36	67.43	Yes	4	0.0576448	2	0.0300816	No	No	32.62	60.48	Yes	4	0.0659339	0	0	No	No	20.31	49.72	Yes	1	0.0177425	1	0.0138729	No	No	29.19	33.94	Yes	1	0.0164818	0	0	No	No	33.89
chr5	74011334	74012498	+	HEXB	uc003kdd.3	chr5:74009460-74011334|chr5:74012498-74014115	3	0.0483759	1	0.0150829	No	No	65.76	240.68	Yes	1	0.0144112	1	0.0150408	No	Yes	57.84	272.82	Yes	1	0.0164835	1	0.0159059	No	No	45.14	109.59	Yes	1	0.0177425	4	0.0554914	No	Yes	58.9	99.07	Yes	0	0	0	0	No	No	70.3
chr4	153332454	153333681	-	FBXW7	uc011cii.2	chr4:153271276-153332454|chr4:153333681-153456092	74	1.19327	45	0.678733	Yes	No	29.04	13.88	No	55	0.792616	15	0.225612	Yes	No	20.28	5.96	No	72	1.18681	55	0.874823	Yes	No	23.15	17.65	No	33	0.585502	35	0.48555	Yes	No	17.58	17.86	Yes	69	1.13724	23	0.312143	Yes	No	18.4
chr18	51797729	51813781	+	POLI	uc002lfj.4	chr18:51796031-51797729|chr18:51813781-51818202	0	0	3	0.0452488	No	Yes	8.01	5.44	No	2	0.0288224	4	0.0601632	No	Yes	5.62	3.22	No	0	0	3	0.0477176	No	Yes	5.62	6.81	Yes	0	0	0	0	No	No	5.06	5.3	Yes	0	0	1	0.0135714	No	Yes	5.74
chr8	17601112	17613470	-	MTUS1	uc003wxv.3	chr8:17581342-17601112|chr8:17613470-17658106	7	0.112877	9	0.135747	Yes	Yes	22.9	39.14	Yes	2	0.0288224	1	0.0150408	No	No	20.47	25.09	Yes	5	0.0824174	8	0.127247	Yes	Yes	21.54	22.22	Yes	4	0.0709699	9	0.124856	Yes	Yes	27.24	39.07	Yes	2	0.0329636	12	0.162857	Yes	Yes	32.92
chr15	93540186	93541851	+	CHD2	uc002bso.1	chr15:93536228-93540186|chr15:93541851-93543741	1	0.0161253	5	0.0754147	No	Yes	62.58	33.63	No	4	0.0576448	0	0	No	No	32.31	28.71	No	6	0.0989009	5	0.0795294	No	No	35.56	48.86	Yes	1	0.0177425	2	0.0277457	No	Yes	31.91	32.48	Yes	3	0.0494454	5	0.0678571	No	Yes	33.38
chr10	51584615	51585599	+	NCOA4	uc001jis.4	chr10:51582939-51584615|chr10:51585599-51586270	0	0	3	0.0452488	No	Yes	140.19	182.4	Yes	3	0.0432336	0	0	No	No	188.67	201.96	Yes	5	0.0824174	2	0.0318117	No	No	123.36	180.78	Yes	0	0	3	0.0416186	No	Yes	132.12	114.93	No	0	0	0	0	No	No	119.68
chr7	22306582	22357656	-	RAPGEF5	uc003svg.3	chr7:22270538-22306582|chr7:22357656-22396448	0	0	4	0.0603318	No	Yes	21.14	13.27	No	2	0.0288224	6	0.0902448	No	Yes	15.37	12.32	No	2	0.032967	1	0.0159059	No	No	9.28	15.01	Yes	4	0.0709699	9	0.124856	Yes	Yes	15.62	23.43	Yes	3	0.0494454	2	0.0271429	No	No	13.05
chr17	80521229	80529746	+	FOXK2	uc002kfm.1	chr17:80478183-80521229|chr17:80529746-80540616	1	0.0161253	5	0.0754147	No	Yes	5.4	16.59	Yes	1	0.0144112	2	0.0300816	No	Yes	3.2	10.73	Yes	0	0	1	0.0159059	No	Yes	2.65	8.75	Yes	2	0.035485	1	0.0138729	No	No	4.99	13.74	Yes	2	0.0329636	0	0	No	No	3.87
chr18	21723054	21723377	+	CABYR	uc002kux.3	chr18:21719082-21723054|chr18:21723377-21735664	1	0.0161253	3	0.0452488	No	Yes	0.99	5.14	Yes	0	0	0	0	No	No	0.23	2.13	Yes	0	0	1	0.0159059	No	Yes	0.05	9.34	Yes	0	0	3	0.0416186	No	Yes	0.48	0.99	Yes	0	0	0	0	No	No	0.22
chr3	129599151	129599402	-	TMCC1	uc021xdy.1	chr3:129551669-129599151|None	5	0.0806265	9	0.135747	Yes	Yes	7.27	22.65	Yes	11	0.158523	2	0.0300816	Yes	No	9.38	20.53	Yes	4	0.0659339	3	0.0477176	No	No	3.69	7.58	Yes	3	0.0532274	1	0.0138729	No	No	4.56	4.21	No	2	0.0329636	5	0.0678571	No	Yes	6.01
chr13	47297355	47308133	+	LRCH1	uc001vbj.3	chr13:47286732-47297355|chr13:47308133-47315776	3	0.0483759	2	0.0301659	No	No	12.1	4.56	No	4	0.0576448	3	0.0451224	No	No	5.84	2.42	No	0	0	3	0.0477176	No	Yes	5.25	8.79	Yes	3	0.0532274	0	0	No	No	6.28	6.63	Yes	0	0	1	0.0135714	No	Yes	7.62
chr9	17309055	17416187	+	CNTLN	uc003zmz.2	chr9:17298350-17309055|chr9:17416187-17457521	0	0	1	0.0150829	No	Yes	10.74	19.23	Yes	0	0	0	0	No	No	6.57	6.29	No	7	0.115384	3	0.0477176	Yes	No	15.79	16.16	Yes	0	0	0	0	No	No	10.73	10.13	No	0	0	2	0.0271429	No	Yes	10.03
chr6	90916287	90981660	-	BACH2	uc011eab.2	chr6:90798828-90916287|chr6:90981660-91006198	1	0.0161253	0	0	No	No	1.78	0.39	No	1	0.0144112	0	0	No	No	0.94	0.73	No	0	0	1	0.0159059	No	Yes	0.48	0.75	Yes	1	0.0177425	1	0.0138729	No	No	0.9	1.28	Yes	1	0.0164818	0	0	No	No	1.06
chr10	128768965	129055693	+	DOCK1	uc001ljt.3	chr10:128594132-128768965|chr10:129055693-129137269	0	0	0	0	No	No	18.59	14.62	No	0	0	0	0	No	No	9.86	11.16	Yes	0	0	0	0	No	No	8.66	14.33	Yes	0	0	1	0.0138729	No	Yes	9.5	12.76	Yes	1	0.0164818	0	0	No	No	10.24
chr1	95609446	95616975	+	TMEM56	uc021oqe.1	chr1:95558437-95609446|chr1:95616975-95639371	36	0.58051	18	0.271493	Yes	No	66.95	22.46	No	31	0.446747	18	0.270734	Yes	No	45.41	23.85	No	86	1.41758	23	0.365835	Yes	No	93.15	48.45	No	15	0.266137	6	0.0832371	Yes	No	49.82	21.42	No	19	0.313154	10	0.135714	Yes	No	41.65
chr20	35812582	35812776	+	RPN2	uc010gfw.2	chr20:35807772-35812582|chr20:35812776-35832287	1	0.0161253	3	0.0452488	No	Yes	70.88	151.29	Yes	1	0.0144112	1	0.0150408	No	Yes	68.27	177.59	Yes	0	0	1	0.0159059	No	Yes	54.16	142.83	Yes	1	0.0177425	0	0	No	No	73.22	109.17	Yes	1	0.0164818	1	0.0135714	No	No	77.63
chr2	110342702	110343415	-	2019-09-10	uc002tew.4	chr2:110332344-110342702|chr2:110343415-110350627	3	0.0483759	3	0.0452488	No	No	36.41	33.35	No	2	0.0288224	5	0.075204	No	Yes	24.4	32.04	Yes	2	0.032967	3	0.0477176	No	Yes	28.93	21.36	No	2	0.035485	2	0.0277457	No	No	22.82	19.04	No	2	0.0329636	3	0.0407143	No	Yes	26.61
chr17	64023618	64026141	-	CEP112	uc010deo.3	chr17:64001887-64023618|chr17:64026141-64049853	1	0.0161253	3	0.0452488	No	Yes	5.73	3.08	No	2	0.0288224	2	0.0300816	No	Yes	3.04	1.36	No	2	0.032967	2	0.0318117	No	No	1.88	3.63	Yes	0	0	0	0	No	No	2.35	2.7	Yes	0	0	3	0.0407143	No	Yes	2.71
chr4	178274461	178281831	+	NEIL3	uc003iut.2	chr4:178272703-178274461|chr4:178281831-178283442	1	0.0161253	11	0.165912	Yes	Yes	0.71	7.99	Yes	0	0	0	0	No	No	0.22	0.49	Yes	0	0	20	0.318117	Yes	Yes	0.05	11.77	Yes	0	0	3	0.0416186	No	Yes	0.37	0.92	Yes	2	0.0329636	3	0.0407143	No	Yes	0.35
chr6	53986244	54067031	+	MLIP	uc003pcf.2	chr6:53883889-53986244|chr6:54067031-54079937	0	0	0	0	No	No	1.04	1.71	Yes	8	0.11529	0	0	Yes	No	9.92	11.51	Yes	15	0.247252	10	0.159059	Yes	No	13.58	7.31	No	8	0.14194	1	0.0138729	Yes	No	13.32	2.26	No	14	0.230745	0	0	Yes	No	11.65
chr5	43675612	43677908	+	NNT	uc003joe.3	chr5:43659452-43675612|chr5:43677908-43700220	7	0.112877	8	0.120664	Yes	Yes	42.21	71.87	Yes	7	0.100878	12	0.18049	Yes	Yes	66.43	77.99	Yes	11	0.181318	6	0.0954352	Yes	No	38.11	38.4	Yes	5	0.0887124	5	0.0693643	No	No	50.86	34.9	No	2	0.0329636	1	0.0135714	No	No	70.97
chr5	32135677	32143986	-	GOLPH3	uc003jhp.1	chr5:32126742-32135677|chr5:32143986-32173915	12	0.193503	11	0.165912	Yes	No	41.01	36.89	No	14	0.201757	18	0.270734	Yes	Yes	35.04	79.18	Yes	9	0.148351	25	0.397647	Yes	Yes	25.25	44.39	Yes	12	0.21291	13	0.180347	Yes	No	50.24	115.59	Yes	8	0.131854	5	0.0678571	Yes	No	41.9
chr2	228395806	228401709	+	AGFG1	uc002vpc.2	chr2:228389631-228395806|chr2:228401709-228416674	0	0	0	0	No	No	13.83	19.67	Yes	0	0	0	0	No	No	8.5	26.35	Yes	0	0	0	0	No	No	5.95	15.27	Yes	0	0	1	0.0138729	No	Yes	8.77	22.89	Yes	0	0	1	0.0135714	No	Yes	10.53
chr12	78443772	78452895	+	NAV3	uc001syo.3	chr12:78415642-78443772|chr12:78452895-78510551	2	0.0322506	1	0.0150829	No	No	3.93	8.26	Yes	2	0.0288224	0	0	No	No	2.25	0.3	No	6	0.0989009	0	0	No	No	1.1	1.49	Yes	0	0	0	0	No	No	0.74	0.92	Yes	2	0.0329636	0	0	No	No	1.2
chr10	125798030	125806240	-	CHST15	uc001lhm.4	chr10:125780928-125798030|chr10:125806240-125851839	4	0.0645012	2	0.0301659	No	No	23.34	4.98	No	6	0.0864672	0	0	No	No	11.55	2.54	No	2	0.032967	3	0.0477176	No	Yes	9.8	12.9	Yes	0	0	1	0.0138729	No	Yes	7.96	8.57	Yes	2	0.0329636	0	0	No	No	11.67
chr14	21698477	21702388	-	HNRNPC	uc001vzw.3	chr14:21681276-21698477|chr14:21702388-21731469	6	0.0967517	10	0.150829	Yes	Yes	101.97	191.92	Yes	9	0.129701	4	0.0601632	Yes	No	89.43	183.48	Yes	12	0.197802	20	0.318117	Yes	Yes	76.51	169.26	Yes	7	0.124197	8	0.110983	Yes	No	117.4	198.33	Yes	5	0.082409	16	0.217143	Yes	Yes	96.13
chr13	37614541	37625720	-	SUPT20H	uc010abt.3	chr13:37607725-37614541|chr13:37625720-37633331	3	0.0483759	5	0.0754147	No	Yes	17.48	11.64	No	4	0.0576448	4	0.0601632	No	Yes	12	7.02	No	2	0.032967	5	0.0795294	No	Yes	9.86	16.59	Yes	1	0.0177425	2	0.0277457	No	Yes	10.48	12.92	Yes	2	0.0329636	3	0.0407143	No	Yes	10.28
chr12	21349879	21358967	+	SLCO1B1	uc001req.4	chr12:21331954-21349879|chr12:21358967-21370052	2	0.0322506	1	0.0150829	No	No	141.72	144.75	Yes	3	0.0432336	0	0	No	No	191.94	41.19	No	8	0.131868	0	0	Yes	No	304.72	81.41	No	1	0.0177425	0	0	No	No	196.71	46.78	No	1	0.0164818	0	0	No	No	125.54
chr10	62021616	62039397	-	ANK3	uc001jky.3	chr10:61994544-62021616|chr10:62039397-62149182	2	0.0322506	0	0	No	No	32.72	2.5	No	1	0.0144112	0	0	No	No	17.76	3.09	No	0	0	0	0	No	No	10.65	5.97	No	0	0	0	0	No	No	6.93	1.96	No	0	0	0	0	No	No	7.33
chr4	52714370	52744020	+	DCUN1D4	uc011bzn.2	chr4:52709433-52714370|chr4:52744020-52752733	3	0.0483759	0	0	No	No	15.22	23.9	Yes	1	0.0144112	0	0	No	No	14.66	14.49	No	0	0	1	0.0159059	No	Yes	17.96	30.98	Yes	0	0	1	0.0138729	No	Yes	17.78	29.65	Yes	1	0.0164818	1	0.0135714	No	No	15.21
chr9	77611362	77632364	-	C9orf41	uc004ajq.3	chr9:77599926-77611362|chr9:77632364-77642927	1	0.0161253	2	0.0301659	No	Yes	8.44	10.43	Yes	2	0.0288224	0	0	No	No	8.83	8.56	No	3	0.0494505	1	0.0159059	No	No	8.61	8.76	Yes	2	0.035485	3	0.0416186	No	Yes	8.3	10.09	Yes	1	0.0164818	2	0.0271429	No	Yes	7.24
chr3	183361267	183390272	+	KLHL24	uc003flv.3	chr3:183353581-183361267|chr3:183390272-183396873	2	0.0322506	2	0.0301659	No	No	25.02	30.72	Yes	0	0	0	0	No	No	16.73	17.74	Yes	1	0.0164835	3	0.0477176	No	Yes	20.77	27.04	Yes	1	0.0177425	3	0.0416186	No	Yes	16.07	18.08	Yes	2	0.0329636	2	0.0271429	No	No	20.88
chr7	5327439	5331452	+	SLC29A4	uc003sod.3	chr7:5322713-5327439|chr7:5331452-5334490	0	0	0	0	No	No	0.51	2.46	Yes	0	0	0	0	No	No	0.76	0.32	No	0	0	0	0	No	No	0.36	0.87	Yes	0	0	0	0	No	No	0.16	0.11	No	0	0	0	0	No	No	1.11
chr15	52161413	52194233	+	TMOD3	uc002abn.3	chr15:52155207-52161413|chr15:52194233-52200972	1	0.0161253	3	0.0452488	No	Yes	23.8	25.75	Yes	0	0	3	0.0451224	No	Yes	17.83	41.62	Yes	5	0.0824174	1	0.0159059	No	No	14.96	49.23	Yes	1	0.0177425	5	0.0693643	No	Yes	15.74	17.88	Yes	1	0.0164818	4	0.0542857	No	Yes	21.28
chr13	52971366	52976816	-	THSD1	uc001vgo.3	chr13:52960321-52971366|chr13:52976816-52980165	0	0	0	0	No	No	2.42	0.53	No	0	0	0	0	No	No	1.53	0.18	No	2	0.032967	1	0.0159059	No	No	0.96	2.16	Yes	0	0	0	0	No	No	1.43	1.47	Yes	3	0.0494454	0	0	No	No	3.27
chr7	74119495	74133260	+	GTF2I	uc003uau.3	chr7:74114964-74119495|chr7:74133260-74143123	1	0.0161253	0	0	No	No	72.08	65.15	No	4	0.0576448	0	0	No	No	50.93	69.17	Yes	3	0.0494505	5	0.0795294	No	Yes	46.75	68.09	Yes	2	0.035485	0	0	No	No	52.85	58.99	Yes	1	0.0164818	3	0.0407143	No	Yes	51.21
chr15	43242459	43258484	-	UBR1	uc001zqq.3	chr15:43237668-43242459|chr15:43258484-43262717	1	0.0161253	0	0	No	No	13.11	7.24	No	2	0.0288224	0	0	No	No	7.09	12.23	Yes	1	0.0164835	1	0.0159059	No	No	6.8	12.59	Yes	1	0.0177425	0	0	No	No	6.91	6.58	No	4	0.0659272	0	0	No	No	8.29
chr1	29481207	29481422	-	SRSF4	uc001bro.3	chr1:29476704-29481207|chr1:29481422-29485885	10	0.161253	5	0.0754147	Yes	No	22.89	20.27	No	17	0.244991	3	0.0451224	Yes	No	15.85	25.73	Yes	15	0.247252	14	0.222682	Yes	No	17.6	20.3	Yes	4	0.0709699	10	0.138729	Yes	Yes	19.25	26.08	Yes	7	0.115373	7	0.095	Yes	No	18.48
chr1	12335881	12338095	+	VPS13D	uc001atv.3	chr1:12333192-12335881|chr1:12338095-12339555	3	0.0483759	3	0.0452488	No	No	16.48	11.79	No	2	0.0288224	0	0	No	No	12.28	12.79	Yes	2	0.032967	3	0.0477176	No	Yes	10.62	10.83	Yes	3	0.0532274	1	0.0138729	No	No	10.86	11.37	Yes	4	0.0659272	0	0	No	No	13.91
chr4	151388824	151412187	-	LRBA	uc003ils.4	chr4:151358016-151388824|chr4:151412187-151502469	12	0.193503	1	0.0150829	Yes	No	23.9	22.34	No	10	0.144112	8	0.120326	Yes	No	18.56	11.33	No	20	0.32967	3	0.0477176	Yes	No	15.77	15.78	Yes	1	0.0177425	5	0.0693643	No	Yes	20.47	28.54	Yes	6	0.0988907	2	0.0271429	No	No	16.03
chr10	12021055	12056183	-	UPF2	uc001ila.3	chr10:12009453-12021055|chr10:12056183-12070743	2	0.0322506	2	0.0301659	No	No	14.17	15.54	Yes	0	0	0	0	No	No	10.59	11.1	Yes	2	0.032967	0	0	No	No	10.57	18.17	Yes	3	0.0532274	0	0	No	No	10.96	12.73	Yes	2	0.0329636	1	0.0135714	No	No	12.18
chr15	50875285	50884823	-	TRPM7	uc001zyt.4	chr15:50873105-50875285|chr15:50884823-50885813	3	0.0483759	4	0.0603318	No	Yes	26.45	36.71	Yes	0	0	1	0.0150408	No	Yes	15.96	22.62	Yes	4	0.0659339	12	0.19087	Yes	Yes	20.72	32.59	Yes	5	0.0887124	2	0.0277457	No	No	21.41	16.54	No	5	0.082409	0	0	No	No	19.32
chr7	17908029	17915413	-	SNX13	uc003stv.3	chr7:17890587-17908029|chr7:17915413-17929985	1	0.0161253	10	0.150829	Yes	Yes	18.56	16.06	No	3	0.0432336	4	0.0601632	No	Yes	12.25	15.46	Yes	3	0.0494505	7	0.111341	Yes	Yes	13.24	14.87	Yes	1	0.0177425	7	0.09711	No	Yes	13.26	17.6	Yes	5	0.082409	5	0.0678571	No	No	13.22
chr2	203162101	203162629	+	NOP58	uc002uzb.3	chr2:203160560-203162101|chr2:203162629-203164956	2	0.0322506	0	0	No	No	26.19	24.02	No	0	0	1	0.0150408	No	Yes	18.26	52.47	Yes	1	0.0164835	1	0.0159059	No	No	16.5	50.51	Yes	0	0	1	0.0138729	No	Yes	23.93	48.39	Yes	3	0.0494454	1	0.0135714	No	No	21.77
chr2	106774513	106782539	-	UXS1	uc002tdm.3	chr2:106761826-106774513|chr2:106782539-106810603	13	0.209629	5	0.0754147	Yes	No	8.47	11.77	Yes	1	0.0144112	2	0.0300816	No	Yes	8.12	17.39	Yes	1	0.0164835	6	0.0954352	No	Yes	3.83	11.85	Yes	3	0.0532274	5	0.0693643	No	Yes	7.63	12.17	Yes	4	0.0659272	4	0.0542857	No	No	7.62
chr12	100985513	101012365	+	GAS2L3	uc001thu.3	chr12:100967563-100985513|chr12:101012365-101016052	0	0	0	0	No	No	3.56	11.71	Yes	0	0	2	0.0300816	No	Yes	1.67	18.53	Yes	0	0	2	0.0318117	No	Yes	2.04	6.47	Yes	0	0	0	0	No	No	2.74	4.26	Yes	1	0.0164818	4	0.0542857	No	Yes	2.35
chr13	41826780	41828756	-	MTRF1	uc001uxx.3	chr13:41814569-41826780|chr13:41828756-41834628	2	0.0322506	0	0	No	No	6.01	4.71	No	2	0.0288224	0	0	No	No	4.56	3.71	No	1	0.0164835	0	0	No	No	5.13	6.16	Yes	0	0	0	0	No	No	4.14	3.84	No	0	0	1	0.0135714	No	Yes	4.05
chr2	48573339	48573890	+	FOXN2	uc002rwh.1	chr2:48555841-48573339|chr2:48573890-48586185	0	0	2	0.0301659	No	Yes	15.92	34.68	Yes	3	0.0432336	0	0	No	No	10.68	32.78	Yes	2	0.032967	1	0.0159059	No	No	13.84	20.09	Yes	0	0	1	0.0138729	No	Yes	12.31	16.94	Yes	1	0.0164818	1	0.0135714	No	No	9.63
chr10	225933	267296	+	ZMYND11	uc010pzu.2	chr10:180726-225933|chr10:267296-282777	2	0.0322506	0	0	No	No	28.23	31.3	Yes	1	0.0144112	7	0.105286	Yes	Yes	20.15	28.95	Yes	1	0.0164835	4	0.0636235	No	Yes	19.16	24.19	Yes	1	0.0177425	0	0	No	No	18.02	20.43	Yes	2	0.0329636	4	0.0542857	No	Yes	21.02
chr7	40027197	40027857	+	CDK13	uc003thh.4	chr7:39991451-40027197|chr7:40027857-40037092	1	0.0161253	1	0.0150829	No	No	26.34	21.46	No	5	0.072056	1	0.0150408	No	No	15.07	15	No	11	0.181318	2	0.0318117	Yes	No	19.25	21.51	Yes	4	0.0709699	1	0.0138729	No	No	18.75	29.89	Yes	2	0.0329636	11	0.149286	Yes	Yes	16.08
chr6	168271062	168290006	+	MLLT4	uc021zik.1	chr6:168265426-168271062|chr6:168290006-168291541	4	0.0645012	3	0.0452488	No	No	56.48	59.1	Yes	2	0.0288224	1	0.0150408	No	No	38.46	43.82	Yes	4	0.0659339	1	0.0159059	No	No	31.98	32.41	Yes	2	0.035485	0	0	No	No	35.83	49.27	Yes	4	0.0659272	2	0.0271429	No	No	33.95
chr3	67546221	67579610	-	SUCLG2	uc021xae.1	chr3:67451275-67546221|chr3:67579610-67659878	1	0.0161253	1	0.0150829	No	No	75.08	104.01	Yes	1	0.0144112	1	0.0150408	No	Yes	101.81	42.49	No	1	0.0164835	0	0	No	No	63.88	63.56	No	1	0.0177425	0	0	No	No	86.57	74.95	No	1	0.0164818	1	0.0135714	No	No	91.21
chr12	109687788	109696913	+	ACACB	uc001tob.3	chr12:109685508-109687788|chr12:109696913-109698284	0	0	0	0	No	No	12.93	23.45	Yes	5	0.072056	0	0	No	No	17.63	14.06	No	7	0.115384	2	0.0318117	Yes	No	22.66	7.65	No	1	0.0177425	0	0	No	No	13.91	6.13	No	1	0.0164818	0	0	No	No	14.4
chr9	4823547	4833228	+	RCL1	uc003zis.2	chr9:4793227-4823547|chr9:4833228-4834140	0	0	4	0.0603318	No	Yes	15.82	7.75	No	3	0.0432336	3	0.0451224	No	Yes	24.84	4.45	No	1	0.0164835	3	0.0477176	No	Yes	36.02	16.17	No	2	0.035485	1	0.0138729	No	No	18.36	11.81	No	2	0.0329636	1	0.0135714	No	No	18.99
chr15	44843073	44843720	+	EIF3J	uc001ztv.3	chr15:44829625-44843073|chr15:44843720-44846750	1	0.0161253	0	0	No	No	21.37	21.42	Yes	0	0	0	0	No	No	17.41	45.74	Yes	1	0.0164835	1	0.0159059	No	No	13.35	33.59	Yes	0	0	5	0.0693643	No	Yes	17.74	26.95	Yes	0	0	0	0	No	No	19.39
chr12	105255068	105322472	-	SLC41A2	uc001tla.3	chr12:105239752-105255068|None	3	0.0483759	4	0.0603318	No	Yes	25.26	18.3	No	5	0.072056	6	0.0902448	No	Yes	35.45	21	No	15	0.247252	2	0.0318117	Yes	No	40.23	21.28	No	6	0.106455	5	0.0693643	Yes	No	39.17	47.19	Yes	2	0.0329636	0	0	No	No	30.14
chr17	4186092	4210418	-	UBE2G1	uc002fxs.3	chr17:4175811-4186092|chr17:4210418-4269565	1	0.0161253	1	0.0150829	No	No	11.94	9.58	No	1	0.0144112	0	0	No	No	10.01	9.17	No	1	0.0164835	1	0.0159059	No	No	9.47	12.82	Yes	0	0	2	0.0277457	No	Yes	10.14	13.73	Yes	1	0.0164818	0	0	No	No	11.45
chr3	138289159	138291774	-	CEP70	uc003esl.3	chr3:138256189-138289159|chr3:138291774-138310695	14	0.225754	19	0.286576	Yes	Yes	16.39	25.65	Yes	12	0.172934	11	0.165449	Yes	No	17.36	34.08	Yes	23	0.37912	4	0.0636235	Yes	No	18.66	13.52	No	10	0.177425	7	0.09711	Yes	No	16.67	11.96	No	10	0.164818	11	0.149286	Yes	No	13.99
chr2	58311223	58316858	+	VRK2	uc002rzo.2	chr2:58276102-58311223|chr2:58316858-58350235	1	0.0161253	5	0.0754147	No	Yes	15.14	14.78	No	4	0.0576448	7	0.105286	Yes	Yes	10.41	20.21	Yes	15	0.247252	7	0.111341	Yes	No	8.56	16.76	Yes	1	0.0177425	2	0.0277457	No	Yes	11.24	13.1	Yes	1	0.0164818	8	0.108571	Yes	Yes	12.4
chr5	179688683	179707608	-	MAPK9	uc003mls.4	chr5:179676138-179688683|chr5:179707608-179718847	5	0.0806265	3	0.0452488	No	No	11.96	23.92	Yes	2	0.0288224	10	0.150408	Yes	Yes	7.92	24.28	Yes	9	0.148351	8	0.127247	Yes	No	7.32	20.82	Yes	1	0.0177425	4	0.0554914	No	Yes	11.04	18.11	Yes	3	0.0494454	7	0.095	No	Yes	7.58
chr1	24140679	24147083	-	HMGCL	uc001bib.3	chr1:24137289-24140679|chr1:24147083-24151845	4	0.0645012	4	0.0603318	No	No	59.77	80.71	Yes	6	0.0864672	1	0.0150408	No	No	65.83	46.19	No	12	0.197802	5	0.0795294	Yes	No	85.2	40.89	No	2	0.035485	0	0	No	No	65.25	46.65	No	1	0.0164818	0	0	No	No	68.96
chr4	149356255	149358014	-	NR3C2	uc003ilj.4	chr4:149181269-149356255|chr4:149358014-149363311	0	0	3	0.0452488	No	Yes	5.77	5.19	No	0	0	0	0	No	No	3.96	1.41	No	8	0.131868	0	0	Yes	No	7.45	2.35	No	4	0.0709699	4	0.0554914	No	No	5.59	6.1	Yes	1	0.0164818	0	0	No	No	3.3
chr9	19286766	19305525	+	DENND4C	uc031tcw.1	chr9:19276477-19286766|chr9:19305525-19316414	1	0.0161253	5	0.0754147	No	Yes	21.78	24.79	Yes	3	0.0432336	1	0.0150408	No	No	14.28	12.62	No	0	0	1	0.0159059	No	Yes	17.36	18.84	Yes	7	0.124197	1	0.0138729	Yes	No	14.36	15.66	Yes	0	0	4	0.0542857	No	Yes	14.32
chr2	214174782	214239843	+	SPAG16	uc002veq.4	chr2:214162081-214174782|chr2:214239843-214354686	7	0.112877	2	0.0301659	Yes	No	13.97	16.3	Yes	4	0.0576448	0	0	No	No	10.37	5.73	No	1	0.0164835	12	0.19087	Yes	Yes	8.14	13.83	Yes	2	0.035485	2	0.0277457	No	No	8.46	8.49	Yes	2	0.0329636	10	0.135714	Yes	Yes	10.41
chr16	48381417	48382201	+	LONP2	uc002efi.1	chr16:48368269-48381417|chr16:48382201-48385491	1	0.0161253	1	0.0150829	No	No	49.8	43.82	No	2	0.0288224	0	0	No	No	45.03	72.83	Yes	11	0.181318	0	0	Yes	No	55.81	29.94	No	1	0.0177425	1	0.0138729	No	No	48.4	32.62	No	2	0.0329636	0	0	No	No	48.17
chr7	111127293	111161505	-	IMMP2L	uc003vfq.2	chr7:110603621-111127293|chr7:111161505-111201906	2	0.0322506	1	0.0150829	No	No	9.79	11.29	Yes	0	0	1	0.0150408	No	Yes	10.5	21.68	Yes	3	0.0494505	0	0	No	No	9.55	9.88	Yes	0	0	0	0	No	No	10.87	14.73	Yes	0	0	0	0	No	No	7.81
chr15	101929668	101970268	-	PCSK6	uc010bpd.3	chr15:101910728-101929668|chr15:101970268-101971524	2	0.0322506	5	0.0754147	No	Yes	38.48	47.45	Yes	2	0.0288224	2	0.0300816	No	Yes	54.66	41.96	No	8	0.131868	1	0.0159059	Yes	No	44.99	30.54	No	7	0.124197	1	0.0138729	Yes	No	56.68	35.72	No	9	0.148336	1	0.0135714	Yes	No	56.17
chr3	43341245	43345284	+	SNRK	uc003cms.4	chr3:43328167-43341245|chr3:43345284-43373660	1	0.0161253	3	0.0452488	No	Yes	27.42	12.38	No	4	0.0576448	2	0.0300816	No	No	14.49	5.96	No	8	0.131868	8	0.127247	Yes	No	13.75	18.88	Yes	7	0.124197	3	0.0416186	Yes	No	13.35	13.26	No	4	0.0659272	1	0.0135714	No	No	15.66
chr1	40654726	40668286	+	RLF	uc001cfc.4	chr1:40627308-40654726|chr1:40668286-40688245	3	0.0483759	2	0.0301659	No	No	11.46	12.51	Yes	5	0.072056	4	0.0601632	No	No	6.71	11.41	Yes	7	0.115384	6	0.0954352	Yes	No	6.97	8.33	Yes	4	0.0709699	1	0.0138729	No	No	6.18	8.65	Yes	1	0.0164818	2	0.0271429	No	Yes	7
chr5	43161350	43162033	+	ZNF131	uc003jnj.4	chr5:43139411-43161350|chr5:43162033-43173419	0	0	0	0	No	No	18.93	17.62	No	1	0.0144112	1	0.0150408	No	Yes	11.73	19.51	Yes	4	0.0659339	2	0.0318117	No	No	10.63	21.29	Yes	2	0.035485	1	0.0138729	No	No	14.97	27.15	Yes	2	0.0329636	2	0.0271429	No	No	12.85
chr1	156290629	156304709	-	CCT3	uc001fol.2	chr1:156288808-156290629|chr1:156304709-156305617	1	0.0161253	2	0.0301659	No	Yes	52.78	148.2	Yes	3	0.0432336	3	0.0451224	No	Yes	53.94	356.05	Yes	2	0.032967	3	0.0477176	No	Yes	34.18	217.43	Yes	2	0.035485	0	0	No	No	57.73	124.49	Yes	2	0.0329636	3	0.0407143	No	Yes	51.78
chr18	12999419	13117642	+	CEP192	uc010xac.2	chr18:12991436-12999419|chr18:13117642-13124630	0	0	2	0.0301659	No	Yes	11.23	14.27	Yes	0	0	1	0.0150408	No	Yes	8.95	12.85	Yes	0	0	2	0.0318117	No	Yes	6.69	13.68	Yes	0	0	0	0	No	No	7.74	8.21	Yes	0	0	1	0.0135714	No	Yes	7.18
chr3	141231004	141259451	+	RASA2	uc003etz.1	chr3:141206058-141231004|chr3:141259451-141272698	4	0.0645012	3	0.0452488	No	No	9.48	7.37	No	2	0.0288224	1	0.0150408	No	No	6.06	7.39	Yes	3	0.0494505	3	0.0477176	No	No	5.81	8.91	Yes	1	0.0177425	2	0.0277457	No	Yes	4.79	5.68	Yes	0	0	0	0	No	No	6.75
chr1	172525008	172526934	+	SUCO	uc010pmm.1	chr1:172522510-172525008|chr1:172526934-172538158	0	0	2	0.0301659	No	Yes	14.05	40.66	Yes	1	0.0144112	7	0.105286	Yes	Yes	9.46	71.28	Yes	1	0.0164835	2	0.0318117	No	Yes	5.65	19.26	Yes	1	0.0177425	0	0	No	No	10.05	16.37	Yes	1	0.0164818	1	0.0135714	No	No	8.86
chr21	40630412	40646398	-	BRWD1	uc002yxk.2	chr21:40627754-40630412|chr21:40646398-40648098	0	0	0	0	No	No	32.74	29.71	No	0	0	0	0	No	No	20.62	34.03	Yes	0	0	0	0	No	No	29.41	25.92	No	0	0	0	0	No	No	21.88	18.47	No	2	0.0329636	0	0	No	No	24.31
chr7	138189034	138223548	+	TRIM24	uc003vub.3	chr7:138145657-138189034|chr7:138223548-138235807	0	0	5	0.0754147	No	Yes	11.64	15.06	Yes	2	0.0288224	0	0	No	No	7.95	17.9	Yes	1	0.0164835	4	0.0636235	No	Yes	9.29	16.65	Yes	0	0	1	0.0138729	No	Yes	10.77	18.76	Yes	4	0.0659272	11	0.149286	Yes	Yes	8.09
chr5	40764615	40777688	-	PRKAA1	uc003jmb.3	chr5:40763124-40764615|chr5:40777688-40798164	0	0	0	0	No	No	26.15	22.6	No	0	0	2	0.0300816	No	Yes	22.6	35	Yes	1	0.0164835	1	0.0159059	No	No	25.93	29.55	Yes	0	0	0	0	No	No	25.07	41.75	Yes	0	0	2	0.0271429	No	Yes	27.58
chr10	93902785	93940776	-	CPEB3	uc001khu.2	chr10:93870951-93902785|chr10:93940776-93952233	3	0.0483759	4	0.0603318	No	Yes	8.27	2.87	No	1	0.0144112	1	0.0150408	No	Yes	5.52	3.15	No	7	0.115384	3	0.0477176	Yes	No	8.04	3.21	No	1	0.0177425	0	0	No	No	9.45	2.76	No	3	0.0494454	1	0.0135714	No	No	10.11
chr1	225140371	225156576	+	DNAH14	uc001hot.4	chr1:225117537-225140371|chr1:225156576-225161792	0	0	15	0.226244	Yes	Yes	4.08	24.73	Yes	1	0.0144112	14	0.210571	Yes	Yes	3.04	36.32	Yes	0	0	3	0.0477176	No	Yes	4.1	12.14	Yes	0	0	4	0.0554914	No	Yes	4.5	6.85	Yes	0	0	12	0.162857	Yes	Yes	3.99
chr18	19345732	19359646	+	MIB1	uc002ktp.3	chr18:19285084-19345732|chr18:19359646-19371295	4	0.0645012	11	0.165912	Yes	Yes	15.6	24.7	Yes	9	0.129701	3	0.0451224	Yes	No	11.72	19.73	Yes	14	0.230769	15	0.238588	Yes	Yes	12.41	19.83	Yes	8	0.14194	7	0.09711	Yes	No	11.48	17.46	Yes	11	0.1813	14	0.19	Yes	Yes	11.77
chr9	35228011	35243361	+	UNC13B	uc010mkl.1	chr9:35162302-35228011|chr9:35243361-35258989	0	0	0	0	No	No	11.09	16.53	Yes	3	0.0432336	1	0.0150408	No	No	11.07	12.49	Yes	4	0.0659339	1	0.0159059	No	No	8.2	9.3	Yes	1	0.0177425	2	0.0277457	No	Yes	13.41	22.02	Yes	1	0.0164818	2	0.0271429	No	Yes	10.11
chr9	115030328	115060196	-	PTBP3	uc004bfv.3	chr9:115024879-115030328|chr9:115060196-115095063	1	0.0161253	12	0.180995	Yes	Yes	25.81	34.32	Yes	2	0.0288224	1	0.0150408	No	No	14.51	11.49	No	0	0	1	0.0159059	No	Yes	10.32	30.16	Yes	0	0	1	0.0138729	No	Yes	15.78	25.36	Yes	2	0.0329636	1	0.0135714	No	No	16.95
chr3	107429298	107435696	+	BBX	uc003dwk.5	chr3:107364756-107429298|chr3:107435696-107447611	2	0.0322506	4	0.0603318	No	Yes	14.18	15.91	Yes	5	0.072056	3	0.0451224	No	No	8.72	8.68	No	6	0.0989009	2	0.0318117	No	No	7.17	11.73	Yes	1	0.0177425	3	0.0416186	No	Yes	8.67	13.29	Yes	5	0.082409	0	0	No	No	9.43
chr12	120592773	120593523	-	GCN1L1	uc001txo.3	chr12:120591713-120592773|chr12:120593523-120594264	9	0.145128	4	0.0603318	Yes	No	11.15	12.44	Yes	5	0.072056	4	0.0601632	No	No	10.01	17.43	Yes	6	0.0989009	5	0.0795294	No	No	6.75	14.97	Yes	6	0.106455	5	0.0693643	Yes	No	11.42	21.53	Yes	5	0.082409	12	0.162857	Yes	Yes	10.74
chr8	125597327	125603476	-	MTSS1	uc003yrj.2	chr8:125580777-125597327|chr8:125603476-125711766	0	0	1	0.0150829	No	Yes	28.44	24.78	No	2	0.0288224	4	0.0601632	No	Yes	23.43	43.53	Yes	6	0.0989009	2	0.0318117	No	No	28.22	34.38	Yes	0	0	1	0.0138729	No	Yes	30.1	38.99	Yes	1	0.0164818	0	0	No	No	24.91
chr12	100676720	100691953	+	SCYL2	uc001thm.1	chr12:100661174-100676720|chr12:100691953-100704821	7	0.112877	20	0.301659	Yes	Yes	21.71	34.32	Yes	10	0.144112	11	0.165449	Yes	Yes	22.82	34.39	Yes	15	0.247252	8	0.127247	Yes	No	14.18	23.66	Yes	5	0.0887124	5	0.0693643	No	No	20.18	29.97	Yes	2	0.0329636	21	0.285	Yes	Yes	20.5
chr1	21097422	21100103	-	HP1BP3	uc001bdv.1	chr1:21094157-21097422|chr1:21100103-21103089	10	0.161253	6	0.0904977	Yes	No	61.02	64.06	Yes	8	0.11529	4	0.0601632	Yes	No	41.55	69.04	Yes	11	0.181318	6	0.0954352	Yes	No	43.68	66.51	Yes	7	0.124197	7	0.09711	Yes	No	45.13	58.45	Yes	22	0.362599	5	0.0678571	Yes	No	44.69
chr4	36230203	36231267	-	ARAP2	uc003gsq.2	chr4:36216102-36230203|chr4:36231267-36245800	6	0.0967517	3	0.0452488	No	No	17.9	9.27	No	8	0.11529	16	0.240653	Yes	Yes	10.37	16.81	Yes	4	0.0659339	7	0.111341	Yes	Yes	8.03	11.46	Yes	4	0.0709699	8	0.110983	Yes	Yes	14.73	20.54	Yes	2	0.0329636	10	0.135714	Yes	Yes	11.11
chr5	80063751	80088663	+	MSH3	uc003kgz.4	chr5:80057497-80063751|chr5:80088663-80109402	1	0.0161253	6	0.0904977	No	Yes	8.95	9.22	Yes	2	0.0288224	3	0.0451224	No	Yes	7.4	7.83	Yes	1	0.0164835	2	0.0318117	No	Yes	6.83	9.44	Yes	6	0.106455	3	0.0416186	Yes	No	8.78	10.73	Yes	0	0	1	0.0135714	No	Yes	8.09
chrY	272139	273067	-	PPP2R3B	uc011nah.2	chrY:258428-272139|chrY:273067-297102	1	0.0161253	2	0.0301659	No	Yes	0.84	1.08	Yes	1	0.0144112	2	0.0300816	No	Yes	0.86	1.59	Yes	2	0.032967	2	0.0318117	No	No	0.61	0.95	Yes	3	0.0532274	1	0.0138729	No	No	1.02	1.2	Yes	3	0.0494454	0	0	No	No	0.74
chr8	61707544	61714152	+	CHD7	uc003xue.3	chr8:61693989-61707544|chr8:61714152-61720775	1	0.0161253	7	0.105581	Yes	Yes	7.79	5.74	No	1	0.0144112	0	0	No	No	4.15	3.61	No	3	0.0494505	3	0.0477176	No	No	4.24	8.62	Yes	0	0	1	0.0138729	No	Yes	4.01	4.54	Yes	3	0.0494454	3	0.0407143	No	No	5.34
chr12	50824277	50848200	+	LARP4	uc001rwm.3	chr12:50822873-50824277|chr12:50848200-50854917	4	0.0645012	2	0.0301659	No	No	37.24	38.1	Yes	0	0	2	0.0300816	No	Yes	26.8	44.13	Yes	7	0.115384	0	0	Yes	No	42.27	37.2	No	0	0	2	0.0277457	No	Yes	37.38	41.31	Yes	0	0	3	0.0407143	No	Yes	36.35
chr2	201462119	201470351	+	AOX1	uc002uvx.3	chr2:201460091-201462119|chr2:201470351-201473706	0	0	1	0.0150829	No	Yes	232.81	39.74	No	3	0.0432336	1	0.0150408	No	No	263.41	127.2	No	12	0.197802	1	0.0159059	Yes	No	421.7	175.31	No	2	0.035485	0	0	No	No	301.05	183.99	No	3	0.0494454	0	0	No	No	374.79
chr9	33953282	33996331	-	UBAP2	uc011loc.1	chr9:33948585-33953282|chr9:33996331-33998784	2	0.0322506	1	0.0150829	No	No	8.25	9.4	Yes	2	0.0288224	0	0	No	No	5.31	4.67	No	4	0.0659339	6	0.0954352	No	Yes	5.08	13.98	Yes	0	0	4	0.0554914	No	Yes	6.28	8.51	Yes	1	0.0164818	2	0.0271429	No	Yes	6.28
chr10	50708583	50714058	-	ERCC6	uc001jhs.5	chr10:50701298-50708583|chr10:50714058-50732078	2	0.0322506	4	0.0603318	No	Yes	8.88	7.03	No	6	0.0864672	2	0.0300816	No	No	5.61	4.69	No	2	0.032967	1	0.0159059	No	No	5.61	7.55	Yes	0	0	3	0.0416186	No	Yes	5.45	6.01	Yes	0	0	6	0.0814286	No	Yes	5.6
chr16	148142	150507	-	NPRL3	uc010uua.1	chr16:143323-148142|chr16:150507-160522	0	0	0	0	No	No	3.17	2	No	0	0	1	0.0150408	No	Yes	2.67	3.75	Yes	0	0	0	0	No	No	1.3	1.76	Yes	0	0	0	0	No	No	2.27	1.99	No	0	0	0	0	No	No	2.21
chr3	47777523	47787483	-	SMARCC1	uc003crq.2	chr3:47770584-47777523|chr3:47787483-47814306	2	0.0322506	1	0.0150829	No	No	15.6	15.47	No	0	0	3	0.0451224	No	Yes	9.63	11.81	Yes	0	0	2	0.0318117	No	Yes	7.79	23.85	Yes	2	0.035485	6	0.0832371	No	Yes	12.83	23.06	Yes	0	0	1	0.0135714	No	Yes	13.7
chr3	110830876	110841085	+	PVRL3	uc003dxt.2	chr3:110791024-110830876|chr3:110841085-110845030	0	0	0	0	No	No	12.4	22.14	Yes	1	0.0144112	1	0.0150408	No	Yes	11.12	8.63	No	1	0.0164835	2	0.0318117	No	Yes	14.36	9.61	No	0	0	0	0	No	No	10.06	7.63	No	0	0	1	0.0135714	No	Yes	10.75
chr7	91842508	91855996	-	KRIT1	uc010lev.1	chr7:91830737-91842508|chr7:91855996-91863762	2	0.0322506	1	0.0150829	No	No	13.46	10.47	No	4	0.0576448	2	0.0300816	No	No	8.45	10.54	Yes	1	0.0164835	1	0.0159059	No	No	10.53	12.21	Yes	0	0	2	0.0277457	No	Yes	10.47	13.07	Yes	0	0	2	0.0271429	No	Yes	9.44
chr3	170077486	170109048	+	SKIL	uc003fgu.3	chr3:170075551-170077486|chr3:170109048-170110046	1	0.0161253	3	0.0452488	No	Yes	37.45	26.63	No	0	0	0	0	No	No	16.42	18.5	Yes	2	0.032967	2	0.0318117	No	No	15.37	26.58	Yes	4	0.0709699	2	0.0277457	No	No	17.84	19.71	Yes	1	0.0164818	0	0	No	No	20.9
chr15	57743697	57746016	+	CGNL1	uc002aeg.3	chr15:57734676-57743697|chr15:57746016-57753877	1	0.0161253	1	0.0150829	No	No	24.53	31.49	Yes	1	0.0144112	2	0.0300816	No	Yes	27.08	27.66	Yes	6	0.0989009	0	0	No	No	23.67	22.86	No	3	0.0532274	0	0	No	No	30.19	13.61	No	4	0.0659272	0	0	No	No	30.08
chr5	131013395	131044965	-	FNIP1	uc003kvs.1	chr5:131008617-131013395|chr5:131044965-131046270	0	0	1	0.0150829	No	Yes	28.87	31.6	Yes	2	0.0288224	4	0.0601632	No	Yes	17.52	32.04	Yes	5	0.0824174	7	0.111341	Yes	Yes	17.64	30.82	Yes	1	0.0177425	0	0	No	No	20.87	33.91	Yes	1	0.0164818	0	0	No	No	19.81
chr11	68318588	68331900	+	PPP6R3	uc001onu.3	chr11:68315672-68318588|chr11:68331900-68337215	3	0.0483759	1	0.0150829	No	No	34.15	39.68	Yes	0	0	2	0.0300816	No	Yes	23.4	36.96	Yes	1	0.0164835	1	0.0159059	No	No	23.22	30.05	Yes	1	0.0177425	2	0.0277457	No	Yes	25.23	34.41	Yes	2	0.0329636	1	0.0135714	No	No	24.6
chr10	49609654	49618211	+	MAPK8	uc001jgn.3	chr10:49514864-49609654|chr10:49618211-49628197	5	0.0806265	7	0.105581	Yes	Yes	11.95	21.51	Yes	4	0.0576448	3	0.0451224	No	No	9.37	17.82	Yes	5	0.0824174	5	0.0795294	No	No	9.71	13.09	Yes	3	0.0532274	3	0.0416186	No	No	9.89	13.24	Yes	3	0.0494454	0	0	No	No	8.79
chr8	141856358	141874498	-	PTK2	uc003yvr.3	chr8:141840625-141856358|chr8:141874498-141889569	0	0	6	0.0904977	No	Yes	20.32	25.71	Yes	1	0.0144112	8	0.120326	Yes	Yes	14.36	38.73	Yes	4	0.0659339	11	0.174965	Yes	Yes	14.77	36.19	Yes	2	0.035485	0	0	No	No	16.73	31.03	Yes	1	0.0164818	2	0.0271429	No	Yes	14.82
chr7	131060182	131084192	+	MKLN1	uc011kpl.2	chr7:130827700-131060182|chr7:131084192-131096064	1	0.0161253	9	0.135747	Yes	Yes	29.44	20.01	No	4	0.0576448	10	0.150408	Yes	Yes	19.88	35.08	Yes	3	0.0494505	8	0.127247	Yes	Yes	21.37	20.45	No	1	0.0177425	3	0.0416186	No	Yes	21.88	24.17	Yes	1	0.0164818	15	0.203571	Yes	Yes	20.37
chr18	6301901	6312055	-	L3MBTL4	uc002kmz.4	chr18:6264037-6301901|chr18:6312055-6367612	3	0.0483759	5	0.0754147	No	Yes	5.99	5.35	No	4	0.0576448	5	0.075204	No	Yes	4.17	4.74	Yes	6	0.0989009	10	0.159059	Yes	Yes	6.56	7.13	Yes	2	0.035485	1	0.0138729	No	No	4.68	2.97	No	6	0.0988907	9	0.122143	Yes	Yes	5.09
chr4	73956383	73958017	-	ANKRD17	uc003hgo.3	chr4:73951163-73956383|chr4:73958017-73959795	6	0.0967517	7	0.105581	Yes	Yes	20.03	13.72	No	18	0.259402	3	0.0451224	Yes	No	14.53	13.49	No	9	0.148351	9	0.143153	Yes	No	12.44	18.18	Yes	9	0.159682	6	0.0832371	Yes	No	15.21	20.3	Yes	15	0.247227	4	0.0542857	Yes	No	14.49
chr6	34574331	34614575	-	C6orf106	uc003ojr.2	chr6:34558377-34574331|chr6:34614575-34622401	6	0.0967517	0	0	No	No	25.58	52.26	Yes	0	0	2	0.0300816	No	Yes	24.37	41.36	Yes	3	0.0494505	1	0.0159059	No	No	25.77	38.19	Yes	2	0.035485	2	0.0277457	No	No	29.41	43.78	Yes	4	0.0659272	0	0	No	No	23.43
chr9	14146687	14179779	-	NFIB	uc003zld.3	chr9:14125765-14146687|chr9:14179779-14180657	4	0.0645012	2	0.0301659	No	No	25.37	20.61	No	6	0.0864672	1	0.0150408	No	No	15.56	6.84	No	8	0.131868	0	0	Yes	No	14.24	11.74	No	5	0.0887124	2	0.0277457	No	No	18.15	16.83	No	5	0.082409	0	0	No	No	17.01
chr12	27867712	27877119	+	MRPS35	uc001rih.3	chr12:27863888-27867712|chr12:27877119-27888379	4	0.0645012	5	0.0754147	No	Yes	29.44	42.91	Yes	7	0.100878	3	0.0451224	Yes	No	31.5	85.04	Yes	3	0.0494505	3	0.0477176	No	No	27.41	35.12	Yes	5	0.0887124	1	0.0138729	No	No	24.94	22.52	No	4	0.0659272	5	0.0678571	No	Yes	32.01
chr7	77214859	77230123	+	PTPN12	uc003ugh.2	chr7:77212967-77214859|chr7:77230123-77236551	5	0.0806265	4	0.0603318	No	No	30.6	16.3	No	3	0.0432336	2	0.0300816	No	No	17.42	12.88	No	7	0.115384	3	0.0477176	Yes	No	9.06	22.08	Yes	2	0.035485	2	0.0277457	No	No	15.45	25.3	Yes	2	0.0329636	6	0.0814286	No	Yes	20.33
chr16	88061088	88071617	+	BANP	uc002fkp.3	chr16:88052273-88061088|chr16:88071617-88098872	3	0.0483759	3	0.0452488	No	No	4.66	5.04	Yes	3	0.0432336	2	0.0300816	No	No	3.34	4.43	Yes	2	0.032967	2	0.0318117	No	No	3.09	4.19	Yes	3	0.0532274	1	0.0138729	No	No	3.64	4.89	Yes	2	0.0329636	3	0.0407143	No	Yes	2.78
chr5	65349233	65350779	+	ERBB2IP	uc003jui.2	chr5:65346794-65349233|chr5:65350779-65370851	8	0.129002	15	0.226244	Yes	Yes	36.9	53.38	Yes	12	0.172934	3	0.0451224	Yes	No	24.6	46.39	Yes	8	0.131868	7	0.111341	Yes	No	26.92	38.26	Yes	14	0.248395	15	0.208093	Yes	No	29.39	50.23	Yes	7	0.115373	6	0.0814286	Yes	No	29.85
chr2	62974529	62998527	+	EHBP1	uc010fcp.3	chr2:62934430-62974529|chr2:62998527-63053221	3	0.0483759	2	0.0301659	No	No	34.02	14.23	No	4	0.0576448	0	0	No	No	21.8	11.16	No	14	0.230769	2	0.0318117	Yes	No	32.57	20.3	No	0	0	0	0	No	No	29.12	15.86	No	1	0.0164818	0	0	No	No	23.08
chr13	49712882	49720071	+	FNDC3A	uc001vcm.3	chr13:49710737-49712882|chr13:49720071-49741379	2	0.0322506	2	0.0301659	No	No	40.36	25.87	No	1	0.0144112	0	0	No	No	52.42	27.64	No	3	0.0494505	1	0.0159059	No	No	32.14	27.24	No	1	0.0177425	2	0.0277457	No	Yes	32.16	28.61	No	2	0.0329636	1	0.0135714	No	No	45.6
chr22	24047615	24052054	-	GUSBP11	uc011aiz.2	chr22:24043032-24047615|chr22:24052054-24056373	0	0	0	0	No	No	14.49	14.38	No	1	0.0144112	0	0	No	No	6.97	19.46	Yes	0	0	0	0	No	No	6.8	10.07	Yes	0	0	0	0	No	No	9.3	15.82	Yes	0	0	1	0.0135714	No	Yes	6.74
chr17	35640167	35646430	-	ACACA	uc002hnk.3	chr17:35634898-35640167|chr17:35646430-35656204	0	0	3	0.0452488	No	Yes	7.26	24.62	Yes	0	0	1	0.0150408	No	Yes	7.98	16.85	Yes	1	0.0164835	3	0.0477176	No	Yes	4.59	19.76	Yes	0	0	1	0.0138729	No	Yes	11.68	19.7	Yes	0	0	0	0	No	No	9.82
chr9	108467877	108484902	+	TMEM38B	uc004bcu.2	chr9:108457053-108467877|chr9:108484902-108510353	0	0	0	0	No	No	6.26	24.98	Yes	0	0	0	0	No	No	4.92	15.5	Yes	1	0.0164835	0	0	No	No	7.68	14.46	Yes	0	0	0	0	No	No	11.13	17.63	Yes	0	0	1	0.0135714	No	Yes	5.22
chr1	65830317	65831879	+	DNAJC6	uc001dcc.1	chr1:65720332-65830317|chr1:65831879-65845084	4	0.0645012	4	0.0603318	No	No	0.88	1.41	Yes	3	0.0432336	13	0.19553	Yes	Yes	0.82	9.27	Yes	2	0.032967	9	0.143153	Yes	Yes	0.44	1.91	Yes	2	0.035485	7	0.09711	No	Yes	0.77	2.28	Yes	0	0	2	0.0271429	No	Yes	0.79
chr22	30374430	30387659	+	MTMR3	uc003agu.4	chr22:30367051-30374430|chr22:30387659-30394749	0	0	0	0	No	No	7.45	4.86	No	3	0.0432336	0	0	No	No	4.52	4.77	Yes	1	0.0164835	1	0.0159059	No	No	4.52	5.29	Yes	4	0.0709699	0	0	No	No	3.44	2.44	No	2	0.0329636	1	0.0135714	No	No	5.08
chr12	28458581	28544344	+	CCDC91	uc001rio.3	chr12:28457644-28458581|chr12:28544344-28603093	1	0.0161253	2	0.0301659	No	Yes	13.22	14.04	Yes	0	0	0	0	No	No	8.79	16.92	Yes	4	0.0659339	0	0	No	No	7.7	9.69	Yes	0	0	1	0.0138729	No	Yes	8.36	7.73	No	3	0.0494454	5	0.0678571	No	Yes	8.65
chr5	74041502	74046492	-	GFM2	uc003kdh.1	chr5:74037434-74041502|chr5:74046492-74047192	6	0.0967517	2	0.0301659	No	No	12.82	16.27	Yes	5	0.072056	2	0.0300816	No	No	16.91	28.47	Yes	16	0.263736	4	0.0636235	Yes	No	14.79	21.54	Yes	1	0.0177425	1	0.0138729	No	No	15.72	21.76	Yes	5	0.082409	1	0.0135714	No	No	13.55
chr9	127670655	127674305	-	GOLGA1	uc010mws.3	chr9:127662826-127670655|chr9:127674305-127683407	1	0.0161253	5	0.0754147	No	Yes	6.41	7.67	Yes	4	0.0576448	4	0.0601632	No	Yes	4.54	5.02	Yes	5	0.0824174	9	0.143153	Yes	Yes	5.23	5.35	Yes	4	0.0709699	5	0.0693643	No	No	6.74	7.59	Yes	2	0.0329636	1	0.0135714	No	No	5.68
chr10	34739244	34806087	-	PARD3	uc010qej.2	chr10:34690845-34739244|chr10:34806087-34985245	0	0	1	0.0150829	No	Yes	15.92	19.2	Yes	1	0.0144112	0	0	No	No	12.17	32.19	Yes	0	0	0	0	No	No	13.42	18.5	Yes	0	0	0	0	No	No	12.58	19.4	Yes	0	0	0	0	No	No	12.83
chr1	245165422	245222760	+	EFCAB2	uc001ibd.2	chr1:245133745-245165422|chr1:245222760-245245384	0	0	4	0.0603318	No	Yes	4.28	15.59	Yes	0	0	1	0.0150408	No	Yes	2.29	8.63	Yes	2	0.032967	2	0.0318117	No	No	3.42	10.99	Yes	0	0	0	0	No	No	2.63	3.13	Yes	0	0	0	0	No	No	1.79
chr3	24231564	24378862	-	THRB	uc003ccx.4	chr3:24193981-24231564|chr3:24378862-24536177	0	0	0	0	No	No	7.13	13.87	Yes	2	0.0288224	0	0	No	No	7.31	5.41	No	1	0.0164835	0	0	No	No	9.28	9.86	Yes	1	0.0177425	0	0	No	No	7.05	6.24	No	0	0	0	0	No	No	5.31
chr12	23908571	24048958	-	SOX5	uc001rfw.3	chr12:23893973-23908571|chr12:24048958-24102497	0	0	2	0.0301659	No	Yes	7.27	7.32	Yes	1	0.0144112	0	0	No	No	7.81	2.76	No	7	0.115384	0	0	Yes	No	18.17	5.53	No	8	0.14194	0	0	Yes	No	9.74	4.81	No	6	0.0988907	0	0	No	No	5.57
chr2	24181170	24207701	+	UBXN2A	uc002rem.3	chr2:24150485-24181170|chr2:24207701-24222541	4	0.0645012	8	0.120664	Yes	Yes	8.52	10.81	Yes	4	0.0576448	2	0.0300816	No	No	6.21	9.3	Yes	5	0.0824174	8	0.127247	Yes	Yes	5.37	8.95	Yes	4	0.0709699	4	0.0554914	No	No	5.89	5.8	No	4	0.0659272	1	0.0135714	No	No	6.2
chr15	89656955	89698765	+	ABHD2	uc002bnj.2	chr15:89647501-89656955|chr15:89698765-89719042	2	0.0322506	1	0.0150829	No	No	68.28	31.64	No	3	0.0432336	3	0.0451224	No	Yes	55.97	40.73	No	3	0.0494505	1	0.0159059	No	No	54.28	60.73	Yes	1	0.0177425	1	0.0138729	No	No	74.37	51.97	No	3	0.0494454	1	0.0135714	No	No	73.37
chr18	29218606	29246335	-	B4GALT6	uc002kwz.4	chr18:29211109-29218606|chr18:29246335-29264274	1	0.0161253	2	0.0301659	No	Yes	2.2	3.65	Yes	2	0.0288224	0	0	No	No	1.66	2.27	Yes	1	0.0164835	0	0	No	No	1.29	1.6	Yes	1	0.0177425	1	0.0138729	No	No	1.45	3.16	Yes	2	0.0329636	0	0	No	No	1.52
chr16	87935517	87936126	-	CA5A	uc002fkn.1	chr16:87925560-87935517|chr16:87936126-87938391	0	0	0	0	No	No	8.84	18.36	Yes	5	0.072056	0	0	No	No	15.63	0.11	No	6	0.0989009	2	0.0318117	No	No	8.84	5.1	No	2	0.035485	0	0	No	No	5.33	0.45	No	1	0.0164818	0	0	No	No	6.27
chr1	180953812	180962561	-	STX6	uc010pnr.2	chr1:180945782-180953812|chr1:180962561-180991774	5	0.0806265	4	0.0603318	No	No	9.16	12.97	Yes	2	0.0288224	11	0.165449	Yes	Yes	4.33	11.58	Yes	9	0.148351	16	0.254494	Yes	Yes	3.62	9.1	Yes	2	0.035485	3	0.0416186	No	Yes	4.29	6.22	Yes	5	0.082409	12	0.162857	Yes	Yes	5.27
chr10	103699619	103717489	-	C10orf76	uc009xwy.1	chr10:103649247-103699619|chr10:103717489-103734968	7	0.112877	4	0.0603318	Yes	No	7.76	7.86	Yes	2	0.0288224	1	0.0150408	No	No	5.23	8.27	Yes	1	0.0164835	5	0.0795294	No	Yes	4.4	8.6	Yes	5	0.0887124	2	0.0277457	No	No	6.21	7.62	Yes	1	0.0164818	2	0.0271429	No	Yes	6.48
chr17	74308950	74309972	-	PRPSAP1	uc010wta.1	chr17:74307781-74308950|chr17:74309972-74324797	2	0.0322506	1	0.0150829	No	No	20.54	59.68	Yes	2	0.0288224	4	0.0601632	No	Yes	12.85	45.54	Yes	2	0.032967	3	0.0477176	No	Yes	21.27	27.42	Yes	3	0.0532274	3	0.0416186	No	No	23.29	30.75	Yes	1	0.0164818	2	0.0271429	No	Yes	15.19
chr8	74585341	74601048	-	STAU2	uc003xzm.3	chr8:74529686-74585341|chr8:74601048-74621266	5	0.0806265	5	0.0754147	No	No	16.9	12.91	No	23	0.331458	16	0.240653	Yes	No	11.75	11.87	Yes	30	0.494505	18	0.286306	Yes	No	11.46	22.37	Yes	9	0.159682	13	0.180347	Yes	Yes	12.13	16.94	Yes	11	0.1813	10	0.135714	Yes	No	11.29
chr6	76344422	76373234	+	SENP6	uc003pic.2	chr6:76343442-76344422|chr6:76373234-76376427	2	0.0322506	1	0.0150829	No	No	24.62	24.43	No	0	0	0	0	No	No	15.48	15.96	Yes	1	0.0164835	4	0.0636235	No	Yes	15.64	19.3	Yes	3	0.0532274	1	0.0138729	No	No	18.12	24.73	Yes	1	0.0164818	2	0.0271429	No	Yes	16.61
chr3	169831147	169840532	-	PHC3	uc010hws.1	chr3:169824734-169831147|chr3:169840532-169846471	1	0.0161253	3	0.0452488	No	Yes	27.12	23.07	No	0	0	2	0.0300816	No	Yes	16.41	14.29	No	2	0.032967	1	0.0159059	No	No	15.81	21.06	Yes	0	0	1	0.0138729	No	Yes	15.63	19.75	Yes	4	0.0659272	2	0.0271429	No	No	17.17
chr7	32672154	32678977	-	DPY19L1P1	uc003tcw.3	chr7:32663051-32672154|chr7:32678977-32695598	0	0	0	0	No	No	1.19	0.95	No	0	0	2	0.0300816	No	Yes	0.86	1.3	Yes	2	0.032967	0	0	No	No	0.95	1.79	Yes	2	0.035485	4	0.0554914	No	Yes	1.48	1.52	Yes	0	0	0	0	No	No	0.77
chr20	33077070	33080402	+	ITCH	uc002xak.3	chr20:33069011-33077070|chr20:33080402-33092135	2	0.0322506	1	0.0150829	No	No	26.89	26.55	No	1	0.0144112	3	0.0451224	No	Yes	20.82	24.03	Yes	7	0.115384	2	0.0318117	Yes	No	32.71	37.3	Yes	2	0.035485	0	0	No	No	24.53	25.54	Yes	2	0.0329636	2	0.0271429	No	No	22.53
chr9	5944870	5988545	-	KIAA2026	uc003zjq.4	chr9:5929159-5944870|chr9:5988545-6007194	0	0	0	0	No	No	11.03	8.78	No	0	0	0	0	No	No	6.91	3.25	No	2	0.032967	0	0	No	No	7.71	7.87	Yes	0	0	1	0.0138729	No	Yes	7	8.12	Yes	2	0.0329636	0	0	No	No	6.72
chr2	210962809	211019335	-	KANSL1L	uc002vds.3	chr2:210940480-210962809|chr2:211019335-211035872	5	0.0806265	0	0	No	No	14.68	13.86	No	3	0.0432336	5	0.075204	No	Yes	9.07	8.27	No	3	0.0494505	1	0.0159059	No	No	16.56	14.12	No	2	0.035485	0	0	No	No	10	7.41	No	2	0.0329636	3	0.0407143	No	Yes	8.08
chr15	57730182	57754090	+	CGNL1	uc002aeg.3	chr15:57668765-57730182|chr15:57754090-57808977	3	0.0483759	6	0.0904977	No	Yes	24.53	31.49	Yes	0	0	1	0.0150408	No	Yes	27.08	27.66	Yes	3	0.0494505	1	0.0159059	No	No	23.67	22.86	No	0	0	1	0.0138729	No	Yes	30.19	13.61	No	0	0	0	0	No	No	30.08
chr1	22816372	22818026	+	ZBTB40	uc001bft.2	chr1:22779439-22816372|chr1:22818026-22827984	0	0	4	0.0603318	No	Yes	8.39	7.19	No	6	0.0864672	0	0	No	No	4.77	7.99	Yes	5	0.0824174	0	0	No	No	4.82	7.83	Yes	0	0	0	0	No	No	4.76	5.45	Yes	1	0.0164818	2	0.0271429	No	Yes	4.84
chr12	105289051	105322472	-	SLC41A2	uc001tla.3	chr12:105282955-105289051|None	0	0	2	0.0301659	No	Yes	25.26	18.3	No	4	0.0576448	1	0.0150408	No	No	35.45	21	No	3	0.0494505	3	0.0477176	No	No	40.23	21.28	No	1	0.0177425	5	0.0693643	No	Yes	39.17	47.19	Yes	1	0.0164818	0	0	No	No	30.14
chr19	23990627	23991616	+	RPSAP58	uc002nrn.3	chr19:23945936-23990627|chr19:23991616-24009871	0	0	1	0.0150829	No	Yes	6.96	6.59	No	0	0	0	0	No	No	1.94	1.17	No	0	0	0	0	No	No	8.91	23.13	Yes	1	0.0177425	0	0	No	No	8.23	14.69	Yes	0	0	2	0.0271429	No	Yes	4.54
chr13	96485180	96489456	-	UGGT2	uc001vms.3	chr13:96454066-96485180|chr13:96489456-96505796	9	0.145128	7	0.105581	Yes	No	12.35	17.77	Yes	6	0.0864672	3	0.0451224	No	No	8.43	6.98	No	1	0.0164835	5	0.0795294	No	Yes	7.8	21.04	Yes	1	0.0177425	2	0.0277457	No	Yes	11.25	15.66	Yes	0	0	1	0.0135714	No	Yes	8.96
chr6	144858717	144898424	+	UTRN	uc003qkt.3	chr6:144854396-144858717|chr6:144898424-144999541	0	0	0	0	No	No	36.8	26.32	No	0	0	0	0	No	No	24.54	26.49	Yes	0	0	0	0	No	No	18.9	27.12	Yes	0	0	0	0	No	No	25.61	39.55	Yes	0	0	0	0	No	No	24.44
chr20	34317233	34320057	-	RBM39	uc010gfn.3	chr20:34313077-34317233|chr20:34320057-34326889	4	0.0645012	8	0.120664	Yes	Yes	85.91	95.51	Yes	12	0.172934	5	0.075204	Yes	No	58.86	78.25	Yes	21	0.346153	7	0.111341	Yes	No	66.39	142.13	Yes	15	0.266137	7	0.09711	Yes	No	70.69	104.2	Yes	10	0.164818	1	0.0135714	Yes	No	59.85
chr11	22696395	22707335	+	GAS2	uc009yie.3	chr11:22688445-22696395|chr11:22707335-22747837	4	0.0645012	0	0	No	No	11.24	10.37	No	2	0.0288224	8	0.120326	Yes	Yes	11.82	12.14	Yes	4	0.0659339	3	0.0477176	No	No	16.68	10.76	No	0	0	1	0.0138729	No	Yes	17.22	7.95	No	2	0.0329636	2	0.0271429	No	No	6.63
chr9	96277948	96278551	+	FAM120A	uc004atv.3	chr9:96261168-96277948|chr9:96278551-96289436	1	0.0161253	1	0.0150829	No	No	49.97	50.12	Yes	0	0	2	0.0300816	No	Yes	40.06	43.7	Yes	2	0.032967	3	0.0477176	No	Yes	31.4	56.59	Yes	1	0.0177425	1	0.0138729	No	No	46.77	57.13	Yes	1	0.0164818	1	0.0135714	No	No	45.57
chr1	161205636	161206388	-	NR1I3	uc001fzf.3	chr1:161203128-161205636|chr1:161206388-161207830	1	0.0161253	0	0	No	No	26.58	17.14	No	3	0.0432336	0	0	No	No	23.93	2.84	No	3	0.0494505	0	0	No	No	56.67	29.82	No	2	0.035485	0	0	No	No	26.91	3	No	1	0.0164818	0	0	No	No	20.22
chr5	39002636	39021238	-	RICTOR	uc003jlo.2	chr5:38996984-39002636|chr5:39021238-39074212	1	0.0161253	1	0.0150829	No	No	15.14	8.53	No	3	0.0432336	3	0.0451224	No	Yes	9.71	9.58	No	1	0.0164835	1	0.0159059	No	No	10.1	15.75	Yes	0	0	2	0.0277457	No	Yes	10.36	15.19	Yes	2	0.0329636	5	0.0678571	No	Yes	11.55
chr17	60061531	60062451	-	MED13	uc002izo.3	chr17:60060475-60061531|chr17:60062451-60064367	4	0.0645012	2	0.0301659	No	No	36.42	57.4	Yes	3	0.0432336	6	0.0902448	No	Yes	22.08	42.97	Yes	5	0.0824174	4	0.0636235	No	No	28.29	37.11	Yes	1	0.0177425	4	0.0554914	No	Yes	24.77	25.82	Yes	1	0.0164818	3	0.0407143	No	Yes	23.29
chrX	154018228	154020560	-	MPP1	uc004fmp.2	chrX:154014675-154018228|chrX:154020560-154033546	1	0.0161253	0	0	No	No	10.2	5.69	No	0	0	2	0.0300816	No	Yes	10.11	39.13	Yes	0	0	2	0.0318117	No	Yes	9.91	10.46	Yes	2	0.035485	1	0.0138729	No	No	14.92	20.91	Yes	4	0.0659272	1	0.0135714	No	No	10.07
chr1	22404921	22413359	+	CDC42	uc001bfp.3	chr1:22379235-22404921|chr1:22413359-22416435	1	0.0161253	1	0.0150829	No	No	109.27	132.18	Yes	0	0	3	0.0451224	No	Yes	82.59	192.58	Yes	0	0	0	0	No	No	74.87	130.05	Yes	0	0	0	0	No	No	83.89	123.39	Yes	1	0.0164818	5	0.0678571	No	Yes	99.31
chr12	18434937	18446949	+	PIK3C2G	uc001rdt.3	chr12:18414511-18434937|chr12:18446949-18466895	2	0.0322506	7	0.105581	Yes	Yes	9.57	14.9	Yes	2	0.0288224	1	0.0150408	No	No	6.61	9.22	Yes	4	0.0659339	0	0	No	No	13.36	5.6	No	1	0.0177425	1	0.0138729	No	No	10.31	3.88	No	0	0	1	0.0135714	No	Yes	8.72
chr1	12638745	12639440	-	DHRS3	uc001aub.3	chr1:12632881-12638745|chr1:12639440-12640550	5	0.0806265	1	0.0150829	No	No	56.89	54.68	No	4	0.0576448	0	0	No	No	53.28	96.77	Yes	6	0.0989009	0	0	No	No	70.43	33.61	No	3	0.0532274	2	0.0277457	No	No	56.88	54.74	No	3	0.0494454	1	0.0135714	No	No	70.89
chr5	134076752	134079742	+	CAMLG	uc003kzt.3	chr5:134074482-134076752|chr5:134079742-134086448	1	0.0161253	1	0.0150829	No	No	11.68	11.77	Yes	3	0.0432336	0	0	No	No	7.26	17.86	Yes	2	0.032967	11	0.174965	Yes	Yes	8.79	19.39	Yes	4	0.0709699	1	0.0138729	No	No	10.62	20.74	Yes	3	0.0494454	1	0.0135714	No	No	8.67
chr10	5838725	5842668	-	GDI2	uc001iil.4	chr10:5836982-5838725|chr10:5842668-5855176	0	0	1	0.0150829	No	Yes	102.26	101.53	No	0	0	0	0	No	No	90.17	123.95	Yes	0	0	1	0.0159059	No	Yes	78.8	130.27	Yes	1	0.0177425	0	0	No	No	100.42	122.2	Yes	0	0	0	0	No	No	92.11
chr7	104714065	104719410	+	KMT2E	uc010lja.1	chr7:104707254-104714065|chr7:104719410-104722134	2	0.0322506	3	0.0452488	No	Yes	31.9	16.41	No	2	0.0288224	6	0.0902448	No	Yes	17.59	14.57	No	3	0.0494505	2	0.0318117	No	No	16.06	21.88	Yes	3	0.0532274	1	0.0138729	No	No	17.07	19.69	Yes	2	0.0329636	2	0.0271429	No	No	18.05
chr15	59204761	59209198	-	SLTM	uc002afo.3	chr15:59193486-59204761|chr15:59209198-59224554	23	0.370882	5	0.0754147	Yes	No	28	23.73	No	30	0.432336	22	0.330898	Yes	No	19.08	24.69	Yes	44	0.725273	31	0.493082	Yes	No	22.68	33.81	Yes	22	0.390335	15	0.208093	Yes	No	21.37	24.25	Yes	18	0.296672	16	0.217143	Yes	No	17.28
chr10	27431315	27434519	-	YME1L1	uc001iti.3	chr10:27425314-27431315|chr10:27434519-27436426	3	0.0483759	3	0.0452488	No	No	38.87	51.47	Yes	7	0.100878	3	0.0451224	Yes	No	31.58	58.42	Yes	3	0.0494505	5	0.0795294	No	Yes	27.06	61.65	Yes	4	0.0709699	6	0.0832371	No	Yes	34.56	50.51	Yes	0	0	1	0.0135714	No	Yes	34.22
chr14	104245081	104263855	-	PPP1R13B	uc001yof.1	chr14:104224088-104245081|chr14:104263855-104313635	2	0.0322506	3	0.0452488	No	Yes	5.18	3.55	No	4	0.0576448	7	0.105286	Yes	Yes	2.92	1.81	No	1	0.0164835	2	0.0318117	No	Yes	2.93	3.83	Yes	5	0.0887124	5	0.0693643	No	No	3.35	4.77	Yes	6	0.0988907	1	0.0135714	No	No	3.26
chr1	92798947	92846430	+	RPAP2	uc001dot.2	chr1:92789932-92798947|chr1:92846430-92852567	6	0.0967517	10	0.150829	Yes	Yes	7.91	5.88	No	12	0.172934	5	0.075204	Yes	No	4.76	7.16	Yes	16	0.263736	4	0.0636235	Yes	No	5.33	8.36	Yes	10	0.177425	3	0.0416186	Yes	No	5.96	7.42	Yes	5	0.082409	2	0.0271429	No	No	5.27
chr22	32154531	32164849	+	DEPDC5	uc011als.2	chr22:32150965-32154531|chr22:32164849-32174084	1	0.0161253	1	0.0150829	No	No	5.05	6.21	Yes	3	0.0432336	1	0.0150408	No	No	3.17	4.68	Yes	0	0	0	0	No	No	5.6	3.54	No	0	0	0	0	No	No	3.68	4.29	Yes	1	0.0164818	1	0.0135714	No	No	4.24
chr8	68211443	68214701	-	ARFGEF1	uc003xxo.2	chr8:68208845-68211443|chr8:68214701-68255398	1	0.0161253	0	0	No	No	24.6	19.9	No	3	0.0432336	4	0.0601632	No	Yes	16.99	19.25	Yes	1	0.0164835	1	0.0159059	No	No	15.52	31.35	Yes	2	0.035485	1	0.0138729	No	No	19.43	39.92	Yes	1	0.0164818	0	0	No	No	18.88
chr11	61205096	61205585	+	SDHAF2	uc001nrt.3	chr11:61197654-61205096|chr11:61205585-61213412	5	0.0806265	4	0.0603318	No	No	13.96	21.12	Yes	5	0.072056	2	0.0300816	No	No	10.8	22.78	Yes	16	0.263736	1	0.0159059	Yes	No	10.71	15.41	Yes	1	0.0177425	1	0.0138729	No	No	12.09	13.12	Yes	4	0.0659272	9	0.122143	Yes	Yes	10.31
chr7	104714065	104717880	+	KMT2E	uc010lja.1	chr7:104707254-104714065|chr7:104717880-104719292	3	0.0483759	1	0.0150829	No	No	31.9	16.41	No	4	0.0576448	1	0.0150408	No	No	17.59	14.57	No	5	0.0824174	2	0.0318117	No	No	16.06	21.88	Yes	3	0.0532274	0	0	No	No	17.07	19.69	Yes	3	0.0494454	1	0.0135714	No	No	18.05
chr13	46652934	46661955	-	CPB2	uc001vaw.3	chr13:46648112-46652934|chr13:46661955-46679070	0	0	0	0	No	No	140.65	102.95	No	3	0.0432336	0	0	No	No	322.2	166.78	No	3	0.0494505	2	0.0318117	No	No	366.19	112.46	No	0	0	1	0.0138729	No	Yes	243.58	63.93	No	1	0.0164818	0	0	No	No	311.41
chr1	151139409	151139890	+	TNFAIP8L2-SCNM1	uc021oyk.1	chr1:151139017-151139409|chr1:151139890-151140619	4	0.0645012	1	0.0150829	No	No	5.74	11.27	Yes	3	0.0432336	1	0.0150408	No	No	3.56	20.41	Yes	1	0.0164835	6	0.0954352	No	Yes	3.94	13.68	Yes	4	0.0709699	4	0.0554914	No	No	5.24	10.72	Yes	0	0	3	0.0407143	No	Yes	4.73
chr9	123742360	123744217	-	C5	uc004bkv.3	chr9:123739183-123742360|chr9:123744217-123744932	2	0.0322506	3	0.0452488	No	Yes	186.92	151.51	No	4	0.0576448	0	0	No	No	202.5	129.57	No	5	0.0824174	1	0.0159059	No	No	355.54	181.75	No	4	0.0709699	4	0.0554914	No	No	296.38	195.86	No	6	0.0988907	0	0	No	No	301.87
chr9	17235655	17273864	+	CNTLN	uc003zmx.4	chr9:17226285-17235655|chr9:17273864-17298187	0	0	7	0.105581	Yes	Yes	10.74	19.23	Yes	0	0	0	0	No	No	6.57	6.29	No	2	0.032967	3	0.0477176	No	Yes	15.79	16.16	Yes	0	0	1	0.0138729	No	Yes	10.73	10.13	No	0	0	0	0	No	No	10.03
chr1	51906018	51913807	-	EPS15	uc001csq.1	chr1:51887530-51906018|chr1:51913807-51926762	1	0.0161253	1	0.0150829	No	No	29.12	18.24	No	0	0	0	0	No	No	18.5	22.18	Yes	1	0.0164835	1	0.0159059	No	No	18.22	19.02	Yes	1	0.0177425	0	0	No	No	16.12	17.66	Yes	3	0.0494454	0	0	No	No	20.55
chr1	29068914	29070498	+	YTHDF2	uc021okf.1	chr1:29064850-29068914|chr1:29070498-29095440	0	0	0	0	No	No	25.92	28.12	Yes	0	0	1	0.0150408	No	Yes	18.03	28.23	Yes	1	0.0164835	2	0.0318117	No	Yes	14.63	27.98	Yes	4	0.0709699	2	0.0277457	No	No	20.35	33.47	Yes	1	0.0164818	12	0.162857	Yes	Yes	22.04
chr3	186440225	186450463	+	KNG1	uc011bsa.2	chr3:186438004-186440225|chr3:186450463-186456887	0	0	1	0.0150829	No	Yes	528.53	594.25	Yes	1	0.0144112	1	0.0150408	No	Yes	627.46	623.69	No	0	0	1	0.0159059	No	Yes	1285.17	537.31	No	0	0	0	0	No	No	814.06	190.16	No	1	0.0164818	0	0	No	No	693.01
chr8	17868745	17869336	+	PCM1	uc003wyi.4	chr8:17868177-17868745|chr8:17869336-17871472	4	0.0645012	5	0.0754147	No	Yes	35.5	51.41	Yes	10	0.144112	1	0.0150408	Yes	No	24.17	23.34	No	10	0.164835	4	0.0636235	Yes	No	22.45	47.64	Yes	5	0.0887124	3	0.0416186	No	No	30.2	48.64	Yes	7	0.115373	3	0.0407143	Yes	No	41.41
chr4	39328182	39329376	-	RFC1	uc003gtx.2	chr4:39325037-39328182|chr4:39329376-39343964	2	0.0322506	9	0.135747	Yes	Yes	19.06	36.09	Yes	3	0.0432336	4	0.0601632	No	Yes	13.94	76.46	Yes	5	0.0824174	6	0.0954352	No	Yes	16.82	29.37	Yes	1	0.0177425	6	0.0832371	No	Yes	20.79	35.91	Yes	2	0.0329636	0	0	No	No	13.96
chr8	17611225	17613470	-	MTUS1	uc003wxv.3	chr8:17601308-17611225|chr8:17613470-17658106	1	0.0161253	1	0.0150829	No	No	22.9	39.14	Yes	1	0.0144112	0	0	No	No	20.47	25.09	Yes	2	0.032967	2	0.0318117	No	No	21.54	22.22	Yes	0	0	3	0.0416186	No	Yes	27.24	39.07	Yes	1	0.0164818	7	0.095	No	Yes	32.92
chr2	99786012	99787892	-	MITD1	uc002szs.1	chr2:99785933-99786012|chr2:99787892-99787972	18	0.290255	21	0.316742	Yes	Yes	15.13	17.24	Yes	14	0.201757	33	0.496347	Yes	Yes	9.47	17.06	Yes	18	0.296703	25	0.397647	Yes	Yes	10.39	18.95	Yes	6	0.106455	11	0.152601	Yes	Yes	10.47	14.39	Yes	12	0.197781	29	0.393571	Yes	Yes	10.16
chr8	141889569	141900868	-	PTK2	uc003yvt.3	chr8:141874498-141889569|chr8:141900868-141994176	2	0.0322506	10	0.150829	Yes	Yes	20.32	25.71	Yes	3	0.0432336	1	0.0150408	No	No	14.36	38.73	Yes	2	0.032967	4	0.0636235	No	Yes	14.77	36.19	Yes	0	0	1	0.0138729	No	Yes	16.73	31.03	Yes	2	0.0329636	6	0.0814286	No	Yes	14.82
chr15	85223943	85234875	-	SEC11A	uc002blb.2	chr15:85214013-85223943|chr15:85234875-85259255	4	0.0645012	3	0.0452488	No	No	48.2	50.07	Yes	3	0.0432336	3	0.0451224	No	Yes	36.44	65.36	Yes	9	0.148351	6	0.0954352	Yes	No	44.1	88.95	Yes	1	0.0177425	5	0.0693643	No	Yes	40.01	40.76	Yes	3	0.0494454	0	0	No	No	42.81
chr2	106739425	106782539	-	UXS1	uc002tdm.3	chr2:106729221-106739425|chr2:106782539-106810603	0	0	1	0.0150829	No	Yes	8.47	11.77	Yes	0	0	3	0.0451224	No	Yes	8.12	17.39	Yes	0	0	0	0	No	No	3.83	11.85	Yes	2	0.035485	0	0	No	No	7.63	12.17	Yes	1	0.0164818	5	0.0678571	No	Yes	7.62
chr3	191074876	191078948	+	CCDC50	uc003fsv.3	chr3:191047512-191074876|chr3:191078948-191087707	1	0.0161253	1	0.0150829	No	No	25.34	24.19	No	1	0.0144112	1	0.0150408	No	Yes	14.74	35.4	Yes	0	0	0	0	No	No	14.78	24.85	Yes	3	0.0532274	1	0.0138729	No	No	12.87	18.71	Yes	0	0	2	0.0271429	No	Yes	14.54
chr5	60768507	60790237	+	ZSWIM6	uc003jsr.3	chr5:60628775-60768507|chr5:60790237-60817089	0	0	1	0.0150829	No	Yes	5.97	2.23	No	3	0.0432336	0	0	No	No	3.27	1.19	No	4	0.0659339	0	0	No	No	2.38	3	Yes	3	0.0532274	2	0.0277457	No	No	3.23	4.48	Yes	3	0.0494454	1	0.0135714	No	No	3.95
chr9	35236465	35243361	+	UNC13B	uc010mkl.1	chr9:35231216-35236465|chr9:35243361-35258989	1	0.0161253	2	0.0301659	No	Yes	11.09	16.53	Yes	0	0	0	0	No	No	11.07	12.49	Yes	0	0	1	0.0159059	No	Yes	8.2	9.3	Yes	0	0	0	0	No	No	13.41	22.02	Yes	2	0.0329636	2	0.0271429	No	No	10.11
chr22	42204878	42206295	+	CCDC134	uc003bbh.1	chr22:42196770-42204878|chr22:42206295-42209267	1	0.0161253	1	0.0150829	No	No	2.97	3.58	Yes	1	0.0144112	0	0	No	No	2.08	3.52	Yes	2	0.032967	2	0.0318117	No	No	1.95	5.87	Yes	6	0.106455	7	0.09711	Yes	No	3.07	4.67	Yes	0	0	5	0.0678571	No	Yes	1.57
chr5	77711343	77717784	+	SCAMP1	uc003kfl.3	chr5:77684738-77711343|chr5:77717784-77745756	0	0	0	0	No	No	11.79	7.32	No	0	0	0	0	No	No	8.69	13.16	Yes	1	0.0164835	1	0.0159059	No	No	9.17	11.14	Yes	1	0.0177425	0	0	No	No	7.12	11.47	Yes	0	0	3	0.0407143	No	Yes	9.72
chr5	39331777	39342298	-	C9	uc003jlv.4	chr5:39316131-39331777|chr5:39342298-39364489	0	0	0	0	No	No	247.02	75.53	No	2	0.0288224	0	0	No	No	325.11	14.47	No	6	0.0989009	0	0	No	No	614.62	212.36	No	0	0	0	0	No	No	297.44	92.26	No	0	0	0	0	No	No	590.98
chr5	43122140	43139411	+	ZNF131	uc010ivl.1	chr5:43121225-43122140|chr5:43139411-43161350	0	0	2	0.0301659	No	Yes	18.93	17.62	No	0	0	0	0	No	No	11.73	19.51	Yes	0	0	1	0.0159059	No	Yes	10.63	21.29	Yes	0	0	0	0	No	No	14.97	27.15	Yes	0	0	4	0.0542857	No	Yes	12.85
chr3	127778944	127779504	+	SEC61A1	uc003ekb.3	chr3:127775683-127778944|chr3:127779504-127783719	0	0	0	0	No	No	45.76	110.12	Yes	0	0	4	0.0601632	No	Yes	47.99	123.89	Yes	1	0.0164835	3	0.0477176	No	Yes	25.05	69.39	Yes	0	0	0	0	No	No	44.42	76.32	Yes	1	0.0164818	0	0	No	No	48.8
chr11	73418464	73441868	-	RAB6A	uc021qnd.1	chr11:73390765-73418464|chr11:73441868-73471092	0	0	0	0	No	No	44.36	45.58	Yes	0	0	0	0	No	No	32.85	24.57	No	0	0	0	0	No	No	26.43	37.53	Yes	0	0	0	0	No	No	29.27	35.7	Yes	0	0	0	0	No	No	42.02
chr2	109369453	109370019	+	RANBP2	uc002tem.4	chr2:109368450-109369453|chr2:109370019-109370280	3	0.0483759	1	0.0150829	No	No	28.58	21.12	No	4	0.0576448	2	0.0300816	No	No	21.71	20.75	No	2	0.032967	4	0.0636235	No	Yes	18.59	28.27	Yes	1	0.0177425	0	0	No	No	20.71	28.25	Yes	4	0.0659272	2	0.0271429	No	No	23.04
chr1	172525008	172539870	+	SUCO	uc010pmm.1	chr1:172522510-172525008|chr1:172539870-172543030	0	0	2	0.0301659	No	Yes	14.05	40.66	Yes	1	0.0144112	4	0.0601632	No	Yes	9.46	71.28	Yes	2	0.032967	2	0.0318117	No	No	5.65	19.26	Yes	2	0.035485	2	0.0277457	No	No	10.05	16.37	Yes	0	0	1	0.0135714	No	Yes	8.86
chr7	66236869	66240380	+	RABGEF1	uc003tvf.3	chr7:66103916-66236869|chr7:66240380-66248661	0	0	0	0	No	No	8.44	7.48	No	0	0	1	0.0150408	No	Yes	4.99	5.86	Yes	1	0.0164835	0	0	No	No	5.25	8.97	Yes	0	0	1	0.0138729	No	Yes	4.64	6.9	Yes	1	0.0164818	0	0	No	No	5.59
chr11	72598514	72600990	-	FCHSD2	uc001oth.4	chr11:72579071-72598514|chr11:72600990-72613587	2	0.0322506	0	0	No	No	19.3	5.95	No	1	0.0144112	0	0	No	No	10.76	3.59	No	3	0.0494505	1	0.0159059	No	No	9.47	10.31	Yes	1	0.0177425	0	0	No	No	8.51	6.25	No	0	0	1	0.0135714	No	Yes	10.19
chr10	70404454	70406762	+	TET1	uc001jok.4	chr10:70360791-70404454|chr10:70406762-70411602	1	0.0161253	5	0.0754147	No	Yes	1.88	2.21	Yes	1	0.0144112	0	0	No	No	1.23	0.31	No	0	0	2	0.0318117	No	Yes	1.09	1.98	Yes	2	0.035485	0	0	No	No	1.74	1.46	No	1	0.0164818	3	0.0407143	No	Yes	1.05
chr4	72102292	72121116	+	SLC4A4	uc003hfy.3	chr4:72053118-72102292|chr4:72121116-72205086	4	0.0645012	2	0.0301659	No	No	29.08	17.12	No	5	0.072056	2	0.0300816	No	No	30.4	4.03	No	10	0.164835	0	0	Yes	No	20.13	6.98	No	1	0.0177425	1	0.0138729	No	No	12.65	4.68	No	3	0.0494454	1	0.0135714	No	No	12.09
chr19	6697354	6697805	-	C3	uc002mfm.3	chr19:6696670-6697354|chr19:6697805-6702137	6	0.0967517	5	0.0754147	No	No	1444.67	427.54	No	13	0.187346	5	0.075204	Yes	No	1638.19	559.46	No	23	0.37912	9	0.143153	Yes	No	2003.5	689.97	No	8	0.14194	15	0.208093	Yes	Yes	2236.75	922.46	No	12	0.197781	1	0.0135714	Yes	No	2578.19
chr3	131186934	131190123	-	MRPL3	uc011blo.2	chr3:131181719-131186934|chr3:131190123-131206523	0	0	0	0	No	No	27.05	34.53	Yes	1	0.0144112	1	0.0150408	No	Yes	24.29	53.25	Yes	0	0	0	0	No	No	19.52	51	Yes	2	0.035485	0	0	No	No	24.09	42.24	Yes	1	0.0164818	3	0.0407143	No	Yes	25.86
chr7	151917607	151935911	-	KMT2C	uc003wla.3	chr7:151904513-151917607|chr7:151935911-151944986	1	0.0161253	1	0.0150829	No	No	21.82	15.15	No	1	0.0144112	2	0.0300816	No	Yes	13.12	12.01	No	0	0	1	0.0159059	No	Yes	11.13	12.92	Yes	2	0.035485	2	0.0277457	No	No	13.97	16.63	Yes	1	0.0164818	6	0.0814286	No	Yes	13.76
chr5	36953719	36986403	+	NIPBL	uc003jkk.4	chr5:36877280-36953719|chr5:36986403-36995723	0	0	0	0	No	No	22.79	15.49	No	0	0	1	0.0150408	No	Yes	13.64	10.77	No	1	0.0164835	3	0.0477176	No	Yes	11.11	15.86	Yes	0	0	1	0.0138729	No	Yes	14.52	19.95	Yes	1	0.0164818	2	0.0271429	No	Yes	15.32
chr1	243708811	243736350	-	AKT3	uc001hzz.1	chr1:243675728-243708811|chr1:243736350-243776972	3	0.0483759	4	0.0603318	No	Yes	16.72	10.49	No	3	0.0432336	1	0.0150408	No	No	6.73	0.67	No	0	0	0	0	No	No	7.23	9.85	Yes	0	0	1	0.0138729	No	Yes	5.73	5.05	No	2	0.0329636	5	0.0678571	No	Yes	7.72
chr12	70193988	70195501	+	RAB3IP	uc001svm.3	chr12:70189124-70193988|chr12:70195501-70206557	16	0.258005	5	0.0754147	Yes	No	15.31	16.24	Yes	11	0.158523	6	0.0902448	Yes	No	7.32	18	Yes	7	0.115384	9	0.143153	Yes	Yes	6.14	8.85	Yes	22	0.390335	12	0.166474	Yes	No	8.74	9.3	Yes	18	0.296672	12	0.162857	Yes	No	7.67
chr1	23735156	23745632	-	TCEA3	uc021oig.1	chr1:23724448-23735156|chr1:23745632-23751057	1	0.0161253	1	0.0150829	No	No	29.79	59.14	Yes	2	0.0288224	0	0	No	No	30.48	74.3	Yes	4	0.0659339	1	0.0159059	No	No	55.34	47.94	No	0	0	0	0	No	No	33.89	20.57	No	1	0.0164818	0	0	No	No	23.02
chr10	15863654	15889942	-	FAM188A	uc001iod.1	chr10:15858914-15863654|chr10:15889942-15902204	0	0	1	0.0150829	No	Yes	13.11	7.52	No	0	0	0	0	No	No	10.39	4.13	No	2	0.032967	2	0.0318117	No	No	9.88	10.74	Yes	1	0.0177425	1	0.0138729	No	No	9.02	8.25	No	1	0.0164818	0	0	No	No	10.9
chr1	27056141	27059283	+	ARID1A	uc001bmt.1	chr1:27024031-27056141|chr1:27059283-27087346	1	0.0161253	2	0.0301659	No	Yes	20.49	10.02	No	3	0.0432336	0	0	No	No	11.96	7.13	No	0	0	0	0	No	No	8.44	12.67	Yes	0	0	0	0	No	No	13.75	14.89	Yes	1	0.0164818	2	0.0271429	No	Yes	13.6
chrX	107083899	107097934	+	MID2	uc004enk.3	chrX:107069660-107083899|chrX:107097934-107147187	1	0.0161253	2	0.0301659	No	Yes	3.43	5.27	Yes	0	0	5	0.075204	No	Yes	3.12	8.83	Yes	3	0.0494505	0	0	No	No	1.78	1.62	No	0	0	1	0.0138729	No	Yes	2.31	2.74	Yes	2	0.0329636	0	0	No	No	2.87
chr9	111843118	111870850	-	TMEM245	uc004bdt.4	chr9:111835718-111843118|chr9:111870850-111881614	1	0.0161253	1	0.0150829	No	No	24.11	18.98	No	0	0	0	0	No	No	24.57	9.41	No	1	0.0164835	1	0.0159059	No	No	18.85	20.59	Yes	2	0.035485	1	0.0138729	No	No	17.19	14.63	No	0	0	1	0.0135714	No	Yes	26.39
chr13	100953713	101020828	+	PCCA	uc001voo.3	chr13:100925600-100953713|chr13:101020828-101077886	0	0	1	0.0150829	No	Yes	25.89	49.85	Yes	1	0.0144112	0	0	No	No	25.6	13.88	No	3	0.0494505	2	0.0318117	No	No	26.9	24.79	No	2	0.035485	0	0	No	No	26.74	25.95	No	0	0	1	0.0135714	No	Yes	31.15
chr9	125941285	125946577	-	STRBP	uc004bns.3	chr9:125936121-125941285|chr9:125946577-125999108	0	0	0	0	No	No	5.27	8.33	Yes	2	0.0288224	1	0.0150408	No	No	3.77	6.6	Yes	2	0.032967	0	0	No	No	3.89	9.39	Yes	0	0	1	0.0138729	No	Yes	4.24	5.86	Yes	0	0	5	0.0678571	No	Yes	4.24
chr8	109462051	109468159	+	EMC2	uc003ymw.1	chr8:109455927-109462051|chr8:109468159-109482054	15	0.241879	5	0.0754147	Yes	No	29.73	27.4	No	14	0.201757	17	0.255694	Yes	Yes	21.46	72.1	Yes	13	0.214285	24	0.381741	Yes	Yes	23.59	43.33	Yes	7	0.124197	11	0.152601	Yes	Yes	33.21	70.31	Yes	9	0.148336	3	0.0407143	Yes	No	22.23
chr8	101540072	101542088	-	ANKRD46	uc003yjm.4	chr8:101534999-101540072|chr8:101542088-101545436	0	0	0	0	No	No	14.19	7.76	No	0	0	0	0	No	No	18.2	25.79	Yes	0	0	1	0.0159059	No	Yes	15.11	13.78	No	2	0.035485	0	0	No	No	14.35	11.62	No	0	0	0	0	No	No	12.45
chr10	70693954	70696851	+	DDX50	uc001jou.3	chr10:70679737-70693954|chr10:70696851-70700815	0	0	0	0	No	No	14.24	18.34	Yes	0	0	0	0	No	No	9.56	17.71	Yes	0	0	0	0	No	No	8.96	17.96	Yes	13	0.230652	33	0.457804	Yes	Yes	11	20.84	Yes	0	0	0	0	No	No	11.3
chr14	67768105	67770316	+	MPP5	uc001xjc.4	chr14:67759436-67768105|chr14:67770316-67779243	1	0.0161253	1	0.0150829	No	No	11.03	12.35	Yes	3	0.0432336	0	0	No	No	9.61	3.88	No	7	0.115384	1	0.0159059	Yes	No	9.61	6.77	No	2	0.035485	0	0	No	No	10.26	9.98	No	1	0.0164818	0	0	No	No	8.52
chr1	15964801	15970145	+	DDI2	uc001awx.2	chr1:15960060-15964801|chr1:15970145-15976214	1	0.0161253	2	0.0301659	No	Yes	13.28	14.01	Yes	10	0.144112	1	0.0150408	Yes	No	10.13	9.21	No	25	0.412087	6	0.0954352	Yes	No	12.31	9.29	No	4	0.0709699	4	0.0554914	No	No	13.29	10.43	No	3	0.0494454	7	0.095	No	Yes	12.48
chr7	152007050	152012423	-	KMT2C	uc003wla.3	chr7:151970952-152007050|chr7:152012423-152027685	7	0.112877	6	0.0904977	Yes	No	21.82	15.15	No	7	0.100878	5	0.075204	Yes	No	13.12	12.01	No	7	0.115384	12	0.19087	Yes	Yes	11.13	12.92	Yes	10	0.177425	7	0.09711	Yes	No	13.97	16.63	Yes	5	0.082409	11	0.149286	Yes	Yes	13.76
chr10	77795765	77818541	+	C10orf11	uc001jxi.3	chr10:77542780-77795765|chr10:77818541-78084158	0	0	1	0.0150829	No	Yes	8.1	9.32	Yes	3	0.0432336	0	0	No	No	5.12	6.83	Yes	0	0	3	0.0477176	No	Yes	5.4	8.08	Yes	1	0.0177425	0	0	No	No	7.44	4.26	No	0	0	0	0	No	No	6.59
chr16	30495147	30495584	+	ITGAL	uc002dyi.4	chr16:30492905-30495147|chr16:30495584-30500402	18	0.290255	4	0.0603318	Yes	No	10.53	3.5	No	15	0.216168	2	0.0300816	Yes	No	6.11	7.92	Yes	7	0.115384	20	0.318117	Yes	Yes	5.13	7.51	Yes	8	0.14194	9	0.124856	Yes	No	5.51	4.55	No	11	0.1813	0	0	Yes	No	6.86
chr10	69714351	69773943	-	HERC4	uc001jnf.4	chr10:69700862-69714351|chr10:69773943-69785302	1	0.0161253	0	0	No	No	24.18	18.97	No	1	0.0144112	1	0.0150408	No	Yes	19.11	19.82	Yes	0	0	2	0.0318117	No	Yes	16.69	26.81	Yes	0	0	0	0	No	No	17.31	25	Yes	2	0.0329636	0	0	No	No	17.9
chr2	61749745	61761038	-	XPO1	uc010fcl.3	chr2:61729445-61749745|chr2:61761038-61763844	26	0.419258	25	0.377074	Yes	No	52.41	67.46	Yes	34	0.489981	43	0.646755	Yes	Yes	41.23	62.2	Yes	34	0.560439	38	0.604423	Yes	Yes	29.62	58.84	Yes	21	0.372592	24	0.332949	Yes	No	40.17	59.64	Yes	24	0.395563	83	1.12643	Yes	Yes	39.56
chr1	155644800	155649303	-	YY1AP1	uc001flh.3	chr1:155642522-155644800|chr1:155649303-155650206	4	0.0645012	4	0.0603318	No	No	30.19	39.82	Yes	7	0.100878	6	0.0902448	Yes	No	19.54	48.43	Yes	7	0.115384	7	0.111341	Yes	No	18.84	45.78	Yes	7	0.124197	3	0.0416186	Yes	No	23.66	40.09	Yes	6	0.0988907	7	0.095	No	No	20.34
chr12	14576842	14578407	+	ATF7IP	uc010shs.1	chr12:14518761-14576842|chr12:14578407-14587273	1	0.0161253	1	0.0150829	No	No	32.22	18.26	No	2	0.0288224	1	0.0150408	No	No	19.64	14.15	No	4	0.0659339	3	0.0477176	No	No	14.57	19.46	Yes	0	0	2	0.0277457	No	Yes	16.5	11.22	No	1	0.0164818	3	0.0407143	No	Yes	17.71
chr17	53016284	53024673	+	TOM1L1	uc002iud.2	chr17:53014587-53016284|chr17:53024673-53026878	0	0	1	0.0150829	No	Yes	26.33	56.38	Yes	5	0.072056	7	0.105286	Yes	Yes	30.26	85.4	Yes	4	0.0659339	2	0.0318117	No	No	31.16	30.34	No	1	0.0177425	4	0.0554914	No	Yes	35.19	41.17	Yes	8	0.131854	0	0	Yes	No	27.57
chr12	101790176	101799759	-	ARL1	uc001tib.3	chr12:101789448-101790176|chr12:101799759-101801419	1	0.0161253	1	0.0150829	No	No	24.12	25.76	Yes	1	0.0144112	1	0.0150408	No	Yes	22.1	53.05	Yes	1	0.0164835	0	0	No	No	18.11	30.22	Yes	1	0.0177425	0	0	No	No	22.64	30.76	Yes	0	0	0	0	No	No	20
chr1	58971731	59002413	-	OMA1	uc001cyx.1	chr1:58939640-58971731|chr1:59002413-59004466	2	0.0322506	2	0.0301659	No	No	15.1	12.12	No	9	0.129701	27	0.406102	Yes	Yes	16.96	21.01	Yes	11	0.181318	3	0.0477176	Yes	No	14.21	10.66	No	3	0.0532274	8	0.110983	Yes	Yes	15.75	19.87	Yes	2	0.0329636	8	0.108571	Yes	Yes	12.15
chr15	73064123	73067438	-	ADPGK	uc002avf.4	chr15:73052868-73064123|chr15:73067438-73075799	2	0.0322506	0	0	No	No	18.32	11.54	No	2	0.0288224	3	0.0451224	No	Yes	11.81	13.18	Yes	1	0.0164835	1	0.0159059	No	No	10.01	21.5	Yes	1	0.0177425	1	0.0138729	No	No	12.19	12.55	Yes	4	0.0659272	2	0.0271429	No	No	13.52
chr8	77616277	77690675	+	ZFHX4	uc003yau.2	chr8:77593855-77616277|chr8:77690675-77745573	1	0.0161253	2	0.0301659	No	Yes	6.11	3.63	No	1	0.0144112	1	0.0150408	No	Yes	3.33	2.83	No	2	0.032967	0	0	No	No	5.22	1.57	No	1	0.0177425	0	0	No	No	3.68	0.69	No	1	0.0164818	0	0	No	No	3.92
chr13	42385360	42407667	-	VWA8	uc001uyj.3	chr13:42361679-42385360|chr13:42407667-42439871	0	0	0	0	No	No	15.57	9.17	No	2	0.0288224	1	0.0150408	No	No	12.56	10.85	No	5	0.0824174	7	0.111341	Yes	Yes	16.05	13.39	No	1	0.0177425	0	0	No	No	11.81	5.55	No	0	0	1	0.0135714	No	Yes	13.28
chr4	39843567	39847500	-	PDS5A	uc003guv.4	chr4:39839828-39843567|chr4:39847500-39850470	0	0	0	0	No	No	27.1	41.42	Yes	2	0.0288224	1	0.0150408	No	No	18.01	40.65	Yes	8	0.131868	3	0.0477176	Yes	No	20.66	35.84	Yes	1	0.0177425	1	0.0138729	No	No	24.69	36.31	Yes	0	0	0	0	No	No	19.65
chr18	12999419	13073184	+	CEP192	uc010xac.2	chr18:12991436-12999419|chr18:13073184-13087015	0	0	1	0.0150829	No	Yes	11.23	14.27	Yes	3	0.0432336	4	0.0601632	No	Yes	8.95	12.85	Yes	0	0	1	0.0159059	No	Yes	6.69	13.68	Yes	0	0	1	0.0138729	No	Yes	7.74	8.21	Yes	0	0	1	0.0135714	No	Yes	7.18
chr6	42941740	42942776	-	PEX6	uc003otf.3	chr6:42937725-42941740|chr6:42942776-42946006	0	0	4	0.0603318	No	Yes	4.68	5.77	Yes	1	0.0144112	0	0	No	No	4.52	7.2	Yes	3	0.0494505	6	0.0954352	No	Yes	3.49	4.65	Yes	1	0.0177425	1	0.0138729	No	No	6.31	8.35	Yes	5	0.082409	1	0.0135714	No	No	3.29
chr7	8257934	8275635	-	ICA1	uc003srn.5	chr7:8198282-8257934|chr7:8275635-8301723	3	0.0483759	0	0	No	No	6.89	6.66	No	1	0.0144112	1	0.0150408	No	Yes	4.42	5.41	Yes	4	0.0659339	1	0.0159059	No	No	3.83	4.26	Yes	1	0.0177425	0	0	No	No	4.37	4.54	Yes	3	0.0494454	1	0.0135714	No	No	5.92
chr12	124071293	124074996	+	TMED2	uc001ufg.3	chr12:124069363-124071293|chr12:124074996-124081151	5	0.0806265	4	0.0603318	No	No	121.84	153.96	Yes	5	0.072056	6	0.0902448	No	Yes	131.68	286.76	Yes	8	0.131868	11	0.174965	Yes	Yes	106.66	155.01	Yes	6	0.106455	14	0.19422	Yes	Yes	118.03	162.21	Yes	7	0.115373	7	0.095	Yes	No	134.35
chr2	24357988	24362320	+	FAM228B	uc002rew.3	chr2:24318099-24357988|chr2:24362320-24369617	2	0.0322506	2	0.0301659	No	No	3.64	2.45	No	2	0.0288224	0	0	No	No	1.28	1.24	No	6	0.0989009	2	0.0318117	No	No	2.41	2.03	No	0	0	3	0.0416186	No	Yes	2.11	2.14	Yes	1	0.0164818	8	0.108571	Yes	Yes	0.99
chr4	17503341	17510986	-	QDPR	uc021xmo.1	chr4:17492368-17503341|chr4:17510986-17513572	1	0.0161253	4	0.0603318	No	Yes	23.52	32.11	Yes	3	0.0432336	0	0	No	No	49.25	20.25	No	0	0	1	0.0159059	No	Yes	37.43	27.74	No	0	0	1	0.0138729	No	Yes	21.85	9.02	No	1	0.0164818	0	0	No	No	25.4
chr4	1902352	1952930	+	WHSC1	uc003gdz.4	chr4:1873269-1902352|chr4:1952930-1953834	0	0	1	0.0150829	No	Yes	11.86	30.62	Yes	0	0	2	0.0300816	No	Yes	6.61	9.17	Yes	0	0	0	0	No	No	4.9	22.04	Yes	0	0	0	0	No	No	10.35	22	Yes	1	0.0164818	3	0.0407143	No	Yes	8.19
chr1	85331067	85331821	-	LPAR3	uc009wcj.1	chr1:85279854-85331067|chr1:85331821-85358698	0	0	0	0	No	No	0.2	0.48	Yes	0	0	0	0	No	No	0.08	0.02	No	0	0	0	0	No	No	0.04	0.07	Yes	2	0.035485	0	0	No	No	0.05	0.02	No	0	0	2	0.0271429	No	Yes	0.38
chr6	87925620	87928449	+	ZNF292	uc003plm.4	chr6:87865477-87925620|chr6:87928449-87943042	14	0.225754	31	0.467571	Yes	Yes	20.27	57.44	Yes	20	0.288224	13	0.19553	Yes	No	9.83	22.12	Yes	6	0.0989009	9	0.143153	Yes	Yes	8.08	10.71	Yes	11	0.195167	18	0.249711	Yes	Yes	9.11	11.3	Yes	12	0.197781	18	0.244286	Yes	Yes	9.13
chr13	42439871	42461497	-	VWA8	uc001uyj.3	chr13:42407667-42439871|chr13:42461497-42465555	2	0.0322506	1	0.0150829	No	No	15.57	9.17	No	1	0.0144112	0	0	No	No	12.56	10.85	No	4	0.0659339	1	0.0159059	No	No	16.05	13.39	No	2	0.035485	0	0	No	No	11.81	5.55	No	2	0.0329636	0	0	No	No	13.28
chr2	71590282	71597135	+	ZNF638	uc010fec.2	chr2:71582910-71590282|chr2:71597135-71607351	1	0.0161253	1	0.0150829	No	No	46.84	44.41	No	1	0.0144112	0	0	No	No	35.09	34.38	No	1	0.0164835	4	0.0636235	No	Yes	42.84	48.82	Yes	1	0.0177425	3	0.0416186	No	Yes	40.08	44.9	Yes	2	0.0329636	3	0.0407143	No	Yes	36.52
chr12	1399017	1481143	+	ERC1	uc001qiz.2	chr12:1372331-1399017|chr12:1481143-1517314	0	0	1	0.0150829	No	Yes	11.16	8.39	No	1	0.0144112	1	0.0150408	No	Yes	6.22	4.45	No	7	0.115384	0	0	Yes	No	5.44	6.79	Yes	0	0	0	0	No	No	5.88	3.26	No	1	0.0164818	0	0	No	No	7.32
chr9	114341075	114348445	-	PTGR1	uc011lwr.2	chr9:114337122-114341075|chr9:114348445-114355205	17	0.27413	14	0.211161	Yes	No	108.51	160.6	Yes	17	0.244991	6	0.0902448	Yes	No	192.97	133.14	No	27	0.445054	13	0.206776	Yes	No	91.89	134.53	Yes	4	0.0709699	3	0.0416186	No	No	86.16	172.01	Yes	19	0.313154	1	0.0135714	Yes	No	125.75
chr15	93543741	93552553	+	CHD2	uc002bso.1	chr15:93541851-93543741|chr15:93552553-93555574	0	0	2	0.0301659	No	Yes	62.58	33.63	No	3	0.0432336	0	0	No	No	32.31	28.71	No	1	0.0164835	2	0.0318117	No	Yes	35.56	48.86	Yes	1	0.0177425	2	0.0277457	No	Yes	31.91	32.48	Yes	0	0	0	0	No	No	33.38
chrX	2871183	2873578	-	ARSE	uc004crc.4	chrX:2867768-2871183|chrX:2873578-2876314	2	0.0322506	5	0.0754147	No	Yes	26.77	40.96	Yes	2	0.0288224	3	0.0451224	No	Yes	22.64	14.2	No	6	0.0989009	6	0.0954352	No	No	21.82	27.74	Yes	0	0	0	0	No	No	22.85	9.13	No	1	0.0164818	3	0.0407143	No	Yes	18.23
chr12	100926235	100934596	+	NR1H4	uc001thp.2	chr12:100904921-100926235|chr12:100934596-100955662	4	0.0645012	9	0.135747	Yes	Yes	62.16	66.03	Yes	5	0.072056	0	0	No	No	57.64	51.21	No	14	0.230769	3	0.0477176	Yes	No	54.13	34.13	No	3	0.0532274	3	0.0416186	No	No	50	63.22	Yes	3	0.0494454	0	0	No	No	42.65
chr12	57682639	57690334	-	R3HDM2	uc009zpm.1	chr12:57677839-57682639|chr12:57690334-57691110	1	0.0161253	0	0	No	No	10.46	7.16	No	0	0	0	0	No	No	7.37	9	Yes	4	0.0659339	0	0	No	No	6.52	5.87	No	1	0.0177425	0	0	No	No	9.27	12.01	Yes	1	0.0164818	0	0	No	No	7.88
chr7	129760588	129762042	+	KLHDC10	uc003vpj.2	chr7:129756506-129760588|chr7:129762042-129764290	3	0.0483759	0	0	No	No	16.01	12.3	No	3	0.0432336	1	0.0150408	No	No	13.32	31.07	Yes	3	0.0494505	2	0.0318117	No	No	18.34	13.42	No	3	0.0532274	4	0.0554914	No	Yes	15.32	16.62	Yes	2	0.0329636	1	0.0135714	No	No	13.32
chr4	1902352	1906105	+	WHSC1	uc003gdx.3	chr4:1873269-1902352|chr4:1906105-1918597	1	0.0161253	8	0.120664	Yes	Yes	11.86	30.62	Yes	2	0.0288224	0	0	No	No	6.61	9.17	Yes	0	0	3	0.0477176	No	Yes	4.9	22.04	Yes	0	0	3	0.0416186	No	Yes	10.35	22	Yes	1	0.0164818	3	0.0407143	No	Yes	8.19
chr14	62188226	62188541	+	HIF1A	uc010tsc.1	chr14:62162557-62188226|chr14:62188541-62193423	4	0.0645012	3	0.0452488	No	No	56.89	43.75	No	4	0.0576448	0	0	No	No	29.82	39.7	Yes	0	0	0	0	No	No	19	37.92	Yes	7	0.124197	1	0.0138729	Yes	No	57.22	135.92	Yes	2	0.0329636	0	0	No	No	36.97
chr18	196636	204692	+	USP14	uc002kkf.1	chr18:192900-196636|chr18:204692-209970	1	0.0161253	2	0.0301659	No	Yes	12.83	16.51	Yes	0	0	3	0.0451224	No	Yes	10.67	14.44	Yes	1	0.0164835	3	0.0477176	No	Yes	4.32	20.52	Yes	1	0.0177425	1	0.0138729	No	No	9.2	15.81	Yes	0	0	7	0.095	No	Yes	11.44
chr18	60206913	60217693	+	ZCCHC2	uc002lip.4	chr18:60191596-60206913|chr18:60217693-60223435	2	0.0322506	23	0.346908	Yes	Yes	9.87	16.74	Yes	6	0.0864672	51	0.767081	Yes	Yes	10.79	13.45	Yes	9	0.148351	41	0.652141	Yes	Yes	6.71	15.63	Yes	9	0.159682	5	0.0693643	Yes	No	6.7	9.38	Yes	5	0.082409	0	0	No	No	7.85
chr2	100623093	100628033	-	AFF3	uc002taf.3	chr2:100453986-100623093|chr2:100628033-100720863	1	0.0161253	0	0	No	No	3.22	2.24	No	0	0	1	0.0150408	No	Yes	1.71	4.8	Yes	2	0.032967	0	0	No	No	1.3	3.72	Yes	1	0.0177425	0	0	No	No	2.24	3.14	Yes	1	0.0164818	0	0	No	No	1.27
chr6	108202352	108204350	-	SEC63	uc003psb.4	chr6:108194116-108202352|chr6:108204350-108214685	1	0.0161253	3	0.0452488	No	Yes	17.8	20.95	Yes	2	0.0288224	1	0.0150408	No	No	14.98	15.57	Yes	0	0	2	0.0318117	No	Yes	10.81	13.8	Yes	1	0.0177425	4	0.0554914	No	Yes	15.96	17.32	Yes	1	0.0164818	0	0	No	No	14.74
chr1	98144650	98187227	-	DPYD	uc001drv.3	chr1:98060722-98144650|chr1:98187227-98205947	3	0.0483759	1	0.0150829	No	No	37.17	32.37	No	0	0	0	0	No	No	28.96	40.41	Yes	3	0.0494505	2	0.0318117	No	No	43.41	39.13	No	0	0	1	0.0138729	No	Yes	37.24	39.37	Yes	2	0.0329636	0	0	No	No	31.56
chr1	44877652	44878394	+	RNF220	uc001clv.1	chr1:44871202-44877652|chr1:44878394-45079836	0	0	0	0	No	No	14.47	20.12	Yes	0	0	0	0	No	No	9.89	21.25	Yes	0	0	0	0	No	No	10.82	17.85	Yes	0	0	0	0	No	No	8.39	15.34	Yes	0	0	0	0	No	No	10.88
chr6	24475348	24480187	-	GPLD1	uc003ned.2	chr6:24473895-24475348|chr6:24480187-24486302	0	0	0	0	No	No	9.59	3.51	No	2	0.0288224	2	0.0300816	No	Yes	24.19	9.79	No	3	0.0494505	0	0	No	No	28.95	5.07	No	1	0.0177425	0	0	No	No	21.48	1.73	No	0	0	1	0.0135714	No	Yes	23.02
chr2	32602655	32641231	+	BIRC6	uc010ezu.3	chr2:32582554-32602655|chr2:32641231-32654213	0	0	3	0.0452488	No	Yes	24.82	18.7	No	0	0	2	0.0300816	No	Yes	18.31	20.7	Yes	0	0	1	0.0159059	No	Yes	20.67	22.76	Yes	0	0	1	0.0138729	No	Yes	17.87	20.65	Yes	1	0.0164818	1	0.0135714	No	No	18.76
chr1	42730785	42776781	-	FOXJ3	uc001che.3	chr1:42693637-42730785|chr1:42776781-42781016	2	0.0322506	2	0.0301659	No	No	10.77	10.22	No	2	0.0288224	4	0.0601632	No	Yes	6.35	11.08	Yes	9	0.148351	1	0.0159059	Yes	No	6.4	8.09	Yes	9	0.159682	0	0	Yes	No	6.95	9.17	Yes	3	0.0494454	5	0.0678571	No	Yes	6.69
chr6	160819010	160831878	+	SLC22A3	uc003qti.4	chr6:160769880-160819010|chr6:160831878-160857811	3	0.0483759	3	0.0452488	No	No	9.72	5.79	No	1	0.0144112	1	0.0150408	No	Yes	19.35	5.36	No	3	0.0494505	0	0	No	No	7.56	4.39	No	4	0.0709699	0	0	No	No	10.49	7.75	No	1	0.0164818	1	0.0135714	No	No	7.88
chr12	100904555	100934596	+	NR1H4	uc001thp.2	chr12:100887180-100904555|chr12:100934596-100955662	1	0.0161253	0	0	No	No	62.16	66.03	Yes	1	0.0144112	0	0	No	No	57.64	51.21	No	2	0.032967	0	0	No	No	54.13	34.13	No	0	0	0	0	No	No	50	63.22	Yes	0	0	0	0	No	No	42.65
chr5	43292575	43297268	-	HMGCS1	uc003jnq.5	chr5:43291322-43292575|chr5:43297268-43298110	0	0	4	0.0603318	No	Yes	13.26	37.59	Yes	4	0.0576448	0	0	No	No	35.41	46.52	Yes	6	0.0989009	4	0.0636235	No	No	17.61	145.71	Yes	2	0.035485	2	0.0277457	No	No	39.33	26.63	No	0	0	1	0.0135714	No	Yes	19.81
chr15	62299506	62306191	-	VPS13C	uc002agz.3	chr15:62292825-62299506|chr15:62306191-62312677	7	0.112877	105	1.58371	Yes	Yes	33.87	20.97	No	12	0.172934	35	0.526428	Yes	Yes	21.29	17.77	No	16	0.263736	22	0.349929	Yes	Yes	13.79	24.39	Yes	11	0.195167	5	0.0693643	Yes	No	18.63	20.64	Yes	13	0.214263	23	0.312143	Yes	Yes	20.81
chr13	98996015	99038068	+	FARP1	uc001vnh.3	chr13:98865667-98996015|chr13:99038068-99040636	0	0	0	0	No	No	19.26	13.37	No	0	0	0	0	No	No	11.49	3.84	No	0	0	0	0	No	No	9.48	15.95	Yes	0	0	0	0	No	No	13.5	9.25	No	0	0	0	0	No	No	16.89
chr9	136277418	136278041	-	REXO4	uc011mde.2	chr9:136276193-136277418|chr9:136278041-136279784	3	0.0483759	2	0.0301659	No	No	5.24	9.45	Yes	5	0.072056	2	0.0300816	No	No	4.96	5.42	Yes	4	0.0659339	4	0.0636235	No	No	4.23	10.52	Yes	4	0.0709699	1	0.0138729	No	No	5.88	9.98	Yes	4	0.0659272	3	0.0407143	No	No	4.54
chr1	7837219	7838229	+	VAMP3	uc001aol.3	chr1:7833571-7837219|chr1:7838229-7839685	17	0.27413	16	0.241327	Yes	No	33.13	29.28	No	21	0.302635	6	0.0902448	Yes	No	23.54	31.24	Yes	43	0.70879	21	0.334023	Yes	No	25.33	28.07	Yes	12	0.21291	15	0.208093	Yes	No	23.4	29.49	Yes	16	0.263709	12	0.162857	Yes	No	27.93
chr18	42281139	42281797	+	SETBP1	uc002lay.3	chr18:42260360-42281139|chr18:42281797-42449194	1	0.0161253	0	0	No	No	6.38	3.33	No	2	0.0288224	1	0.0150408	No	No	3.6	3.01	No	2	0.032967	0	0	No	No	2.67	2.91	Yes	0	0	1	0.0138729	No	Yes	2.97	1.54	No	4	0.0659272	1	0.0135714	No	No	3.96
chr12	46622935	46648719	-	SLC38A1	uc001rpd.3	chr12:46602910-46622935|chr12:46648719-46662308	1	0.0161253	0	0	No	No	17.38	21.41	Yes	0	0	7	0.105286	Yes	Yes	9.58	34.03	Yes	0	0	2	0.0318117	No	Yes	5.55	20.76	Yes	0	0	1	0.0138729	No	Yes	6.71	22.42	Yes	0	0	1	0.0135714	No	Yes	13.31
chr5	162866262	162871487	+	CCNG1	uc003lzc.3	chr5:162864810-162866262|chr5:162871487-162873681	1	0.0161253	0	0	No	No	64.23	69.47	Yes	1	0.0144112	1	0.0150408	No	Yes	47.33	86.82	Yes	3	0.0494505	1	0.0159059	No	No	75.5	113.25	Yes	0	0	0	0	No	No	60.66	66.5	Yes	1	0.0164818	1	0.0135714	No	No	53.54
chr13	113170753	113181798	-	TUBGCP3	uc001vse.1	chr13:113159028-113170753|chr13:113181798-113200012	4	0.0645012	3	0.0452488	No	No	7.48	14.53	Yes	2	0.0288224	4	0.0601632	No	Yes	4.58	3.37	No	4	0.0659339	10	0.159059	Yes	Yes	4.24	24.69	Yes	1	0.0177425	4	0.0554914	No	Yes	5.61	8.09	Yes	5	0.082409	5	0.0678571	No	No	5.13
chr3	171965322	171969331	+	FNDC3B	uc003fhy.3	chr3:171944737-171965322|chr3:171969331-172003715	14	0.225754	20	0.301659	Yes	Yes	38.53	36.56	No	17	0.244991	14	0.210571	Yes	No	23.98	53.31	Yes	39	0.642856	16	0.254494	Yes	No	21.39	33.33	Yes	12	0.21291	11	0.152601	Yes	No	24.65	43.73	Yes	8	0.131854	3	0.0407143	Yes	No	34.58
chr9	115024714	115060196	-	PTBP3	uc004bfv.3	chr9:115015068-115024714|chr9:115060196-115095063	0	0	5	0.0754147	No	Yes	25.81	34.32	Yes	0	0	0	0	No	No	14.51	11.49	No	0	0	4	0.0636235	No	Yes	10.32	30.16	Yes	0	0	1	0.0138729	No	Yes	15.78	25.36	Yes	3	0.0494454	2	0.0271429	No	No	16.95
chr1	76211490	76216231	+	ACADM	uc010ord.2	chr1:76205795-76211490|chr1:76216231-76226806	0	0	2	0.0301659	No	Yes	84.77	80.79	No	1	0.0144112	0	0	No	No	74.45	46.92	No	4	0.0659339	1	0.0159059	No	No	97.47	86.53	No	2	0.035485	1	0.0138729	No	No	75.42	53.92	No	0	0	1	0.0135714	No	Yes	51.21
chr2	55252221	55255356	-	RTN4	uc002ryd.3	chr2:55214834-55252221|chr2:55255356-55276214	0	0	1	0.0150829	No	Yes	81.79	129.87	Yes	0	0	1	0.0150408	No	Yes	141.44	151.19	Yes	0	0	0	0	No	No	126.35	146.04	Yes	0	0	0	0	No	No	104.07	70.75	No	0	0	4	0.0542857	No	Yes	92.14
chr1	200729966	200730226	+	CAMSAP2	uc001gvk.3	chr1:200709094-200729966|chr1:200730226-200776503	0	0	0	0	No	No	10.81	14.42	Yes	0	0	1	0.0150408	No	Yes	6.57	19.63	Yes	1	0.0164835	1	0.0159059	No	No	5.52	10.7	Yes	1	0.0177425	2	0.0277457	No	Yes	5.83	10.11	Yes	0	0	0	0	No	No	6.67
chr7	43679047	43680248	-	COA1	uc003tij.4	chr7:43671381-43679047|chr7:43680248-43684849	4	0.0645012	0	0	No	No	15.1	16	Yes	5	0.072056	3	0.0451224	No	No	11.37	25.37	Yes	5	0.0824174	2	0.0318117	No	No	10.02	20.61	Yes	1	0.0177425	8	0.110983	Yes	Yes	14.16	30.59	Yes	3	0.0494454	6	0.0814286	No	Yes	12.12
chr4	72352664	72363409	+	SLC4A4	uc003hfy.3	chr4:72338687-72352664|chr4:72363409-72397778	1	0.0161253	4	0.0603318	No	Yes	29.08	17.12	No	2	0.0288224	0	0	No	No	30.4	4.03	No	6	0.0989009	0	0	No	No	20.13	6.98	No	1	0.0177425	0	0	No	No	12.65	4.68	No	1	0.0164818	0	0	No	No	12.09
chr6	42992722	42995215	+	RRP36	uc003otp.1	chr6:42989522-42992722|chr6:42995215-42996829	0	0	0	0	No	No	16.54	37.7	Yes	0	0	0	0	No	No	12.36	27.64	Yes	0	0	0	0	No	No	9.29	26.72	Yes	0	0	0	0	No	No	16.86	28.82	Yes	7	0.115373	0	0	Yes	No	52.1
chr2	32602655	32620661	+	BIRC6	uc010ezu.3	chr2:32582554-32602655|chr2:32620661-32626230	0	0	7	0.105581	Yes	Yes	24.82	18.7	No	7	0.100878	2	0.0300816	Yes	No	18.31	20.7	Yes	4	0.0659339	0	0	No	No	20.67	22.76	Yes	1	0.0177425	0	0	No	No	17.87	20.65	Yes	4	0.0659272	2	0.0271429	No	No	18.76
chr22	46096161	46136418	+	ATXN10	uc003bgm.2	chr22:46088958-46096161|chr22:46136418-46202838	4	0.0645012	3	0.0452488	No	No	19.86	18.34	No	1	0.0144112	7	0.105286	Yes	Yes	17.46	31.68	Yes	2	0.032967	4	0.0636235	No	Yes	12.39	21.31	Yes	2	0.035485	1	0.0138729	No	No	18.71	27.06	Yes	2	0.0329636	6	0.0814286	No	Yes	16.6
chr9	22046749	22097363	+	CDKN2B-AS1	uc003zpm.3	chr9:22046448-22046749|chr9:22097363-22112318	0	0	4	0.0603318	No	Yes	10.31	15.1	Yes	1	0.0144112	3	0.0451224	No	Yes	7.05	6.83	No	0	0	1	0.0159059	No	Yes	7.13	11.37	Yes	2	0.035485	1	0.0138729	No	No	10.58	14.9	Yes	0	0	0	0	No	No	7.61
chr11	86778735	86802437	+	TMEM135	uc001pcg.2	chr11:86749228-86778735|chr11:86802437-86889498	4	0.0645012	24	0.361991	Yes	Yes	7.64	15.08	Yes	3	0.0432336	1	0.0150408	No	No	5.6	11.55	Yes	4	0.0659339	4	0.0636235	No	No	5.11	6.64	Yes	1	0.0177425	1	0.0138729	No	No	5.28	4.1	No	0	0	3	0.0407143	No	Yes	6.1
chr5	132426884	132428481	+	HSPA4	uc003kyj.3	chr5:132425387-132426884|chr5:132428481-132431789	3	0.0483759	1	0.0150829	No	No	30.32	46.02	Yes	4	0.0576448	1	0.0150408	No	No	30.48	85.92	Yes	2	0.032967	7	0.111341	Yes	Yes	21.23	80.17	Yes	2	0.035485	4	0.0554914	No	Yes	36.75	87.31	Yes	1	0.0164818	1	0.0135714	No	No	30.2
chr16	30507417	30507887	+	ITGAL	uc002dyi.4	chr16:30506171-30507417|chr16:30507887-30510394	2	0.0322506	1	0.0150829	No	No	10.53	3.5	No	2	0.0288224	0	0	No	No	6.11	7.92	Yes	1	0.0164835	1	0.0159059	No	No	5.13	7.51	Yes	1	0.0177425	1	0.0138729	No	No	5.51	4.55	No	2	0.0329636	0	0	No	No	6.86
chr3	182602540	182605501	+	ATP11B	uc003flb.3	chr3:182598769-182602540|chr3:182605501-182607197	4	0.0645012	1	0.0150829	No	No	25.06	33.58	Yes	2	0.0288224	0	0	No	No	17.99	22.79	Yes	4	0.0659339	1	0.0159059	No	No	15.01	22.06	Yes	5	0.0887124	1	0.0138729	No	No	15.11	19.41	Yes	0	0	4	0.0542857	No	Yes	19.31
chr11	34991685	35006275	+	PDHX	uc001mvt.3	chr11:34988361-34991685|chr11:35006275-35013861	1	0.0161253	2	0.0301659	No	Yes	11.6	20.17	Yes	0	0	0	0	No	No	11.32	19.93	Yes	3	0.0494505	0	0	No	No	9.45	15.26	Yes	0	0	0	0	No	No	9.6	13.5	Yes	0	0	0	0	No	No	11.61
chr3	50000008	50012825	+	RBM6	uc011bdh.2	chr3:49977658-50000008|chr3:50012825-50085677	0	0	1	0.0150829	No	Yes	38.77	25.89	No	1	0.0144112	2	0.0300816	No	Yes	23.7	11.93	No	0	0	0	0	No	No	27.68	34.34	Yes	0	0	1	0.0138729	No	Yes	21.23	25.62	Yes	0	0	0	0	No	No	21.18
chr16	68155889	68160513	+	NFATC3	uc010vkl.2	chr16:68119083-68155889|chr16:68160513-68191771	20	0.322506	23	0.346908	Yes	Yes	16.31	13.48	No	15	0.216168	13	0.19553	Yes	No	10.68	9.24	No	9	0.148351	18	0.286306	Yes	Yes	13.98	12	No	10	0.177425	6	0.0832371	Yes	No	9.14	8.03	No	9	0.148336	7	0.095	Yes	No	12.5
chr1	89206670	89237562	+	PKN2	uc001dmn.3	chr1:89150311-89206670|chr1:89237562-89250321	0	0	2	0.0301659	No	Yes	17.81	16.14	No	1	0.0144112	1	0.0150408	No	Yes	11.02	16.52	Yes	4	0.0659339	0	0	No	No	13.68	17.69	Yes	2	0.035485	0	0	No	No	13.38	14.58	Yes	0	0	1	0.0135714	No	Yes	13.47
chr11	117023156	117034608	+	PAFAH1B2	uc001pqe.2	chr11:117015134-117023156|chr11:117034608-117038136	4	0.0645012	1	0.0150829	No	No	26.17	15.75	No	2	0.0288224	3	0.0451224	No	Yes	17.53	16.69	No	1	0.0164835	5	0.0795294	No	Yes	15.58	27.74	Yes	0	0	2	0.0277457	No	Yes	16.97	21.11	Yes	3	0.0494454	3	0.0407143	No	No	22.69
chr8	97892025	97892233	+	CPQ	uc003yhw.3	chr8:97847408-97892025|chr8:97892233-97978162	2	0.0322506	2	0.0301659	No	No	28.18	37.1	Yes	0	0	2	0.0300816	No	Yes	19.6	61.99	Yes	1	0.0164835	0	0	No	No	22.86	39.31	Yes	0	0	4	0.0554914	No	Yes	28.32	38.27	Yes	0	0	1	0.0135714	No	Yes	21.34
chr7	17929985	17937069	-	SNX13	uc003stv.3	chr7:17915413-17929985|chr7:17937069-17979906	3	0.0483759	0	0	No	No	18.56	16.06	No	2	0.0288224	3	0.0451224	No	Yes	12.25	15.46	Yes	1	0.0164835	4	0.0636235	No	Yes	13.24	14.87	Yes	0	0	3	0.0416186	No	Yes	13.26	17.6	Yes	0	0	4	0.0542857	No	Yes	13.22
chr9	33953282	33956144	-	UBAP2	uc011loc.1	chr9:33948585-33953282|chr9:33956144-33960823	0	0	2	0.0301659	No	Yes	8.25	9.4	Yes	2	0.0288224	2	0.0300816	No	Yes	5.31	4.67	No	3	0.0494505	3	0.0477176	No	No	5.08	13.98	Yes	0	0	2	0.0277457	No	Yes	6.28	8.51	Yes	1	0.0164818	1	0.0135714	No	No	6.28
chr9	80409378	80412564	-	GNAQ	uc011lso.2	chr9:80343583-80409378|chr9:80412564-80430531	2	0.0322506	4	0.0603318	No	Yes	45.37	52.69	Yes	2	0.0288224	1	0.0150408	No	No	29.71	21.78	No	4	0.0659339	3	0.0477176	No	No	25.72	40.91	Yes	3	0.0532274	3	0.0416186	No	No	32.53	37.18	Yes	2	0.0329636	0	0	No	No	29.99
chr2	55209650	55214834	-	RTN4	uc002ryc.3	chr2:55201900-55209650|chr2:55214834-55237222	6	0.0967517	1	0.0150829	No	No	81.79	129.87	Yes	2	0.0288224	1	0.0150408	No	No	141.44	151.19	Yes	8	0.131868	6	0.0954352	Yes	No	126.35	146.04	Yes	2	0.035485	1	0.0138729	No	No	104.07	70.75	No	7	0.115373	9	0.122143	Yes	Yes	92.14
chr2	45773870	45789895	-	SRBD1	uc010yoc.2	chr2:45715470-45773870|chr2:45789895-45795074	3	0.0483759	4	0.0603318	No	Yes	9.53	5.61	No	4	0.0576448	1	0.0150408	No	No	7.8	10.58	Yes	4	0.0659339	7	0.111341	Yes	Yes	5.61	7.96	Yes	0	0	2	0.0277457	No	Yes	7.08	6.56	No	1	0.0164818	4	0.0542857	No	Yes	8.12
chr18	74561481	74593468	+	ZNF236	uc002lmi.3	chr18:74536362-74561481|chr18:74593468-74606968	2	0.0322506	3	0.0452488	No	Yes	4.9	4.4	No	3	0.0432336	3	0.0451224	No	Yes	2.66	2.22	No	3	0.0494505	2	0.0318117	No	No	1.99	4.06	Yes	0	0	0	0	No	No	2.58	2.9	Yes	1	0.0164818	1	0.0135714	No	No	2.33
chr19	49136700	49136912	-	DBP	uc002pjx.4	chr19:49134309-49136700|chr19:49136912-49138836	2	0.0322506	1	0.0150829	No	No	3.07	3.24	Yes	1	0.0144112	1	0.0150408	No	Yes	2.63	4.14	Yes	5	0.0824174	5	0.0795294	No	No	7.37	3.66	No	1	0.0177425	2	0.0277457	No	Yes	3.53	2.88	No	2	0.0329636	1	0.0135714	No	No	2.09
chr17	49340634	49346265	+	UTP18	uc002its.3	chr17:49338287-49340634|chr17:49346265-49350722	6	0.0967517	16	0.241327	Yes	Yes	12.66	40.2	Yes	13	0.187346	5	0.075204	Yes	No	9.41	44.87	Yes	14	0.230769	12	0.19087	Yes	No	9.69	27.55	Yes	6	0.106455	7	0.09711	Yes	No	14.52	30.47	Yes	7	0.115373	7	0.095	Yes	No	9.83
chr6	51875106	51900519	-	PKHD1	uc003pah.1	chr6:51824824-51875106|chr6:51900519-51907656	10	0.161253	0	0	Yes	No	21.88	0.34	No	9	0.129701	1	0.0150408	Yes	No	11.76	0.2	No	3	0.0494505	2	0.0318117	No	No	4.86	4.24	No	2	0.035485	0	0	No	No	3.72	1.37	No	5	0.082409	0	0	No	No	5.56
chr14	102506572	102507010	+	DYNC1H1	uc001yks.2	chr14:102506069-102506572|chr14:102507010-102507910	15	0.241879	13	0.196078	Yes	No	38.51	47.85	Yes	26	0.374691	6	0.0902448	Yes	No	23.49	27.82	Yes	9	0.148351	5	0.0795294	Yes	No	16.39	39.07	Yes	10	0.177425	8	0.110983	Yes	No	29.59	67.85	Yes	9	0.148336	3	0.0407143	Yes	No	27.54
chr11	47444124	47444524	-	PSMC3	uc001nfh.2	chr11:47442278-47444124|chr11:47444524-47445596	0	0	0	0	No	No	34.65	65.99	Yes	0	0	0	0	No	No	35.15	93.4	Yes	0	0	0	0	No	No	29.87	39.35	Yes	1	0.0177425	0	0	No	No	34.86	47.99	Yes	0	0	1	0.0135714	No	Yes	34.12
chr8	17847367	17851128	+	PCM1	uc003wyi.4	chr8:17843596-17847367|chr8:17851128-17863771	2	0.0322506	5	0.0754147	No	Yes	35.5	51.41	Yes	1	0.0144112	1	0.0150408	No	Yes	24.17	23.34	No	2	0.032967	4	0.0636235	No	Yes	22.45	47.64	Yes	0	0	0	0	No	No	30.2	48.64	Yes	0	0	2	0.0271429	No	Yes	41.41
chr10	12123470	12136270	+	DHTKD1	uc001ild.5	chr10:12111186-12123470|chr10:12136270-12139682	0	0	2	0.0301659	No	Yes	29.8	31.56	Yes	6	0.0864672	3	0.0451224	No	No	36.54	29.85	No	5	0.0824174	0	0	No	No	51.42	23.9	No	5	0.0887124	2	0.0277457	No	No	40.08	18.73	No	3	0.0494454	3	0.0407143	No	No	39.95
chr2	39559057	39564722	-	MAP4K3	uc002rro.4	chr2:39553418-39559057|chr2:39564722-39570528	3	0.0483759	4	0.0603318	No	Yes	18.41	12.67	No	2	0.0288224	4	0.0601632	No	Yes	10.74	19.47	Yes	1	0.0164835	5	0.0795294	No	Yes	11	16.23	Yes	4	0.0709699	1	0.0138729	No	No	11.9	17.66	Yes	1	0.0164818	6	0.0814286	No	Yes	11.48
chr10	5827814	5842668	-	GDI2	uc001iil.4	chr10:5827236-5827814|chr10:5842668-5855176	1	0.0161253	0	0	No	No	102.26	101.53	No	0	0	0	0	No	No	90.17	123.95	Yes	0	0	0	0	No	No	78.8	130.27	Yes	0	0	0	0	No	No	100.42	122.2	Yes	0	0	0	0	No	No	92.11
chr5	63621012	63626233	+	RNF180	uc003jti.3	chr5:63513223-63621012|chr5:63626233-63665441	1	0.0161253	1	0.0150829	No	No	10.6	2.87	No	1	0.0144112	0	0	No	No	5.77	0.19	No	3	0.0494505	1	0.0159059	No	No	5.18	3.93	No	4	0.0709699	0	0	No	No	4.4	2.92	No	3	0.0494454	0	0	No	No	4.16
chr17	57430575	57430887	+	YPEL2	uc002ixm.1	chr17:57409185-57430575|chr17:57430887-57465687	8	0.129002	6	0.0904977	Yes	No	17.25	6.27	No	9	0.129701	9	0.135367	Yes	Yes	10.7	7.89	No	15	0.247252	10	0.159059	Yes	No	9.96	10.53	Yes	8	0.14194	16	0.221966	Yes	Yes	14.15	19.66	Yes	7	0.115373	2	0.0271429	Yes	No	14.37
chr2	215617170	215661841	-	BARD1	uc002veu.2	chr2:215610578-215617170|chr2:215661841-215674135	0	0	8	0.120664	Yes	Yes	4.45	9.73	Yes	0	0	0	0	No	No	2.87	6.35	Yes	0	0	0	0	No	No	1.53	8.13	Yes	0	0	0	0	No	No	3.07	4.56	Yes	0	0	6	0.0814286	No	Yes	2.87
chr1	31465236	31468067	-	PUM1	uc001bsh.1	chr1:31454252-31465236|chr1:31468067-31478699	3	0.0483759	3	0.0452488	No	No	20.2	19.91	No	2	0.0288224	4	0.0601632	No	Yes	14.63	19.74	Yes	5	0.0824174	4	0.0636235	No	No	14.22	19.01	Yes	3	0.0532274	4	0.0554914	No	Yes	14.57	17.56	Yes	3	0.0494454	6	0.0814286	No	Yes	15.92
chr2	32639836	32641231	+	BIRC6	uc010ezu.3	chr2:32631625-32639836|chr2:32641231-32654213	3	0.0483759	2	0.0301659	No	No	24.82	18.7	No	2	0.0288224	1	0.0150408	No	No	18.31	20.7	Yes	0	0	1	0.0159059	No	Yes	20.67	22.76	Yes	2	0.035485	4	0.0554914	No	Yes	17.87	20.65	Yes	0	0	5	0.0678571	No	Yes	18.76
chr7	24663284	24681487	+	MPP6	uc003swx.3	chr7:24659839-24663284|chr7:24681487-24689230	3	0.0483759	6	0.0904977	No	Yes	11.91	20.82	Yes	0	0	0	0	No	No	11.85	18.24	Yes	1	0.0164835	1	0.0159059	No	No	11.17	22.4	Yes	4	0.0709699	4	0.0554914	No	No	12.39	20.39	Yes	0	0	0	0	No	No	8.02
chr9	99098998	99114391	-	SLC35D2	uc010msd.3	chr9:99086451-99098998|chr9:99114391-99122435	2	0.0322506	3	0.0452488	No	Yes	15.05	24.02	Yes	1	0.0144112	0	0	No	No	15.12	23.12	Yes	4	0.0659339	6	0.0954352	No	Yes	16.76	30.51	Yes	1	0.0177425	1	0.0138729	No	No	20.39	29.93	Yes	1	0.0164818	2	0.0271429	No	Yes	19.14
chr7	24659670	24708279	+	MPP6	uc003swx.3	chr7:24613212-24659670|chr7:24708279-24718749	2	0.0322506	15	0.226244	Yes	Yes	11.91	20.82	Yes	9	0.129701	4	0.0601632	Yes	No	11.85	18.24	Yes	4	0.0659339	14	0.222682	Yes	Yes	11.17	22.4	Yes	5	0.0887124	12	0.166474	Yes	Yes	12.39	20.39	Yes	2	0.0329636	10	0.135714	Yes	Yes	8.02
chr6	76344422	76388643	+	SENP6	uc003pid.4	chr6:76343442-76344422|chr6:76388643-76405519	1	0.0161253	7	0.105581	Yes	Yes	24.62	24.43	No	2	0.0288224	0	0	No	No	15.48	15.96	Yes	3	0.0494505	1	0.0159059	No	No	15.64	19.3	Yes	0	0	1	0.0138729	No	Yes	18.12	24.73	Yes	1	0.0164818	0	0	No	No	16.61
chr13	33306237	33309467	+	PDS5B	uc010abf.3	chr13:33284243-33306237|chr13:33309467-33315217	1	0.0161253	0	0	No	No	12.98	8.75	No	1	0.0144112	0	0	No	No	8.1	3.23	No	0	0	1	0.0159059	No	Yes	7	11.93	Yes	0	0	1	0.0138729	No	Yes	8.14	8.46	Yes	1	0.0164818	1	0.0135714	No	No	8.31
chr2	160636515	160637509	-	CD302	uc002uba.3	chr2:160634475-160636515|chr2:160637509-160639869	1	0.0161253	1	0.0150829	No	No	78.54	34.61	No	2	0.0288224	0	0	No	No	69.12	29.28	No	8	0.131868	1	0.0159059	Yes	No	100.05	58.08	No	0	0	0	0	No	No	66.39	22.71	No	1	0.0164818	1	0.0135714	No	No	99.66
chr10	27821435	27822923	+	RAB18	uc001itv.4	chr10:27815818-27821435|chr10:27822923-27826804	2	0.0322506	2	0.0301659	No	No	18.82	25.65	Yes	3	0.0432336	1	0.0150408	No	No	15.68	24.58	Yes	4	0.0659339	2	0.0318117	No	No	15.66	28.19	Yes	4	0.0709699	4	0.0554914	No	No	16.53	24.52	Yes	2	0.0329636	1	0.0135714	No	No	17.82
chr15	59323002	59323901	+	RNF111	uc002afs.4	chr15:59280267-59323002|chr15:59323901-59344503	1	0.0161253	1	0.0150829	No	No	8.84	5.07	No	2	0.0288224	6	0.0902448	No	Yes	5.37	5.29	No	4	0.0659339	5	0.0795294	No	Yes	4.55	7.07	Yes	0	0	1	0.0138729	No	Yes	5.44	4.95	No	2	0.0329636	3	0.0407143	No	Yes	6.03
chr3	155547476	155551830	-	SLC33A1	uc003fan.4	chr3:155546166-155547476|chr3:155551830-155560220	2	0.0322506	1	0.0150829	No	No	17.57	25.51	Yes	2	0.0288224	0	0	No	No	16.39	34.32	Yes	1	0.0164835	2	0.0318117	No	Yes	16.84	27.93	Yes	4	0.0709699	4	0.0554914	No	No	16.65	21.11	Yes	1	0.0164818	3	0.0407143	No	Yes	15.26
chr9	88920106	88924932	-	ZCCHC6	uc010mqe.3	chr9:88919862-88920106|chr9:88924932-88925620	8	0.129002	12	0.180995	Yes	Yes	29.15	15.54	No	9	0.129701	5	0.075204	Yes	No	16.73	8.87	No	30	0.494505	17	0.2704	Yes	No	37.89	24.78	No	7	0.124197	5	0.0693643	Yes	No	31.2	30.3	No	10	0.164818	5	0.0678571	Yes	No	28.47
chr19	45528586	45528995	+	RELB	uc021uvp.1	chr19:45525468-45528586|chr19:45528995-45532145	2	0.0322506	1	0.0150829	No	No	5.87	3.74	No	3	0.0432336	1	0.0150408	No	No	2.68	12.09	Yes	2	0.032967	3	0.0477176	No	Yes	0.97	4.76	Yes	3	0.0532274	6	0.0832371	No	Yes	4.2	7.45	Yes	4	0.0659272	2	0.0271429	No	No	3.69
chr10	61844359	61845011	-	ANK3	uc001jkw.3	chr10:61843375-61844359|chr10:61845011-61846434	4	0.0645012	0	0	No	No	32.72	2.5	No	9	0.129701	0	0	Yes	No	17.76	3.09	No	2	0.032967	0	0	No	No	10.65	5.97	No	2	0.035485	0	0	No	No	6.93	1.96	No	2	0.0329636	1	0.0135714	No	No	7.33
chr10	95790439	95792009	+	PLCE1	uc001kjk.3	chr10:95754015-95790439|chr10:95792009-95891930	0	0	3	0.0452488	No	Yes	2.66	9.33	Yes	1	0.0144112	3	0.0451224	No	Yes	0.82	3.98	Yes	0	0	3	0.0477176	No	Yes	0.37	1.46	Yes	0	0	0	0	No	No	1.54	3.61	Yes	2	0.0329636	1	0.0135714	No	No	1.27
chr17	40652724	40653322	+	ATP6V0A1	uc002hzq.3	chr17:40651060-40652724|chr17:40653322-40659537	0	0	6	0.0904977	No	Yes	17.77	24.23	Yes	1	0.0144112	7	0.105286	Yes	Yes	13.42	37.69	Yes	3	0.0494505	1	0.0159059	No	No	8.89	18.26	Yes	6	0.106455	3	0.0416186	Yes	No	19.95	29.62	Yes	1	0.0164818	1	0.0135714	No	No	13.83
chr7	74603795	74604975	-	LOC100093631	uc003ubx.4	chr7:74603017-74603795|chr7:74604975-74606257	0	0	0	0	No	No	34.57	30.76	No	1	0.0144112	0	0	No	No	18.9	28.27	Yes	0	0	2	0.0318117	No	Yes	14.39	23.57	Yes	1	0.0177425	0	0	No	No	11.82	11.5	No	0	0	0	0	No	No	17.46
chr1	85816097	85824530	-	DDAH1	uc010osb.2	chr1:85790566-85816097|chr1:85824530-85870063	0	0	4	0.0603318	No	Yes	28.55	86.57	Yes	2	0.0288224	0	0	No	No	38.12	51.81	Yes	1	0.0164835	0	0	No	No	29.25	43.51	Yes	3	0.0532274	1	0.0138729	No	No	22.31	15.68	No	0	0	0	0	No	No	24.5
chr10	52193235	52350007	-	SGMS1	uc001jje.3	chr10:52104105-52193235|chr10:52350007-52383466	1	0.0161253	10	0.150829	Yes	Yes	19.75	22.69	Yes	9	0.129701	5	0.075204	Yes	No	12.26	21.97	Yes	17	0.280219	10	0.159059	Yes	No	20.12	24.43	Yes	2	0.035485	3	0.0416186	No	Yes	18.36	17.89	No	2	0.0329636	0	0	No	No	15.49
chr5	38991050	39021238	-	RICTOR	uc003jlo.2	chr5:38982138-38991050|chr5:39021238-39074212	3	0.0483759	11	0.165912	Yes	Yes	15.14	8.53	No	7	0.100878	1	0.0150408	Yes	No	9.71	9.58	No	8	0.131868	3	0.0477176	Yes	No	10.1	15.75	Yes	1	0.0177425	1	0.0138729	No	No	10.36	15.19	Yes	4	0.0659272	2	0.0271429	No	No	11.55
chr14	31602443	31602881	-	HECTD1	uc001wrc.1	chr14:31598654-31602443|chr14:31602881-31604077	2	0.0322506	3	0.0452488	No	Yes	58.02	68.84	Yes	4	0.0576448	0	0	No	No	51.72	31.03	No	3	0.0494505	1	0.0159059	No	No	75.62	41.45	No	2	0.035485	2	0.0277457	No	No	63.12	87.94	Yes	0	0	0	0	No	No	45.59
chr7	148543561	148544397	-	EZH2	uc003wfb.2	chr7:148529842-148543561|chr7:148544397-148581255	1	0.0161253	12	0.180995	Yes	Yes	4.15	20.02	Yes	1	0.0144112	7	0.105286	Yes	Yes	2.6	12.5	Yes	1	0.0164835	5	0.0795294	No	Yes	0.99	12.13	Yes	2	0.035485	7	0.09711	No	Yes	5.33	13.38	Yes	2	0.0329636	10	0.135714	Yes	Yes	3.17
chr2	208841374	208842310	-	PLEKHM3	uc002vcl.2	chr2:208811236-208841374|chr2:208842310-208865753	8	0.129002	3	0.0452488	Yes	No	5.23	1.92	No	8	0.11529	2	0.0300816	Yes	No	3.62	2.25	No	9	0.148351	6	0.0954352	Yes	No	2.99	3.59	Yes	5	0.0887124	4	0.0554914	No	No	2.84	2.82	No	13	0.214263	4	0.0542857	Yes	No	3.26
chr6	42541471	42562042	+	UBR2	uc003osf.3	chr6:42532135-42541471|chr6:42562042-42571325	1	0.0161253	1	0.0150829	No	No	25.73	16.93	No	0	0	0	0	No	No	18.38	16.92	No	2	0.032967	1	0.0159059	No	No	22.72	23	Yes	1	0.0177425	2	0.0277457	No	Yes	22.05	25.44	Yes	2	0.0329636	0	0	No	No	19.58
chr15	25650607	25657118	-	UBE3A	uc001zaq.3	chr15:25620910-25650607|chr15:25657118-25683635	42	0.677262	36	0.542986	Yes	No	31.35	26.43	No	42	0.605271	45	0.676836	Yes	Yes	18.65	30.08	Yes	74	1.21978	40	0.636235	Yes	No	24	37.63	Yes	23	0.408077	21	0.29133	Yes	No	22.77	24.03	Yes	40	0.659272	25	0.339286	Yes	No	22.19
chr3	197557640	197566268	+	LRCH3	uc003fyj.1	chr3:197556544-197557640|chr3:197566268-197574279	3	0.0483759	3	0.0452488	No	No	13.76	9.76	No	2	0.0288224	0	0	No	No	8.32	9.19	Yes	2	0.032967	0	0	No	No	8.54	11.82	Yes	3	0.0532274	1	0.0138729	No	No	8.11	9.54	Yes	3	0.0494454	1	0.0135714	No	No	9.4
chr2	165548730	165561615	-	COBLL1	uc002uco.3	chr2:165542542-165548730|chr2:165561615-165578584	1	0.0161253	0	0	No	No	30.7	28.35	No	3	0.0432336	1	0.0150408	No	No	29.75	19.91	No	3	0.0494505	2	0.0318117	No	No	52.22	20.81	No	0	0	1	0.0138729	No	Yes	34.17	11.45	No	1	0.0164818	1	0.0135714	No	No	23.08
chr1	93687165	93730458	+	CCDC18	uc021opx.1	chr1:93683426-93687165|chr1:93730458-93744019	0	0	3	0.0452488	No	Yes	3.88	4.06	Yes	0	0	4	0.0601632	No	Yes	2.3	3.16	Yes	0	0	0	0	No	No	3.67	6.66	Yes	1	0.0177425	0	0	No	No	3.27	3.91	Yes	1	0.0164818	1	0.0135714	No	No	2.13
chr12	94562928	94580249	+	PLXNC1	uc001tdc.3	chr12:94543809-94562928|chr12:94580249-94603365	6	0.0967517	5	0.0754147	No	No	9.38	21.13	Yes	3	0.0432336	4	0.0601632	No	Yes	4.08	17.41	Yes	4	0.0659339	5	0.0795294	No	Yes	2.03	10.91	Yes	5	0.0887124	4	0.0554914	No	No	8.45	17.23	Yes	4	0.0659272	5	0.0678571	No	Yes	6.05
chr5	109103235	109110666	+	MAN2A1	uc003kou.1	chr5:109091157-109103235|chr5:109110666-109117096	0	0	1	0.0150829	No	Yes	28.97	38.83	Yes	1	0.0144112	1	0.0150408	No	Yes	23.38	40.18	Yes	0	0	0	0	No	No	32.25	31.1	No	0	0	1	0.0138729	No	Yes	33.8	42.99	Yes	1	0.0164818	2	0.0271429	No	Yes	29.26
chr2	86088303	86090608	-	ST3GAL5	uc002sqp.1	chr2:86075327-86088303|chr2:86090608-86094727	3	0.0483759	2	0.0301659	No	No	8.69	3.95	No	2	0.0288224	2	0.0300816	No	Yes	5.65	11.25	Yes	3	0.0494505	3	0.0477176	No	No	5.85	6.79	Yes	3	0.0532274	1	0.0138729	No	No	5.38	5.03	No	0	0	1	0.0135714	No	Yes	5.15
chr7	131113791	131130662	+	MKLN1	uc011kpl.2	chr7:131099469-131113791|chr7:131130662-131147975	3	0.0483759	1	0.0150829	No	No	29.44	20.01	No	5	0.072056	2	0.0300816	No	No	19.88	35.08	Yes	2	0.032967	1	0.0159059	No	No	21.37	20.45	No	0	0	0	0	No	No	21.88	24.17	Yes	0	0	3	0.0407143	No	Yes	20.37
chr22	46125304	46136418	+	ATXN10	uc003bgm.2	chr22:46114373-46125304|chr22:46136418-46202838	3	0.0483759	8	0.120664	Yes	Yes	19.86	18.34	No	8	0.11529	13	0.19553	Yes	Yes	17.46	31.68	Yes	19	0.313186	13	0.206776	Yes	No	12.39	21.31	Yes	7	0.124197	5	0.0693643	Yes	No	18.71	27.06	Yes	9	0.148336	17	0.230714	Yes	Yes	16.6
chr14	32559707	32563592	+	ARHGAP5	uc001wrl.3	chr14:32546259-32559707|chr14:32563592-32586345	15	0.241879	53	0.799396	Yes	Yes	26.44	28.8	Yes	12	0.172934	27	0.406102	Yes	Yes	16.57	13.42	No	36	0.593406	23	0.365835	Yes	No	20.13	15.34	No	16	0.28388	30	0.416186	Yes	Yes	19.06	21.21	Yes	14	0.230745	79	1.07214	Yes	Yes	17.38
chr11	73418464	73427407	-	RAB6A	uc021qnd.1	chr11:73390765-73418464|chr11:73427407-73429829	0	0	0	0	No	No	44.36	45.58	Yes	1	0.0144112	1	0.0150408	No	Yes	32.85	24.57	No	1	0.0164835	0	0	No	No	26.43	37.53	Yes	0	0	0	0	No	No	29.27	35.7	Yes	0	0	0	0	No	No	42.02
chr8	120800577	120810086	-	TAF2	uc003you.3	chr8:120797506-120800577|chr8:120810086-120814033	1	0.0161253	1	0.0150829	No	No	9.36	11.7	Yes	4	0.0576448	3	0.0451224	No	No	6.42	18.22	Yes	2	0.032967	3	0.0477176	No	Yes	5.67	17.98	Yes	1	0.0177425	2	0.0277457	No	Yes	10.05	18.63	Yes	1	0.0164818	2	0.0271429	No	Yes	7.5
chr1	171492359	171496983	+	PRRC2C	uc001ghr.1	chr1:171491398-171492359|chr1:171496983-171501481	0	0	2	0.0301659	No	Yes	51.36	67.43	Yes	4	0.0576448	1	0.0150408	No	No	32.62	60.48	Yes	1	0.0164835	0	0	No	No	20.31	49.72	Yes	0	0	1	0.0138729	No	Yes	29.19	33.94	Yes	1	0.0164818	4	0.0542857	No	Yes	33.89
chr15	85657103	85658718	+	PDE8A	uc021stv.1	chr15:85656678-85657103|chr15:85658718-85659214	3	0.0483759	1	0.0150829	No	No	19.83	14.56	No	10	0.144112	4	0.0601632	Yes	No	15.08	22.12	Yes	6	0.0989009	6	0.0954352	No	No	17.97	17.6	No	3	0.0532274	0	0	No	No	14.91	12.54	No	6	0.0988907	1	0.0135714	No	No	13.62
chr4	3317796	3319778	+	RGS12	uc003ggu.2	chr4:3294826-3317796|chr4:3319778-3344663	0	0	4	0.0603318	No	Yes	11.28	14.98	Yes	0	0	0	0	No	No	8.61	15.69	Yes	0	0	1	0.0159059	No	Yes	7.43	13.67	Yes	0	0	1	0.0138729	No	Yes	8.21	15	Yes	2	0.0329636	2	0.0271429	No	No	8.11
chr8	17726056	17743080	-	FGL1	uc003wxx.3	chr8:17722260-17726056|chr8:17743080-17749189	0	0	2	0.0301659	No	Yes	826.04	1293.38	Yes	0	0	1	0.0150408	No	Yes	1153.9	717.52	No	1	0.0164835	1	0.0159059	No	No	1093.36	669.97	No	2	0.035485	1	0.0138729	No	No	1058.86	1341.93	Yes	2	0.0329636	0	0	No	No	3438.59
chr11	33307958	33309057	+	HIPK3	uc031pzm.1	chr11:33278298-33307958|chr11:33309057-33350055	58	0.935267	102	1.53846	Yes	Yes	34.54	27.25	No	61	0.879084	42	0.631714	Yes	No	20.51	20.54	Yes	63	1.03846	56	0.890729	Yes	No	24.43	22.62	No	44	0.780669	59	0.818498	Yes	Yes	21.54	19.52	No	63	1.03835	68	0.922857	Yes	No	26.57
chr7	22259484	22357656	-	RAPGEF5	uc003svg.3	chr7:22233651-22259484|chr7:22357656-22396448	0	0	0	0	No	No	21.14	13.27	No	0	0	0	0	No	No	15.37	12.32	No	0	0	0	0	No	No	9.28	15.01	Yes	1	0.0177425	1	0.0138729	No	No	15.62	23.43	Yes	1	0.0164818	1	0.0135714	No	No	13.05
chr2	211438021	211447433	+	CPS1	uc010fur.3	chr2:211421583-211438021|chr2:211447433-211452781	1	0.0161253	0	0	No	No	511.71	319.91	No	1	0.0144112	0	0	No	No	1618.85	175.15	No	3	0.0494505	0	0	No	No	1160.49	493.06	No	0	0	0	0	No	No	576.94	39.07	No	0	0	0	0	No	No	465.73
chr6	90461149	90472249	-	MDN1	uc003pnn.1	chr6:90460251-90461149|chr6:90472249-90481279	0	0	0	0	No	No	11.73	12.51	Yes	0	0	2	0.0300816	No	Yes	9.17	13.36	Yes	0	0	1	0.0159059	No	Yes	19.8	9.05	No	1	0.0177425	3	0.0416186	No	Yes	9.9	12.21	Yes	0	0	2	0.0271429	No	Yes	9.13
chr15	49528047	49531564	+	GALK2	uc001zxi.1	chr15:49509510-49528047|chr15:49531564-49574183	10	0.161253	13	0.196078	Yes	Yes	9.72	12.57	Yes	13	0.187346	6	0.0902448	Yes	No	6.38	19.82	Yes	12	0.197802	18	0.286306	Yes	Yes	6.73	10.56	Yes	2	0.035485	5	0.0693643	No	Yes	8.62	12.15	Yes	4	0.0659272	4	0.0542857	No	No	7.06
chr19	47767859	47768203	+	CCDC9	uc010xym.2	chr19:47764096-47767859|chr19:47768203-47769867	7	0.112877	4	0.0603318	Yes	No	3.64	3.49	No	9	0.129701	6	0.0902448	Yes	No	2.4	3.98	Yes	13	0.214285	4	0.0636235	Yes	No	2.52	4.3	Yes	1	0.0177425	1	0.0138729	No	No	2.47	3.33	Yes	2	0.0329636	1	0.0135714	No	No	2.28
chr5	122881110	122893258	+	CSNK1G3	uc003ktn.4	chr5:122848264-122881110|chr5:122893258-122909086	37	0.596636	22	0.331825	Yes	No	12.23	9.4	No	28	0.403514	32	0.481306	Yes	Yes	9.1	8.71	No	38	0.626372	43	0.683952	Yes	Yes	7.83	13.14	Yes	36	0.638729	19	0.263584	Yes	No	8.8	14.34	Yes	27	0.445008	50	0.678571	Yes	Yes	9.99
chr20	33315062	33324562	-	NCOA6	uc002xav.3	chr20:33303169-33315062|chr20:33324562-33328166	2	0.0322506	0	0	No	No	5.75	4.93	No	0	0	0	0	No	No	3.58	3.76	Yes	3	0.0494505	1	0.0159059	No	No	2.2	5.98	Yes	0	0	0	0	No	No	3.84	5.39	Yes	1	0.0164818	0	0	No	No	3.85
chr9	128432096	128434922	-	MAPKAP1	uc004bpv.3	chr9:128420078-128432096|chr9:128434922-128469249	0	0	1	0.0150829	No	Yes	18.2	27.07	Yes	0	0	1	0.0150408	No	Yes	15.01	12.52	No	0	0	2	0.0318117	No	Yes	13.46	21.15	Yes	1	0.0177425	3	0.0416186	No	Yes	15.06	19.14	Yes	1	0.0164818	3	0.0407143	No	Yes	14.81
chr12	23998916	24048958	-	SOX5	uc001rfw.3	chr12:23908658-23998916|chr12:24048958-24102497	7	0.112877	9	0.135747	Yes	Yes	7.27	7.32	Yes	29	0.417925	9	0.135367	Yes	No	7.81	2.76	No	102	1.68132	20	0.318117	Yes	No	18.17	5.53	No	21	0.372592	6	0.0832371	Yes	No	9.74	4.81	No	19	0.313154	2	0.0271429	Yes	No	5.57
chr8	87381167	87393858	+	WWP1	uc003ydt.3	chr8:87355159-87381167|chr8:87393858-87410570	1	0.0161253	0	0	No	No	43.76	24.57	No	0	0	2	0.0300816	No	Yes	30.16	33.95	Yes	8	0.131868	5	0.0795294	Yes	No	39.92	59.77	Yes	3	0.0532274	2	0.0277457	No	No	49.33	59.25	Yes	3	0.0494454	1	0.0135714	No	No	39.32
chr19	1032390	1032695	+	CNN2	uc002lqt.1	chr19:1031191-1032390|chr19:1032695-1036414	1	0.0161253	0	0	No	No	30.89	5.54	No	0	0	0	0	No	No	16.77	12.35	No	2	0.032967	0	0	No	No	8.27	21.21	Yes	1	0.0177425	1	0.0138729	No	No	15.47	16.91	Yes	2	0.0329636	0	0	No	No	15.69
chr9	86293355	86301070	-	UBQLN1	uc004amv.3	chr9:86292876-86293355|chr9:86301070-86322414	6	0.0967517	5	0.0754147	No	No	27.75	47.92	Yes	7	0.100878	0	0	Yes	No	24.27	36.13	Yes	9	0.148351	8	0.127247	Yes	No	19.49	43.09	Yes	3	0.0532274	7	0.09711	No	Yes	28.48	53.09	Yes	5	0.082409	2	0.0271429	No	No	25.26
chr17	37646809	37649143	+	CDK12	uc010wef.1	chr17:37628016-37646809|chr17:37649143-37650776	1	0.0161253	0	0	No	No	12.81	17.96	Yes	1	0.0144112	0	0	No	No	9.19	12.55	Yes	3	0.0494505	1	0.0159059	No	No	6.38	17.56	Yes	2	0.035485	0	0	No	No	10.28	17.65	Yes	2	0.0329636	1	0.0135714	No	No	8.91
chr3	145838898	145842016	-	PLOD2	uc011bnm.1	chr3:145828235-145838898|chr3:145842016-145878575	11	0.177378	100	1.50829	Yes	Yes	36.43	213.32	Yes	7	0.100878	29	0.436183	Yes	Yes	35.37	124.93	Yes	33	0.543955	19	0.302212	Yes	No	30.03	68.18	Yes	12	0.21291	31	0.430059	Yes	Yes	31.09	59.81	Yes	6	0.0988907	16	0.217143	Yes	Yes	29.99
chr3	37170553	37190529	-	LRRFIP2	uc011ayf.1	chr3:37163182-37170553|chr3:37190529-37216029	0	0	0	0	No	No	18.86	18.74	No	0	0	0	0	No	No	12.83	13.46	Yes	5	0.0824174	3	0.0477176	No	No	17.15	20.51	Yes	1	0.0177425	1	0.0138729	No	No	14.63	19.11	Yes	0	0	1	0.0135714	No	Yes	13.52
chr12	459786	463400	-	KDM5A	uc001qif.1	chr12:443588-459786|chr12:463400-464323	0	0	0	0	No	No	17.26	12.47	No	0	0	0	0	No	No	10.32	10.73	Yes	3	0.0494505	1	0.0159059	No	No	9.67	12.27	Yes	2	0.035485	1	0.0138729	No	No	8.5	6.62	No	0	0	1	0.0135714	No	Yes	11.78
chr17	79580343	79596831	-	NPLOC4	uc002kat.4	chr17:79577284-79580343|chr17:79596831-79603941	0	0	2	0.0301659	No	Yes	19.58	46.99	Yes	0	0	7	0.105286	Yes	Yes	16.66	61.05	Yes	0	0	1	0.0159059	No	Yes	10.94	28.99	Yes	0	0	0	0	No	No	16.6	40.25	Yes	0	0	1	0.0135714	No	Yes	15.34
chr17	19554859	19575269	+	ALDH3A2	uc002gwa.1	chr17:19552437-19554859|chr17:19575269-19576463	1	0.0161253	0	0	No	No	89.57	97.28	Yes	1	0.0144112	0	0	No	No	69.03	95.7	Yes	1	0.0164835	0	0	No	No	120.98	101.28	No	0	0	0	0	No	No	93.47	67.67	No	1	0.0164818	0	0	No	No	70.27
chr5	145197456	145205763	-	PRELID2	uc003lno.1	chr5:145176110-145197456|chr5:145205763-145214739	4	0.0645012	3	0.0452488	No	No	2.48	4.3	Yes	4	0.0576448	3	0.0451224	No	No	1.58	7.5	Yes	3	0.0494505	1	0.0159059	No	No	1.42	2.97	Yes	2	0.035485	1	0.0138729	No	No	2.21	3.04	Yes	3	0.0494454	9	0.122143	Yes	Yes	1.6
chr18	55278868	55283207	-	NARS	uc002lgs.2	chr18:55276675-55278868|chr18:55283207-55287800	0	0	1	0.0150829	No	Yes	42.86	105.85	Yes	0	0	0	0	No	No	39.07	140.09	Yes	4	0.0659339	1	0.0159059	No	No	28.5	92.66	Yes	0	0	0	0	No	No	40.31	69.88	Yes	3	0.0494454	0	0	No	No	37.62
chr5	153409048	153414527	-	FAM114A2	uc003lvb.3	chr5:153407843-153409048|chr5:153414527-153417852	8	0.129002	1	0.0150829	Yes	No	9.1	8.78	No	3	0.0432336	0	0	No	No	7.1	9.91	Yes	5	0.0824174	0	0	No	No	6.42	9.62	Yes	3	0.0532274	0	0	No	No	7.5	12.7	Yes	3	0.0494454	0	0	No	No	7.97
chr15	50940883	50955243	-	TRPM7	uc001zyt.4	chr15:50935750-50940883|chr15:50955243-50978727	7	0.112877	1	0.0150829	Yes	No	26.45	36.71	Yes	4	0.0576448	1	0.0150408	No	No	15.96	22.62	Yes	5	0.0824174	5	0.0795294	No	No	20.72	32.59	Yes	0	0	0	0	No	No	21.41	16.54	No	1	0.0164818	0	0	No	No	19.32
chr16	15091609	15092262	+	PDXDC1	uc010uzl.2	chr16:15068661-15091609|chr16:15092262-15095632	0	0	0	0	No	No	37.86	56.83	Yes	4	0.0576448	0	0	No	No	44.85	78.27	Yes	1	0.0164835	1	0.0159059	No	No	42.22	36.22	No	0	0	0	0	No	No	40.98	38.68	No	1	0.0164818	0	0	No	No	34.6
chr12	9321464	9322187	-	PZP	uc001qvl.3	chr12:9318798-9321464|chr12:9322187-9333578	2	0.0322506	0	0	No	No	2.83	0.16	No	7	0.100878	0	0	Yes	No	8.22	0.09	No	3	0.0494505	0	0	No	No	13.85	0.31	No	0	0	0	0	No	No	2.45	0.14	No	7	0.115373	0	0	Yes	No	32.06
chr5	153413350	153414527	-	FAM114A2	uc003lvb.3	chr5:153409140-153413350|chr5:153414527-153417852	12	0.193503	4	0.0603318	Yes	No	9.1	8.78	No	16	0.230579	1	0.0150408	Yes	No	7.1	9.91	Yes	18	0.296703	7	0.111341	Yes	No	6.42	9.62	Yes	16	0.28388	11	0.152601	Yes	No	7.5	12.7	Yes	9	0.148336	3	0.0407143	Yes	No	7.97
chr8	17123415	17143936	+	VPS37A	uc003wxj.3	chr8:17104878-17123415|chr8:17143936-17152495	1	0.0161253	9	0.135747	Yes	Yes	10.48	22.59	Yes	0	0	5	0.075204	No	Yes	7.84	19.65	Yes	1	0.0164835	3	0.0477176	No	Yes	6.94	10.53	Yes	2	0.035485	2	0.0277457	No	No	7.43	18.08	Yes	0	0	3	0.0407143	No	Yes	7.9
chr17	49278952	49280589	-	MBTD1	uc002itr.4	chr17:49272722-49278952|chr17:49280589-49281151	0	0	0	0	No	No	10.08	9.14	No	2	0.0288224	1	0.0150408	No	No	6.54	9.06	Yes	8	0.131868	0	0	Yes	No	8.32	11.12	Yes	0	0	3	0.0416186	No	Yes	7.72	11.35	Yes	1	0.0164818	1	0.0135714	No	No	6.68
chr9	88284399	88327481	-	AGTPBP1	uc010mqc.3	chr9:88275888-88284399|chr9:88327481-88356689	1	0.0161253	11	0.165912	Yes	Yes	9.14	8.59	No	4	0.0576448	3	0.0451224	No	No	5.57	3.37	No	2	0.032967	12	0.19087	Yes	Yes	3.78	9.12	Yes	1	0.0177425	2	0.0277457	No	Yes	6.32	9.52	Yes	4	0.0659272	20	0.271429	Yes	Yes	6.92
chr13	61013821	61041513	+	TDRD3	uc010aef.2	chr13:60971144-61013821|chr13:61041513-61057908	12	0.193503	10	0.150829	Yes	No	9.59	5.89	No	3	0.0432336	8	0.120326	Yes	Yes	7.17	6.14	No	12	0.197802	8	0.127247	Yes	No	6.05	7.33	Yes	3	0.0532274	6	0.0832371	No	Yes	7.56	9.83	Yes	5	0.082409	3	0.0407143	No	No	6.55
chr14	31416295	31425448	-	STRN3	uc001wqu.2	chr14:31405830-31416295|chr14:31425448-31495109	1	0.0161253	1	0.0150829	No	No	14.58	18.82	Yes	0	0	3	0.0451224	No	Yes	11.76	7.91	No	1	0.0164835	0	0	No	No	14.16	10.49	No	0	0	2	0.0277457	No	Yes	14.47	25.83	Yes	1	0.0164818	2	0.0271429	No	Yes	12.89
chr15	93480747	93499879	+	CHD2	uc002bso.1	chr15:93472321-93480747|chr15:93499879-93510554	5	0.0806265	0	0	No	No	62.58	33.63	No	0	0	1	0.0150408	No	Yes	32.31	28.71	No	0	0	2	0.0318117	No	Yes	35.56	48.86	Yes	0	0	0	0	No	No	31.91	32.48	Yes	1	0.0164818	0	0	No	No	33.38
chr3	47762155	47787483	-	SMARCC1	uc003crq.2	chr3:47755980-47762155|chr3:47787483-47814306	0	0	2	0.0301659	No	Yes	15.6	15.47	No	0	0	2	0.0300816	No	Yes	9.63	11.81	Yes	0	0	1	0.0159059	No	Yes	7.79	23.85	Yes	0	0	1	0.0138729	No	Yes	12.83	23.06	Yes	1	0.0164818	0	0	No	No	13.7
chr14	73614502	73614802	+	PSEN1	uc001xnv.3	chr14:73603291-73614502|chr14:73614802-73637504	2	0.0322506	3	0.0452488	No	Yes	13.29	17.94	Yes	2	0.0288224	0	0	No	No	9.02	8.74	No	1	0.0164835	2	0.0318117	No	Yes	9.08	9.33	Yes	2	0.035485	2	0.0277457	No	No	10.53	13.46	Yes	6	0.0988907	3	0.0407143	No	No	10.58
chr8	17570722	17581342	-	MTUS1	uc010lsy.3	chr8:17542051-17570722|chr8:17581342-17581610	4	0.0645012	6	0.0904977	No	Yes	22.9	39.14	Yes	5	0.072056	2	0.0300816	No	No	20.47	25.09	Yes	6	0.0989009	2	0.0318117	No	No	21.54	22.22	Yes	1	0.0177425	4	0.0554914	No	Yes	27.24	39.07	Yes	11	0.1813	4	0.0542857	Yes	No	32.92
chr1	146661755	146696658	-	FMO5	uc001eph.4	chr1:146656209-146661755|chr1:146696658-146696868	1	0.0161253	0	0	No	No	159.79	117.05	No	0	0	1	0.0150408	No	Yes	128.75	290.9	Yes	1	0.0164835	0	0	No	No	258.61	255.26	No	0	0	0	0	No	No	229.68	210.83	No	0	0	0	0	No	No	130.79
chr4	54280781	54294350	+	FIP1L1	uc003gzy.3	chr4:54266006-54280781|chr4:54294350-54308819	3	0.0483759	10	0.150829	Yes	Yes	71.06	24.79	No	5	0.072056	2	0.0300816	No	No	58.9	16.31	No	5	0.0824174	5	0.0795294	No	No	30.43	41.57	Yes	1	0.0177425	1	0.0138729	No	No	27.61	25.61	No	5	0.082409	0	0	No	No	38.43
chr10	69785302	69804320	-	HERC4	uc001jnf.4	chr10:69773943-69785302|chr10:69804320-69832639	2	0.0322506	3	0.0452488	No	Yes	24.18	18.97	No	1	0.0144112	2	0.0300816	No	Yes	19.11	19.82	Yes	4	0.0659339	1	0.0159059	No	No	16.69	26.81	Yes	2	0.035485	0	0	No	No	17.31	25	Yes	0	0	3	0.0407143	No	Yes	17.9
chr9	110062421	110068928	+	RAD23B	uc011lwa.2	chr9:110045976-110062421|chr9:110068928-110073962	1	0.0161253	0	0	No	No	58.4	99.47	Yes	1	0.0144112	1	0.0150408	No	Yes	45.75	64.09	Yes	0	0	1	0.0159059	No	Yes	61.14	88.19	Yes	0	0	4	0.0554914	No	Yes	59.94	78.59	Yes	0	0	0	0	No	No	50.96
chr4	76711302	76711950	+	USO1	uc003hiu.3	chr4:76708355-76711302|chr4:76711950-76714842	0	0	0	0	No	No	42.85	26.28	No	1	0.0144112	1	0.0150408	No	Yes	38.87	37.86	No	3	0.0494505	3	0.0477176	No	No	35.63	35.34	No	1	0.0177425	6	0.0832371	No	Yes	40.56	54.87	Yes	2	0.0329636	1	0.0135714	No	No	42.94
chr1	151611363	151641111	+	SNX27	uc031ppc.1	chr1:151584857-151611363|chr1:151641111-151655831	1	0.0161253	3	0.0452488	No	Yes	14.61	27.28	Yes	0	0	6	0.0902448	No	Yes	10.5	36.66	Yes	2	0.032967	2	0.0318117	No	No	8.47	20.07	Yes	1	0.0177425	2	0.0277457	No	Yes	15.4	27.43	Yes	1	0.0164818	3	0.0407143	No	Yes	11.3
chr5	72354259	72373320	+	FCHO2	uc003kcl.3	chr5:72351934-72354259|chr5:72373320-72374006	3	0.0483759	1	0.0150829	No	No	24.36	15.89	No	5	0.072056	0	0	No	No	12.62	17.16	Yes	2	0.032967	2	0.0318117	No	No	14.93	20.13	Yes	1	0.0177425	0	0	No	No	17.7	20.69	Yes	6	0.0988907	0	0	No	No	17.23
chr17	80842020	80861354	+	TBCD	uc002kfx.1	chr17:80828256-80842020|chr17:80861354-80863811	2	0.0322506	1	0.0150829	No	No	9.84	22.34	Yes	0	0	1	0.0150408	No	Yes	6.2	15.19	Yes	2	0.032967	2	0.0318117	No	No	5.47	11.03	Yes	0	0	0	0	No	No	7.57	10.98	Yes	4	0.0659272	4	0.0542857	No	No	6.8
chr14	64988204	64990120	+	ZBTB1	uc001xhi.2	chr14:64971664-64988204|chr14:64990120-64998578	2	0.0322506	1	0.0150829	No	No	37.12	33.34	No	0	0	0	0	No	No	19.75	14.35	No	1	0.0164835	0	0	No	No	20.13	23.93	Yes	2	0.035485	1	0.0138729	No	No	21.96	26.91	Yes	0	0	2	0.0271429	No	Yes	23.22
chr1	220179447	220180680	-	EPRS	uc001hly.1	chr1:220178702-220179447|chr1:220180680-220184287	2	0.0322506	0	0	No	No	26.58	39.87	Yes	2	0.0288224	3	0.0451224	No	Yes	21.66	129.42	Yes	1	0.0164835	2	0.0318117	No	Yes	15.28	50.39	Yes	1	0.0177425	3	0.0416186	No	Yes	24.24	47.1	Yes	3	0.0494454	1	0.0135714	No	No	20.41
chr2	106761645	106782539	-	UXS1	uc002tdm.3	chr2:106746234-106761645|chr2:106782539-106810603	2	0.0322506	4	0.0603318	No	Yes	8.47	11.77	Yes	1	0.0144112	4	0.0601632	No	Yes	8.12	17.39	Yes	0	0	8	0.127247	Yes	Yes	3.83	11.85	Yes	1	0.0177425	7	0.09711	No	Yes	7.63	12.17	Yes	0	0	8	0.108571	Yes	Yes	7.62
chr16	10524467	10525312	+	ATF7IP2	uc002czu.3	chr16:10522873-10524467|chr16:10525312-10527381	0	0	1	0.0150829	No	Yes	6.09	2.95	No	2	0.0288224	0	0	No	No	4.56	3.36	No	12	0.197802	0	0	Yes	No	7.53	3.86	No	0	0	1	0.0138729	No	Yes	5.68	3.93	No	2	0.0329636	0	0	No	No	4.04
chr2	70406663	70409129	-	C2orf42	uc002sgh.3	chr2:70402909-70406663|chr2:70409129-70409798	1	0.0161253	0	0	No	No	3.96	3.06	No	8	0.11529	1	0.0150408	Yes	No	3.53	2.62	No	6	0.0989009	1	0.0159059	No	No	5.15	3.88	No	3	0.0532274	1	0.0138729	No	No	4.39	4.29	No	7	0.115373	4	0.0542857	Yes	No	3.73
chr9	99122435	99130587	-	SLC35D2	uc010msd.3	chr9:99114391-99122435|chr9:99130587-99145758	1	0.0161253	2	0.0301659	No	Yes	15.05	24.02	Yes	2	0.0288224	0	0	No	No	15.12	23.12	Yes	0	0	3	0.0477176	No	Yes	16.76	30.51	Yes	4	0.0709699	2	0.0277457	No	No	20.39	29.93	Yes	5	0.082409	0	0	No	No	19.14
chr2	203817281	203826149	+	ALS2CR8	uc010ftu.1	chr2:203807690-203817281|chr2:203826149-203831700	0	0	0	0	No	No	4.87	2.67	No	2	0.0288224	0	0	No	No	3.49	2.59	No	3	0.0494505	2	0.0318117	No	No	3.82	4.56	Yes	0	0	0	0	No	No	2.98	3.53	Yes	1	0.0164818	0	0	No	No	3.03
chr1	66378927	66384518	+	PDE4B	uc001dcn.3	chr1:66258313-66378927|chr1:66384518-66713142	3	0.0483759	2	0.0301659	No	No	13.58	14.12	Yes	5	0.072056	1	0.0150408	No	No	5.94	5.93	No	0	0	3	0.0477176	No	Yes	3.41	6.68	Yes	4	0.0709699	0	0	No	No	5.12	11.51	Yes	14	0.230745	1	0.0135714	Yes	No	3.2
chr5	95099211	95119667	+	RHOBTB3	uc003klm.3	chr5:95091465-95099211|chr5:95119667-95124465	0	0	1	0.0150829	No	Yes	22.5	32.23	Yes	3	0.0432336	1	0.0150408	No	No	16.75	32.08	Yes	4	0.0659339	0	0	No	No	21.27	38.76	Yes	1	0.0177425	0	0	No	No	20.12	23.97	Yes	2	0.0329636	0	0	No	No	21.54
chr1	225372992	225454471	+	DNAH14	uc001how.2	chr1:225355730-225372992|chr1:225454471-225458436	0	0	1	0.0150829	No	Yes	4.08	24.73	Yes	0	0	0	0	No	No	3.04	36.32	Yes	0	0	0	0	No	No	4.1	12.14	Yes	0	0	0	0	No	No	4.5	6.85	Yes	0	0	3	0.0407143	No	Yes	3.99
chr12	46622935	46637097	-	SLC38A1	uc001rpa.3	chr12:46602910-46622935|chr12:46637097-46660228	7	0.112877	5	0.0754147	Yes	No	17.38	21.41	Yes	13	0.187346	3	0.0451224	Yes	No	9.58	34.03	Yes	5	0.0824174	7	0.111341	Yes	Yes	5.55	20.76	Yes	10	0.177425	4	0.0554914	Yes	No	6.71	22.42	Yes	9	0.148336	4	0.0542857	Yes	No	13.31
chr13	41133645	41134997	-	FOXO1	uc010acc.1	chr13:41048232-41133645|chr13:41134997-41185157	2	0.0322506	0	0	No	No	15.52	5.63	No	1	0.0144112	0	0	No	No	9.12	5.48	No	4	0.0659339	0	0	No	No	9.12	8.63	No	0	0	0	0	No	No	8.17	6.39	No	2	0.0329636	1	0.0135714	No	No	10.02
chr3	41265511	41268843	+	CTNNB1	uc010hia.1	chr3:41237197-41265511|chr3:41268843-41274831	0	0	0	0	No	No	102.08	126.8	Yes	1	0.0144112	0	0	No	No	72.04	74.72	Yes	0	0	0	0	No	No	82.77	137.44	Yes	0	0	1	0.0138729	No	Yes	77.7	104.71	Yes	0	0	0	0	No	No	85.31
chr5	21491429	21497305	+	GUSBP1	uc011cnn.1	chr5:21461975-21491429|chr5:21497305-21501800	0	0	2	0.0301659	No	Yes	9.4	13.31	Yes	0	0	0	0	No	No	8.45	7.67	No	0	0	0	0	No	No	5.84	6.97	Yes	1	0.0177425	4	0.0554914	No	Yes	11.01	15.13	Yes	3	0.0494454	4	0.0542857	No	Yes	6.81
chr1	52293467	52299842	-	NRD1	uc009vzb.3	chr1:52291054-52293467|chr1:52299842-52301802	10	0.161253	3	0.0452488	Yes	No	34.52	34.91	Yes	6	0.0864672	0	0	No	No	32.06	74.17	Yes	13	0.214285	4	0.0636235	Yes	No	25.25	31.58	Yes	3	0.0532274	4	0.0554914	No	Yes	29.07	42.22	Yes	7	0.115373	1	0.0135714	Yes	No	30.82
chr6	108225832	108246136	-	SEC63	uc003psc.4	chr6:108224202-108225832|chr6:108246136-108250618	0	0	2	0.0301659	No	Yes	17.8	20.95	Yes	1	0.0144112	3	0.0451224	No	Yes	14.98	15.57	Yes	1	0.0164835	1	0.0159059	No	No	10.81	13.8	Yes	1	0.0177425	1	0.0138729	No	No	15.96	17.32	Yes	1	0.0164818	0	0	No	No	14.74
chr15	89656962	89659752	+	ABHD2	uc010ups.1	chr15:89631794-89656962|None	1	0.0161253	0	0	No	No	68.28	31.64	No	0	0	1	0.0150408	No	Yes	55.97	40.73	No	2	0.032967	2	0.0318117	No	No	54.28	60.73	Yes	0	0	0	0	No	No	74.37	51.97	No	1	0.0164818	0	0	No	No	73.37
chr3	186440225	186445133	+	KNG1	uc011bsa.2	chr3:186438004-186440225|chr3:186445133-186449333	6	0.0967517	3	0.0452488	No	No	528.53	594.25	Yes	5	0.072056	2	0.0300816	No	No	627.46	623.69	No	13	0.214285	1	0.0159059	Yes	No	1285.17	537.31	No	3	0.0532274	0	0	No	No	814.06	190.16	No	5	0.082409	0	0	No	No	693.01
chr3	108324181	108335504	+	DZIP3	uc003dxd.3	chr3:108308686-108324181|chr3:108335504-108343290	0	0	0	0	No	No	6.36	4.11	No	1	0.0144112	3	0.0451224	No	Yes	5.42	8.43	Yes	0	0	0	0	No	No	3.76	7.17	Yes	0	0	0	0	No	No	5.54	7.13	Yes	0	0	4	0.0542857	No	Yes	3.87
chr17	57842331	57851246	+	VMP1	uc002ixu.4	chr17:57816308-57842331|chr17:57851246-57886156	2	0.0322506	2	0.0301659	No	No	77.3	72.71	No	1	0.0144112	1	0.0150408	No	Yes	45.84	94.6	Yes	2	0.032967	0	0	No	No	25.5	86.2	Yes	4	0.0709699	2	0.0277457	No	No	62.78	133.85	Yes	0	0	0	0	No	No	48.7
chr8	27151596	27151827	-	TRIM35	uc003xfl.1	chr8:27147695-27151596|chr8:27151827-27155980	3	0.0483759	2	0.0301659	No	No	7.61	5.83	No	4	0.0576448	0	0	No	No	5.25	2.5	No	2	0.032967	2	0.0318117	No	No	5.77	5.29	No	0	0	2	0.0277457	No	Yes	5.39	4.54	No	2	0.0329636	0	0	No	No	7.65
chr12	93192667	93192862	-	EEA1	uc001tck.3	chr12:93181825-93192667|chr12:93192862-93195375	1	0.0161253	0	0	No	No	15.37	16.84	Yes	1	0.0144112	0	0	No	No	9.76	18.16	Yes	0	0	3	0.0477176	No	Yes	12.19	15.58	Yes	1	0.0177425	0	0	No	No	14	17.65	Yes	2	0.0329636	0	0	No	No	13.01
chr1	17907047	17930086	+	ARHGEF10L	uc009vpe.1	chr1:17866445-17907047|chr1:17930086-17934296	0	0	0	0	No	No	14.93	12.87	No	0	0	0	0	No	No	17.25	17.57	Yes	0	0	0	0	No	No	14.03	11	No	0	0	0	0	No	No	18.91	24.05	Yes	0	0	0	0	No	No	16.09
chr2	172782046	172809519	+	HAT1	uc002uhi.3	chr2:172779017-172782046|chr2:172809519-172821858	1	0.0161253	6	0.0904977	No	Yes	17.23	28.58	Yes	3	0.0432336	7	0.105286	Yes	Yes	15.9	44.05	Yes	1	0.0164835	5	0.0795294	No	Yes	12.19	30.09	Yes	3	0.0532274	3	0.0416186	No	No	16.25	25.14	Yes	0	0	17	0.230714	Yes	Yes	13.75
chr4	37633006	37640126	-	RELL1	uc003gsz.2	chr4:37592839-37633006|chr4:37640126-37648989	13	0.209629	9	0.135747	Yes	No	16.94	7.74	No	15	0.216168	24	0.360979	Yes	Yes	6.58	9.45	Yes	16	0.263736	15	0.238588	Yes	No	4.73	9.35	Yes	4	0.0709699	7	0.09711	No	Yes	5.7	8.22	Yes	12	0.197781	11	0.149286	Yes	No	7.4
chr1	200012901	200017946	+	NR5A2	uc001gvb.4	chr1:200008923-200012901|chr1:200017946-200080329	2	0.0322506	1	0.0150829	No	No	17.48	25.72	Yes	0	0	0	0	No	No	12.63	36.1	Yes	4	0.0659339	0	0	No	No	20.81	11.02	No	1	0.0177425	2	0.0277457	No	Yes	15.08	18.12	Yes	0	0	0	0	No	No	14.17
chr19	6702137	6702590	-	C3	uc002mfm.3	chr19:6697805-6702137|chr19:6702590-6707086	9	0.145128	5	0.0754147	Yes	No	1444.67	427.54	No	35	0.504392	6	0.0902448	Yes	No	1638.19	559.46	No	54	0.890108	14	0.222682	Yes	No	2003.5	689.97	No	18	0.319365	10	0.138729	Yes	No	2236.75	922.46	No	47	0.774644	1	0.0135714	Yes	No	2578.19
chr13	33091993	33101669	-	N4BP2L2	uc010abe.1	chr13:33018263-33091993|chr13:33101669-33111142	52	0.838515	23	0.346908	Yes	No	73.33	38.12	No	58	0.83585	20	0.300816	Yes	No	47.6	26.52	No	81	1.33516	34	0.5408	Yes	No	59.39	64.06	Yes	37	0.656472	37	0.513296	Yes	No	46.41	51.72	Yes	48	0.791126	17	0.230714	Yes	No	47.67
chr3	142144063	142145683	-	XRN1	uc003eus.3	chr3:142142484-142144063|chr3:142145683-142151502	4	0.0645012	1	0.0150829	No	No	33.64	23.9	No	1	0.0144112	0	0	No	No	19.78	38.75	Yes	5	0.0824174	2	0.0318117	No	No	27.94	27.65	No	0	0	1	0.0138729	No	Yes	26.05	27.62	Yes	2	0.0329636	1	0.0135714	No	No	24.01
chr8	141828375	141874498	-	PTK2	uc003yvr.3	chr8:141813749-141828375|chr8:141874498-141889569	0	0	6	0.0904977	No	Yes	20.32	25.71	Yes	4	0.0576448	7	0.105286	Yes	Yes	14.36	38.73	Yes	2	0.032967	3	0.0477176	No	Yes	14.77	36.19	Yes	1	0.0177425	1	0.0138729	No	No	16.73	31.03	Yes	2	0.0329636	2	0.0271429	No	No	14.82
chr5	38523520	38530768	-	LIFR	uc010ive.1	chr5:38512066-38523520|chr5:38530768-38556435	45	0.725638	2	0.0301659	Yes	No	88.76	1.1	No	49	0.706149	1	0.0150408	Yes	No	48.49	3.4	No	39	0.642856	12	0.19087	Yes	No	38.62	16.62	No	27	0.479047	9	0.124856	Yes	No	37.8	6.04	No	25	0.412045	5	0.0678571	Yes	No	28.53
chr7	87068982	87069718	-	ABCB4	uc003uiv.1	chr7:87060881-87068982|chr7:87069718-87072634	7	0.112877	6	0.0904977	Yes	No	82.56	30.65	No	21	0.302635	0	0	Yes	No	108.17	18.69	No	23	0.37912	8	0.127247	Yes	No	29.44	31.78	Yes	10	0.177425	2	0.0277457	Yes	No	60.43	11.38	No	12	0.197781	0	0	Yes	No	77.57
chr17	59853761	59857762	-	BRIP1	uc002izk.2	chr17:59821952-59853761|chr17:59857762-59858200	0	0	4	0.0603318	No	Yes	1.29	7.11	Yes	2	0.0288224	2	0.0300816	No	Yes	1.38	5.51	Yes	0	0	2	0.0318117	No	Yes	0.88	5.39	Yes	1	0.0177425	1	0.0138729	No	No	1.98	1.68	No	0	0	3	0.0407143	No	Yes	0.59
chr3	155545970	155560408	-	SLC33A1	uc003fan.4	chr3:155544608-155545970|chr3:155560408-155571011	0	0	2	0.0301659	No	Yes	17.57	25.51	Yes	0	0	4	0.0601632	No	Yes	16.39	34.32	Yes	1	0.0164835	0	0	No	No	16.84	27.93	Yes	1	0.0177425	1	0.0138729	No	No	16.65	21.11	Yes	1	0.0164818	0	0	No	No	15.26
chr9	123751323	123753558	-	C5	uc004bkv.3	chr9:123745092-123751323|chr9:123753558-123758517	0	0	4	0.0603318	No	Yes	186.92	151.51	No	3	0.0432336	0	0	No	No	202.5	129.57	No	5	0.0824174	1	0.0159059	No	No	355.54	181.75	No	2	0.035485	1	0.0138729	No	No	296.38	195.86	No	2	0.0329636	0	0	No	No	301.87
chr8	48955592	48962538	+	UBE2V2	uc003xqm.3	chr8:48921030-48955592|chr8:48962538-48973241	0	0	2	0.0301659	No	Yes	24.99	45.26	Yes	1	0.0144112	1	0.0150408	No	Yes	23.44	39.37	Yes	0	0	0	0	No	No	21.29	61.73	Yes	0	0	2	0.0277457	No	Yes	25.4	48.34	Yes	1	0.0164818	1	0.0135714	No	No	21.22
chr8	71126137	71128999	-	NCOA2	uc003xyn.1	chr8:71087094-71126137|chr8:71128999-71208978	14	0.225754	37	0.558069	Yes	Yes	18.47	21.83	Yes	29	0.417925	7	0.105286	Yes	No	14.29	20.1	Yes	34	0.560439	43	0.683952	Yes	Yes	15.74	31.73	Yes	20	0.35485	22	0.305203	Yes	No	17.45	25.77	Yes	19	0.313154	5	0.0678571	Yes	No	16.04
chr6	16586010	16658132	-	ATXN1	uc003nbt.3	chr6:16522919-16586010|chr6:16658132-16753463	1	0.0161253	0	0	No	No	15.67	10.49	No	0	0	0	0	No	No	9.53	7.24	No	2	0.032967	3	0.0477176	No	Yes	8.7	13.67	Yes	1	0.0177425	3	0.0416186	No	Yes	9.68	12.26	Yes	0	0	0	0	No	No	9.39
chr9	123924133	123928458	+	CNTRL	uc004bkx.1	chr9:123922580-123924133|chr9:123928458-123929766	5	0.0806265	1	0.0150829	No	No	13.74	8.98	No	4	0.0576448	2	0.0300816	No	No	8.59	7.01	No	5	0.0824174	7	0.111341	Yes	Yes	7.09	12.3	Yes	5	0.0887124	3	0.0416186	No	No	7.78	8.01	Yes	3	0.0494454	2	0.0271429	No	No	7.86
chr1	67356836	67371058	-	WDR78	uc001dcx.3	chr1:67340620-67356836|chr1:67371058-67390344	11	0.177378	4	0.0603318	Yes	No	1.24	0.22	No	13	0.187346	0	0	Yes	No	1.12	0.2	No	8	0.131868	6	0.0954352	Yes	No	0.89	0.85	No	4	0.0709699	6	0.0832371	No	Yes	0.72	0.89	Yes	4	0.0659272	8	0.108571	Yes	Yes	0.94
chr11	9451220	9452550	+	IPO7	uc001mho.3	chr11:9450743-9451220|chr11:9452550-9455116	4	0.0645012	2	0.0301659	No	No	30.88	40.48	Yes	4	0.0576448	1	0.0150408	No	No	23.07	47.75	Yes	3	0.0494505	2	0.0318117	No	No	16.95	39.99	Yes	2	0.035485	2	0.0277457	No	No	28.49	44.93	Yes	0	0	7	0.095	No	Yes	26.97
chr9	138773478	138774924	-	CAMSAP1	uc004cgr.4	chr9:138758382-138773478|chr9:138774924-138798845	6	0.0967517	10	0.150829	Yes	Yes	5.03	6.31	Yes	10	0.144112	3	0.0451224	Yes	No	2.88	3.73	Yes	14	0.230769	7	0.111341	Yes	No	2.21	4.82	Yes	9	0.159682	5	0.0693643	Yes	No	3.77	6.64	Yes	8	0.131854	22	0.298571	Yes	Yes	3.62
chr19	6230580	6270770	-	MLLT1	uc002mek.3	chr19:6227113-6230580|chr19:6270770-6279783	0	0	0	0	No	No	6.07	3.29	No	4	0.0576448	0	0	No	No	3.45	4.73	Yes	0	0	1	0.0159059	No	Yes	3.25	4.87	Yes	1	0.0177425	0	0	No	No	4.6	6.16	Yes	0	0	0	0	No	No	4.71
chr8	99538969	99560389	-	STK3	uc003yip.4	chr8:99468228-99538969|chr8:99560389-99591891	1	0.0161253	5	0.0754147	No	Yes	11.38	13.16	Yes	1	0.0144112	3	0.0451224	No	Yes	8.04	19.11	Yes	8	0.131868	6	0.0954352	Yes	No	8.51	19.43	Yes	2	0.035485	1	0.0138729	No	No	11.51	20.9	Yes	2	0.0329636	1	0.0135714	No	No	7.48
chr5	113740134	113740553	+	KCNN2	uc003kqo.3	chr5:113699698-113740134|chr5:113740553-113798745	2	0.0322506	0	0	No	No	0.56	0.35	No	1	0.0144112	0	0	No	No	1.39	0.08	No	24	0.395604	2	0.0318117	Yes	No	9.1	0.93	No	4	0.0709699	0	0	No	No	3.66	0.63	No	2	0.0329636	0	0	No	No	2.02
chr5	38991050	39003724	-	RICTOR	uc003jlo.2	chr5:38982138-38991050|chr5:39003724-39021140	1	0.0161253	3	0.0452488	No	Yes	15.14	8.53	No	3	0.0432336	4	0.0601632	No	Yes	9.71	9.58	No	2	0.032967	8	0.127247	Yes	Yes	10.1	15.75	Yes	0	0	0	0	No	No	10.36	15.19	Yes	1	0.0164818	2	0.0271429	No	Yes	11.55
chr1	211526580	211527809	+	TRAF5	uc001hih.3	chr1:211500015-211526580|chr1:211527809-211529708	2	0.0322506	3	0.0452488	No	Yes	7.22	4.77	No	1	0.0144112	1	0.0150408	No	Yes	3.07	7.73	Yes	0	0	2	0.0318117	No	Yes	1.67	7.65	Yes	2	0.035485	2	0.0277457	No	No	3	3.28	Yes	0	0	1	0.0135714	No	Yes	3.44
chr10	12123470	12155063	+	DHTKD1	uc001ild.5	chr10:12111186-12123470|chr10:12155063-12159671	3	0.0483759	1	0.0150829	No	No	29.8	31.56	Yes	1	0.0144112	2	0.0300816	No	Yes	36.54	29.85	No	2	0.032967	3	0.0477176	No	Yes	51.42	23.9	No	0	0	0	0	No	No	40.08	18.73	No	1	0.0164818	0	0	No	No	39.95
chr1	197611840	197627499	-	DENND1B	uc010ppf.2	chr1:197586889-197611840|chr1:197627499-197641166	6	0.0967517	7	0.105581	Yes	Yes	11.94	15.34	Yes	8	0.11529	11	0.165449	Yes	Yes	7.61	23.55	Yes	7	0.115384	8	0.127247	Yes	Yes	7.63	8.96	Yes	0	0	3	0.0416186	No	Yes	7	6.77	No	5	0.082409	2	0.0271429	No	No	7.12
chr5	170305100	170323119	+	RANBP17	uc003maw.3	chr5:170289055-170305100|chr5:170323119-170336664	2	0.0322506	2	0.0301659	No	No	4.82	3.94	No	0	0	0	0	No	No	2.08	0.17	No	2	0.032967	0	0	No	No	1.6	2.02	Yes	2	0.035485	0	0	No	No	7.9	14.32	Yes	1	0.0164818	2	0.0271429	No	Yes	2.81
chr7	111575594	111585853	-	DOCK4	uc003vfx.3	chr7:111555959-111575594|chr7:111585853-111617186	1	0.0161253	0	0	No	No	14.2	8.67	No	2	0.0288224	0	0	No	No	9.15	11.87	Yes	5	0.0824174	7	0.111341	Yes	Yes	9.93	11.43	Yes	1	0.0177425	2	0.0277457	No	Yes	14.95	24.98	Yes	2	0.0329636	2	0.0271429	No	No	10.67
chr11	70858165	70935842	-	SHANK2	uc001oqc.3	chr11:70830078-70858165|None	0	0	0	0	No	No	6.57	3.4	No	1	0.0144112	0	0	No	No	4.04	2.6	No	2	0.032967	0	0	No	No	2.36	2.62	Yes	1	0.0177425	1	0.0138729	No	No	2.99	1.57	No	2	0.0329636	0	0	No	No	4.26
chr7	156549086	156619438	-	LMBR1	uc003wmw.4	chr7:156526951-156549086|chr7:156619438-156626446	2	0.0322506	1	0.0150829	No	No	11.23	13.11	Yes	3	0.0432336	0	0	No	No	9.32	15.99	Yes	3	0.0494505	3	0.0477176	No	No	8.63	15.06	Yes	3	0.0532274	0	0	No	No	9.6	12.6	Yes	1	0.0164818	3	0.0407143	No	Yes	9.79
chr2	231307651	231314970	+	SP100	uc010zmb.2	chr2:231282380-231307651|chr2:231314970-231325976	12	0.193503	10	0.150829	Yes	No	43.31	24.08	No	13	0.187346	5	0.075204	Yes	No	30.57	39.09	Yes	11	0.181318	10	0.159059	Yes	No	23.43	32.85	Yes	3	0.0532274	5	0.0693643	No	Yes	31.99	36.47	Yes	14	0.230745	7	0.095	Yes	No	39.41
chr2	95595763	95601119	-	LOC442028	uc021vlc.1	chr2:95547183-95595763|chr2:95601119-95612958	0	0	0	0	No	No	0	0	No	0	0	0	0	No	No	0.01	0	No	0	0	0	0	No	No	0	0	No	0	0	0	0	No	No	0	0.01	Yes	1	0.0164818	13	0.176429	Yes	Yes	0.82
chr3	170906490	170912424	-	TNIK	uc003fhh.2	chr3:170895169-170906490|chr3:170912424-170928904	4	0.0645012	2	0.0301659	No	No	5.74	1.48	No	1	0.0144112	1	0.0150408	No	Yes	4.08	1.88	No	3	0.0494505	4	0.0636235	No	Yes	2.83	2.5	No	1	0.0177425	2	0.0277457	No	Yes	2.31	2.02	No	2	0.0329636	6	0.0814286	No	Yes	5.59
chrX	128674720	128722240	+	OCRL	uc004euq.3	chrX:128674455-128674720|chrX:128722240-128722862	0	0	0	0	No	No	7.59	16.8	Yes	0	0	3	0.0451224	No	Yes	4.73	16.06	Yes	0	0	0	0	No	No	4.81	8.89	Yes	0	0	0	0	No	No	8.96	16.34	Yes	0	0	0	0	No	No	4.82
chr13	49741379	49749677	+	FNDC3A	uc001vcm.3	chr13:49720071-49741379|chr13:49749677-49752703	4	0.0645012	2	0.0301659	No	No	40.36	25.87	No	1	0.0144112	3	0.0451224	No	Yes	52.42	27.64	No	8	0.131868	2	0.0318117	Yes	No	32.14	27.24	No	3	0.0532274	2	0.0277457	No	No	32.16	28.61	No	1	0.0164818	0	0	No	No	45.6
chr14	35044961	35078948	-	SNX6	uc001wse.1	chr14:35037219-35044961|chr14:35078948-35099112	2	0.0322506	5	0.0754147	No	Yes	33.88	29.18	No	3	0.0432336	6	0.0902448	No	Yes	22.42	19.84	No	0	0	2	0.0318117	No	Yes	20.7	28.93	Yes	3	0.0532274	1	0.0138729	No	No	23.84	31.68	Yes	0	0	1	0.0135714	No	Yes	27.9
chr5	145176004	145205763	-	PRELID2	uc003lno.1	chr5:145144563-145176004|chr5:145205763-145214739	3	0.0483759	2	0.0301659	No	No	2.48	4.3	Yes	2	0.0288224	4	0.0601632	No	Yes	1.58	7.5	Yes	1	0.0164835	2	0.0318117	No	Yes	1.42	2.97	Yes	1	0.0177425	0	0	No	No	2.21	3.04	Yes	0	0	11	0.149286	Yes	Yes	1.6
chr3	47651555	47719801	-	SMARCC1	uc011bbc.1	chr3:47632327-47651555|chr3:47719801-47721926	0	0	2	0.0301659	No	Yes	15.6	15.47	No	0	0	0	0	No	No	9.63	11.81	Yes	1	0.0164835	0	0	No	No	7.79	23.85	Yes	1	0.0177425	0	0	No	No	12.83	23.06	Yes	1	0.0164818	0	0	No	No	13.7
chr1	175956078	175958615	-	RFWD2	uc009wwv.2	chr1:175916375-175956078|chr1:175958615-175996707	1	0.0161253	3	0.0452488	No	Yes	21.2	49.93	Yes	2	0.0288224	3	0.0451224	No	Yes	16.37	75.01	Yes	0	0	5	0.0795294	No	Yes	15.08	38.6	Yes	1	0.0177425	0	0	No	No	17.34	21.24	Yes	0	0	0	0	No	No	16.69
chrX	20181081	20185865	-	RPS6KA3	uc011mjk.2	chrX:20179879-20181081|chrX:20185865-20187519	0	0	1	0.0150829	No	Yes	28.88	51.2	Yes	4	0.0576448	1	0.0150408	No	No	21.32	90.41	Yes	1	0.0164835	2	0.0318117	No	Yes	20.39	50.42	Yes	0	0	0	0	No	No	30.38	45.93	Yes	1	0.0164818	1	0.0135714	No	No	25.36
chr14	23378691	23380612	-	RBM23	uc001whg.3	chr14:23377589-23378691|chr14:23380612-23388207	16	0.258005	10	0.150829	Yes	No	15.81	17.55	Yes	17	0.244991	2	0.0300816	Yes	No	10.59	7.37	No	17	0.280219	30	0.477176	Yes	Yes	11.25	18.27	Yes	11	0.195167	17	0.235839	Yes	Yes	11.55	16.68	Yes	16	0.263709	3	0.0407143	Yes	No	10.24
chr8	141856358	141900868	-	PTK2	uc003yvt.3	chr8:141840625-141856358|chr8:141900868-141994176	2	0.0322506	4	0.0603318	No	Yes	20.32	25.71	Yes	8	0.11529	11	0.165449	Yes	Yes	14.36	38.73	Yes	7	0.115384	10	0.159059	Yes	Yes	14.77	36.19	Yes	3	0.0532274	0	0	No	No	16.73	31.03	Yes	2	0.0329636	4	0.0542857	No	Yes	14.82
chr1	243468014	243507633	+	SDCCAG8	uc001hzw.3	chr1:243456521-243468014|chr1:243507633-243542022	2	0.0322506	4	0.0603318	No	Yes	16.32	16.25	No	3	0.0432336	1	0.0150408	No	No	8.32	11.98	Yes	1	0.0164835	0	0	No	No	8.98	12.7	Yes	1	0.0177425	3	0.0416186	No	Yes	8.35	8.22	No	0	0	0	0	No	No	8.71
chr9	96233422	96238620	+	FAM120A	uc004atv.3	chr9:96214671-96233422|chr9:96238620-96259752	5	0.0806265	9	0.135747	Yes	Yes	49.97	50.12	Yes	5	0.072056	6	0.0902448	No	Yes	40.06	43.7	Yes	4	0.0659339	7	0.111341	Yes	Yes	31.4	56.59	Yes	7	0.124197	4	0.0554914	Yes	No	46.77	57.13	Yes	7	0.115373	8	0.108571	Yes	No	45.57
chr10	225933	295028	+	ZMYND11	uc010pzu.2	chr10:180726-225933|chr10:295028-298287	1	0.0161253	0	0	No	No	28.23	31.3	Yes	2	0.0288224	3	0.0451224	No	Yes	20.15	28.95	Yes	1	0.0164835	0	0	No	No	19.16	24.19	Yes	1	0.0177425	0	0	No	No	18.02	20.43	Yes	0	0	1	0.0135714	No	Yes	21.02
chr12	98921663	98931350	+	TMPO	uc001tfl.3	chr12:98909924-98921663|chr12:98931350-98938219	0	0	4	0.0603318	No	Yes	38.28	85.19	Yes	1	0.0144112	0	0	No	No	25.42	109.51	Yes	3	0.0494505	2	0.0318117	No	No	19.85	75.36	Yes	0	0	1	0.0138729	No	Yes	39.72	62.48	Yes	2	0.0329636	0	0	No	No	28.6
chr20	54956488	54959380	-	AURKA	uc002xxd.1	chr20:54948612-54956488|chr20:54959380-54961312	0	0	2	0.0301659	No	Yes	2.97	26.55	Yes	0	0	5	0.075204	No	Yes	2.76	31.45	Yes	1	0.0164835	2	0.0318117	No	Yes	1.09	26.65	Yes	1	0.0177425	0	0	No	No	4.49	11.43	Yes	1	0.0164818	4	0.0542857	No	Yes	2.65
chr9	110062421	110074018	+	RAD23B	uc011lwa.2	chr9:110045976-110062421|chr9:110074018-110081032	6	0.0967517	5	0.0754147	No	No	58.4	99.47	Yes	3	0.0432336	1	0.0150408	No	No	45.75	64.09	Yes	4	0.0659339	6	0.0954352	No	Yes	61.14	88.19	Yes	2	0.035485	2	0.0277457	No	No	59.94	78.59	Yes	7	0.115373	4	0.0542857	Yes	No	50.96
chr12	105303432	105322472	-	SLC41A2	uc001tla.3	chr12:105289123-105303432|None	3	0.0483759	12	0.180995	Yes	Yes	25.26	18.3	No	12	0.172934	6	0.0902448	Yes	No	35.45	21	No	17	0.280219	2	0.0318117	Yes	No	40.23	21.28	No	9	0.159682	1	0.0138729	Yes	No	39.17	47.19	Yes	8	0.131854	1	0.0135714	Yes	No	30.14
chr15	76146726	76175765	+	UBE2Q2	uc002bbg.2	chr15:76136187-76146726|chr15:76175765-76182775	0	0	0	0	No	No	18.02	14.54	No	1	0.0144112	0	0	No	No	8.27	18.03	Yes	0	0	2	0.0318117	No	Yes	5.72	21.01	Yes	0	0	0	0	No	No	8.64	13.1	Yes	2	0.0329636	4	0.0542857	No	Yes	11.39
chr1	145787771	145791170	-	GPR89A	uc010ozb.1	chr1:145771730-145787771|chr1:145791170-145803307	3	0.0483759	11	0.165912	Yes	Yes	13.17	34.07	Yes	4	0.0576448	11	0.165449	Yes	Yes	9.39	35.64	Yes	6	0.0989009	4	0.0636235	No	No	15.16	31.19	Yes	4	0.0709699	9	0.124856	Yes	Yes	14.65	26.13	Yes	5	0.082409	5	0.0678571	No	No	11.8
chr12	50821544	50822873	+	LARP4	uc001rwm.3	chr12:50794811-50821544|chr12:50822873-50824277	7	0.112877	2	0.0301659	Yes	No	37.24	38.1	Yes	6	0.0864672	2	0.0300816	No	No	26.8	44.13	Yes	5	0.0824174	3	0.0477176	No	No	42.27	37.2	No	2	0.035485	1	0.0138729	No	No	37.38	41.31	Yes	5	0.082409	3	0.0407143	No	No	36.35
chr8	48308935	48320523	+	KIAA0146	uc011ldb.2	chr8:48206619-48308935|chr8:48320523-48352884	9	0.145128	9	0.135747	Yes	No	10.37	8.25	No	6	0.0864672	8	0.120326	Yes	Yes	6.68	11.47	Yes	12	0.197802	16	0.254494	Yes	Yes	6.53	15.17	Yes	7	0.124197	4	0.0554914	Yes	No	8.66	16.98	Yes	8	0.131854	1	0.0135714	Yes	No	6.9
chr13	100909848	100925600	+	PCCA	uc001voo.3	chr13:100888132-100909848|chr13:100925600-100953713	8	0.129002	9	0.135747	Yes	Yes	25.89	49.85	Yes	8	0.11529	2	0.0300816	Yes	No	25.6	13.88	No	9	0.148351	11	0.174965	Yes	Yes	26.9	24.79	No	2	0.035485	3	0.0416186	No	Yes	26.74	25.95	No	6	0.0988907	4	0.0542857	No	No	31.15
chr10	126631025	126631876	+	ZRANB1	uc010qug.2	chr10:126629116-126631025|chr10:126631876-126655162	3	0.0483759	10	0.150829	Yes	Yes	16.18	22.26	Yes	9	0.129701	6	0.0902448	Yes	No	11.93	14.22	Yes	11	0.181318	19	0.302212	Yes	Yes	14.92	17.93	Yes	5	0.0887124	8	0.110983	Yes	Yes	11.91	11.12	No	7	0.115373	37	0.502143	Yes	Yes	12.53
chr16	85667519	85667738	+	GSE1	uc002fix.4	chr16:85647004-85667519|chr16:85667738-85682157	5	0.0806265	5	0.0754147	No	No	10.01	10.26	Yes	6	0.0864672	5	0.075204	No	No	6.39	7.01	Yes	7	0.115384	6	0.0954352	Yes	No	5.06	5.56	Yes	4	0.0709699	8	0.110983	Yes	Yes	5.14	5.41	Yes	3	0.0494454	1	0.0135714	No	No	6.86
chr10	116879948	116975638	+	ATRNL1	uc001lcg.3	chr10:116853802-116879948|chr10:116975638-117001359	0	0	12	0.180995	Yes	Yes	4.25	38.3	Yes	0	0	0	0	No	No	2.23	0.74	No	0	0	1	0.0159059	No	Yes	3.23	12.39	Yes	0	0	0	0	No	No	1.82	0.29	No	0	0	2	0.0271429	No	Yes	2.03
chr6	108243000	108250718	-	SEC63	uc003psc.4	chr6:108234631-108243000|chr6:108250718-108279089	1	0.0161253	6	0.0904977	No	Yes	17.8	20.95	Yes	7	0.100878	4	0.0601632	Yes	No	14.98	15.57	Yes	4	0.0659339	1	0.0159059	No	No	10.81	13.8	Yes	3	0.0532274	0	0	No	No	15.96	17.32	Yes	4	0.0659272	4	0.0542857	No	No	14.74
chr17	30267304	30300250	+	SUZ12	uc002hgs.2	chr17:30264539-30267304|chr17:30300250-30302500	3	0.0483759	2	0.0301659	No	No	14.6	49.43	Yes	4	0.0576448	1	0.0150408	No	No	9.74	20.77	Yes	3	0.0494505	2	0.0318117	No	No	6.9	23.08	Yes	5	0.0887124	1	0.0138729	No	No	13.76	26.86	Yes	3	0.0494454	0	0	No	No	10.44
chr12	100598717	100601564	+	ACTR6	uc001thb.2	chr12:100594697-100598717|chr12:100601564-100603850	2	0.0322506	3	0.0452488	No	Yes	12.14	14.81	Yes	0	0	0	0	No	No	11.14	18.15	Yes	5	0.0824174	1	0.0159059	No	No	10.06	29.83	Yes	0	0	0	0	No	No	12.31	21.27	Yes	1	0.0164818	0	0	No	No	10.64
chr3	31617887	31641951	+	STT3B	uc003cer.1	chr3:31574804-31617887|chr3:31641951-31656596	0	0	3	0.0452488	No	Yes	47.76	88.57	Yes	0	0	0	0	No	No	41.68	42.53	Yes	1	0.0164835	5	0.0795294	No	Yes	34.29	62.45	Yes	0	0	0	0	No	No	41.27	66.19	Yes	1	0.0164818	2	0.0271429	No	Yes	40.91
chr15	49528047	49584734	+	GALK2	uc001zxi.1	chr15:49509510-49528047|chr15:49584734-49611800	5	0.0806265	2	0.0301659	No	No	9.72	12.57	Yes	2	0.0288224	2	0.0300816	No	Yes	6.38	19.82	Yes	4	0.0659339	4	0.0636235	No	No	6.73	10.56	Yes	4	0.0709699	3	0.0416186	No	No	8.62	12.15	Yes	0	0	2	0.0271429	No	Yes	7.06
chr3	63898263	63898901	+	ATXN7	uc003dlv.3	chr3:63884173-63898263|chr3:63898901-63938054	1	0.0161253	1	0.0150829	No	No	14.54	11.08	No	4	0.0576448	0	0	No	No	8.33	4.48	No	1	0.0164835	2	0.0318117	No	Yes	8.59	10.39	Yes	1	0.0177425	3	0.0416186	No	Yes	7.2	9.97	Yes	2	0.0329636	1	0.0135714	No	No	7.66
chr7	90355880	90356126	+	CDK14	uc003ukt.1	chr7:90233563-90355880|chr7:90356126-90376995	9	0.145128	4	0.0603318	Yes	No	12.84	8.09	No	3	0.0432336	2	0.0300816	No	No	7	13.87	Yes	12	0.197802	15	0.238588	Yes	Yes	8.63	15.74	Yes	2	0.035485	3	0.0416186	No	Yes	9.03	10.28	Yes	4	0.0659272	7	0.095	No	Yes	7.27
chr15	44048846	44055404	+	PDIA3	uc001zsu.3	chr15:44046100-44048846|chr15:44055404-44057647	0	0	2	0.0301659	No	Yes	112.31	205.3	Yes	3	0.0432336	0	0	No	No	100.99	300.8	Yes	5	0.0824174	0	0	No	No	92.36	162.93	Yes	0	0	0	0	No	No	107.6	111.03	Yes	2	0.0329636	0	0	No	No	144.6
chr9	35295692	35313986	+	UNC13B	uc010mkl.1	chr9:35259047-35295692|chr9:35313986-35364541	0	0	0	0	No	No	11.09	16.53	Yes	2	0.0288224	0	0	No	No	11.07	12.49	Yes	3	0.0494505	0	0	No	No	8.2	9.3	Yes	0	0	0	0	No	No	13.41	22.02	Yes	2	0.0329636	1	0.0135714	No	No	10.11
chr7	91924202	91936970	+	ANKIB1	uc003ulw.2	chr7:91875833-91924202|chr7:91936970-91948643	1	0.0161253	3	0.0452488	No	Yes	14.59	12.15	No	3	0.0432336	3	0.0451224	No	Yes	8.05	12.12	Yes	2	0.032967	4	0.0636235	No	Yes	7.65	11.23	Yes	1	0.0177425	1	0.0138729	No	No	9.4	14.48	Yes	0	0	3	0.0407143	No	Yes	9.29
chr1	168007608	168037701	+	DCAF6	uc001gev.3	chr1:167992285-168007608|chr1:168037701-168044608	1	0.0161253	0	0	No	No	39.6	44.96	Yes	2	0.0288224	0	0	No	No	32.33	68.02	Yes	2	0.032967	1	0.0159059	No	No	53.71	54.94	Yes	2	0.035485	0	0	No	No	38.25	32.32	No	0	0	0	0	No	No	35.39
chr5	67522117	67522837	+	PIK3R1	uc003jva.3	chr5:67511777-67522117|chr5:67522837-67569217	1	0.0161253	3	0.0452488	No	Yes	30.65	25.9	No	9	0.129701	1	0.0150408	Yes	No	47.06	20.55	No	16	0.263736	3	0.0477176	Yes	No	35.88	21.09	No	1	0.0177425	0	0	No	No	26.65	14.87	No	3	0.0494454	2	0.0271429	No	No	30.37
chr11	93141396	93148280	+	CCDC67	uc001pdq.3	chr11:93129491-93141396|chr11:93148280-93170708	0	0	0	0	No	No	0	0.02	Yes	0	0	1	0.0150408	No	Yes	0	0	No	0	0	0	0	No	No	0.04	0.02	No	0	0	0	0	No	No	0.04	0.01	No	0	0	0	0	No	No	0.05
chr17	53108528	53124515	+	STXBP4	uc002iuf.1	chr17:53084958-53108528|chr17:53124515-53150260	2	0.0322506	2	0.0301659	No	No	4.26	11.69	Yes	2	0.0288224	11	0.165449	Yes	Yes	2.14	10.09	Yes	1	0.0164835	2	0.0318117	No	Yes	1.4	3.87	Yes	2	0.035485	1	0.0138729	No	No	1.99	3.18	Yes	2	0.0329636	1	0.0135714	No	No	2.29
chr7	102398300	102417795	+	FAM185A	uc011klf.2	chr7:102392248-102398300|chr7:102417795-102427781	1	0.0161253	0	0	No	No	4.88	4.11	No	0	0	1	0.0150408	No	Yes	4.71	3.19	No	1	0.0164835	2	0.0318117	No	Yes	4.73	3.95	No	0	0	0	0	No	No	5.07	6.35	Yes	0	0	2	0.0271429	No	Yes	4.41
chr5	55259179	55264224	-	IL6ST	uc011cqk.2	chr5:55256389-55259179|chr5:55264224-55265377	0	0	2	0.0301659	No	Yes	157.59	46.56	No	2	0.0288224	1	0.0150408	No	No	107.85	60	No	2	0.032967	0	0	No	No	97.89	83.81	No	0	0	0	0	No	No	121.67	168.39	Yes	0	0	0	0	No	No	134.32
chr2	170728745	170735084	+	UBR3	uc010zdi.2	chr2:170684562-170728745|chr2:170735084-170747674	0	0	1	0.0150829	No	Yes	17.51	18.02	Yes	3	0.0432336	3	0.0451224	No	Yes	16.52	23.16	Yes	4	0.0659339	0	0	No	No	15.92	21.1	Yes	1	0.0177425	1	0.0138729	No	No	15.68	17.12	Yes	0	0	4	0.0542857	No	Yes	15.36
chr14	103470264	103478525	-	CDC42BPB	uc001ymi.1	chr14:103466050-103470264|chr14:103478525-103523335	6	0.0967517	7	0.105581	Yes	Yes	21.36	23.6	Yes	0	0	3	0.0451224	No	Yes	15.05	9.03	No	12	0.197802	2	0.0318117	Yes	No	13.25	13.75	Yes	6	0.106455	4	0.0554914	Yes	No	16.23	22.32	Yes	3	0.0494454	0	0	No	No	16.14
chr2	136505836	136530117	+	UBXN4	uc002tur.3	chr2:136499581-136505836|chr2:136530117-136533818	0	0	2	0.0301659	No	Yes	49.91	53.32	Yes	1	0.0144112	1	0.0150408	No	Yes	38.96	75.83	Yes	1	0.0164835	2	0.0318117	No	Yes	36.31	53.07	Yes	2	0.035485	0	0	No	No	45.18	56.28	Yes	1	0.0164818	1	0.0135714	No	No	41.83
chr18	196636	199316	+	USP14	uc002kkf.1	chr18:192900-196636|chr18:199316-202879	0	0	0	0	No	No	12.83	16.51	Yes	1	0.0144112	1	0.0150408	No	Yes	10.67	14.44	Yes	1	0.0164835	2	0.0318117	No	Yes	4.32	20.52	Yes	0	0	3	0.0416186	No	Yes	9.2	15.81	Yes	1	0.0164818	3	0.0407143	No	Yes	11.44
chr11	66407170	66407594	+	RBM14-RBM4	uc009yrj.3	chr11:66384528-66407170|chr11:66407594-66410920	2	0.0322506	0	0	No	No	56.42	57.53	Yes	1	0.0144112	3	0.0451224	No	Yes	33.11	47.26	Yes	5	0.0824174	0	0	No	No	32	43.82	Yes	1	0.0177425	0	0	No	No	36.57	47.11	Yes	1	0.0164818	0	0	No	No	32.86
chrX	134679347	134690225	+	DDX26B	uc004eyw.4	chrX:134655243-134679347|chrX:134690225-134703261	9	0.145128	0	0	Yes	No	5.13	0.76	No	2	0.0288224	1	0.0150408	No	No	2.71	0.78	No	6	0.0989009	5	0.0795294	No	No	1.91	3.65	Yes	2	0.035485	2	0.0277457	No	No	1.52	1.59	Yes	7	0.115373	4	0.0542857	Yes	No	2.29
chr7	50358643	50367353	+	IKZF1	uc003tov.1	chr7:50344518-50358643|chr7:50367353-50435703	5	0.0806265	0	0	No	No	13.18	1.56	No	3	0.0432336	0	0	No	No	6.84	0.82	No	0	0	1	0.0159059	No	Yes	3.02	7.23	Yes	0	0	2	0.0277457	No	Yes	4.37	4.18	No	2	0.0329636	1	0.0135714	No	No	5.89
chr14	31424825	31425448	-	STRN3	uc001wqu.2	chr14:31420150-31424825|chr14:31425448-31495109	2	0.0322506	4	0.0603318	No	Yes	14.58	18.82	Yes	3	0.0432336	1	0.0150408	No	No	11.76	7.91	No	1	0.0164835	0	0	No	No	14.16	10.49	No	2	0.035485	0	0	No	No	14.47	25.83	Yes	0	0	4	0.0542857	No	Yes	12.89
chr19	17212469	17213367	+	MYO9B	uc002nfi.3	chr19:17186684-17212469|chr19:17213367-17256206	2	0.0322506	1	0.0150829	No	No	21.62	8.51	No	1	0.0144112	2	0.0300816	No	Yes	11.28	11.64	Yes	0	0	12	0.19087	Yes	Yes	8.39	18.62	Yes	6	0.106455	6	0.0832371	Yes	No	15.07	18.92	Yes	0	0	1	0.0135714	No	Yes	14.79
chr11	68125117	68157520	+	LRP5	uc001ont.3	chr11:68115711-68125117|chr11:68157520-68170950	0	0	0	0	No	No	17.88	11.65	No	0	0	0	0	No	No	15.44	15.77	Yes	0	0	0	0	No	No	13.41	8.78	No	0	0	0	0	No	No	15	9.88	No	0	0	0	0	No	No	17.68
chr2	174987907	175006728	-	OLA1	uc002uih.3	chr2:174946792-174987907|chr2:175006728-175087760	2	0.0322506	3	0.0452488	No	Yes	9.14	15.22	Yes	0	0	0	0	No	No	7.78	19.96	Yes	0	0	3	0.0477176	No	Yes	3.93	17.81	Yes	0	0	1	0.0138729	No	Yes	9.01	17.72	Yes	0	0	3	0.0407143	No	Yes	9.53
chr15	75219106	75221573	-	COX5A	uc002azi.4	chr15:75216111-75219106|chr15:75221573-75230255	2	0.0322506	4	0.0603318	No	Yes	52.6	108.65	Yes	0	0	1	0.0150408	No	Yes	62.81	118.04	Yes	2	0.032967	5	0.0795294	No	Yes	47.32	130.44	Yes	3	0.0532274	1	0.0138729	No	No	56.2	53.14	No	3	0.0494454	1	0.0135714	No	No	57.71
chr17	29061914	29086557	+	SUZ12P1	uc021tug.1	chr17:29036829-29061914|chr17:29086557-29093520	1	0.0161253	3	0.0452488	No	Yes	9	15.62	Yes	2	0.0288224	1	0.0150408	No	No	4.83	5.17	Yes	0	0	3	0.0477176	No	Yes	3.61	10.63	Yes	3	0.0532274	3	0.0416186	No	No	4.24	7.47	Yes	4	0.0659272	2	0.0271429	No	No	5.97
chr4	22403053	22404422	-	GPR125	uc010ieo.2	chr4:22394313-22403053|chr4:22404422-22414804	1	0.0161253	1	0.0150829	No	No	20.81	28.21	Yes	1	0.0144112	1	0.0150408	No	Yes	14.37	15.31	Yes	5	0.0824174	1	0.0159059	No	No	61.05	20.87	No	1	0.0177425	0	0	No	No	26.65	15.44	No	1	0.0164818	2	0.0271429	No	Yes	42.28
chr9	86292641	86293514	-	UBQLN1	uc004amv.3	chr9:86284242-86292641|chr9:86293514-86294689	4	0.0645012	0	0	No	No	27.75	47.92	Yes	6	0.0864672	1	0.0150408	No	No	24.27	36.13	Yes	3	0.0494505	4	0.0636235	No	Yes	19.49	43.09	Yes	2	0.035485	1	0.0138729	No	No	28.48	53.09	Yes	2	0.0329636	5	0.0678571	No	Yes	25.26
chr18	51804072	51813781	+	POLI	uc002lfj.4	chr18:51800460-51804072|chr18:51813781-51818202	6	0.0967517	3	0.0452488	No	No	8.01	5.44	No	5	0.072056	3	0.0451224	No	No	5.62	3.22	No	7	0.115384	4	0.0636235	Yes	No	5.62	6.81	Yes	3	0.0532274	3	0.0416186	No	No	5.06	5.3	Yes	2	0.0329636	1	0.0135714	No	No	5.74
chr22	20800729	20825802	-	KLHL22	uc002zsl.2	chr22:20796725-20800729|chr22:20825802-20843271	0	0	3	0.0452488	No	Yes	4.65	6.13	Yes	0	0	0	0	No	No	3.64	5.25	Yes	1	0.0164835	0	0	No	No	3.31	3.96	Yes	0	0	2	0.0277457	No	Yes	6.19	10.52	Yes	0	0	2	0.0271429	No	Yes	2.79
chr6	170846321	170858201	-	PSMB1	uc003qxq.2	chr6:170797594-170846321|chr6:170858201-170862217	0	0	0	0	No	No	93.06	172.22	Yes	0	0	2	0.0300816	No	Yes	87.48	201.05	Yes	0	0	3	0.0477176	No	Yes	94.06	103.82	Yes	0	0	2	0.0277457	No	Yes	99.57	186.92	Yes	1	0.0164818	0	0	No	No	84.06
chr1	156303337	156304709	-	CCT3	uc001fol.2	chr1:156294880-156303337|chr1:156304709-156305617	0	0	6	0.0904977	No	Yes	52.78	148.2	Yes	4	0.0576448	2	0.0300816	No	No	53.94	356.05	Yes	3	0.0494505	3	0.0477176	No	No	34.18	217.43	Yes	2	0.035485	0	0	No	No	57.73	124.49	Yes	2	0.0329636	1	0.0135714	No	No	51.78
chr5	58284319	58289292	-	PDE4D	uc003jrs.2	chr5:58273172-58284319|chr5:58289292-58295315	0	0	1	0.0150829	No	Yes	7.75	2.57	No	2	0.0288224	0	0	No	No	4.95	0.46	No	0	0	2	0.0318117	No	Yes	2.52	3.67	Yes	0	0	0	0	No	No	1.57	2.87	Yes	0	0	1	0.0135714	No	Yes	2.36
chr9	107645319	107651476	-	ABCA1	uc004bcl.3	chr9:107624081-107645319|chr9:107651476-107665894	0	0	0	0	No	No	38.95	21.02	No	2	0.0288224	1	0.0150408	No	No	31.2	17.85	No	2	0.032967	1	0.0159059	No	No	28.32	30.42	Yes	1	0.0177425	1	0.0138729	No	No	38.15	49	Yes	5	0.082409	0	0	No	No	43.12
chr7	56049902	56051561	+	GBAS	uc003tre.2	chr7:56049260-56049902|chr7:56051561-56052539	2	0.0322506	4	0.0603318	No	Yes	17.86	27.73	Yes	4	0.0576448	1	0.0150408	No	No	8.97	9.23	Yes	5	0.0824174	7	0.111341	Yes	Yes	8.38	13.08	Yes	0	0	1	0.0138729	No	Yes	8.94	13.02	Yes	3	0.0494454	3	0.0407143	No	No	10.22
chr2	223765391	223773868	+	ACSL3	uc002vni.3	chr2:223752606-223765391|chr2:223773868-223781036	4	0.0645012	5	0.0754147	No	Yes	21.66	37.46	Yes	2	0.0288224	3	0.0451224	No	Yes	25.74	75.92	Yes	4	0.0659339	2	0.0318117	No	No	14.24	31.36	Yes	1	0.0177425	2	0.0277457	No	Yes	22.34	39.33	Yes	2	0.0329636	5	0.0678571	No	Yes	22.67
chr17	67270099	67280213	-	ABCA5	uc002jic.2	chr17:67267430-67270099|chr17:67280213-67281528	2	0.0322506	17	0.25641	Yes	Yes	13.25	44.2	Yes	2	0.0288224	4	0.0601632	No	Yes	15.57	34.16	Yes	3	0.0494505	2	0.0318117	No	No	16.46	13.82	No	0	0	2	0.0277457	No	Yes	18.71	19.43	Yes	2	0.0329636	0	0	No	No	12.15
chr8	133634856	133673873	-	LRRC6	uc003ytk.4	chr8:133627343-133634856|chr8:133673873-133687729	2	0.0322506	0	0	No	No	1.63	0.18	No	1	0.0144112	0	0	No	No	1.2	0.2	No	0	0	0	0	No	No	0.75	0.94	Yes	1	0.0177425	1	0.0138729	No	No	0.74	0.56	No	1	0.0164818	0	0	No	No	1.02
chr7	27824781	27839709	+	TAX1BP1	uc011jzo.2	chr7:27809453-27824781|chr7:27839709-27855967	1	0.0161253	1	0.0150829	No	No	43.49	46.69	Yes	2	0.0288224	4	0.0601632	No	Yes	31.99	67.04	Yes	3	0.0494505	1	0.0159059	No	No	31.89	42.22	Yes	4	0.0709699	3	0.0416186	No	No	39.22	57.53	Yes	3	0.0494454	2	0.0271429	No	No	38
chr3	197592293	197598333	+	LRCH3	uc011bul.1	chr3:197585776-197592293|chr3:197598333-197602568	0	0	0	0	No	No	13.76	9.76	No	1	0.0144112	0	0	No	No	8.32	9.19	Yes	2	0.032967	2	0.0318117	No	No	8.54	11.82	Yes	3	0.0532274	0	0	No	No	8.11	9.54	Yes	0	0	3	0.0407143	No	Yes	9.4
chr15	101968096	101972305	-	PCSK6	uc010bpd.3	chr15:101938781-101968096|chr15:101972305-101983760	2	0.0322506	4	0.0603318	No	Yes	38.48	47.45	Yes	0	0	1	0.0150408	No	Yes	54.66	41.96	No	7	0.115384	0	0	Yes	No	44.99	30.54	No	0	0	0	0	No	No	56.68	35.72	No	1	0.0164818	0	0	No	No	56.17
chr5	56152426	56184184	+	MAP3K1	uc003jqw.4	chr5:56111882-56152426|chr5:56184184-56189357	0	0	0	0	No	No	19.88	9.07	No	0	0	1	0.0150408	No	Yes	11.29	10.86	No	0	0	0	0	No	No	7.22	19.69	Yes	0	0	0	0	No	No	10.61	18.55	Yes	0	0	0	0	No	No	10.38
chr2	165378489	165383645	-	GRB14	uc010zcv.2	chr2:165365362-165378489|chr2:165383645-165404169	1	0.0161253	19	0.286576	Yes	Yes	25.4	27.91	Yes	1	0.0144112	6	0.0902448	No	Yes	20.32	25.1	Yes	12	0.197802	4	0.0636235	Yes	No	41.9	35.45	No	2	0.035485	1	0.0138729	No	No	27.76	8.53	No	2	0.0329636	4	0.0542857	No	Yes	20.07
chr10	81813151	81813342	-	TMEM254-AS1	uc001kbi.4	chr10:81808934-81813151|chr10:81813342-81815671	1	0.0161253	0	0	No	No	0.48	0.42	No	0	0	0	0	No	No	0.56	0.91	Yes	1	0.0164835	1	0.0159059	No	No	0.68	0.39	No	6	0.106455	0	0	Yes	No	0.44	0.56	Yes	0	0	0	0	No	No	0.22
chr3	56661064	56662642	-	FAM208A	uc003dib.4	chr3:56659034-56661064|chr3:56662642-56667071	9	0.145128	2	0.0301659	Yes	No	20.5	26.66	Yes	7	0.100878	2	0.0300816	Yes	No	13.81	11.39	No	10	0.164835	6	0.0954352	Yes	No	10.68	22.83	Yes	5	0.0887124	4	0.0554914	No	No	13.2	21.19	Yes	10	0.164818	3	0.0407143	Yes	No	14.33
chr10	11551593	11569566	-	USP6NL	uc001iks.1	chr10:11543207-11551593|chr10:11569566-11574176	2	0.0322506	0	0	No	No	13.82	7.96	No	4	0.0576448	1	0.0150408	No	No	8.51	9.22	Yes	4	0.0659339	2	0.0318117	No	No	7.6	9.12	Yes	0	0	1	0.0138729	No	Yes	9.75	9.34	No	0	0	3	0.0407143	No	Yes	9.43
chr22	46572649	46594488	+	PPARA	uc003bgw.1	chr22:46547873-46572649|chr22:46594488-46611069	3	0.0483759	2	0.0301659	No	No	26.32	27.91	Yes	1	0.0144112	1	0.0150408	No	Yes	17.47	26.7	Yes	9	0.148351	0	0	Yes	No	35.83	23.87	No	0	0	2	0.0277457	No	Yes	24.19	27	Yes	0	0	0	0	No	No	18.82
chr12	56493431	56494029	+	ERBB3	uc001sjh.3	chr12:56492689-56493431|chr12:56494029-56494844	0	0	0	0	No	No	36.06	71.98	Yes	2	0.0288224	0	0	No	No	27.56	59.68	Yes	8	0.131868	1	0.0159059	Yes	No	52.74	50.45	No	1	0.0177425	0	0	No	No	41.6	47.29	Yes	2	0.0329636	2	0.0271429	No	No	46.28
chr2	169842619	169853232	-	ABCB11	uc002ueo.1	chr2:169836489-169842619|chr2:169853232-169869781	1	0.0161253	0	0	No	No	30.52	7.48	No	0	0	0	0	No	No	26.11	13.62	No	2	0.032967	0	0	No	No	53.96	21.65	No	0	0	0	0	No	No	37.21	4.51	No	0	0	0	0	No	No	64.06
chr12	111990083	111990781	-	ATXN2	uc001tsh.3	chr12:111963120-111990083|chr12:111990781-111991961	0	0	2	0.0301659	No	Yes	13.02	10.04	No	4	0.0576448	1	0.0150408	No	No	8.16	7.41	No	1	0.0164835	0	0	No	No	8.62	12.78	Yes	1	0.0177425	1	0.0138729	No	No	9.04	10.85	Yes	3	0.0494454	0	0	No	No	9.79
chr12	122825299	122826244	-	CLIP1	uc001ucg.2	chr12:122821295-122825299|chr12:122826244-122831921	5	0.0806265	1	0.0150829	No	No	28.61	47.54	Yes	5	0.072056	3	0.0451224	No	No	17.65	46.97	Yes	9	0.148351	4	0.0636235	Yes	No	22.39	28.75	Yes	1	0.0177425	5	0.0693643	No	Yes	29.28	57.8	Yes	3	0.0494454	0	0	No	No	21.15
chr19	8520288	8528570	+	HNRNPM	uc010dwc.1	chr19:8509995-8520288|chr19:8528570-8530207	9	0.145128	4	0.0603318	Yes	No	35.34	36.84	Yes	5	0.072056	4	0.0601632	No	No	25.87	48.56	Yes	17	0.280219	8	0.127247	Yes	No	23.59	46.4	Yes	7	0.124197	6	0.0832371	Yes	No	32.06	49.85	Yes	7	0.115373	1	0.0135714	Yes	No	27.35
chr11	130130750	130131824	-	ZBTB44	uc001qfx.3	chr11:130109791-130130750|chr11:130131824-130184269	22	0.354756	13	0.196078	Yes	No	20.08	10.59	No	26	0.374691	6	0.0902448	Yes	No	11.96	5.88	No	53	0.873625	25	0.397647	Yes	No	13.96	11.92	No	17	0.301622	14	0.19422	Yes	No	11.83	11.6	No	21	0.346118	37	0.502143	Yes	Yes	13.11
chr7	11101417	11151094	+	PHF14	uc011jxj.2	chr7:11091407-11101417|chr7:11151094-11209042	2	0.0322506	4	0.0603318	No	Yes	18.62	10.86	No	1	0.0144112	2	0.0300816	No	Yes	12.58	18.66	Yes	2	0.032967	2	0.0318117	No	No	11.42	14.66	Yes	1	0.0177425	0	0	No	No	12.84	16.64	Yes	2	0.0329636	4	0.0542857	No	Yes	13.33
chr10	15875628	15889942	-	FAM188A	uc001iod.1	chr10:15863725-15875628|chr10:15889942-15902204	4	0.0645012	4	0.0603318	No	No	13.11	7.52	No	5	0.072056	9	0.135367	Yes	Yes	10.39	4.13	No	9	0.148351	14	0.222682	Yes	Yes	9.88	10.74	Yes	2	0.035485	4	0.0554914	No	Yes	9.02	8.25	No	7	0.115373	7	0.095	Yes	No	10.9
chr20	18278628	18287037	+	ZNF133	uc010zrv.1	chr20:18269248-18278628|chr20:18287037-18295712	1	0.0161253	1	0.0150829	No	No	4.16	5.08	Yes	3	0.0432336	2	0.0300816	No	No	2.87	2.59	No	3	0.0494505	1	0.0159059	No	No	3.5	6.14	Yes	5	0.0887124	1	0.0138729	No	No	2.48	1.97	No	1	0.0164818	1	0.0135714	No	No	3.49
chr6	13579682	13584457	+	SIRT5	uc003naw.3	chr6:13574856-13579682|chr6:13584457-13588562	23	0.370882	10	0.150829	Yes	No	9.62	6.98	No	21	0.302635	7	0.105286	Yes	No	8.99	5.85	No	50	0.824174	13	0.206776	Yes	No	11.61	7.75	No	16	0.28388	9	0.124856	Yes	No	10.23	7.74	No	10	0.164818	6	0.0814286	Yes	No	6.86
chr2	42946127	42950175	+	MTA3	uc002rso.1	chr2:42936236-42946127|chr2:42950175-42980513	0	0	1	0.0150829	No	Yes	6.91	10.69	Yes	3	0.0432336	3	0.0451224	No	Yes	5.24	11.68	Yes	2	0.032967	1	0.0159059	No	No	5.49	10.08	Yes	1	0.0177425	0	0	No	No	4.65	8.26	Yes	1	0.0164818	1	0.0135714	No	No	5.68
chr10	96201652	96234540	+	TBC1D12	uc001kjr.2	chr10:96163341-96201652|chr10:96234540-96253121	1	0.0161253	2	0.0301659	No	Yes	5.29	6.57	Yes	2	0.0288224	0	0	No	No	3.29	6.23	Yes	2	0.032967	0	0	No	No	3.79	6.23	Yes	1	0.0177425	1	0.0138729	No	No	3.7	5.52	Yes	3	0.0494454	1	0.0135714	No	No	4
chr17	3969740	3976050	-	ZZEF1	uc002fxe.3	chr17:3968123-3969740|chr17:3976050-3977443	0	0	1	0.0150829	No	Yes	18.43	10.75	No	2	0.0288224	0	0	No	No	12.57	6.41	No	5	0.0824174	0	0	No	No	9.76	11.61	Yes	3	0.0532274	0	0	No	No	10.14	11.8	Yes	1	0.0164818	0	0	No	No	11.77
chr3	3178943	3186394	+	TRNT1	uc003bpp.4	chr3:3170872-3178943|chr3:3186394-3188113	3	0.0483759	6	0.0904977	No	Yes	12.52	12.73	Yes	2	0.0288224	0	0	No	No	6.77	3.72	No	2	0.032967	2	0.0318117	No	No	5.92	15.43	Yes	4	0.0709699	2	0.0277457	No	No	9.25	15.96	Yes	1	0.0164818	1	0.0135714	No	No	8.25
chr18	9931806	9937063	+	VAPA	uc002koj.3	chr18:9914332-9931806|chr18:9937063-9944920	0	0	10	0.150829	Yes	Yes	17.97	26.74	Yes	3	0.0432336	17	0.255694	Yes	Yes	13.16	24.82	Yes	8	0.131868	9	0.143153	Yes	Yes	12.9	24.28	Yes	1	0.0177425	4	0.0554914	No	Yes	13.58	21.99	Yes	0	0	13	0.176429	Yes	Yes	14.11
chr9	20715320	20740339	+	FOCAD	uc003zog.1	chr9:20694563-20715320|chr9:20740339-20758088	1	0.0161253	3	0.0452488	No	Yes	6.82	7.67	Yes	1	0.0144112	2	0.0300816	No	Yes	4.81	6.03	Yes	0	0	0	0	No	No	2.78	4.68	Yes	0	0	1	0.0138729	No	Yes	5.19	6.94	Yes	0	0	0	0	No	No	5.22
chr1	235993525	235996967	-	LYST	uc001hxj.3	chr1:235976361-235993525|chr1:235996967-236030142	0	0	3	0.0452488	No	Yes	21.65	15.1	No	3	0.0432336	4	0.0601632	No	Yes	12.26	13.31	Yes	1	0.0164835	0	0	No	No	11.17	14.25	Yes	1	0.0177425	1	0.0138729	No	No	9.44	7.5	No	2	0.0329636	1	0.0135714	No	No	11.29
chr11	85685750	85742653	-	PICALM	uc001pbl.3	chr11:85670103-85685750|chr11:85742653-85779692	2	0.0322506	7	0.105581	Yes	Yes	70.19	80.64	Yes	2	0.0288224	0	0	No	No	47.01	40.49	No	0	0	2	0.0318117	No	Yes	47.42	68.42	Yes	2	0.035485	2	0.0277457	No	No	48.55	55.86	Yes	0	0	4	0.0542857	No	Yes	48.23
chr8	17570722	17613470	-	MTUS1	uc003wxv.3	chr8:17542051-17570722|chr8:17613470-17658106	1	0.0161253	0	0	No	No	22.9	39.14	Yes	1	0.0144112	2	0.0300816	No	Yes	20.47	25.09	Yes	0	0	3	0.0477176	No	Yes	21.54	22.22	Yes	2	0.035485	4	0.0554914	No	Yes	27.24	39.07	Yes	4	0.0659272	8	0.108571	Yes	Yes	32.92
chr7	141336759	141349133	+	AGK	uc011krg.1	chr7:141333780-141336759|chr7:141349133-141351324	0	0	2	0.0301659	No	Yes	5.83	6.84	Yes	5	0.072056	3	0.0451224	No	No	5.13	11.15	Yes	4	0.0659339	2	0.0318117	No	No	3.12	7.38	Yes	2	0.035485	4	0.0554914	No	Yes	5.33	9.71	Yes	1	0.0164818	8	0.108571	Yes	Yes	5.05
chr22	30032739	30038274	+	NF2	uc003afy.4	chr22:30000101-30032739|chr22:30038274-30050645	0	0	2	0.0301659	No	Yes	8.79	9.2	Yes	0	0	0	0	No	No	5.11	10.13	Yes	0	0	0	0	No	No	4.14	7.09	Yes	0	0	0	0	No	No	3.86	3.49	No	1	0.0164818	1	0.0135714	No	No	6.32
chr17	59996760	60002460	-	INTS2	uc002izm.3	chr17:59989431-59996760|chr17:60002460-60003712	4	0.0645012	3	0.0452488	No	No	4.37	10.2	Yes	10	0.144112	0	0	Yes	No	3.61	8.91	Yes	4	0.0659339	4	0.0636235	No	No	2.69	5.2	Yes	0	0	2	0.0277457	No	Yes	3.44	4.68	Yes	0	0	5	0.0678571	No	Yes	3.35
chr17	45479497	45492285	+	EFCAB13	uc002ilm.3	chr17:45473343-45479497|chr17:45492285-45507183	2	0.0322506	2	0.0301659	No	No	2.35	1.34	No	10	0.144112	7	0.105286	Yes	No	2.78	4.87	Yes	23	0.37912	9	0.143153	Yes	No	5.79	3.44	No	18	0.319365	32	0.443931	Yes	Yes	7.08	10.57	Yes	9	0.148336	7	0.095	Yes	No	2.65
chr6	117010482	117026323	+	KPNA5	uc003pxh.3	chr6:117002501-117010482|chr6:117026323-117037381	5	0.0806265	0	0	No	No	5.01	4	No	2	0.0288224	1	0.0150408	No	No	3.08	1.75	No	3	0.0494505	1	0.0159059	No	No	3.11	4.16	Yes	1	0.0177425	1	0.0138729	No	No	2.84	2.93	Yes	0	0	4	0.0542857	No	Yes	2.74
chr5	167915606	167921655	+	RARS	uc003lzx.3	chr5:167913548-167915606|chr5:167921655-167922319	24	0.387007	76	1.1463	Yes	Yes	26.12	28.75	Yes	28	0.403514	48	0.721959	Yes	Yes	23.67	47.14	Yes	43	0.70879	83	1.32019	Yes	Yes	19.9	48.58	Yes	24	0.425819	38	0.527169	Yes	Yes	28.84	60.76	Yes	21	0.346118	50	0.678571	Yes	Yes	22
chr6	131276244	131277639	-	EPB41L2	uc010kfl.2	chr6:131247849-131276244|chr6:131277639-131291422	5	0.0806265	2	0.0301659	No	No	37.47	17.2	No	3	0.0432336	1	0.0150408	No	No	19.78	28.52	Yes	3	0.0494505	3	0.0477176	No	No	14.66	34.32	Yes	4	0.0709699	2	0.0277457	No	No	16.53	16.78	Yes	6	0.0988907	2	0.0271429	No	No	22.71
chr10	112645010	112650428	+	PDCD4	uc001kzg.3	chr10:112642855-112645010|chr10:112650428-112653848	1	0.0161253	2	0.0301659	No	Yes	33.1	32.15	No	0	0	1	0.0150408	No	Yes	23.49	35.79	Yes	2	0.032967	0	0	No	No	20.85	32.5	Yes	0	0	2	0.0277457	No	Yes	23.75	28.01	Yes	1	0.0164818	0	0	No	No	21.99
chr10	116879948	116931050	+	ATRNL1	uc001lcg.3	chr10:116853802-116879948|chr10:116931050-116975454	0	0	22	0.331825	Yes	Yes	4.25	38.3	Yes	2	0.0288224	1	0.0150408	No	No	2.23	0.74	No	1	0.0164835	13	0.206776	Yes	Yes	3.23	12.39	Yes	0	0	0	0	No	No	1.82	0.29	No	0	0	1	0.0135714	No	Yes	2.03
chr1	231930987	231954263	+	DISC1	uc010pwv.2	chr1:231906816-231930987|chr1:231954263-231990484	4	0.0645012	5	0.0754147	No	Yes	7.99	2.43	No	4	0.0576448	0	0	No	No	5.04	0.71	No	10	0.164835	3	0.0477176	Yes	No	2.58	4.84	Yes	1	0.0177425	3	0.0416186	No	Yes	3.1	3.05	No	5	0.082409	1	0.0135714	No	No	4.04
chr1	76205664	76216231	+	ACADM	uc010ord.2	chr1:76200556-76205664|chr1:76216231-76226806	2	0.0322506	1	0.0150829	No	No	84.77	80.79	No	6	0.0864672	1	0.0150408	No	No	74.45	46.92	No	19	0.313186	1	0.0159059	Yes	No	97.47	86.53	No	3	0.0532274	1	0.0138729	No	No	75.42	53.92	No	5	0.082409	0	0	No	No	51.21
chr2	64778576	64780543	+	AFTPH	uc002scz.3	chr2:64751746-64778576|chr2:64780543-64794695	0	0	4	0.0603318	No	Yes	17.39	18.64	Yes	2	0.0288224	1	0.0150408	No	No	13.4	36.05	Yes	4	0.0659339	3	0.0477176	No	No	12.58	16.57	Yes	2	0.035485	1	0.0138729	No	No	14.23	18.61	Yes	2	0.0329636	4	0.0542857	No	Yes	13.47
chr1	155874101	155874595	-	RIT1	uc031pqc.1	chr1:155870409-155874101|chr1:155874595-155880240	0	0	7	0.105581	Yes	Yes	10.02	25.4	Yes	2	0.0288224	2	0.0300816	No	Yes	5.52	21.66	Yes	3	0.0494505	2	0.0318117	No	No	4.98	18.98	Yes	1	0.0177425	1	0.0138729	No	No	5.65	8.9	Yes	2	0.0329636	0	0	No	No	6.51
chr10	27326114	27337908	-	ANKRD26	uc001itg.2	chr10:27324681-27326114|chr10:27337908-27342248	0	0	2	0.0301659	No	Yes	6.16	6.45	Yes	1	0.0144112	3	0.0451224	No	Yes	4.1	4.38	Yes	1	0.0164835	4	0.0636235	No	Yes	4.81	6.6	Yes	0	0	0	0	No	No	4.86	5.62	Yes	0	0	2	0.0271429	No	Yes	3.36
chr13	77779390	77818086	-	MYCBP2	uc010aev.3	chr13:77768379-77779390|chr13:77818086-77825285	2	0.0322506	1	0.0150829	No	No	23.93	10.29	No	1	0.0144112	3	0.0451224	No	Yes	17.21	8.05	No	1	0.0164835	5	0.0795294	No	Yes	13.28	21.49	Yes	1	0.0177425	2	0.0277457	No	Yes	14.31	16.64	Yes	0	0	0	0	No	No	15.41
chr5	176370335	176385155	-	UIMC1	uc021yil.1	chr5:176338390-176370335|chr5:176385155-176395555	14	0.225754	19	0.286576	Yes	Yes	11.37	9.23	No	5	0.072056	13	0.19553	Yes	Yes	7.25	7.45	Yes	12	0.197802	18	0.286306	Yes	Yes	7.23	14.61	Yes	7	0.124197	12	0.166474	Yes	Yes	7.92	16.18	Yes	5	0.082409	3	0.0407143	No	No	6.11
chr1	94032835	94033408	-	BCAR3	uc001dpx.5	chr1:94027976-94032835|chr1:94033408-94037226	2	0.0322506	0	0	No	No	8.16	10.67	Yes	2	0.0288224	1	0.0150408	No	No	7.44	14.21	Yes	3	0.0494505	1	0.0159059	No	No	6.44	7.02	Yes	2	0.035485	2	0.0277457	No	No	8.16	11.27	Yes	1	0.0164818	0	0	No	No	5.18
chr3	122255014	122259699	-	PARP9	uc003eff.4	chr3:122247590-122255014|chr3:122259699-122264278	2	0.0322506	0	0	No	No	32.88	24.71	No	1	0.0144112	0	0	No	No	39.57	36.21	No	0	0	0	0	No	No	20.08	20.45	Yes	0	0	0	0	No	No	28.63	35.88	Yes	0	0	0	0	No	No	43.93
chr7	91924202	91981956	+	ANKIB1	uc003ulw.2	chr7:91875833-91924202|chr7:91981956-91991498	0	0	1	0.0150829	No	Yes	14.59	12.15	No	0	0	2	0.0300816	No	Yes	8.05	12.12	Yes	1	0.0164835	4	0.0636235	No	Yes	7.65	11.23	Yes	1	0.0177425	0	0	No	No	9.4	14.48	Yes	0	0	2	0.0271429	No	Yes	9.29
chr14	96807858	96813678	-	ATG2B	uc001yfi.3	chr14:96800838-96807858|chr14:96813678-96829151	2	0.0322506	0	0	No	No	10.33	8.27	No	1	0.0144112	0	0	No	No	7.24	5.07	No	0	0	0	0	No	No	9.67	6.73	No	0	0	1	0.0138729	No	Yes	9.24	12.38	Yes	0	0	2	0.0271429	No	Yes	9.33
chr1	9991948	9995685	-	LZIC	uc001aqm.3	chr1:9990515-9991948|chr1:9995685-9996576	5	0.0806265	2	0.0301659	No	No	14.96	24.74	Yes	5	0.072056	0	0	No	No	13.42	37.01	Yes	4	0.0659339	1	0.0159059	No	No	11.72	16.84	Yes	2	0.035485	1	0.0138729	No	No	13.77	16.69	Yes	1	0.0164818	2	0.0271429	No	Yes	12.43
chr5	139819703	139828890	+	ANKHD1	uc003lfo.3	chr5:139818202-139819703|chr5:139828890-139838209	4	0.0645012	3	0.0452488	No	No	39.9	36.37	No	7	0.100878	3	0.0451224	Yes	No	28.38	39.57	Yes	8	0.131868	4	0.0636235	Yes	No	25.58	44.55	Yes	2	0.035485	0	0	No	No	39.88	57.23	Yes	2	0.0329636	2	0.0271429	No	No	26.13
chr16	11940357	11941663	-	RSL1D1	uc002dbp.1	chr16:11935857-11940357|chr16:11941663-11944135	1	0.0161253	2	0.0301659	No	Yes	27.06	22.33	No	3	0.0432336	2	0.0300816	No	No	21.5	42.57	Yes	8	0.131868	5	0.0795294	Yes	No	21.65	38.28	Yes	2	0.035485	3	0.0416186	No	Yes	23.76	32.13	Yes	4	0.0659272	0	0	No	No	21.84
chr1	35824525	35827390	+	ZMYM4	uc001byt.3	chr1:35791006-35824525|chr1:35827390-35835629	11	0.177378	5	0.0754147	Yes	No	12.63	11.81	No	7	0.100878	12	0.18049	Yes	Yes	8.13	12.76	Yes	10	0.164835	13	0.206776	Yes	Yes	8.21	10.74	Yes	2	0.035485	6	0.0832371	No	Yes	8.69	9.99	Yes	4	0.0659272	9	0.122143	Yes	Yes	8.53
chr15	52876941	52885933	-	FAM214A	uc010ugf.2	chr15:52874504-52876941|chr15:52885933-52892323	3	0.0483759	2	0.0301659	No	No	26.53	13.45	No	3	0.0432336	1	0.0150408	No	No	19.41	9.1	No	10	0.164835	2	0.0318117	Yes	No	27.94	18.24	No	3	0.0532274	0	0	No	No	20.17	14.05	No	1	0.0164818	0	0	No	No	17.95
chr14	35331249	35331528	-	BAZ1A	uc001wsk.3	chr14:35295362-35331249|chr14:35331528-35343697	3	0.0483759	2	0.0301659	No	No	12.12	13.05	Yes	4	0.0576448	0	0	No	No	6.48	6.14	No	4	0.0659339	3	0.0477176	No	No	5.91	8.93	Yes	4	0.0709699	5	0.0693643	No	No	9.7	17.53	Yes	1	0.0164818	3	0.0407143	No	Yes	10.18
chr6	42559888	42562042	+	UBR2	uc003osf.3	chr6:42541731-42559888|chr6:42562042-42571325	1	0.0161253	4	0.0603318	No	Yes	25.73	16.93	No	1	0.0144112	2	0.0300816	No	Yes	18.38	16.92	No	15	0.247252	16	0.254494	Yes	Yes	22.72	23	Yes	8	0.14194	8	0.110983	Yes	No	22.05	25.44	Yes	11	0.1813	5	0.0678571	Yes	No	19.58
chr22	41521867	41536261	+	EP300	uc003azl.4	chr22:41513825-41521867|chr22:41536261-41537051	4	0.0645012	0	0	No	No	15.28	8.81	No	3	0.0432336	1	0.0150408	No	No	8.81	6.4	No	1	0.0164835	1	0.0159059	No	No	7.26	11.58	Yes	2	0.035485	2	0.0277457	No	No	10.76	15.03	Yes	3	0.0494454	1	0.0135714	No	No	9.9
chr19	45781180	45783992	+	MARK4	uc002pba.2	chr19:45774966-45781180|chr19:45783992-45790704	1	0.0161253	0	0	No	No	3.41	1.98	No	2	0.0288224	1	0.0150408	No	No	2.25	4.61	Yes	2	0.032967	0	0	No	No	2.15	3.26	Yes	1	0.0177425	2	0.0277457	No	Yes	2.78	2.58	No	1	0.0164818	1	0.0135714	No	No	2.41
chr11	32948702	32956981	+	QSER1	uc001mty.3	chr11:32914880-32948702|chr11:32956981-32975402	1	0.0161253	10	0.150829	Yes	Yes	11.03	12.34	Yes	4	0.0576448	5	0.075204	No	Yes	6.52	6.75	Yes	6	0.0989009	12	0.19087	Yes	Yes	5.24	8.69	Yes	2	0.035485	7	0.09711	No	Yes	6.82	7.98	Yes	3	0.0494454	4	0.0542857	No	Yes	6.86
chr12	1289705	1299218	+	ERC1	uc001qiz.2	chr12:1250953-1289705|chr12:1299218-1313666	3	0.0483759	1	0.0150829	No	No	11.16	8.39	No	1	0.0144112	2	0.0300816	No	Yes	6.22	4.45	No	4	0.0659339	2	0.0318117	No	No	5.44	6.79	Yes	0	0	1	0.0138729	No	Yes	5.88	3.26	No	1	0.0164818	1	0.0135714	No	No	7.32
chr2	234296902	234299129	+	DGKD	uc002vui.1	chr2:234263320-234296902|chr2:234299129-234343025	3	0.0483759	16	0.241327	Yes	Yes	7.21	3.66	No	3	0.0432336	1	0.0150408	No	No	4.13	3.36	No	9	0.148351	5	0.0795294	Yes	No	4.32	7.4	Yes	4	0.0709699	3	0.0416186	No	No	3.54	4.27	Yes	1	0.0164818	2	0.0271429	No	Yes	3.71
chr5	65284462	65290692	+	ERBB2IP	uc003jui.2	chr5:65222634-65284462|chr5:65290692-65307876	12	0.193503	21	0.316742	Yes	Yes	36.9	53.38	Yes	10	0.144112	15	0.225612	Yes	Yes	24.6	46.39	Yes	32	0.527472	20	0.318117	Yes	No	26.92	38.26	Yes	9	0.159682	4	0.0554914	Yes	No	29.39	50.23	Yes	14	0.230745	19	0.257857	Yes	Yes	29.85
chr11	73418464	73431944	-	RAB6A	uc021qnd.1	chr11:73390765-73418464|chr11:73431944-73441809	4	0.0645012	7	0.105581	Yes	Yes	44.36	45.58	Yes	7	0.100878	0	0	Yes	No	32.85	24.57	No	10	0.164835	3	0.0477176	Yes	No	26.43	37.53	Yes	4	0.0709699	5	0.0693643	No	No	29.27	35.7	Yes	2	0.0329636	2	0.0271429	No	No	42.02
chr8	100286425	100287482	+	VPS13B	uc003yiu.1	chr8:100205285-100286425|chr8:100287482-100396435	3	0.0483759	1	0.0150829	No	No	18.95	9.45	No	1	0.0144112	5	0.075204	No	Yes	9.59	14.44	Yes	5	0.0824174	3	0.0477176	No	No	7.71	19.99	Yes	1	0.0177425	3	0.0416186	No	Yes	11.88	16.26	Yes	4	0.0659272	1	0.0135714	No	No	9.83
chr12	53421565	53421972	+	EIF4B	uc001sbh.4	chr12:53416411-53421565|chr12:53421972-53427589	0	0	0	0	No	No	123.83	72.68	No	0	0	0	0	No	No	82.19	96.89	Yes	0	0	1	0.0159059	No	Yes	117.49	152.73	Yes	0	0	0	0	No	No	103.14	159.24	Yes	0	0	0	0	No	No	81.25
chr1	16044387	16047883	+	PLEKHM2	uc010obo.2	chr1:16043311-16044387|chr1:16047883-16051811	3	0.0483759	1	0.0150829	No	No	9.94	6.93	No	2	0.0288224	1	0.0150408	No	No	5.8	8.29	Yes	3	0.0494505	4	0.0636235	No	Yes	5.05	7.23	Yes	3	0.0532274	5	0.0693643	No	Yes	5.32	5.58	Yes	2	0.0329636	3	0.0407143	No	Yes	7.07
chr8	118540889	118543066	+	MED30	uc003yoj.3	chr8:118533292-118540889|chr8:118543066-118552121	0	0	2	0.0301659	No	Yes	6.94	8.63	Yes	0	0	0	0	No	No	4.19	16.53	Yes	3	0.0494505	2	0.0318117	No	No	5.88	12.27	Yes	0	0	0	0	No	No	7.38	11.06	Yes	1	0.0164818	0	0	No	No	4.18
chr20	20634173	20661445	-	RALGAPA2	uc002wrz.3	chr20:20624193-20634173|chr20:20661445-20693017	0	0	9	0.135747	Yes	Yes	22.14	23.51	Yes	2	0.0288224	2	0.0300816	No	Yes	17.22	23.69	Yes	8	0.131868	3	0.0477176	Yes	No	16.53	18.7	Yes	2	0.035485	1	0.0138729	No	No	19.18	16.91	No	2	0.0329636	2	0.0271429	No	No	24.57
chr5	73930508	73932323	-	ENC1	uc003kdc.5	chr5:73925817-73930508|chr5:73932323-73936131	2	0.0322506	0	0	No	No	26.79	6.33	No	1	0.0144112	0	0	No	No	9.87	4.19	No	1	0.0164835	3	0.0477176	No	Yes	9.74	19.68	Yes	0	0	1	0.0138729	No	Yes	14.12	11.4	No	3	0.0494454	0	0	No	No	16.15
chr10	96493053	96541754	+	CYP2C19	uc010qny.2	chr10:96484290-96493053|chr10:96541754-96580252	1	0.0161253	12	0.180995	Yes	Yes	30.66	45.71	Yes	14	0.201757	23	0.345938	Yes	Yes	61.68	73.42	Yes	4	0.0659339	3	0.0477176	No	No	81.01	23.03	No	7	0.124197	20	0.277457	Yes	Yes	41.12	37.62	No	10	0.164818	0	0	Yes	No	34.17
chr16	18852886	18856973	-	SMG1	uc010bwa.3	chr16:18851268-18852886|chr16:18856973-18858774	1	0.0161253	1	0.0150829	No	No	22.33	13.96	No	3	0.0432336	0	0	No	No	16.46	11.37	No	7	0.115384	2	0.0318117	Yes	No	16.96	16.02	No	4	0.0709699	3	0.0416186	No	No	18.03	15.77	No	2	0.0329636	0	0	No	No	17.85
chr4	5664833	5667376	-	EVC2	uc003gij.3	chr4:5642565-5664833|chr4:5667376-5682986	2	0.0322506	0	0	No	No	1.87	0.18	No	1	0.0144112	7	0.105286	Yes	Yes	1.06	7.81	Yes	1	0.0164835	1	0.0159059	No	No	0.69	0.85	Yes	0	0	0	0	No	No	0.74	0.33	No	1	0.0164818	8	0.108571	Yes	Yes	1.34
chr7	716865	751164	-	PRKAR1B	uc003siu.2	chr7:647089-716865|chr7:751164-752050	1	0.0161253	0	0	No	No	4.86	1.72	No	4	0.0576448	0	0	No	No	3.07	0.48	No	3	0.0494505	2	0.0318117	No	No	2.05	5.11	Yes	2	0.035485	3	0.0416186	No	Yes	2.23	3.04	Yes	2	0.0329636	2	0.0271429	No	No	3.18
chr7	30661008	30662078	+	GARS	uc003tbm.3	chr7:30656894-30661008|chr7:30662078-30665849	1	0.0161253	1	0.0150829	No	No	15.12	26.04	Yes	2	0.0288224	1	0.0150408	No	No	13.77	48.26	Yes	0	0	0	0	No	No	8.06	27.42	Yes	2	0.035485	0	0	No	No	21.52	56.4	Yes	0	0	1	0.0135714	No	Yes	15.24
chr7	104714065	104722244	+	KMT2E	uc010lja.1	chr7:104707254-104714065|chr7:104722244-104730455	0	0	1	0.0150829	No	Yes	31.9	16.41	No	1	0.0144112	4	0.0601632	No	Yes	17.59	14.57	No	2	0.032967	2	0.0318117	No	No	16.06	21.88	Yes	0	0	0	0	No	No	17.07	19.69	Yes	1	0.0164818	0	0	No	No	18.05
chr9	19423859	19435082	+	ACER2	uc003znx.1	chr9:19406027-19423859|chr9:19435082-19446181	2	0.0322506	0	0	No	No	4.05	4.73	Yes	1	0.0144112	1	0.0150408	No	Yes	2.5	1.25	No	2	0.032967	0	0	No	No	1.73	1.1	No	2	0.035485	0	0	No	No	1.21	1.28	Yes	0	0	0	0	No	No	2.47
chr2	113157208	113157771	-	RGPD8	uc002ths.2	chr2:113156946-113157208|chr2:113157771-113158693	5	0.0806265	3	0.0452488	No	No	7.7	9.31	Yes	5	0.072056	1	0.0150408	No	No	5.02	5.21	Yes	15	0.247252	10	0.159059	Yes	No	8.48	6.88	No	4	0.0709699	9	0.124856	Yes	Yes	6.15	6.07	No	8	0.131854	2	0.0271429	Yes	No	7.81
chr20	33057852	33080402	+	ITCH	uc002xak.3	chr20:33050026-33057852|chr20:33080402-33092135	3	0.0483759	8	0.120664	Yes	Yes	26.89	26.55	No	3	0.0432336	1	0.0150408	No	No	20.82	24.03	Yes	5	0.0824174	4	0.0636235	No	No	32.71	37.3	Yes	2	0.035485	1	0.0138729	No	No	24.53	25.54	Yes	1	0.0164818	1	0.0135714	No	No	22.53
chr12	26703179	26755639	-	ITPR2	uc001rhg.3	chr12:26648193-26703179|chr12:26755639-26774055	1	0.0161253	1	0.0150829	No	No	33.57	31.4	No	2	0.0288224	1	0.0150408	No	No	30.05	35.92	Yes	16	0.263736	5	0.0795294	Yes	No	50.36	35.14	No	6	0.106455	1	0.0138729	Yes	No	33.26	12.86	No	4	0.0659272	2	0.0271429	No	No	33.31
chr2	180036846	180056593	-	SESTD1	uc002uni.4	chr2:180016118-180036846|chr2:180056593-180129225	1	0.0161253	1	0.0150829	No	No	7.65	15.62	Yes	0	0	2	0.0300816	No	Yes	3.16	15.55	Yes	0	0	0	0	No	No	3.36	8.02	Yes	0	0	0	0	No	No	4.07	6.61	Yes	0	0	2	0.0271429	No	Yes	4.72
chr2	32142994	32157204	-	MEMO1	uc002rnx.3	chr2:32117203-32142994|chr2:32157204-32168370	7	0.112877	4	0.0603318	Yes	No	14.39	22.54	Yes	2	0.0288224	6	0.0902448	No	Yes	15.26	24.8	Yes	1	0.0164835	8	0.127247	Yes	Yes	13.32	21.64	Yes	2	0.035485	1	0.0138729	No	No	14.54	15.84	Yes	2	0.0329636	2	0.0271429	No	No	13.68
chr13	46616298	46619651	-	ZC3H13	uc001vas.1	chr13:46594692-46616298|chr13:46619651-46626832	1	0.0161253	0	0	No	No	21.35	11.76	No	1	0.0144112	1	0.0150408	No	Yes	17.48	6.67	No	2	0.032967	0	0	No	No	15.88	15.05	No	0	0	0	0	No	No	12.88	11.06	No	2	0.0329636	0	0	No	No	18.26
chr7	35050079	35058208	-	DPY19L1	uc003tem.4	chr7:35029553-35050079|chr7:35058208-35077429	1	0.0161253	1	0.0150829	No	No	15.25	19.67	Yes	0	0	3	0.0451224	No	Yes	13.26	12.27	No	1	0.0164835	3	0.0477176	No	Yes	11.13	14.27	Yes	0	0	3	0.0416186	No	Yes	13.9	16.11	Yes	4	0.0659272	16	0.217143	Yes	Yes	11.8
chr1	196285021	196398887	-	KCNT2	uc009wyt.1	chr1:196274475-196285021|chr1:196398887-196434422	0	0	0	0	No	No	6.77	13.7	Yes	0	0	24	0.360979	Yes	Yes	4.34	13.96	Yes	0	0	0	0	No	No	7.62	8.72	Yes	0	0	0	0	No	No	5.65	4.73	No	0	0	0	0	No	No	6.4
chr6	13639794	13659064	-	RANBP9	uc003nba.3	chr6:13638187-13639794|chr6:13659064-13697016	0	0	0	0	No	No	18.07	29.37	Yes	1	0.0144112	0	0	No	No	13.48	21.21	Yes	0	0	0	0	No	No	14.49	21.46	Yes	0	0	0	0	No	No	16.5	22.32	Yes	0	0	0	0	No	No	15.91
chr13	46553947	46594692	-	ZC3H13	uc010tfw.1	chr13:46549973-46553947|chr13:46594692-46616298	1	0.0161253	0	0	No	No	21.35	11.76	No	0	0	2	0.0300816	No	Yes	17.48	6.67	No	0	0	0	0	No	No	15.88	15.05	No	2	0.035485	0	0	No	No	12.88	11.06	No	3	0.0494454	0	0	No	No	18.26
chr4	87967317	87968746	+	AFF1	uc003hqh.2	chr4:87869723-87967317|chr4:87968746-88005274	9	0.145128	1	0.0150829	Yes	No	22.79	12.74	No	5	0.072056	4	0.0601632	No	No	14.09	6.53	No	10	0.164835	11	0.174965	Yes	Yes	13.65	12.16	No	4	0.0709699	8	0.110983	Yes	Yes	28.22	18.82	No	2	0.0329636	2	0.0271429	No	No	14.86
chr2	171902683	171906684	-	TLK1	uc010zdn.1	chr2:171884915-171902683|chr2:171906684-171910270	1	0.0161253	0	0	No	No	18.48	11.87	No	1	0.0144112	1	0.0150408	No	Yes	12.45	13.23	Yes	1	0.0164835	3	0.0477176	No	Yes	12.24	17.31	Yes	1	0.0177425	1	0.0138729	No	No	13.84	13.61	No	2	0.0329636	1	0.0135714	No	No	13.9
chr10	35805450	35819171	+	CCNY	uc001iyu.4	chr10:35790463-35805450|chr10:35819171-35841946	1	0.0161253	2	0.0301659	No	Yes	17.39	16.02	No	1	0.0144112	0	0	No	No	12.69	18.5	Yes	7	0.115384	1	0.0159059	Yes	No	13.01	19	Yes	1	0.0177425	2	0.0277457	No	Yes	13.37	15.42	Yes	2	0.0329636	0	0	No	No	17.19
chr2	148730307	148733544	-	ORC4	uc002twj.3	chr2:148716435-148730307|chr2:148733544-148778176	4	0.0645012	16	0.241327	Yes	Yes	11.48	14.18	Yes	8	0.11529	6	0.0902448	Yes	No	9.27	16.32	Yes	12	0.197802	13	0.206776	Yes	Yes	10.21	17.93	Yes	3	0.0532274	2	0.0277457	No	No	9.53	10.61	Yes	4	0.0659272	15	0.203571	Yes	Yes	9.25
chr17	27613009	27614734	-	NUFIP2	uc002hdy.4	chr17:27594548-27613009|chr17:27614734-27620800	0	0	1	0.0150829	No	Yes	32	52	Yes	0	0	1	0.0150408	No	Yes	19.82	32.68	Yes	1	0.0164835	1	0.0159059	No	No	16.61	43.92	Yes	4	0.0709699	12	0.166474	Yes	Yes	32.58	76.37	Yes	0	0	1	0.0135714	No	Yes	21.71
chr2	211018218	211019335	-	KANSL1L	uc002vds.3	chr2:210993896-211018218|chr2:211019335-211035872	6	0.0967517	9	0.135747	Yes	Yes	14.68	13.86	No	15	0.216168	3	0.0451224	Yes	No	9.07	8.27	No	20	0.32967	5	0.0795294	Yes	No	16.56	14.12	No	9	0.159682	11	0.152601	Yes	No	10	7.41	No	2	0.0329636	8	0.108571	Yes	Yes	8.08
chr17	54978779	54981849	-	TRIM25	uc002iut.3	chr17:54976541-54978779|chr17:54981849-54985828	1	0.0161253	1	0.0150829	No	No	18.07	16.98	No	1	0.0144112	0	0	No	No	18.23	15.48	No	1	0.0164835	3	0.0477176	No	Yes	9.67	14.98	Yes	1	0.0177425	0	0	No	No	13.77	32.14	Yes	2	0.0329636	0	0	No	No	16.04
chr5	130857082	130883883	-	RAPGEF6	uc003kvn.2	chr5:130846184-130857082|chr5:130883883-130897670	1	0.0161253	0	0	No	No	28.87	31.6	Yes	2	0.0288224	0	0	No	No	17.52	32.04	Yes	0	0	2	0.0318117	No	Yes	17.64	30.82	Yes	0	0	1	0.0138729	No	Yes	20.87	33.91	Yes	1	0.0164818	0	0	No	No	19.81
chr16	29845053	29845387	+	MVP	uc002dui.3	chr16:29842394-29845053|chr16:29845387-29847024	5	0.0806265	1	0.0150829	No	No	35.87	41.18	Yes	2	0.0288224	0	0	No	No	21.7	47.14	Yes	2	0.032967	3	0.0477176	No	Yes	12.6	29.15	Yes	2	0.035485	4	0.0554914	No	Yes	26.31	47.1	Yes	5	0.082409	0	0	No	No	39.63
chr5	43294157	43297268	-	HMGCS1	uc003jnq.5	chr5:43293075-43294157|chr5:43297268-43298110	0	0	2	0.0301659	No	Yes	13.26	37.59	Yes	2	0.0288224	0	0	No	No	35.41	46.52	Yes	3	0.0494505	0	0	No	No	17.61	145.71	Yes	0	0	0	0	No	No	39.33	26.63	No	0	0	2	0.0271429	No	Yes	19.81
chr19	30462099	30477324	+	URI1	uc002nsq.3	chr19:30414661-30462099|chr19:30477324-30496267	5	0.0806265	1	0.0150829	No	No	18.01	19.63	Yes	4	0.0576448	3	0.0451224	No	No	15.65	16.06	Yes	1	0.0164835	2	0.0318117	No	Yes	16.32	18.2	Yes	3	0.0532274	1	0.0138729	No	No	14.26	16.73	Yes	3	0.0494454	1	0.0135714	No	No	13.73
chr10	18874877	18905222	-	NSUN6	uc010qcp.1	chr10:18840900-18874877|chr10:18905222-18931404	0	0	1	0.0150829	No	Yes	23.29	8.73	No	0	0	0	0	No	No	20.1	16.86	No	2	0.032967	0	0	No	No	39.01	14	No	0	0	0	0	No	No	22.51	17.36	No	1	0.0164818	0	0	No	No	28.7
chr2	227771508	227779067	+	RHBDD1	uc002voi.3	chr2:227732034-227771508|chr2:227779067-227860146	2	0.0322506	2	0.0301659	No	No	5.83	3.34	No	1	0.0144112	5	0.075204	No	Yes	5.53	6.33	Yes	3	0.0494505	5	0.0795294	No	Yes	3.24	4.73	Yes	0	0	3	0.0416186	No	Yes	4.62	5.3	Yes	0	0	3	0.0407143	No	Yes	5.11
chr4	75040222	75067087	+	MTHFD2L	uc011cbj.2	chr4:75025805-75040222|chr4:75067087-75091018	3	0.0483759	0	0	No	No	9.03	5.21	No	1	0.0144112	2	0.0300816	No	Yes	6.86	5.91	No	1	0.0164835	0	0	No	No	14.48	6.77	No	1	0.0177425	2	0.0277457	No	Yes	11.89	13.95	Yes	2	0.0329636	0	0	No	No	10.92
chr7	95838149	95864229	-	SLC25A13	uc003uof.4	chr7:95822495-95838149|chr7:95864229-95906507	0	0	2	0.0301659	No	Yes	33.11	43.58	Yes	4	0.0576448	1	0.0150408	No	No	43.35	50.83	Yes	9	0.148351	1	0.0159059	Yes	No	38.91	45.57	Yes	2	0.035485	0	0	No	No	39.57	33.23	No	0	0	0	0	No	No	32.85
chr4	3188323	3190820	+	HTT	uc021xkv.1	chr4:3184197-3188323|chr4:3190820-3201458	1	0.0161253	0	0	No	No	8.64	11.53	Yes	0	0	3	0.0451224	No	Yes	6.62	16.71	Yes	0	0	0	0	No	No	4.15	8.45	Yes	1	0.0177425	3	0.0416186	No	Yes	6.03	8.46	Yes	0	0	1	0.0135714	No	Yes	7.89
chrX	132887508	132888203	-	GPC3	uc004exe.2	chrX:132834056-132887508|chrX:132888203-133087076	0	0	4	0.0603318	No	Yes	21.26	387.89	Yes	0	0	0	0	No	No	9.21	0.51	No	0	0	5	0.0795294	No	Yes	1.85	355.85	Yes	0	0	0	0	No	No	45.31	90.84	Yes	0	0	1	0.0135714	No	Yes	8.36
chr2	100078957	100081447	-	REV1	uc002tac.3	chr2:100065966-100078957|chr2:100081447-100106278	1	0.0161253	2	0.0301659	No	Yes	12.12	8.93	No	4	0.0576448	4	0.0601632	No	Yes	6.81	6.44	No	1	0.0164835	4	0.0636235	No	Yes	8.94	9.67	Yes	4	0.0709699	5	0.0693643	No	No	8.03	8.41	Yes	2	0.0329636	5	0.0678571	No	Yes	6.99
chr7	6840578	6841154	-	CCZ1B	uc003sqx.2	chr7:6838910-6840578|chr7:6841154-6844568	8	0.129002	3	0.0452488	Yes	No	12.93	13.42	Yes	7	0.100878	4	0.0601632	Yes	No	5.58	4.82	No	10	0.164835	5	0.0795294	Yes	No	12.86	25.25	Yes	3	0.0532274	7	0.09711	No	Yes	9.35	17.86	Yes	4	0.0659272	0	0	No	No	9.83
chr3	196214269	196215554	-	RNF168	uc003fwq.3	chr3:196210762-196214269|chr3:196215554-196229743	0	0	3	0.0452488	No	Yes	10.17	20.53	Yes	3	0.0432336	3	0.0451224	No	Yes	6.83	8.87	Yes	9	0.148351	5	0.0795294	Yes	No	6.6	13.94	Yes	1	0.0177425	4	0.0554914	No	Yes	6.65	8.92	Yes	0	0	1	0.0135714	No	Yes	8.43
chr15	76566752	76588078	-	ETFA	uc002bbt.2	chr15:76523739-76566752|chr15:76588078-76603690	2	0.0322506	4	0.0603318	No	Yes	98.3	128.79	Yes	5	0.072056	8	0.120326	Yes	Yes	134.9	247.01	Yes	4	0.0659339	7	0.111341	Yes	Yes	123.67	141.4	Yes	0	0	1	0.0138729	No	Yes	102.57	86.2	No	3	0.0494454	4	0.0542857	No	Yes	134.77
chrX	53672262	53681075	-	HUWE1	uc004dsp.4	chrX:53661250-53672262|chrX:53681075-53707001	2	0.0322506	3	0.0452488	No	Yes	25.99	27.29	Yes	0	0	1	0.0150408	No	Yes	20.53	17.2	No	2	0.032967	4	0.0636235	No	Yes	14.09	26.78	Yes	1	0.0177425	1	0.0138729	No	No	21.78	29.33	Yes	2	0.0329636	6	0.0814286	No	Yes	19.33
chr16	31733946	31734674	+	ZNF720	uc010vfs.2	chr16:31724756-31733946|chr16:31734674-31744831	5	0.0806265	3	0.0452488	No	No	9.19	3.97	No	3	0.0432336	1	0.0150408	No	No	5.36	5.6	Yes	10	0.164835	10	0.159059	Yes	No	5.92	6.11	Yes	1	0.0177425	8	0.110983	Yes	Yes	5.84	7.15	Yes	6	0.0988907	2	0.0271429	No	No	5.12
chr6	70447833	70500364	-	LMBRD1	uc010kal.3	chr6:70428973-70447833|chr6:70500364-70506310	2	0.0322506	2	0.0301659	No	No	36.85	54.16	Yes	2	0.0288224	2	0.0300816	No	Yes	31.74	57.27	Yes	3	0.0494505	4	0.0636235	No	Yes	38.53	25.5	No	1	0.0177425	0	0	No	No	33.27	24.01	No	3	0.0494454	0	0	No	No	34.24
chr1	155408117	155429689	-	ASH1L	uc001fkt.3	chr1:155385714-155408117|chr1:155429689-155447676	5	0.0806265	8	0.120664	Yes	Yes	19.85	21.59	Yes	12	0.172934	35	0.526428	Yes	Yes	10	18.53	Yes	25	0.412087	15	0.238588	Yes	No	10.07	21.07	Yes	14	0.248395	24	0.332949	Yes	Yes	13.86	21.16	Yes	15	0.247227	6	0.0814286	Yes	No	10.46
chr8	41905895	41907225	-	KAT6A	uc010lxb.3	chr8:41845081-41905895|chr8:41907225-41909418	0	0	3	0.0452488	No	Yes	15.36	12.52	No	0	0	0	0	No	No	9.01	4.27	No	4	0.0659339	1	0.0159059	No	No	8.38	10	Yes	0	0	1	0.0138729	No	Yes	10.15	16.71	Yes	0	0	8	0.108571	Yes	Yes	9.24
chr18	12999419	13019205	+	CEP192	uc010xac.2	chr18:12991436-12999419|chr18:13019205-13029661	10	0.161253	17	0.25641	Yes	Yes	11.23	14.27	Yes	11	0.158523	12	0.18049	Yes	Yes	8.95	12.85	Yes	10	0.164835	26	0.413553	Yes	Yes	6.69	13.68	Yes	9	0.159682	8	0.110983	Yes	No	7.74	8.21	Yes	6	0.0988907	70	0.95	Yes	Yes	7.18
chr1	225190484	225239497	+	DNAH14	uc001how.2	chr1:225161855-225190484|chr1:225239497-225266908	0	0	1	0.0150829	No	Yes	4.08	24.73	Yes	1	0.0144112	3	0.0451224	No	Yes	3.04	36.32	Yes	1	0.0164835	3	0.0477176	No	Yes	4.1	12.14	Yes	0	0	1	0.0138729	No	Yes	4.5	6.85	Yes	1	0.0164818	1	0.0135714	No	No	3.99
chr11	107916996	107925682	+	CUL5	uc001pju.3	chr11:107904637-107916996|chr11:107925682-107940822	1	0.0161253	2	0.0301659	No	Yes	15.06	10.2	No	2	0.0288224	1	0.0150408	No	No	11.72	9.12	No	4	0.0659339	1	0.0159059	No	No	10.02	12.31	Yes	1	0.0177425	1	0.0138729	No	No	11.09	11.8	Yes	2	0.0329636	0	0	No	No	11.25
chr2	61343113	61345251	+	KIAA1841	uc002saw.4	chr2:61336431-61343113|chr2:61345251-61348319	4	0.0645012	11	0.165912	Yes	Yes	2.93	6.55	Yes	5	0.072056	3	0.0451224	No	No	1.86	3.75	Yes	3	0.0494505	8	0.127247	Yes	Yes	1.32	4.48	Yes	5	0.0887124	1	0.0138729	No	No	2.47	3.61	Yes	3	0.0494454	5	0.0678571	No	Yes	2.38
chr3	4452548	4461830	-	SUMF1	uc003bps.2	chr3:4418073-4452548|chr3:4461830-4490949	2	0.0322506	1	0.0150829	No	No	14.43	13.73	No	2	0.0288224	0	0	No	No	11.87	8.27	No	0	0	8	0.127247	Yes	Yes	14.95	18.33	Yes	1	0.0177425	2	0.0277457	No	Yes	13.66	16.16	Yes	3	0.0494454	1	0.0135714	No	No	16.41
chr7	35707043	35712888	-	HERPUD2	uc003tet.3	chr7:35678082-35707043|chr7:35712888-35733793	7	0.112877	6	0.0904977	Yes	No	12.56	9.82	No	6	0.0864672	7	0.105286	Yes	Yes	8.27	10.96	Yes	9	0.148351	9	0.143153	Yes	No	9.7	9.8	Yes	8	0.14194	1	0.0138729	Yes	No	9.5	10.8	Yes	6	0.0988907	2	0.0271429	No	No	11.88
chr8	128902834	128903244	+	PVT1	uc010mdp.2	chr8:128806980-128902834|chr8:128903244-128951753	2	0.0322506	3	0.0452488	No	Yes	1.73	0.69	No	0	0	3	0.0451224	No	Yes	0.77	2.18	Yes	1	0.0164835	2	0.0318117	No	Yes	0.37	5.64	Yes	1	0.0177425	0	0	No	No	1.31	6.15	Yes	1	0.0164818	8	0.108571	Yes	Yes	1.24
chr3	120357301	120360540	-	HGD	uc003edv.3	chr3:120352175-120357301|chr3:120360540-120363165	0	0	1	0.0150829	No	Yes	120.18	46.66	No	5	0.072056	1	0.0150408	No	No	313.12	140.88	No	3	0.0494505	1	0.0159059	No	No	295.39	86.18	No	1	0.0177425	1	0.0138729	No	No	104.39	68.76	No	1	0.0164818	0	0	No	No	123.88
chr9	17226200	17236586	+	CNTLN	uc003zmx.4	chr9:17143374-17226200|chr9:17236586-17273730	6	0.0967517	7	0.105581	Yes	Yes	10.74	19.23	Yes	4	0.0576448	3	0.0451224	No	No	6.57	6.29	No	15	0.247252	6	0.0954352	Yes	No	15.79	16.16	Yes	0	0	1	0.0138729	No	Yes	10.73	10.13	No	3	0.0494454	2	0.0271429	No	No	10.03
chr3	47139444	47144913	-	SETD2	uc003cqs.3	chr3:47129737-47139444|chr3:47144913-47147486	3	0.0483759	0	0	No	No	23.23	21.16	No	3	0.0432336	1	0.0150408	No	No	15.81	10.7	No	3	0.0494505	1	0.0159059	No	No	14.8	22.41	Yes	3	0.0532274	0	0	No	No	17.54	22.24	Yes	0	0	0	0	No	No	18.23
chr4	52729602	52758017	+	DCUN1D4	uc003gze.3	chr4:52709433-52729602|chr4:52758017-52765435	0	0	16	0.241327	Yes	Yes	15.22	23.9	Yes	6	0.0864672	14	0.210571	Yes	Yes	14.66	14.49	No	16	0.263736	25	0.397647	Yes	Yes	17.96	30.98	Yes	4	0.0709699	7	0.09711	No	Yes	17.78	29.65	Yes	6	0.0988907	11	0.149286	Yes	Yes	15.21
chr11	32611092	32617593	+	EIF3M	uc001mtu.4	chr11:32610681-32611092|chr11:32617593-32622234	2	0.0322506	0	0	No	No	68.5	64.02	No	1	0.0144112	0	0	No	No	51.26	94.58	Yes	5	0.0824174	2	0.0318117	No	No	50.12	78.8	Yes	0	0	0	0	No	No	60.95	83.98	Yes	3	0.0494454	3	0.0407143	No	No	54.88
chr1	62365254	62367131	+	INADL	uc009waf.1	chr1:62350080-62365254|chr1:62367131-62374043	4	0.0645012	2	0.0301659	No	No	17.53	24.29	Yes	2	0.0288224	1	0.0150408	No	No	13.59	33.29	Yes	4	0.0659339	1	0.0159059	No	No	14.82	14.04	No	0	0	3	0.0416186	No	Yes	14.12	12.8	No	2	0.0329636	0	0	No	No	13.01
chr6	144808683	144814592	+	UTRN	uc003qkt.3	chr6:144806655-144808683|chr6:144814592-144820392	2	0.0322506	0	0	No	No	36.8	26.32	No	2	0.0288224	2	0.0300816	No	Yes	24.54	26.49	Yes	4	0.0659339	0	0	No	No	18.9	27.12	Yes	3	0.0532274	2	0.0277457	No	No	25.61	39.55	Yes	5	0.082409	0	0	No	No	24.44
chr5	78251117	78281381	-	ARSB	uc003kfr.4	chr5:78181650-78251117|chr5:78281381-78281721	1	0.0161253	0	0	No	No	6.93	4.23	No	0	0	0	0	No	No	4.47	1.73	No	11	0.181318	4	0.0636235	Yes	No	4.5	7.2	Yes	0	0	1	0.0138729	No	Yes	4.56	4.8	Yes	2	0.0329636	1	0.0135714	No	No	4.99
chr12	12397195	12397589	-	LRP6	uc001rah.4	chr12:12356334-12397195|chr12:12397589-12419614	7	0.112877	5	0.0754147	Yes	No	13.9	12.84	No	27	0.389103	1	0.0150408	Yes	No	13.89	10.74	No	40	0.659339	11	0.174965	Yes	No	23.49	13.76	No	7	0.124197	7	0.09711	Yes	No	11.51	7.41	No	7	0.115373	19	0.257857	Yes	Yes	13.89
chr9	79996891	80022523	+	VPS13A	uc004akr.3	chr9:79986065-79996891|chr9:80022523-80030871	1	0.0161253	19	0.286576	Yes	Yes	18.48	16.76	No	1	0.0144112	4	0.0601632	No	Yes	12.38	10.05	No	3	0.0494505	1	0.0159059	No	No	12.27	14.48	Yes	0	0	0	0	No	No	13.62	12.82	No	1	0.0164818	0	0	No	No	12.88
chr19	11289020	11289396	-	KANK2	uc002mqm.3	chr19:11287493-11289020|chr19:11289396-11303506	1	0.0161253	1	0.0150829	No	No	19.97	15.55	No	4	0.0576448	0	0	No	No	13.08	6.62	No	2	0.032967	1	0.0159059	No	No	13.16	10.98	No	1	0.0177425	0	0	No	No	11.54	9.31	No	1	0.0164818	1	0.0135714	No	No	9.75
chr2	144966169	144993304	-	GTDC1	uc021vqf.1	chr2:144903306-144966169|chr2:144993304-144994810	3	0.0483759	0	0	No	No	7.46	6.59	No	3	0.0432336	2	0.0300816	No	No	5.01	7.01	Yes	4	0.0659339	6	0.0954352	No	Yes	3.84	6.52	Yes	4	0.0709699	3	0.0416186	No	No	4.25	6.04	Yes	3	0.0494454	0	0	No	No	4.75
chr9	75538934	75555168	-	ALDH1A1	uc004ajd.3	chr9:75533738-75538934|chr9:75555168-75567850	0	0	0	0	No	No	439.06	604.63	Yes	0	0	0	0	No	No	462.18	402.36	No	0	0	0	0	No	No	662.4	855.7	Yes	0	0	0	0	No	No	567.13	374.09	No	0	0	0	0	No	No	335.18
chr4	39739039	39776553	+	UBE2K	uc003gus.4	chr4:39700010-39739039|chr4:39776553-39779979	9	0.145128	8	0.120664	Yes	No	21.72	26.85	Yes	3	0.0432336	3	0.0451224	No	Yes	16.7	25.79	Yes	7	0.115384	11	0.174965	Yes	Yes	13.77	39.94	Yes	3	0.0532274	1	0.0138729	No	No	19.85	27.18	Yes	2	0.0329636	5	0.0678571	No	Yes	18.01
chr1	243579003	243589860	+	SDCCAG8	uc001hzw.3	chr1:243542165-243579003|chr1:243589860-243652315	4	0.0645012	2	0.0301659	No	No	16.32	16.25	No	2	0.0288224	5	0.075204	No	Yes	8.32	11.98	Yes	7	0.115384	2	0.0318117	Yes	No	8.98	12.7	Yes	1	0.0177425	3	0.0416186	No	Yes	8.35	8.22	No	3	0.0494454	2	0.0271429	No	No	8.71
chr7	116335803	116340338	+	MET	uc003vii.1	chr7:116312631-116335803|None	1	0.0161253	0	0	No	No	37.89	23.35	No	2	0.0288224	0	0	No	No	15.49	111.6	Yes	0	0	0	0	No	No	57.01	35.36	No	0	0	0	0	No	No	49.32	51.62	Yes	1	0.0164818	0	0	No	No	32.92
chr10	126370175	126370948	-	FAM53B	uc001lhu.1	chr10:126307362-126370175|chr10:126370948-126384726	1	0.0161253	1	0.0150829	No	No	6.64	3.58	No	7	0.100878	2	0.0300816	Yes	No	4.23	4.93	Yes	2	0.032967	2	0.0318117	No	No	2.49	6	Yes	1	0.0177425	1	0.0138729	No	No	2.89	3.69	Yes	2	0.0329636	4	0.0542857	No	Yes	4.65
chr20	21306916	21349228	+	XRN2	uc002wsf.1	chr20:21284111-21306916|chr20:21349228-21362631	2	0.0322506	3	0.0452488	No	Yes	30.88	36.25	Yes	1	0.0144112	0	0	No	No	22.57	35.1	Yes	1	0.0164835	3	0.0477176	No	Yes	18.83	55.89	Yes	1	0.0177425	0	0	No	No	25.21	40.06	Yes	2	0.0329636	4	0.0542857	No	Yes	28.53
chr5	33998745	34006004	-	AMACR	uc003jig.3	chr5:33989607-33998745|chr5:34006004-34007877	0	0	1	0.0150829	No	Yes	33.02	75.1	Yes	0	0	0	0	No	No	27.85	19.25	No	0	0	0	0	No	No	28.44	24.67	No	0	0	0	0	No	No	33.15	16.94	No	0	0	0	0	No	No	21.18
chr12	121220457	121222396	-	SPPL3	uc001tzd.3	chr12:121206862-121220457|chr12:121222396-121229271	9	0.145128	5	0.0754147	Yes	No	6.96	5.37	No	14	0.201757	2	0.0300816	Yes	No	4.65	3.74	No	15	0.247252	7	0.111341	Yes	No	3.46	5.73	Yes	3	0.0532274	5	0.0693643	No	Yes	4.09	5.32	Yes	8	0.131854	3	0.0407143	Yes	No	4.64
chr2	215609790	215646233	-	BARD1	uc002veu.2	chr2:215595232-215609790|chr2:215646233-215657020	0	0	1	0.0150829	No	Yes	4.45	9.73	Yes	1	0.0144112	0	0	No	No	2.87	6.35	Yes	0	0	2	0.0318117	No	Yes	1.53	8.13	Yes	0	0	0	0	No	No	3.07	4.56	Yes	0	0	2	0.0271429	No	Yes	2.87
chr6	13639794	13644961	-	RANBP9	uc003nba.3	chr6:13638187-13639794|chr6:13644961-13657340	1	0.0161253	3	0.0452488	No	Yes	18.07	29.37	Yes	6	0.0864672	2	0.0300816	No	No	13.48	21.21	Yes	2	0.032967	7	0.111341	Yes	Yes	14.49	21.46	Yes	2	0.035485	3	0.0416186	No	Yes	16.5	22.32	Yes	5	0.082409	4	0.0542857	No	No	15.91
chr21	46275124	46281186	-	PTTG1IP	uc002zgb.2	chr21:46271542-46275124|chr21:46281186-46285309	5	0.0806265	1	0.0150829	No	No	58.88	70.96	Yes	7	0.100878	5	0.075204	Yes	No	33.6	52.12	Yes	4	0.0659339	4	0.0636235	No	No	31.45	54.61	Yes	2	0.035485	3	0.0416186	No	Yes	44.6	38.28	No	1	0.0164818	14	0.19	Yes	Yes	43.46
chr8	68030482	68049838	+	CSPP1	uc003xxg.1	chr8:68028357-68030482|chr8:68049838-68062017	1	0.0161253	1	0.0150829	No	No	11.34	5.27	No	0	0	3	0.0451224	No	Yes	6	7.33	Yes	3	0.0494505	4	0.0636235	No	Yes	4.75	11.76	Yes	0	0	3	0.0416186	No	Yes	7.72	15.7	Yes	2	0.0329636	7	0.095	No	Yes	4.97
chr6	53986244	54025230	+	MLIP	uc003pcf.2	chr6:53883889-53986244|chr6:54025230-54025313	0	0	0	0	No	No	1.04	1.71	Yes	10	0.144112	0	0	Yes	No	9.92	11.51	Yes	10	0.164835	3	0.0477176	Yes	No	13.58	7.31	No	1	0.0177425	3	0.0416186	No	Yes	13.32	2.26	No	7	0.115373	0	0	Yes	No	11.65
chr18	29691716	29693823	+	RNF138	uc002kxg.3	chr18:29672849-29691716|chr18:29693823-29703480	14	0.225754	21	0.316742	Yes	Yes	14.66	21.81	Yes	6	0.0864672	6	0.0902448	No	Yes	9.51	10.7	Yes	11	0.181318	17	0.2704	Yes	Yes	8.59	18.19	Yes	3	0.0532274	11	0.152601	Yes	Yes	8.65	10.4	Yes	3	0.0494454	5	0.0678571	No	Yes	8.1
chr1	172520651	172526934	+	SUCO	uc010pmm.1	chr1:172502637-172520651|chr1:172526934-172538158	2	0.0322506	8	0.120664	Yes	Yes	14.05	40.66	Yes	1	0.0144112	5	0.075204	No	Yes	9.46	71.28	Yes	3	0.0494505	3	0.0477176	No	No	5.65	19.26	Yes	1	0.0177425	4	0.0554914	No	Yes	10.05	16.37	Yes	3	0.0494454	3	0.0407143	No	No	8.86
chr2	109288780	109289485	+	LIMS1	uc002tel.3	chr2:109287303-109288780|chr2:109289485-109292333	0	0	0	0	No	No	21.5	16.88	No	0	0	0	0	No	No	11.63	19.16	Yes	2	0.032967	0	0	No	No	9.98	25.59	Yes	0	0	0	0	No	No	14	20.4	Yes	1	0.0164818	0	0	No	No	15.42
chr15	66021409	66048810	-	DENND4A	uc002aph.3	chr15:66015286-66021409|chr15:66048810-66053704	0	0	1	0.0150829	No	Yes	19.58	8.93	No	0	0	6	0.0902448	No	Yes	11.75	18.44	Yes	1	0.0164835	0	0	No	No	9.35	18.43	Yes	1	0.0177425	1	0.0138729	No	No	11.44	12.17	Yes	0	0	0	0	No	No	14.37
chr1	246078831	246093239	-	SMYD3	uc001ibk.3	chr1:246027188-246078831|chr1:246093239-246490502	0	0	0	0	No	No	4.61	12.47	Yes	2	0.0288224	3	0.0451224	No	Yes	2.8	16.33	Yes	1	0.0164835	4	0.0636235	No	Yes	2.08	7.98	Yes	0	0	0	0	No	No	3.51	4.18	Yes	0	0	2	0.0271429	No	Yes	2.86
chr2	113057425	113057606	+	ZC3H6	uc002thq.1	chr2:113033603-113057425|chr2:113057606-113060805	7	0.112877	1	0.0150829	Yes	No	3.63	1.64	No	5	0.072056	0	0	No	No	2.23	2.17	No	17	0.280219	7	0.111341	Yes	No	3.21	1.64	No	6	0.106455	15	0.208093	Yes	Yes	2.61	3.66	Yes	7	0.115373	1	0.0135714	Yes	No	1.65
chr3	47466974	47470160	-	SCAP	uc003crh.1	chr3:47465535-47466974|chr3:47470160-47476497	2	0.0322506	0	0	No	No	16.27	12.67	No	0	0	0	0	No	No	15.49	8.1	No	3	0.0494505	2	0.0318117	No	No	12.52	15.51	Yes	2	0.035485	0	0	No	No	13.57	11.22	No	5	0.082409	3	0.0407143	No	No	14.57
chr19	58904342	58904854	+	RPS5	uc002qsn.3	chr19:58899612-58904342|chr19:58904854-58905863	0	0	0	0	No	No	204.08	225.78	Yes	0	0	0	0	No	No	171.54	262.64	Yes	0	0	0	0	No	No	178.04	340.6	Yes	0	0	0	0	No	No	174.88	231.06	Yes	1	0.0164818	1	0.0135714	No	No	179.82
chr3	50098388	50099541	+	RBM6	uc010hlc.2	chr3:50097179-50098388|chr3:50099541-50102463	0	0	0	0	No	No	38.77	25.89	No	0	0	0	0	No	No	23.7	11.93	No	0	0	0	0	No	No	27.68	34.34	Yes	0	0	0	0	No	No	21.23	25.62	Yes	0	0	0	0	No	No	21.18
chr1	155691307	155695810	+	DAP3	uc001flr.3	chr1:155686919-155691307|chr1:155695810-155697398	1	0.0161253	2	0.0301659	No	Yes	23.88	53.78	Yes	1	0.0144112	3	0.0451224	No	Yes	20.09	130.56	Yes	1	0.0164835	2	0.0318117	No	Yes	16.62	78.14	Yes	3	0.0532274	4	0.0554914	No	Yes	29.48	81.36	Yes	2	0.0329636	2	0.0271429	No	No	22.41
chr12	32751430	32764217	+	FGD4	uc001rlc.3	chr12:32735401-32751430|chr12:32764217-32772631	9	0.145128	8	0.120664	Yes	No	16.92	10.34	No	11	0.158523	9	0.135367	Yes	No	12.48	11.56	No	28	0.461538	16	0.254494	Yes	No	15.17	10.9	No	5	0.0887124	3	0.0416186	No	No	12.92	5.55	No	10	0.164818	7	0.095	Yes	No	13.78
chr11	118656760	118657227	-	DDX6	uc001pub.2	chr11:118651893-118656760|chr11:118657227-118661563	2	0.0322506	0	0	No	No	43.27	23.56	No	2	0.0288224	0	0	No	No	29.55	16.69	No	7	0.115384	1	0.0159059	Yes	No	27.11	37.29	Yes	4	0.0709699	9	0.124856	Yes	Yes	30.91	36.67	Yes	2	0.0329636	2	0.0271429	No	No	30.8
chr1	200729966	200784772	+	CAMSAP2	uc001gvk.3	chr1:200709094-200729966|chr1:200784772-200801327	1	0.0161253	2	0.0301659	No	Yes	10.81	14.42	Yes	0	0	6	0.0902448	No	Yes	6.57	19.63	Yes	0	0	0	0	No	No	5.52	10.7	Yes	1	0.0177425	0	0	No	No	5.83	10.11	Yes	3	0.0494454	0	0	No	No	6.67
chr21	30693541	30702014	+	BACH1	uc002ynj.3	chr21:30671274-30693541|chr21:30702014-30714719	7	0.112877	9	0.135747	Yes	Yes	28.41	24.68	No	4	0.0576448	14	0.210571	Yes	Yes	13.11	31.79	Yes	9	0.148351	13	0.206776	Yes	Yes	19.35	49.89	Yes	6	0.106455	9	0.124856	Yes	Yes	15.29	20.3	Yes	5	0.082409	8	0.108571	Yes	Yes	18.53
chr20	36685933	36694658	+	RPRD1B	uc002xho.4	chr20:36676883-36685933|chr20:36694658-36718127	6	0.0967517	4	0.0603318	No	No	11.26	21.12	Yes	3	0.0432336	1	0.0150408	No	No	9.64	12.05	Yes	3	0.0494505	6	0.0954352	No	Yes	8.33	20.32	Yes	2	0.035485	1	0.0138729	No	No	20.43	45.42	Yes	6	0.0988907	2	0.0271429	No	No	13.75
chr1	151395872	151403317	-	POGZ	uc021oyq.1	chr1:151384872-151395872|chr1:151403317-151414556	0	0	0	0	No	No	16.26	13.92	No	0	0	0	0	No	No	8.57	10.3	Yes	0	0	0	0	No	No	7.64	13.01	Yes	2	0.035485	0	0	No	No	10.9	14.85	Yes	0	0	1	0.0135714	No	Yes	8.38
chr4	48686689	48712715	-	FRYL	uc003gyh.1	chr4:48636507-48686689|chr4:48712715-48782094	0	0	8	0.120664	Yes	Yes	27.35	17.13	No	3	0.0432336	4	0.0601632	No	Yes	16.68	12.45	No	10	0.164835	2	0.0318117	Yes	No	15.38	21.01	Yes	3	0.0532274	2	0.0277457	No	No	18.12	20.22	Yes	1	0.0164818	3	0.0407143	No	Yes	17.72
chr1	146724277	146731572	+	CHD1L	uc001epm.5	chr1:146714480-146724277|chr1:146731572-146736080	4	0.0645012	2	0.0301659	No	No	14.18	47.01	Yes	2	0.0288224	5	0.075204	No	Yes	13.82	92.88	Yes	3	0.0494505	4	0.0636235	No	Yes	7.9	41.56	Yes	4	0.0709699	3	0.0416186	No	No	19.42	45.32	Yes	1	0.0164818	4	0.0542857	No	Yes	13.34
chr5	78324255	78329231	-	DMGDH	uc003kfs.3	chr5:78322404-78324255|chr5:78329231-78338105	1	0.0161253	1	0.0150829	No	No	46.16	23.69	No	4	0.0576448	1	0.0150408	No	No	73.98	36.01	No	10	0.164835	1	0.0159059	Yes	No	82.43	33.41	No	8	0.14194	0	0	Yes	No	63.29	11.79	No	3	0.0494454	0	0	No	No	36.74
chr12	19615443	19626289	+	AEBP2	uc001ree.2	chr12:19593304-19615443|chr12:19626289-19646733	5	0.0806265	4	0.0603318	No	No	11.46	8.04	No	4	0.0576448	0	0	No	No	5.97	5.53	No	5	0.0824174	4	0.0636235	No	No	5.13	8.48	Yes	3	0.0532274	1	0.0138729	No	No	5.14	4.82	No	4	0.0659272	8	0.108571	Yes	Yes	6.44
chr2	40655612	40657444	-	SLC8A1	uc002rsa.3	chr2:40404995-40655612|chr2:40657444-40679043	74	1.19327	12	0.180995	Yes	No	29.88	2.73	No	38	0.547626	9	0.135367	Yes	No	10.94	2.12	No	32	0.527472	43	0.683952	Yes	Yes	11.88	13.5	Yes	33	0.585502	41	0.568787	Yes	No	12.07	11.19	No	53	0.873535	10	0.135714	Yes	No	16.66
chr14	89878277	89878834	-	FOXN3	uc001xxn.4	chr14:89817152-89878277|chr14:89878834-89883214	1	0.0161253	4	0.0603318	No	Yes	23.05	24.82	Yes	3	0.0432336	0	0	No	No	15.29	11.41	No	7	0.115384	5	0.0795294	Yes	No	15.6	18.91	Yes	1	0.0177425	4	0.0554914	No	Yes	19.7	21.3	Yes	2	0.0329636	1	0.0135714	No	No	17.25
chr3	110863745	110866331	+	PVRL3	uc003dxu.2	chr3:110845182-110863745|chr3:110866331-110911197	0	0	0	0	No	No	12.4	22.14	Yes	0	0	1	0.0150408	No	Yes	11.12	8.63	No	8	0.131868	4	0.0636235	Yes	No	14.36	9.61	No	2	0.035485	0	0	No	No	10.06	7.63	No	1	0.0164818	2	0.0271429	No	Yes	10.75
chr6	13632601	13644961	-	RANBP9	uc003nba.3	chr6:13625996-13632601|chr6:13644961-13657340	6	0.0967517	10	0.150829	Yes	Yes	18.07	29.37	Yes	4	0.0576448	14	0.210571	Yes	Yes	13.48	21.21	Yes	8	0.131868	12	0.19087	Yes	Yes	14.49	21.46	Yes	6	0.106455	2	0.0277457	Yes	No	16.5	22.32	Yes	3	0.0494454	15	0.203571	Yes	Yes	15.91
chr12	23887617	24048958	-	SOX5	uc001rfw.3	chr12:23818498-23887617|chr12:24048958-24102497	0	0	1	0.0150829	No	Yes	7.27	7.32	Yes	2	0.0288224	0	0	No	No	7.81	2.76	No	3	0.0494505	0	0	No	No	18.17	5.53	No	1	0.0177425	0	0	No	No	9.74	4.81	No	2	0.0329636	0	0	No	No	5.57
chr5	37238958	37239971	-	C5orf42	uc011cpa.1	chr5:37231151-37238958|chr5:37239971-37243114	1	0.0161253	2	0.0301659	No	Yes	9.43	7.88	No	2	0.0288224	0	0	No	No	5.22	7.26	Yes	1	0.0164835	2	0.0318117	No	Yes	4.62	7.79	Yes	3	0.0532274	4	0.0554914	No	Yes	5.9	9.22	Yes	2	0.0329636	2	0.0271429	No	No	5.34
chr1	98144650	98206035	-	DPYD	uc001drv.3	chr1:98060722-98144650|chr1:98206035-98293669	1	0.0161253	0	0	No	No	37.17	32.37	No	1	0.0144112	0	0	No	No	28.96	40.41	Yes	1	0.0164835	0	0	No	No	43.41	39.13	No	0	0	0	0	No	No	37.24	39.37	Yes	0	0	0	0	No	No	31.56
chr5	115202366	115205825	+	AP3S1	uc003krk.3	chr5:115188711-115202366|chr5:115205825-115230783	5	0.0806265	4	0.0603318	No	No	32.61	49.57	Yes	2	0.0288224	0	0	No	No	26.06	76.35	Yes	6	0.0989009	2	0.0318117	No	No	27.87	51.69	Yes	4	0.0709699	6	0.0832371	No	Yes	26.63	48.06	Yes	4	0.0659272	5	0.0678571	No	Yes	25.53
chr18	39792328	39806072	+	LINC00907	uc031ric.1	chr18:39766727-39792328|chr18:39806072-39915048	0	0	0	0	No	No	4.21	0.03	No	0	0	0	0	No	No	0.17	0.04	No	2	0.032967	0	0	No	No	2.38	0.61	No	0	0	0	0	No	No	0.09	0.01	No	1	0.0164818	0	0	No	No	0.56
chr2	30748452	30756180	+	LCLAT1	uc002rnj.3	chr2:30682588-30748452|chr2:30756180-30785011	0	0	0	0	No	No	8.02	9.29	Yes	2	0.0288224	2	0.0300816	No	Yes	7.2	11.76	Yes	4	0.0659339	4	0.0636235	No	No	4.2	9.99	Yes	1	0.0177425	1	0.0138729	No	No	5.28	4.56	No	0	0	2	0.0271429	No	Yes	7.4
chr2	174783320	174820960	-	SP3	uc002uie.3	chr2:174777994-174783320|chr2:174820960-174828488	0	0	2	0.0301659	No	Yes	29.04	34.41	Yes	0	0	1	0.0150408	No	Yes	18.62	32.71	Yes	1	0.0164835	0	0	No	No	19.88	34.8	Yes	0	0	0	0	No	No	20.23	27.46	Yes	0	0	2	0.0271429	No	Yes	19.4
chr1	94341823	94343418	-	DNTTIP2	uc001dqf.3	chr1:94341339-94341823|chr1:94343418-94344632	1	0.0161253	2	0.0301659	No	Yes	21.59	17.79	No	1	0.0144112	4	0.0601632	No	Yes	13.33	21.86	Yes	3	0.0494505	5	0.0795294	No	Yes	12.83	35.79	Yes	2	0.035485	3	0.0416186	No	Yes	15.76	27.99	Yes	0	0	4	0.0542857	No	Yes	15.45
chr3	110830876	110866331	+	PVRL3	uc003dxu.2	chr3:110791357-110830876|chr3:110866331-110911197	2	0.0322506	10	0.150829	Yes	Yes	12.4	22.14	Yes	3	0.0432336	0	0	No	No	11.12	8.63	No	1	0.0164835	3	0.0477176	No	Yes	14.36	9.61	No	2	0.035485	2	0.0277457	No	No	10.06	7.63	No	1	0.0164818	5	0.0678571	No	Yes	10.75
chrX	84558411	84563222	-	POF1B	uc004eer.2	chrX:84537323-84558411|chrX:84563222-84569437	1	0.0161253	11	0.165912	Yes	Yes	4.85	8.65	Yes	0	0	5	0.075204	No	Yes	2.51	23.43	Yes	0	0	0	0	No	No	0.5	0.63	Yes	0	0	0	0	No	No	0.42	1.02	Yes	1	0.0164818	0	0	No	No	3.25
chr7	64004084	64004810	-	ZNF680	uc003tta.2	chr7:63982878-64004084|chr7:64004810-64023302	10	0.161253	4	0.0603318	Yes	No	15.04	13.72	No	12	0.172934	0	0	Yes	No	13.8	9.76	No	10	0.164835	12	0.19087	Yes	Yes	18.92	14.54	No	7	0.124197	6	0.0832371	Yes	No	15.09	10.48	No	9	0.148336	4	0.0542857	Yes	No	10.1
chr11	581491	582081	+	PHRF1	uc001lqe.3	chr11:576592-581491|chr11:582081-587258	0	0	1	0.0150829	No	Yes	7.59	7.2	No	0	0	0	0	No	No	6.07	9.14	Yes	0	0	0	0	No	No	5.24	9.96	Yes	0	0	0	0	No	No	4.98	4.5	No	0	0	1	0.0135714	No	Yes	5.49
chr3	196612021	196613565	+	SENP5	uc003fwz.4	chr3:196594944-196612021|chr3:196613565-196626536	0	0	1	0.0150829	No	Yes	11.53	14.9	Yes	2	0.0288224	0	0	No	No	8.38	15.16	Yes	4	0.0659339	0	0	No	No	7.71	15.01	Yes	0	0	0	0	No	No	8.38	12.24	Yes	0	0	2	0.0271429	No	Yes	9.46
chr1	89206670	89206971	+	PKN2	uc001dmn.3	chr1:89150311-89206670|chr1:89206971-89225904	1	0.0161253	0	0	No	No	17.81	16.14	No	1	0.0144112	1	0.0150408	No	Yes	11.02	16.52	Yes	0	0	0	0	No	No	13.68	17.69	Yes	0	0	0	0	No	No	13.38	14.58	Yes	0	0	2	0.0271429	No	Yes	13.47
chr13	96409897	96416207	+	DNAJC3	uc001vmq.3	chr13:96377506-96409897|chr13:96416207-96438192	11	0.177378	10	0.150829	Yes	No	38.81	71.22	Yes	8	0.11529	2	0.0300816	Yes	No	35.01	39.22	Yes	8	0.131868	11	0.174965	Yes	Yes	29.71	50.99	Yes	5	0.0887124	4	0.0554914	No	No	34.73	51.47	Yes	8	0.131854	1	0.0135714	Yes	No	32.57
chr16	14173146	14234617	+	MKL2	uc002dcg.3	chr16:14165222-14173146|chr16:14234617-14304099	0	0	0	0	No	No	14.6	9.76	No	1	0.0144112	1	0.0150408	No	Yes	8.45	7.94	No	1	0.0164835	3	0.0477176	No	Yes	6.15	9.4	Yes	0	0	1	0.0138729	No	Yes	7.86	7.64	No	0	0	0	0	No	No	8.49
chr14	45515747	45521765	+	FAM179B	uc001wvw.3	chr14:45514073-45515747|chr14:45521765-45523633	0	0	0	0	No	No	8.03	5.96	No	0	0	0	0	No	No	5.26	2.04	No	0	0	0	0	No	No	6.04	4.73	No	0	0	0	0	No	No	5.81	7.97	Yes	0	0	0	0	No	No	6.02
chr11	77330650	77336863	-	CLNS1A	uc001oyk.3	chr11:77327740-77330650|chr11:77336863-77340807	8	0.129002	4	0.0603318	Yes	No	37.54	38.82	Yes	8	0.11529	3	0.0451224	Yes	No	32.02	24.72	No	7	0.115384	7	0.111341	Yes	No	28.15	40.25	Yes	7	0.124197	12	0.166474	Yes	Yes	38.19	57.05	Yes	7	0.115373	5	0.0678571	Yes	No	55.49
chr6	159001971	159010814	+	TMEM181	uc010kjr.1	chr6:158957897-159001971|chr6:159010814-159026298	4	0.0645012	3	0.0452488	No	No	14.54	22.62	Yes	8	0.11529	11	0.165449	Yes	Yes	10.67	20.2	Yes	5	0.0824174	12	0.19087	Yes	Yes	8.59	13.26	Yes	2	0.035485	2	0.0277457	No	No	11.07	12.95	Yes	10	0.164818	1	0.0135714	Yes	No	13.78
chr3	63884074	63938159	+	ATXN7	uc003dlv.3	chr3:63850675-63884074|chr3:63938159-63965590	2	0.0322506	2	0.0301659	No	No	14.54	11.08	No	0	0	0	0	No	No	8.33	4.48	No	0	0	3	0.0477176	No	Yes	8.59	10.39	Yes	1	0.0177425	2	0.0277457	No	Yes	7.2	9.97	Yes	0	0	1	0.0135714	No	Yes	7.66
chr18	12999419	13042333	+	CEP192	uc002krs.1	chr18:12991436-12999419|chr18:13042333-13048857	0	0	2	0.0301659	No	Yes	11.23	14.27	Yes	1	0.0144112	4	0.0601632	No	Yes	8.95	12.85	Yes	4	0.0659339	7	0.111341	Yes	Yes	6.69	13.68	Yes	1	0.0177425	1	0.0138729	No	No	7.74	8.21	Yes	0	0	15	0.203571	Yes	Yes	7.18
chr2	215632205	215646233	-	BARD1	uc002veu.2	chr2:215617279-215632205|chr2:215646233-215657020	1	0.0161253	10	0.150829	Yes	Yes	4.45	9.73	Yes	3	0.0432336	8	0.120326	Yes	Yes	2.87	6.35	Yes	3	0.0494505	1	0.0159059	No	No	1.53	8.13	Yes	0	0	4	0.0554914	No	Yes	3.07	4.56	Yes	3	0.0494454	24	0.325714	Yes	Yes	2.87
chr15	25599499	25657118	-	UBE3A	uc001zaq.3	chr15:25585375-25599499|chr15:25657118-25683635	0	0	0	0	No	No	31.35	26.43	No	0	0	0	0	No	No	18.65	30.08	Yes	2	0.032967	1	0.0159059	No	No	24	37.63	Yes	1	0.0177425	0	0	No	No	22.77	24.03	Yes	1	0.0164818	0	0	No	No	22.19
chr1	57252847	57258476	-	C1orf168	uc001cym.4	chr1:57233611-57252847|chr1:57258476-57284954	2	0.0322506	1	0.0150829	No	No	11.06	4.68	No	5	0.072056	1	0.0150408	No	No	7.8	3.64	No	10	0.164835	1	0.0159059	Yes	No	12.02	5.21	No	5	0.0887124	0	0	No	No	9.65	1.75	No	2	0.0329636	0	0	No	No	7.46
chr1	15964801	15978390	+	DDI2	uc001awx.2	chr1:15960060-15964801|chr1:15978390-15983111	1	0.0161253	1	0.0150829	No	No	13.28	14.01	Yes	2	0.0288224	1	0.0150408	No	No	10.13	9.21	No	5	0.0824174	0	0	No	No	12.31	9.29	No	1	0.0177425	1	0.0138729	No	No	13.29	10.43	No	5	0.082409	1	0.0135714	No	No	12.48
chr3	5215701	5216099	+	ARL8B	uc003bqg.3	chr3:5214425-5215701|chr3:5216099-5220348	5	0.0806265	9	0.135747	Yes	Yes	28.78	59.71	Yes	12	0.172934	4	0.0601632	Yes	No	19.99	25.88	Yes	9	0.148351	12	0.19087	Yes	Yes	19.34	44.38	Yes	8	0.14194	9	0.124856	Yes	No	20.52	35.39	Yes	10	0.164818	2	0.0271429	Yes	No	21.54
chr8	106431371	106456609	+	ZFPM2	uc003ymd.3	chr8:106331209-106431371|chr8:106456609-106573590	10	0.161253	1	0.0150829	Yes	No	5.17	0.39	No	14	0.201757	0	0	Yes	No	2.38	0.03	No	7	0.115384	1	0.0159059	Yes	No	1.66	1.75	Yes	1	0.0177425	5	0.0693643	No	Yes	1.29	0.67	No	6	0.0988907	0	0	No	No	2.08
chr10	117849251	117856275	-	GFRA1	uc001lci.3	chr10:117825137-117849251|chr10:117856275-117884731	1	0.0161253	2	0.0301659	No	Yes	6.27	2.65	No	0	0	0	0	No	No	8.09	0.03	No	3	0.0494505	0	0	No	No	6.36	1.54	No	1	0.0177425	0	0	No	No	4.78	0.82	No	2	0.0329636	0	0	No	No	8.09
chr4	187627716	187630999	-	FAT1	uc003izf.3	chr4:187584767-187627716|chr4:187630999-187644817	8	0.129002	9	0.135747	Yes	Yes	50.34	68.77	Yes	13	0.187346	8	0.120326	Yes	No	42.38	24	No	0	0	14	0.222682	Yes	Yes	7.91	39.48	Yes	5	0.0887124	3	0.0416186	No	No	35.2	39.96	Yes	3	0.0494454	8	0.108571	Yes	Yes	40.34
chr16	46532016	46540159	-	ANKRD26P1	uc002eeb.3	chr16:46513331-46532016|chr16:46540159-46551821	0	0	0	0	No	No	0.01	0.02	Yes	0	0	0	0	No	No	0	0.01	Yes	0	0	0	0	No	No	0	0.02	Yes	0	0	0	0	No	No	0.01	0.01	No	0	0	19	0.257857	Yes	Yes	0.24
chr9	17298187	17342442	+	CNTLN	uc003zmz.2	chr9:17273864-17298187|chr9:17342442-17366614	0	0	5	0.0754147	No	Yes	10.74	19.23	Yes	0	0	5	0.075204	No	Yes	6.57	6.29	No	0	0	0	0	No	No	15.79	16.16	Yes	0	0	0	0	No	No	10.73	10.13	No	0	0	2	0.0271429	No	Yes	10.03
chr17	11984672	11999011	+	MAP2K4	uc002gnj.3	chr17:11958308-11984672|chr17:11999011-12011106	0	0	4	0.0603318	No	Yes	12.81	10.57	No	1	0.0144112	1	0.0150408	No	Yes	9.84	9.5	No	5	0.0824174	0	0	No	No	10.04	8.96	No	4	0.0709699	2	0.0277457	No	No	8.84	11.64	Yes	3	0.0494454	0	0	No	No	10.59
chr7	138189034	138213975	+	TRIM24	uc003vub.3	chr7:138145657-138189034|chr7:138213975-138223401	0	0	1	0.0150829	No	Yes	11.64	15.06	Yes	0	0	1	0.0150408	No	Yes	7.95	17.9	Yes	0	0	0	0	No	No	9.29	16.65	Yes	0	0	0	0	No	No	10.77	18.76	Yes	0	0	10	0.135714	Yes	Yes	8.09
chr9	5968018	5988545	-	KIAA2026	uc003zjq.4	chr9:5954095-5968018|chr9:5988545-6007194	13	0.209629	19	0.286576	Yes	Yes	11.03	8.78	No	10	0.144112	3	0.0451224	Yes	No	6.91	3.25	No	27	0.445054	2	0.0318117	Yes	No	7.71	7.87	Yes	9	0.159682	4	0.0554914	Yes	No	7	8.12	Yes	9	0.148336	2	0.0271429	Yes	No	6.72
chr9	111812562	111812972	-	TMEM245	uc022bln.1	chr9:111800397-111812562|chr9:111812972-111819470	2	0.0322506	0	0	No	No	24.11	18.98	No	6	0.0864672	1	0.0150408	No	No	24.57	9.41	No	14	0.230769	11	0.174965	Yes	No	18.85	20.59	Yes	3	0.0532274	5	0.0693643	No	Yes	17.19	14.63	No	2	0.0329636	4	0.0542857	No	Yes	26.39
chr11	85718584	85742653	-	PICALM	uc001pbl.3	chr11:85714494-85718584|chr11:85742653-85779692	4	0.0645012	8	0.120664	Yes	Yes	70.19	80.64	Yes	6	0.0864672	11	0.165449	Yes	Yes	47.01	40.49	No	8	0.131868	10	0.159059	Yes	Yes	47.42	68.42	Yes	8	0.14194	2	0.0277457	Yes	No	48.55	55.86	Yes	3	0.0494454	12	0.162857	Yes	Yes	48.23
chr2	168920009	168986268	-	STK39	uc002uea.3	chr2:168873605-168920009|chr2:168986268-168994597	4	0.0645012	5	0.0754147	No	Yes	6.04	10.82	Yes	0	0	4	0.0601632	No	Yes	2.7	16.6	Yes	0	0	3	0.0477176	No	Yes	0.9	5.66	Yes	3	0.0532274	0	0	No	No	2.86	5.64	Yes	0	0	1	0.0135714	No	Yes	3.2
chr3	183361267	183369064	+	KLHL24	uc003flv.3	chr3:183353581-183361267|chr3:183369064-183381245	2	0.0322506	3	0.0452488	No	Yes	25.02	30.72	Yes	5	0.072056	1	0.0150408	No	No	16.73	17.74	Yes	11	0.181318	5	0.0795294	Yes	No	20.77	27.04	Yes	2	0.035485	1	0.0138729	No	No	16.07	18.08	Yes	3	0.0494454	2	0.0271429	No	No	20.88
chr1	235316020	235318427	-	RBM34	uc001hwn.3	chr1:235311762-235316020|chr1:235318427-235323825	1	0.0161253	2	0.0301659	No	Yes	12.78	21.7	Yes	1	0.0144112	3	0.0451224	No	Yes	9.46	45.64	Yes	4	0.0659339	2	0.0318117	No	No	7.14	18	Yes	1	0.0177425	1	0.0138729	No	No	10.07	14.1	Yes	0	0	1	0.0135714	No	Yes	8.98
chr12	26780965	26808785	-	ITPR2	uc001rhg.3	chr12:26777289-26780965|chr12:26808785-26809229	0	0	2	0.0301659	No	Yes	33.57	31.4	No	2	0.0288224	1	0.0150408	No	No	30.05	35.92	Yes	1	0.0164835	5	0.0795294	No	Yes	50.36	35.14	No	1	0.0177425	0	0	No	No	33.26	12.86	No	0	0	0	0	No	No	33.31
chr3	120469369	120469847	+	GTF2E1	uc003edz.4	chr3:120461641-120469369|chr3:120469847-120489574	0	0	0	0	No	No	3.8	5.77	Yes	1	0.0144112	0	0	No	No	3.74	5.05	Yes	0	0	0	0	No	No	1.93	5.42	Yes	0	0	0	0	No	No	2.93	5.49	Yes	0	0	1	0.0135714	No	Yes	3.05
chr1	21377358	21437876	-	EIF4G3	uc001beh.3	chr1:21329301-21377358|chr1:21437876-21494453	2	0.0322506	4	0.0603318	No	Yes	17.46	13.89	No	3	0.0432336	5	0.075204	No	Yes	11.33	13.74	Yes	1	0.0164835	7	0.111341	Yes	Yes	8.44	13.76	Yes	3	0.0532274	0	0	No	No	10.86	17.29	Yes	0	0	5	0.0678571	No	Yes	12.81
chr14	39746137	39748741	+	CTAGE5	uc010tqe.1	chr14:39734625-39746137|chr14:39748741-39762474	1	0.0161253	7	0.105581	Yes	Yes	44.99	69.35	Yes	5	0.072056	0	0	No	No	47.3	25.4	No	8	0.131868	1	0.0159059	Yes	No	52.59	23.45	No	1	0.0177425	1	0.0138729	No	No	58.43	59.43	Yes	3	0.0494454	1	0.0135714	No	No	48.43
chr6	107824860	107827631	+	SOBP	uc003prw.1	chr6:107811916-107824860|chr6:107827631-107854662	2	0.0322506	0	0	No	No	1.57	0.39	No	1	0.0144112	1	0.0150408	No	Yes	1.07	0.93	No	0	0	2	0.0318117	No	Yes	0.81	0.75	No	5	0.0887124	9	0.124856	Yes	Yes	1.76	1.85	Yes	0	0	2	0.0271429	No	Yes	1.26
chr1	63991242	63999887	+	EFCAB7	uc001dbf.3	chr1:63989305-63991242|chr1:63999887-64011586	0	0	0	0	No	No	3.35	2.56	No	0	0	0	0	No	No	2.13	3.3	Yes	0	0	0	0	No	No	1.54	3.31	Yes	0	0	0	0	No	No	2	2.59	Yes	0	0	1	0.0135714	No	Yes	2.13
chr9	79952170	79986065	+	VPS13A	uc004akp.4	chr9:79947029-79952170|chr9:79986065-79996891	1	0.0161253	0	0	No	No	18.48	16.76	No	1	0.0144112	1	0.0150408	No	Yes	12.38	10.05	No	4	0.0659339	1	0.0159059	No	No	12.27	14.48	Yes	1	0.0177425	0	0	No	No	13.62	12.82	No	0	0	3	0.0407143	No	Yes	12.88
chr14	73614502	73640415	+	PSEN1	uc001xnr.3	chr14:73603291-73614502|chr14:73640415-73653560	2	0.0322506	1	0.0150829	No	No	13.29	17.94	Yes	2	0.0288224	1	0.0150408	No	No	9.02	8.74	No	4	0.0659339	4	0.0636235	No	No	9.08	9.33	Yes	2	0.035485	2	0.0277457	No	No	10.53	13.46	Yes	1	0.0164818	0	0	No	No	10.58
chr1	243716030	244006584	-	AKT3	uc021plu.1	chr1:243708899-243716030|chr1:244006584-244006845	0	0	0	0	No	No	16.72	10.49	No	0	0	0	0	No	No	6.73	0.67	No	1	0.0164835	0	0	No	No	7.23	9.85	Yes	0	0	0	0	No	No	5.73	5.05	No	0	0	1	0.0135714	No	Yes	7.72
chr1	117944807	117963271	+	MAN1A2	uc001ehd.1	chr1:117911107-117944807|chr1:117963271-117984852	57	0.919142	166	2.50377	Yes	Yes	24.57	33.79	Yes	78	1.12407	199	2.99312	Yes	Yes	18.78	31.8	Yes	145	2.39011	106	1.68602	Yes	No	22.21	25.33	Yes	67	1.18875	48	0.665897	Yes	No	18.8	22.18	Yes	55	0.906499	188	2.55143	Yes	Yes	20.89
chr19	21216261	21216990	+	ZNF430	uc002npj.3	chr19:21205687-21216261|chr19:21216990-21239436	11	0.177378	3	0.0452488	Yes	No	4.95	0.61	No	8	0.11529	1	0.0150408	Yes	No	2.57	0.43	No	5	0.0824174	12	0.19087	Yes	Yes	1.9	3.33	Yes	3	0.0532274	1	0.0138729	No	No	2.26	1.74	No	3	0.0494454	2	0.0271429	No	No	2.65
chr12	31595708	31600703	-	DENND5B	uc001rkh.1	chr12:31586182-31595708|chr12:31600703-31604873	1	0.0161253	2	0.0301659	No	Yes	10.76	12.28	Yes	0	0	2	0.0300816	No	Yes	8.36	13.01	Yes	8	0.131868	1	0.0159059	Yes	No	9.57	12.28	Yes	2	0.035485	2	0.0277457	No	No	8.6	9.59	Yes	1	0.0164818	3	0.0407143	No	Yes	8.03
chr3	33725850	33738425	-	CLASP2	uc021wvc.1	chr3:33705007-33725850|chr3:33738425-33759299	3	0.0483759	3	0.0452488	No	No	19.3	18.62	No	3	0.0432336	4	0.0601632	No	Yes	12.98	12.15	No	4	0.0659339	10	0.159059	Yes	Yes	11.95	17.64	Yes	3	0.0532274	3	0.0416186	No	No	12.01	16.47	Yes	6	0.0988907	15	0.203571	Yes	Yes	12.96
chr1	23743741	23745632	-	TCEA3	uc021oig.1	chr1:23735219-23743741|chr1:23745632-23751057	0	0	0	0	No	No	29.79	59.14	Yes	0	0	0	0	No	No	30.48	74.3	Yes	0	0	0	0	No	No	55.34	47.94	No	0	0	0	0	No	No	33.89	20.57	No	0	0	0	0	No	No	23.02
chr9	134312006	134314448	+	PRRC2B	uc004cam.1	chr9:134308181-134312006|chr9:134314448-134319571	3	0.0483759	2	0.0301659	No	No	34.55	20.6	No	2	0.0288224	0	0	No	No	19.77	10.29	No	5	0.0824174	5	0.0795294	No	No	14.44	23.53	Yes	6	0.106455	6	0.0832371	Yes	No	20.41	25.13	Yes	1	0.0164818	2	0.0271429	No	Yes	21.11
chr4	1902352	1936989	+	WHSC1	uc003gdy.1	chr4:1873269-1902352|chr4:1936989-1940177	0	0	5	0.0754147	No	Yes	11.86	30.62	Yes	1	0.0144112	2	0.0300816	No	Yes	6.61	9.17	Yes	1	0.0164835	4	0.0636235	No	Yes	4.9	22.04	Yes	2	0.035485	5	0.0693643	No	Yes	10.35	22	Yes	1	0.0164818	11	0.149286	Yes	Yes	8.19
chr4	17816475	17816981	+	NCAPG	uc003gpp.4	chr4:17814768-17816475|chr4:17816981-17818883	2	0.0322506	2	0.0301659	No	No	1.56	14.26	Yes	0	0	1	0.0150408	No	Yes	1.01	20.33	Yes	0	0	7	0.111341	Yes	Yes	0.13	18.43	Yes	2	0.035485	0	0	No	No	2.73	9.07	Yes	0	0	3	0.0407143	No	Yes	1.83
chr6	155095122	155116273	+	SCAF8	uc003qpz.3	chr6:155055064-155095122|chr6:155116273-155123104	1	0.0161253	7	0.105581	Yes	Yes	20.75	21.85	Yes	3	0.0432336	4	0.0601632	No	Yes	12.07	11.12	No	3	0.0494505	2	0.0318117	No	No	11.89	15.2	Yes	4	0.0709699	2	0.0277457	No	No	12.98	17.2	Yes	3	0.0494454	9	0.122143	Yes	Yes	12.43
chr1	51926762	51930998	-	EPS15	uc001csq.1	chr1:51913807-51926762|chr1:51930998-51934144	1	0.0161253	0	0	No	No	29.12	18.24	No	3	0.0432336	2	0.0300816	No	No	18.5	22.18	Yes	2	0.032967	2	0.0318117	No	No	18.22	19.02	Yes	1	0.0177425	1	0.0138729	No	No	16.12	17.66	Yes	2	0.0329636	2	0.0271429	No	No	20.55
chr16	48311248	48337216	+	LONP2	uc010vgm.1	chr16:48304185-48311248|chr16:48337216-48368126	8	0.129002	2	0.0301659	Yes	No	49.8	43.82	No	12	0.172934	7	0.105286	Yes	No	45.03	72.83	Yes	12	0.197802	3	0.0477176	Yes	No	55.81	29.94	No	3	0.0532274	0	0	No	No	48.4	32.62	No	3	0.0494454	2	0.0271429	No	No	48.17
chr10	93185037	93221941	+	HECTD2	uc001khl.2	chr10:93170333-93185037|chr10:93221941-93237957	0	0	1	0.0150829	No	Yes	6.59	5.83	No	3	0.0432336	2	0.0300816	No	No	2.85	5.75	Yes	4	0.0659339	0	0	No	No	2.86	7.04	Yes	0	0	2	0.0277457	No	Yes	4.15	5.93	Yes	1	0.0164818	9	0.122143	Yes	Yes	3.53
chr3	194180199	194182965	-	ATP13A3	uc003fty.4	chr3:194177903-194180199|chr3:194182965-194188612	0	0	1	0.0150829	No	Yes	67.77	80.28	Yes	1	0.0144112	1	0.0150408	No	Yes	58.26	72.46	Yes	3	0.0494505	4	0.0636235	No	Yes	48.58	74.49	Yes	0	0	2	0.0277457	No	Yes	72.48	92	Yes	2	0.0329636	3	0.0407143	No	Yes	65.45
chr3	119222378	119236162	+	TIMMDC1	uc003ecn.3	chr3:119219707-119222378|chr3:119236162-119242452	10	0.161253	1	0.0150829	Yes	No	17	26.87	Yes	5	0.072056	1	0.0150408	No	No	17.87	24.23	Yes	4	0.0659339	2	0.0318117	No	No	15.2	22.19	Yes	1	0.0177425	2	0.0277457	No	Yes	14.69	19.38	Yes	0	0	4	0.0542857	No	Yes	17.42
chr10	120488806	120489922	-	CACUL1	uc010qst.1	chr10:120467099-120488806|chr10:120489922-120513907	3	0.0483759	2	0.0301659	No	No	13.66	31.27	Yes	1	0.0144112	2	0.0300816	No	Yes	8.18	19.42	Yes	5	0.0824174	3	0.0477176	No	No	8.11	18.67	Yes	7	0.124197	1	0.0138729	Yes	No	10.24	14.91	Yes	1	0.0164818	8	0.108571	Yes	Yes	12.73
chr20	10536878	10541468	+	SLX4IP	uc010zre.2	chr20:10438879-10536878|chr20:10541468-10579322	3	0.0483759	5	0.0754147	No	Yes	3.5	4.32	Yes	6	0.0864672	5	0.075204	No	No	2.82	1.35	No	4	0.0659339	3	0.0477176	No	No	1.69	3.96	Yes	4	0.0709699	6	0.0832371	No	Yes	2.42	1.65	No	4	0.0659272	9	0.122143	Yes	Yes	2.91
chr13	64576517	64608670	-	AK057471	uc001vii.1	chr13:64564333-64576517|chr13:64608670-64649374	0	0	0	0	No	No	0	0.19	Yes	0	0	3	0.0451224	No	Yes	0.02	1.16	Yes	0	0	0	0	No	No	0	0	No	0	0	0	0	No	No	0	0	No	0	0	5	0.0678571	No	Yes	0.15
chr5	68715197	68716358	+	MARVELD2	uc003jwq.3	chr5:68710997-68715197|chr5:68716358-68720427	0	0	1	0.0150829	No	Yes	10.43	13.07	Yes	0	0	0	0	No	No	9.63	19.37	Yes	2	0.032967	3	0.0477176	No	Yes	11.53	10.18	No	1	0.0177425	0	0	No	No	17.63	26.32	Yes	3	0.0494454	0	0	No	No	10.32
chr1	211192205	211192598	-	KCNH1	uc001hic.2	chr1:211093411-211192205|chr1:211192598-211256121	0	0	0	0	No	No	0	0.01	Yes	0	0	0	0	No	No	0.02	0.01	No	0	0	0	0	No	No	0.02	0	No	0	0	0	0	No	No	0	0	No	0	0	0	0	No	No	0.01
chr5	43295853	43297268	-	HMGCS1	uc003jnq.5	chr5:43294963-43295853|chr5:43297268-43298110	3	0.0483759	1	0.0150829	No	No	13.26	37.59	Yes	14	0.201757	1	0.0150408	Yes	No	35.41	46.52	Yes	49	0.807691	6	0.0954352	Yes	No	17.61	145.71	Yes	16	0.28388	3	0.0416186	Yes	No	39.33	26.63	No	6	0.0988907	3	0.0407143	No	No	19.81
chr5	179956274	179980471	+	CNOT6	uc003mlx.3	chr5:179921763-179956274|chr5:179980471-179991488	1	0.0161253	0	0	No	No	8.01	10.34	Yes	0	0	0	0	No	No	4.69	6.23	Yes	0	0	2	0.0318117	No	Yes	2.55	10.61	Yes	0	0	0	0	No	No	5.5	12.69	Yes	0	0	2	0.0271429	No	Yes	5.21
chr16	8839857	8851663	+	ABAT	uc002czc.4	chr16:8829666-8839857|chr16:8851663-8857925	0	0	0	0	No	No	68.54	56.57	No	1	0.0144112	0	0	No	No	98.63	49.81	No	2	0.032967	0	0	No	No	147.33	42.56	No	2	0.035485	0	0	No	No	107.7	21.54	No	0	0	0	0	No	No	133.15
chr3	43640023	43647355	-	ANO10	uc003cmv.3	chr3:43621964-43640023|chr3:43647355-43663400	0	0	7	0.105581	Yes	Yes	7.06	13.73	Yes	1	0.0144112	2	0.0300816	No	Yes	5.84	7.23	Yes	0	0	1	0.0159059	No	Yes	2.66	8.68	Yes	0	0	0	0	No	No	4.82	8.79	Yes	0	0	3	0.0407143	No	Yes	5.25
chr10	7285519	7327916	-	SFMBT2	uc009xio.2	chr10:7269899-7285519|chr10:7327916-7409610	5	0.0806265	2	0.0301659	No	No	6.23	2.01	No	4	0.0576448	1	0.0150408	No	No	3.04	0.63	No	2	0.032967	2	0.0318117	No	No	1.75	3.62	Yes	2	0.035485	2	0.0277457	No	No	2.19	3.03	Yes	2	0.0329636	5	0.0678571	No	Yes	3.27
chr15	57730182	57734676	+	CGNL1	uc002aeg.3	chr15:57668765-57730182|chr15:57734676-57743697	3	0.0483759	8	0.120664	Yes	Yes	24.53	31.49	Yes	3	0.0432336	4	0.0601632	No	Yes	27.08	27.66	Yes	5	0.0824174	2	0.0318117	No	No	23.67	22.86	No	2	0.035485	0	0	No	No	30.19	13.61	No	5	0.082409	0	0	No	No	30.08
chr3	132322072	132338389	-	ACAD11	uc003eov.4	chr3:132298402-132322072|chr3:132338389-132345534	0	0	0	0	No	No	40.15	24.46	No	0	0	0	0	No	No	48.35	23.81	No	1	0.0164835	0	0	No	No	62.94	48.56	No	0	0	0	0	No	No	46.46	21.26	No	0	0	0	0	No	No	38.04
chr14	81209418	81227957	-	CEP128	uc010asz.3	chr14:81046767-81209418|chr14:81227957-81244225	1	0.0161253	1	0.0150829	No	No	5.49	3.88	No	0	0	0	0	No	No	2.31	1.61	No	0	0	0	0	No	No	1.44	2.85	Yes	0	0	0	0	No	No	1.47	2.6	Yes	0	0	0	0	No	No	2.5
chr20	36668836	36694658	+	RPRD1B	uc002xho.4	chr20:36662500-36668836|chr20:36694658-36718127	1	0.0161253	0	0	No	No	11.26	21.12	Yes	0	0	1	0.0150408	No	Yes	9.64	12.05	Yes	6	0.0989009	2	0.0318117	No	No	8.33	20.32	Yes	0	0	2	0.0277457	No	Yes	20.43	45.42	Yes	1	0.0164818	1	0.0135714	No	No	13.75
chr20	35236117	35238133	+	TGIF2-C20orf24	uc002xfo.3	chr20:35207369-35236117|chr20:35238133-35240412	1	0.0161253	0	0	No	No	45.38	116.45	Yes	1	0.0144112	2	0.0300816	No	Yes	50.42	222.37	Yes	0	0	12	0.19087	Yes	Yes	30.45	179.66	Yes	3	0.0532274	4	0.0554914	No	Yes	41.54	91.44	Yes	1	0.0164818	0	0	No	No	50.46
chr8	61484604	61504528	+	RAB2A	uc003xud.2	chr8:61471482-61484604|chr8:61504528-61531138	1	0.0161253	7	0.105581	Yes	Yes	25.9	21.76	No	0	0	1	0.0150408	No	Yes	22.67	33.41	Yes	2	0.032967	4	0.0636235	No	Yes	24.13	42.25	Yes	1	0.0177425	4	0.0554914	No	Yes	28.17	42.07	Yes	1	0.0164818	1	0.0135714	No	No	24.86
chr4	25848915	25849486	-	SEL1L3	uc003gru.4	chr4:25836945-25848915|chr4:25849486-25864296	3	0.0483759	1	0.0150829	No	No	31.71	30.09	No	0	0	1	0.0150408	No	Yes	15.77	39.55	Yes	0	0	0	0	No	No	6.65	19.13	Yes	3	0.0532274	1	0.0138729	No	No	14.7	37.6	Yes	1	0.0164818	4	0.0542857	No	Yes	15.56
chr19	38631823	38633350	+	SIPA1L3	uc002ohk.3	chr19:38621412-38631823|chr19:38633350-38643479	3	0.0483759	1	0.0150829	No	No	3.42	2.71	No	0	0	0	0	No	No	1.97	3.76	Yes	2	0.032967	1	0.0159059	No	No	0.96	2.35	Yes	0	0	0	0	No	No	2.7	3.08	Yes	1	0.0164818	1	0.0135714	No	No	2.03
chr7	127013395	127017383	-	ZNF800	uc003vlw.1	chr7:127011868-127013395|chr7:127017383-127026113	2	0.0322506	9	0.135747	Yes	Yes	20.2	13.63	No	0	0	4	0.0601632	No	Yes	12.59	16.02	Yes	6	0.0989009	2	0.0318117	No	No	11.39	13.91	Yes	0	0	2	0.0277457	No	Yes	13.09	16.31	Yes	0	0	5	0.0678571	No	Yes	13.2
chr6	161011975	161015149	-	LPA	uc003qtl.3	chr6:161010744-161011975|chr6:161015149-161016385	0	0	0	0	No	No	7.92	2.98	No	1	0.0144112	0	0	No	No	8.15	0.61	No	0	0	0	0	No	No	21.88	1.21	No	0	0	0	0	No	No	24.94	2.7	No	0	0	0	0	No	No	22.96
chr3	138289159	138291826	-	CEP70	uc003esn.3	chr3:138256189-138289159|chr3:138291826-138310695	2	0.0322506	9	0.135747	Yes	Yes	16.39	25.65	Yes	13	0.187346	4	0.0601632	Yes	No	17.36	34.08	Yes	12	0.197802	11	0.174965	Yes	No	18.66	13.52	No	3	0.0532274	8	0.110983	Yes	Yes	16.67	11.96	No	8	0.131854	7	0.095	Yes	No	13.99
chr10	12123470	12143180	+	DHTKD1	uc001ild.5	chr10:12111186-12123470|chr10:12143180-12148244	0	0	2	0.0301659	No	Yes	29.8	31.56	Yes	2	0.0288224	0	0	No	No	36.54	29.85	No	3	0.0494505	4	0.0636235	No	Yes	51.42	23.9	No	2	0.035485	0	0	No	No	40.08	18.73	No	1	0.0164818	1	0.0135714	No	No	39.95
chr12	2929251	2930958	+	ITFG2	uc001qlb.2	chr12:2927443-2929251|chr12:2930958-2931959	0	0	1	0.0150829	No	Yes	9.68	7.26	No	0	0	0	0	No	No	6.46	5.21	No	2	0.032967	1	0.0159059	No	No	5.72	7.09	Yes	3	0.0532274	4	0.0554914	No	Yes	4.99	3.41	No	4	0.0659272	0	0	No	No	5.66
chr1	225140371	225195246	+	DNAH14	uc001hot.4	chr1:225117537-225140371|chr1:225195246-225211316	0	0	4	0.0603318	No	Yes	4.08	24.73	Yes	4	0.0576448	8	0.120326	Yes	Yes	3.04	36.32	Yes	1	0.0164835	5	0.0795294	No	Yes	4.1	12.14	Yes	0	0	5	0.0693643	No	Yes	4.5	6.85	Yes	1	0.0164818	7	0.095	No	Yes	3.99
chr4	25334804	25335610	+	ZCCHC4	uc003grl.4	chr4:25317022-25334804|chr4:25335610-25347169	5	0.0806265	5	0.0754147	No	No	3.38	6.12	Yes	1	0.0144112	1	0.0150408	No	Yes	2.58	9.35	Yes	4	0.0659339	7	0.111341	Yes	Yes	2.83	5.14	Yes	1	0.0177425	1	0.0138729	No	No	2.45	5.46	Yes	1	0.0164818	7	0.095	No	Yes	3.58
chr14	31596990	31641328	-	HECTD1	uc001wrc.1	chr14:31592253-31596990|chr14:31641328-31642361	0	0	4	0.0603318	No	Yes	58.02	68.84	Yes	0	0	3	0.0451224	No	Yes	51.72	31.03	No	9	0.148351	3	0.0477176	Yes	No	75.62	41.45	No	3	0.0532274	7	0.09711	No	Yes	63.12	87.94	Yes	0	0	2	0.0271429	No	Yes	45.59
chr3	195101737	195112876	-	ACAP2	uc003fun.4	chr3:195066046-195101737|chr3:195112876-195163523	9	0.145128	12	0.180995	Yes	Yes	21.75	22.02	Yes	7	0.100878	9	0.135367	Yes	Yes	13.94	24.84	Yes	7	0.115384	5	0.0795294	Yes	No	12.64	25.69	Yes	1	0.0177425	3	0.0416186	No	Yes	12.48	18.27	Yes	11	0.1813	6	0.0814286	Yes	No	15.77
chr8	98817580	98837381	+	LAPTM4B	uc003yia.3	chr8:98788336-98817580|chr8:98837381-98863624	0	0	3	0.0452488	No	Yes	16.48	71.13	Yes	0	0	4	0.0601632	No	Yes	11.49	84.03	Yes	1	0.0164835	2	0.0318117	No	Yes	8.79	95.1	Yes	0	0	0	0	No	No	23.88	54.18	Yes	1	0.0164818	0	0	No	No	21.08
chr4	77045801	77065626	-	NUP54	uc003hjs.3	chr4:77039347-77045801|chr4:77065626-77069460	1	0.0161253	2	0.0301659	No	Yes	14.88	18.5	Yes	0	0	3	0.0451224	No	Yes	10.8	10.85	Yes	4	0.0659339	2	0.0318117	No	No	10.99	16.21	Yes	3	0.0532274	1	0.0138729	No	No	12.54	17.56	Yes	0	0	2	0.0271429	No	Yes	11.12
chr6_qbl_hap6	1911677	1912150	+	C6orf136	uc011ijq.2	chr6_qbl_hap6:1910643-1911677|chr6_qbl_hap6:1912150-1913325	4	0.0645012	14	0.211161	Yes	Yes	0.48	0.67	Yes	12	0.172934	1	0.0150408	Yes	No	0.33	0.72	Yes	5	0.0824174	7	0.111341	Yes	Yes	0.29	0.53	Yes	6	0.106455	5	0.0693643	Yes	No	0.51	0.78	Yes	6	0.0988907	2	0.0271429	No	No	0.35
chr13	43537390	43544806	-	EPSTI1	uc001uyw.2	chr13:43528157-43537390|chr13:43544806-43566113	0	0	0	0	No	No	9.52	2.76	No	0	0	0	0	No	No	9.36	4.69	No	0	0	1	0.0159059	No	Yes	2.81	5.95	Yes	0	0	0	0	No	No	2.65	2.04	No	0	0	1	0.0135714	No	Yes	11.36
chr17	46993437	46998634	+	UBE2Z	uc002ioi.3	chr17:46990383-46993437|chr17:46998634-47000208	0	0	0	0	No	No	20.2	30.51	Yes	0	0	0	0	No	No	11.87	30.15	Yes	0	0	0	0	No	No	9.04	24.11	Yes	0	0	0	0	No	No	20.1	49.22	Yes	0	0	0	0	No	No	13.97
chr7	24659670	24690331	+	MPP6	uc003swx.3	chr7:24613212-24659670|chr7:24690331-24703208	1	0.0161253	2	0.0301659	No	Yes	11.91	20.82	Yes	0	0	0	0	No	No	11.85	18.24	Yes	0	0	1	0.0159059	No	Yes	11.17	22.4	Yes	1	0.0177425	1	0.0138729	No	No	12.39	20.39	Yes	2	0.0329636	3	0.0407143	No	Yes	8.02
chr20	25612793	25615463	+	ZNF337	uc002wuz.3	chr20:25604771-25612793|chr20:25615463-25654487	1	0.0161253	1	0.0150829	No	No	0.85	1.76	Yes	0	0	2	0.0300816	No	Yes	0.56	1.18	Yes	1	0.0164835	3	0.0477176	No	Yes	0.62	2.98	Yes	3	0.0532274	1	0.0138729	No	No	0.94	1.65	Yes	1	0.0164818	1	0.0135714	No	No	0.48
chr3	56626997	56628056	+	CCDC66	uc003dhu.3	chr3:56605330-56626997|chr3:56628056-56647616	14	0.225754	4	0.0603318	Yes	No	8.31	7.47	No	9	0.129701	8	0.120326	Yes	No	5.68	3.55	No	5	0.0824174	7	0.111341	Yes	Yes	5.44	9.36	Yes	1	0.0177425	15	0.208093	Yes	Yes	5.94	8.91	Yes	4	0.0659272	2	0.0271429	No	No	5.53
chr7	44714009	44714867	+	OGDH	uc003tlm.3	chr7:44713540-44714009|chr7:44714867-44715568	0	0	1	0.0150829	No	Yes	19.04	33.16	Yes	7	0.100878	0	0	Yes	No	16.01	27.57	Yes	2	0.032967	4	0.0636235	No	Yes	11.63	16.91	Yes	3	0.0532274	1	0.0138729	No	No	14.77	16.65	Yes	0	0	2	0.0271429	No	Yes	15.12
chr1	145594038	145595220	-	POLR3C	uc001eog.3	chr1:145592771-145594038|chr1:145595220-145596903	2	0.0322506	1	0.0150829	No	No	8.84	19.85	Yes	1	0.0144112	0	0	No	No	5.54	29.94	Yes	2	0.032967	1	0.0159059	No	No	5.76	20	Yes	1	0.0177425	6	0.0832371	No	Yes	9.19	21.57	Yes	1	0.0164818	2	0.0271429	No	Yes	6.17
chr7	17908029	17937069	-	SNX13	uc003stv.3	chr7:17890587-17908029|chr7:17937069-17979906	1	0.0161253	2	0.0301659	No	Yes	18.56	16.06	No	2	0.0288224	1	0.0150408	No	No	12.25	15.46	Yes	9	0.148351	2	0.0318117	Yes	No	13.24	14.87	Yes	0	0	0	0	No	No	13.26	17.6	Yes	0	0	6	0.0814286	No	Yes	13.22
chr3	57618991	57627474	-	DENND6A	uc003dja.3	chr3:57616705-57618991|chr3:57627474-57631387	1	0.0161253	2	0.0301659	No	Yes	10.59	12.99	Yes	0	0	0	0	No	No	6.4	5.96	No	0	0	3	0.0477176	No	Yes	5.49	11.92	Yes	2	0.035485	0	0	No	No	7.4	11.69	Yes	2	0.0329636	0	0	No	No	7.58
chr5	79974745	80040434	+	MSH3	uc003kgz.4	chr5:79970947-79974745|chr5:80040434-80057364	0	0	2	0.0301659	No	Yes	8.95	9.22	Yes	2	0.0288224	1	0.0150408	No	No	7.4	7.83	Yes	1	0.0164835	4	0.0636235	No	Yes	6.83	9.44	Yes	0	0	0	0	No	No	8.78	10.73	Yes	0	0	0	0	No	No	8.09
chr15	76580186	76585041	-	ETFA	uc002bbt.2	chr15:76578822-76580186|chr15:76585041-76587931	3	0.0483759	6	0.0904977	No	Yes	98.3	128.79	Yes	6	0.0864672	0	0	No	No	134.9	247.01	Yes	4	0.0659339	9	0.143153	Yes	Yes	123.67	141.4	Yes	1	0.0177425	2	0.0277457	No	Yes	102.57	86.2	No	7	0.115373	0	0	Yes	No	134.77
chr20	3888572	3893281	+	PANK2	uc002wkb.3	chr20:3869551-3888572|chr20:3893281-3897573	1	0.0161253	2	0.0301659	No	Yes	14.7	20.52	Yes	0	0	0	0	No	No	10.73	11.33	Yes	0	0	0	0	No	No	10.38	27.27	Yes	0	0	0	0	No	No	9.09	7.36	No	0	0	0	0	No	No	13.56
chr1	8601272	8617582	-	RERE	uc001ape.3	chr1:8568734-8601272|chr1:8617582-8674619	4	0.0645012	7	0.105581	Yes	Yes	14.72	4.07	No	10	0.144112	7	0.105286	Yes	No	8.05	3.32	No	17	0.280219	8	0.127247	Yes	No	5.33	5.55	Yes	4	0.0709699	3	0.0416186	No	No	6.56	5.25	No	3	0.0494454	9	0.122143	Yes	Yes	8.06
chr12	23793745	24048958	-	SOX5	uc001rfw.3	chr12:23757467-23793745|chr12:24048958-24102497	0	0	0	0	No	No	7.27	7.32	Yes	0	0	0	0	No	No	7.81	2.76	No	4	0.0659339	0	0	No	No	18.17	5.53	No	1	0.0177425	0	0	No	No	9.74	4.81	No	0	0	0	0	No	No	5.57
chr3	119219541	119222868	+	TIMMDC1	uc003ecn.3	chr3:119217774-119219541|chr3:119222868-119232487	7	0.112877	5	0.0754147	Yes	No	17	26.87	Yes	9	0.129701	1	0.0150408	Yes	No	17.87	24.23	Yes	11	0.181318	9	0.143153	Yes	No	15.2	22.19	Yes	4	0.0709699	3	0.0416186	No	No	14.69	19.38	Yes	5	0.082409	2	0.0271429	No	No	17.42
chr9	33956076	33973235	-	UBAP2	uc003ztq.1	chr9:33953472-33956076|chr9:33973235-33986757	0	0	0	0	No	No	8.25	9.4	Yes	0	0	0	0	No	No	5.31	4.67	No	0	0	0	0	No	No	5.08	13.98	Yes	0	0	0	0	No	No	6.28	8.51	Yes	0	0	0	0	No	No	6.28
chr3	197249510	197273357	-	BDH1	uc003fxr.3	chr3:197241287-197249510|chr3:197273357-197281432	0	0	0	0	No	No	18.46	27.53	Yes	0	0	0	0	No	No	28.92	11.18	No	5	0.0824174	0	0	No	No	33.53	23.94	No	1	0.0177425	0	0	No	No	28.8	8.57	No	0	0	0	0	No	No	20.62
chr7	77006164	77033932	-	GSAP	uc003ugf.3	chr7:77004418-77006164|chr7:77033932-77035345	1	0.0161253	1	0.0150829	No	No	18.82	10.12	No	6	0.0864672	1	0.0150408	No	No	14.81	21.44	Yes	13	0.214285	5	0.0795294	Yes	No	17.93	16.16	No	5	0.0887124	0	0	No	No	23.18	21.01	No	2	0.0329636	0	0	No	No	13.95
chr2	58425728	58459247	-	FANCL	uc002rzw.4	chr2:58393009-58425728|chr2:58459247-58468352	8	0.129002	18	0.271493	Yes	Yes	12.12	20.81	Yes	9	0.129701	8	0.120326	Yes	No	7.06	13.11	Yes	14	0.230769	12	0.19087	Yes	No	12.05	14.22	Yes	4	0.0709699	9	0.124856	Yes	Yes	11.01	11.87	Yes	3	0.0494454	15	0.203571	Yes	Yes	7.9
chr18	2890558	2892484	+	EMILIN2	uc002kln.3	chr18:2885137-2890558|chr18:2892484-2906780	0	0	2	0.0301659	No	Yes	3.76	2.14	No	2	0.0288224	2	0.0300816	No	Yes	1.49	2.26	Yes	0	0	0	0	No	No	0.97	6.32	Yes	2	0.035485	3	0.0416186	No	Yes	1.82	3.66	Yes	1	0.0164818	0	0	No	No	3.33
chr11	119144577	119145663	+	CBL	uc001pwe.4	chr11:119142591-119144577|chr11:119145663-119146706	0	0	0	0	No	No	7.56	2.84	No	5	0.072056	0	0	No	No	3.85	1.47	No	0	0	4	0.0636235	No	Yes	2.01	5.3	Yes	0	0	0	0	No	No	3.31	3.96	Yes	2	0.0329636	1	0.0135714	No	No	5.15
chr16	21973780	21987564	+	UQCRC2	uc002djx.3	chr16:21969920-21973780|chr16:21987564-21991867	2	0.0322506	2	0.0301659	No	No	76.37	87.93	Yes	2	0.0288224	3	0.0451224	No	Yes	93.89	169.97	Yes	0	0	2	0.0318117	No	Yes	70.6	72.62	Yes	1	0.0177425	0	0	No	No	60.13	49.17	No	2	0.0329636	3	0.0407143	No	Yes	75.5
chr1	160293220	160302347	-	COPA	uc001fvv.4	chr1:160283915-160293220|chr1:160302347-160303392	3	0.0483759	4	0.0603318	No	Yes	35.41	57.1	Yes	0	0	2	0.0300816	No	Yes	25.85	102.87	Yes	3	0.0494505	3	0.0477176	No	No	23.62	77.63	Yes	2	0.035485	0	0	No	No	27.8	33.44	Yes	2	0.0329636	5	0.0678571	No	Yes	30.89
chr22	46085591	46098727	+	ATXN10	uc003bgm.2	chr22:46068059-46085591|chr22:46098727-46114292	1	0.0161253	0	0	No	No	19.86	18.34	No	3	0.0432336	8	0.120326	Yes	Yes	17.46	31.68	Yes	6	0.0989009	6	0.0954352	No	No	12.39	21.31	Yes	3	0.0532274	5	0.0693643	No	Yes	18.71	27.06	Yes	3	0.0494454	6	0.0814286	No	Yes	16.6
chr1	46521466	46546422	-	PIK3R3	uc001cpb.4	chr1:46512297-46521466|chr1:46546422-46597518	0	0	1	0.0150829	No	Yes	5.33	5.6	Yes	0	0	2	0.0300816	No	Yes	4.17	4.19	Yes	3	0.0494505	0	0	No	No	2.59	4.4	Yes	3	0.0532274	1	0.0138729	No	No	3.47	4.36	Yes	0	0	4	0.0542857	No	Yes	4.53
chr1	213251037	213303232	+	RPS6KC1	uc001hkd.3	chr1:213224851-213251037|chr1:213303232-213341200	0	0	5	0.0754147	No	Yes	9.04	17.75	Yes	1	0.0144112	2	0.0300816	No	Yes	5.96	21.14	Yes	0	0	2	0.0318117	No	Yes	5.19	13.86	Yes	0	0	1	0.0138729	No	Yes	5.7	6.86	Yes	0	0	2	0.0271429	No	Yes	7.28
chr10	96707535	96709041	+	CYP2C9	uc001kka.4	chr10:96702098-96707535|chr10:96709041-96731860	2	0.0322506	5	0.0754147	No	Yes	348.68	147.71	No	0	0	7	0.105286	Yes	Yes	497.53	169.17	No	7	0.115384	2	0.0318117	Yes	No	885.53	289.23	No	0	0	0	0	No	No	580.18	57.69	No	1	0.0164818	0	0	No	No	294.4
chr16	14687157	14698083	-	PARN	uc010uzc.2	chr16:14680218-14687157|chr16:14698083-14700340	0	0	1	0.0150829	No	Yes	11.43	10.83	No	3	0.0432336	1	0.0150408	No	No	8.63	17.3	Yes	6	0.0989009	0	0	No	No	7.06	10.32	Yes	2	0.035485	0	0	No	No	8.63	9.02	Yes	0	0	0	0	No	No	8.47
chr1	196434422	196461471	-	KCNT2	uc001gtd.1	chr1:196398887-196434422|chr1:196461471-196577344	1	0.0161253	1	0.0150829	No	No	6.77	13.7	Yes	0	0	6	0.0902448	No	Yes	4.34	13.96	Yes	4	0.0659339	4	0.0636235	No	No	7.62	8.72	Yes	0	0	0	0	No	No	5.65	4.73	No	1	0.0164818	1	0.0135714	No	No	6.4
chr13	46559431	46594692	-	ZC3H13	uc010tfw.1	chr13:46554139-46559431|chr13:46594692-46616298	0	0	0	0	No	No	21.35	11.76	No	4	0.0576448	3	0.0451224	No	No	17.48	6.67	No	2	0.032967	2	0.0318117	No	No	15.88	15.05	No	1	0.0177425	0	0	No	No	12.88	11.06	No	4	0.0659272	2	0.0271429	No	No	18.26
chr22	41670603	41677086	-	RANGAP1	uc003azt.3	chr22:41664160-41670603|chr22:41677086-41680904	0	0	0	0	No	No	14.51	13.4	No	1	0.0144112	0	0	No	No	10.66	29.98	Yes	2	0.032967	0	0	No	No	7.12	22.82	Yes	0	0	0	0	No	No	14.65	32.49	Yes	0	0	1	0.0135714	No	Yes	12.37
chr7	22330793	22357656	-	RAPGEF5	uc003svg.3	chr7:22306631-22330793|chr7:22357656-22396448	3	0.0483759	16	0.241327	Yes	Yes	21.14	13.27	No	9	0.129701	14	0.210571	Yes	Yes	15.37	12.32	No	7	0.115384	14	0.222682	Yes	Yes	9.28	15.01	Yes	9	0.159682	29	0.402313	Yes	Yes	15.62	23.43	Yes	5	0.082409	29	0.393571	Yes	Yes	13.05
chrX	53641494	53642796	-	HUWE1	uc004dsp.4	chrX:53635870-53641494|chrX:53642796-53643930	11	0.177378	4	0.0603318	Yes	No	25.99	27.29	Yes	2	0.0288224	2	0.0300816	No	Yes	20.53	17.2	No	5	0.0824174	4	0.0636235	No	No	14.09	26.78	Yes	5	0.0887124	8	0.110983	Yes	Yes	21.78	29.33	Yes	6	0.0988907	2	0.0271429	No	No	19.33
chr7	16255690	16317851	-	ISPD	uc010ktx.2	chr7:16131424-16255690|chr7:16317851-16341045	0	0	0	0	No	No	1.64	2.06	Yes	1	0.0144112	1	0.0150408	No	Yes	1.24	0.5	No	4	0.0659339	0	0	No	No	2.35	1.17	No	0	0	0	0	No	No	1.52	1.13	No	0	0	0	0	No	No	1
chr11	128993340	129034322	-	ARHGAP32	uc009zcp.3	chr11:128963602-128993340|chr11:129034322-129061977	2	0.0322506	0	0	No	No	5.59	2.95	No	1	0.0144112	1	0.0150408	No	Yes	3.31	1.62	No	1	0.0164835	0	0	No	No	3.19	2.16	No	0	0	2	0.0277457	No	Yes	4.06	2.85	No	0	0	0	0	No	No	4
chr14	81297486	81307112	-	CEP128	uc031qpo.1	chr14:81284321-81297486|chr14:81307112-81329100	1	0.0161253	1	0.0150829	No	No	5.49	3.88	No	1	0.0144112	0	0	No	No	2.31	1.61	No	0	0	1	0.0159059	No	Yes	1.44	2.85	Yes	1	0.0177425	1	0.0138729	No	No	1.47	2.6	Yes	0	0	1	0.0135714	No	Yes	2.5
chr11	18312988	18313566	-	HPS5	uc001mod.1	chr11:18309560-18312988|chr11:18313566-18314445	2	0.0322506	5	0.0754147	No	Yes	17.54	25	Yes	3	0.0432336	1	0.0150408	No	No	17.04	21.14	Yes	5	0.0824174	5	0.0795294	No	No	8.54	11.01	Yes	1	0.0177425	4	0.0554914	No	Yes	11.95	15.99	Yes	2	0.0329636	6	0.0814286	No	Yes	22.83
chr5	73136304	73136585	+	ARHGEF28	uc010izf.3	chr5:73128284-73136304|chr5:73136585-73142092	1	0.0161253	3	0.0452488	No	Yes	8.69	8.36	No	9	0.129701	0	0	Yes	No	7.25	7.92	Yes	4	0.0659339	3	0.0477176	No	No	5.83	9.02	Yes	1	0.0177425	3	0.0416186	No	Yes	3.71	5.49	Yes	4	0.0659272	1	0.0135714	No	No	5.45
chr7	156619298	156629579	-	LMBR1	uc003wmw.4	chr7:156589186-156619298|chr7:156629579-156685621	6	0.0967517	19	0.286576	Yes	Yes	11.23	13.11	Yes	14	0.201757	21	0.315857	Yes	Yes	9.32	15.99	Yes	31	0.510988	10	0.159059	Yes	No	8.63	15.06	Yes	5	0.0887124	15	0.208093	Yes	Yes	9.6	12.6	Yes	18	0.296672	15	0.203571	Yes	No	9.79
chr18	51686134	51731527	-	MBD2	uc002lfg.2	chr18:51681681-51686134|chr18:51731527-51750387	0	0	2	0.0301659	No	Yes	11.34	13.73	Yes	0	0	1	0.0150408	No	Yes	6.65	12.56	Yes	0	0	0	0	No	No	7.23	12.83	Yes	1	0.0177425	1	0.0138729	No	No	7.87	9.3	Yes	1	0.0164818	0	0	No	No	8.73
chr19	19603114	19603521	+	GATAD2A	uc010xqt.2	chr19:19576423-19603114|chr19:19603521-19605102	0	0	0	0	No	No	8.08	3.83	No	1	0.0144112	0	0	No	No	4.88	6.49	Yes	2	0.032967	0	0	No	No	3.55	6.67	Yes	1	0.0177425	4	0.0554914	No	Yes	5.33	7.44	Yes	2	0.0329636	3	0.0407143	No	Yes	7.02
chr6	170626457	170639638	+	FAM120B	uc003qxo.1	chr6:170615930-170626457|chr6:170639638-170657238	1	0.0161253	2	0.0301659	No	Yes	10.85	8.68	No	2	0.0288224	0	0	No	No	8.28	8.11	No	1	0.0164835	0	0	No	No	5.51	6.97	Yes	1	0.0177425	5	0.0693643	No	Yes	9.24	9.82	Yes	1	0.0164818	2	0.0271429	No	Yes	8.54
chr6	130343371	130392272	+	L3MBTL3	uc003qbt.3	chr6:130339809-130343371|chr6:130392272-130399702	1	0.0161253	1	0.0150829	No	No	3.93	2.88	No	0	0	0	0	No	No	1.84	1.61	No	0	0	1	0.0159059	No	Yes	3.83	3.53	No	0	0	0	0	No	No	2.26	2.55	Yes	1	0.0164818	2	0.0271429	No	Yes	2.45
chr7	90355880	90377090	+	CDK14	uc003ukt.1	chr7:90233563-90355880|chr7:90377090-90419887	2	0.0322506	2	0.0301659	No	No	12.84	8.09	No	1	0.0144112	0	0	No	No	7	13.87	Yes	7	0.115384	2	0.0318117	Yes	No	8.63	15.74	Yes	0	0	0	0	No	No	9.03	10.28	Yes	2	0.0329636	11	0.149286	Yes	Yes	7.27
chr6	53986244	53989663	+	MLIP	uc003pcf.2	chr6:53883889-53986244|chr6:53989663-54001512	1	0.0161253	0	0	No	No	1.04	1.71	Yes	6	0.0864672	0	0	No	No	9.92	11.51	Yes	17	0.280219	8	0.127247	Yes	No	13.58	7.31	No	6	0.106455	1	0.0138729	Yes	No	13.32	2.26	No	9	0.148336	0	0	Yes	No	11.65
chr10	94653105	94659401	+	EXOC6	uc010qnr.2	chr10:94594581-94653105|chr10:94659401-94669183	2	0.0322506	7	0.105581	Yes	Yes	12.24	16.77	Yes	0	0	6	0.0902448	No	Yes	8.32	19.04	Yes	6	0.0989009	10	0.159059	Yes	Yes	7.15	16.15	Yes	2	0.035485	8	0.110983	Yes	Yes	10.16	19.93	Yes	1	0.0164818	14	0.19	Yes	Yes	8.67
chr5	78936673	78964851	+	PAPD4	uc003kfz.2	chr5:78919312-78936673|chr5:78964851-78975401	1	0.0161253	3	0.0452488	No	Yes	21.97	14.78	No	4	0.0576448	6	0.0902448	No	Yes	13.6	19.5	Yes	3	0.0494505	4	0.0636235	No	Yes	14.18	21.86	Yes	6	0.106455	2	0.0277457	Yes	No	14.9	21.73	Yes	3	0.0494454	4	0.0542857	No	Yes	16.13
chr16	46532016	46540156	-	ANKRD26P1	uc010cbd.2	chr16:46522035-46532016|chr16:46540156-46551821	0	0	0	0	No	No	0.01	0.02	Yes	0	0	0	0	No	No	0	0.01	Yes	0	0	0	0	No	No	0	0.02	Yes	0	0	0	0	No	No	0.01	0.01	No	0	0	15	0.203571	Yes	Yes	0.24
chr2	181846744	181848820	+	UBE2E3	uc002unq.1	chr2:181845700-181846744|chr2:181848820-181922419	0	0	0	0	No	No	19.65	14.69	No	0	0	0	0	No	No	16.44	20.57	Yes	4	0.0659339	0	0	No	No	11.86	18.31	Yes	0	0	0	0	No	No	16.65	16.17	No	0	0	1	0.0135714	No	Yes	16.18
chr15	55516086	55527154	-	RAB27A	uc002aco.3	chr15:55497903-55516086|chr15:55527154-55530600	1	0.0161253	3	0.0452488	No	Yes	10.44	22.18	Yes	0	0	1	0.0150408	No	Yes	7.09	14.09	Yes	2	0.032967	0	0	No	No	5.55	17.38	Yes	0	0	0	0	No	No	8.56	11.89	Yes	0	0	0	0	No	No	11.99
chr3	32582528	32587457	-	DYNC1LI1	uc003cfb.4	chr3:32578596-32582528|chr3:32587457-32611837	1	0.0161253	0	0	No	No	11.6	14.91	Yes	0	0	0	0	No	No	8.31	10.25	Yes	2	0.032967	4	0.0636235	No	Yes	6.47	17.31	Yes	4	0.0709699	1	0.0138729	No	No	9.24	19.08	Yes	0	0	4	0.0542857	No	Yes	9.65
chr7	66456123	66459328	-	SBDS	uc003tvm.1	chr7:66453486-66456123|chr7:66459328-66460276	2	0.0322506	1	0.0150829	No	No	52.89	46.38	No	0	0	0	0	No	No	40.3	58.85	Yes	0	0	0	0	No	No	46.4	45.35	No	2	0.035485	0	0	No	No	47.04	59.58	Yes	0	0	0	0	No	No	45.11
chr1	94924162	94956803	+	ABCD3	uc001dqn.4	chr1:94884144-94924162|chr1:94956803-94964157	1	0.0161253	0	0	No	No	70.9	58.59	No	4	0.0576448	3	0.0451224	No	No	64.68	73.13	Yes	5	0.0824174	4	0.0636235	No	No	53.53	74.98	Yes	2	0.035485	0	0	No	No	74.24	70.56	No	0	0	1	0.0135714	No	Yes	47.61
chr12	122995655	122999774	-	RSRC2	uc001uco.3	chr12:122992997-122995655|chr12:122999774-123001773	3	0.0483759	3	0.0452488	No	No	26.97	27.34	Yes	0	0	4	0.0601632	No	Yes	18.2	30.36	Yes	1	0.0164835	3	0.0477176	No	Yes	21.26	35.12	Yes	1	0.0177425	0	0	No	No	24.26	40.18	Yes	1	0.0164818	1	0.0135714	No	No	20.2
chr17	1264385	1265302	-	YWHAE	uc002fsj.3	chr17:1257641-1264385|chr17:1265302-1268152	0	0	1	0.0150829	No	Yes	83.04	77.46	No	2	0.0288224	0	0	No	No	65.75	55.44	No	2	0.032967	6	0.0954352	No	Yes	62.1	92.25	Yes	0	0	2	0.0277457	No	Yes	69.82	95.23	Yes	1	0.0164818	1	0.0135714	No	No	74.41
chr8	62546241	62566219	-	ASPH	uc011leg.2	chr8:62531578-62546241|chr8:62566219-62593526	2	0.0322506	2	0.0301659	No	No	48.62	104.18	Yes	0	0	4	0.0601632	No	Yes	34.6	174.73	Yes	0	0	8	0.127247	Yes	Yes	30.95	322.74	Yes	0	0	1	0.0138729	No	Yes	45.99	139.11	Yes	2	0.0329636	5	0.0678571	No	Yes	38.35
chr11	59426338	59426942	-	PATL1	uc001noe.4	chr11:59425197-59426338|chr11:59426942-59434325	1	0.0161253	2	0.0301659	No	Yes	10.26	15.3	Yes	2	0.0288224	2	0.0300816	No	Yes	6.16	8.35	Yes	4	0.0659339	4	0.0636235	No	No	5.19	7.04	Yes	4	0.0709699	3	0.0416186	No	No	7.65	7.19	No	2	0.0329636	1	0.0135714	No	No	6.86
chr10	76153898	76158337	+	ADK	uc001jwi.3	chr10:76074503-76153898|chr10:76158337-76285013	0	0	0	0	No	No	21.96	36.84	Yes	2	0.0288224	2	0.0300816	No	Yes	29.26	15.22	No	2	0.032967	1	0.0159059	No	No	22.78	24.82	Yes	1	0.0177425	1	0.0138729	No	No	23.95	12.88	No	2	0.0329636	0	0	No	No	26.08
chr21	46548316	46554747	+	ADARB1	uc002zgp.2	chr21:46540874-46548316|chr21:46554747-46564545	1	0.0161253	5	0.0754147	No	Yes	5.26	2.16	No	4	0.0576448	3	0.0451224	No	No	4.24	1.56	No	1	0.0164835	3	0.0477176	No	Yes	1.46	3.76	Yes	1	0.0177425	1	0.0138729	No	No	2.59	2.6	Yes	3	0.0494454	3	0.0407143	No	No	3.28
chr17	60087910	60140662	-	MED13	uc002izo.3	chr17:60072726-60087910|chr17:60140662-60142500	0	0	5	0.0754147	No	Yes	36.42	57.4	Yes	0	0	1	0.0150408	No	Yes	22.08	42.97	Yes	8	0.131868	0	0	Yes	No	28.29	37.11	Yes	1	0.0177425	1	0.0138729	No	No	24.77	25.82	Yes	2	0.0329636	0	0	No	No	23.29
chr8	27382878	27394372	+	EPHX2	uc010lut.2	chr8:27380025-27382878|chr8:27394372-27396175	2	0.0322506	0	0	No	No	51.02	67.14	Yes	0	0	2	0.0300816	No	Yes	41.56	23.1	No	3	0.0494505	0	0	No	No	92.3	29.97	No	1	0.0177425	0	0	No	No	56.91	14.6	No	1	0.0164818	0	0	No	No	53.21
chr3	47079155	47108608	-	SETD2	uc003cqs.3	chr3:47061330-47079155|chr3:47108608-47125209	2	0.0322506	1	0.0150829	No	No	23.23	21.16	No	3	0.0432336	0	0	No	No	15.81	10.7	No	8	0.131868	5	0.0795294	Yes	No	14.8	22.41	Yes	2	0.035485	1	0.0138729	No	No	17.54	22.24	Yes	1	0.0164818	1	0.0135714	No	No	18.23
chr9	86297865	86301070	-	UBQLN1	uc004amv.3	chr9:86294952-86297865|chr9:86301070-86322414	4	0.0645012	18	0.271493	Yes	Yes	27.75	47.92	Yes	5	0.072056	2	0.0300816	No	No	24.27	36.13	Yes	10	0.164835	9	0.143153	Yes	No	19.49	43.09	Yes	4	0.0709699	5	0.0693643	No	No	28.48	53.09	Yes	5	0.082409	5	0.0678571	No	No	25.26
chr8	124089350	124117704	+	WDR67	uc003ypp.2	chr8:124085086-124089350|chr8:124117704-124121556	0	0	1	0.0150829	No	Yes	3.97	4.47	Yes	1	0.0144112	2	0.0300816	No	Yes	2.32	8.28	Yes	0	0	3	0.0477176	No	Yes	2.4	9.15	Yes	0	0	2	0.0277457	No	Yes	3.99	9.85	Yes	0	0	2	0.0271429	No	Yes	3.29
chr8	42761315	42798588	+	HOOK3	uc010lxq.1	chr8:42752331-42761315|chr8:42798588-42805530	5	0.0806265	0	0	No	No	16.84	10.89	No	2	0.0288224	2	0.0300816	No	Yes	8.84	5.81	No	7	0.115384	4	0.0636235	Yes	No	7.72	13.89	Yes	5	0.0887124	0	0	No	No	9.42	13.09	Yes	3	0.0494454	2	0.0271429	No	No	10.25
chr14	91947919	91957146	-	SMEK1	uc001xzm.3	chr14:91943330-91947919|chr14:91957146-91975849	2	0.0322506	2	0.0301659	No	No	36.28	41.58	Yes	2	0.0288224	3	0.0451224	No	Yes	22.25	20.15	No	10	0.164835	1	0.0159059	Yes	No	27.84	30.77	Yes	0	0	5	0.0693643	No	Yes	29.92	43.34	Yes	2	0.0329636	1	0.0135714	No	No	24.45
chr2	230723487	230744844	-	TRIP12	uc002vpw.1	chr2:230705643-230723487|chr2:230744844-230786595	2	0.0322506	4	0.0603318	No	Yes	43.12	40.33	No	2	0.0288224	0	0	No	No	31.97	37.29	Yes	2	0.032967	7	0.111341	Yes	Yes	22.64	45.17	Yes	1	0.0177425	0	0	No	No	30.62	42.22	Yes	4	0.0659272	5	0.0678571	No	Yes	37.17
chr14	23375403	23380612	-	RBM23	uc001whg.3	chr14:23374868-23375403|chr14:23380612-23388207	3	0.0483759	0	0	No	No	15.81	17.55	Yes	0	0	3	0.0451224	No	Yes	10.59	7.37	No	3	0.0494505	3	0.0477176	No	No	11.25	18.27	Yes	0	0	3	0.0416186	No	Yes	11.55	16.68	Yes	5	0.082409	3	0.0407143	No	No	10.24
chr7	91924202	91957214	+	ANKIB1	uc003ulw.2	chr7:91875833-91924202|chr7:91957214-91972337	3	0.0483759	7	0.105581	Yes	Yes	14.59	12.15	No	4	0.0576448	5	0.075204	No	Yes	8.05	12.12	Yes	2	0.032967	9	0.143153	Yes	Yes	7.65	11.23	Yes	2	0.035485	3	0.0416186	No	Yes	9.4	14.48	Yes	3	0.0494454	10	0.135714	Yes	Yes	9.29
chr17	1746096	1756483	+	RPA1	uc002fto.2	chr17:1733420-1746096|chr17:1756483-1775727	3	0.0483759	4	0.0603318	No	Yes	9.96	16.38	Yes	0	0	2	0.0300816	No	Yes	7.27	8.97	Yes	5	0.0824174	6	0.0954352	No	Yes	4.93	10.63	Yes	2	0.035485	0	0	No	No	7.8	9.49	Yes	2	0.0329636	1	0.0135714	No	No	6.61
chr3	125032151	125050082	-	ZNF148	uc003ehx.4	chr3:125007072-125032151|chr3:125050082-125093945	5	0.0806265	11	0.165912	Yes	Yes	14.18	17.89	Yes	11	0.158523	11	0.165449	Yes	Yes	9.19	16.52	Yes	17	0.280219	10	0.159059	Yes	No	10.19	16.66	Yes	8	0.14194	3	0.0416186	Yes	No	9.78	14.27	Yes	5	0.082409	13	0.176429	Yes	Yes	9.64
chr4	74270832	74276126	+	ALB	uc003hgs.4	chr4:74270123-74270832|chr4:74276126-74277712	0	0	2	0.0301659	No	Yes	21273.3	18230.3	No	2	0.0288224	1	0.0150408	No	No	32753	14791.8	No	6	0.0989009	1	0.0159059	No	No	64646.4	11520	No	0	0	1	0.0138729	No	Yes	43616.4	11555.1	No	0	0	0	0	No	No	24132.2
chr4	37633006	37636745	-	RELL1	uc003gsz.2	chr4:37592839-37633006|chr4:37636745-37640068	0	0	2	0.0301659	No	Yes	16.94	7.74	No	1	0.0144112	1	0.0150408	No	Yes	6.58	9.45	Yes	0	0	1	0.0159059	No	Yes	4.73	9.35	Yes	0	0	2	0.0277457	No	Yes	5.7	8.22	Yes	2	0.0329636	0	0	No	No	7.4
chr7	24659670	24720139	+	MPP6	uc003swx.3	chr7:24613212-24659670|chr7:24720139-24727056	1	0.0161253	2	0.0301659	No	Yes	11.91	20.82	Yes	3	0.0432336	0	0	No	No	11.85	18.24	Yes	2	0.032967	3	0.0477176	No	Yes	11.17	22.4	Yes	1	0.0177425	1	0.0138729	No	No	12.39	20.39	Yes	1	0.0164818	1	0.0135714	No	No	8.02
chr6	159004985	159010814	+	TMEM181	uc010kjr.1	chr6:159002027-159004985|chr6:159010814-159026298	4	0.0645012	9	0.135747	Yes	Yes	14.54	22.62	Yes	0	0	7	0.105286	Yes	Yes	10.67	20.2	Yes	2	0.032967	7	0.111341	Yes	Yes	8.59	13.26	Yes	3	0.0532274	7	0.09711	No	Yes	11.07	12.95	Yes	3	0.0494454	4	0.0542857	No	Yes	13.78
chr6	144858717	144864006	+	UTRN	uc003qkt.3	chr6:144854396-144858717|chr6:144864006-144869775	5	0.0806265	1	0.0150829	No	No	36.8	26.32	No	2	0.0288224	3	0.0451224	No	Yes	24.54	26.49	Yes	5	0.0824174	1	0.0159059	No	No	18.9	27.12	Yes	2	0.035485	5	0.0693643	No	Yes	25.61	39.55	Yes	8	0.131854	2	0.0271429	Yes	No	24.44
chr6	168271062	168303066	+	MLLT4	uc021zik.1	chr6:168265426-168271062|chr6:168303066-168307850	2	0.0322506	2	0.0301659	No	No	56.48	59.1	Yes	0	0	0	0	No	No	38.46	43.82	Yes	0	0	2	0.0318117	No	Yes	31.98	32.41	Yes	0	0	0	0	No	No	35.83	49.27	Yes	0	0	3	0.0407143	No	Yes	33.95
chr5	68590619	68607031	-	CCDC125	uc003jvv.1	chr5:68588189-68590619|chr5:68607031-68609811	4	0.0645012	1	0.0150829	No	No	8.7	6.25	No	2	0.0288224	2	0.0300816	No	Yes	9.7	12.04	Yes	4	0.0659339	0	0	No	No	7.9	8.05	Yes	2	0.035485	7	0.09711	No	Yes	9.68	12.89	Yes	3	0.0494454	0	0	No	No	7.83
chr9	86294689	86301070	-	UBQLN1	uc004amv.3	chr9:86293514-86294689|chr9:86301070-86322414	3	0.0483759	3	0.0452488	No	No	27.75	47.92	Yes	4	0.0576448	1	0.0150408	No	No	24.27	36.13	Yes	9	0.148351	4	0.0636235	Yes	No	19.49	43.09	Yes	2	0.035485	2	0.0277457	No	No	28.48	53.09	Yes	2	0.0329636	1	0.0135714	No	No	25.26
chr14	64465631	64489581	+	SYNE2	uc001xgl.3	chr14:64465046-64465631|chr14:64489581-64490974	3	0.0483759	2	0.0301659	No	No	44.58	38.79	No	5	0.072056	1	0.0150408	No	No	27.85	18.49	No	1	0.0164835	5	0.0795294	No	Yes	25.17	19.2	No	1	0.0177425	2	0.0277457	No	Yes	24.55	25.67	Yes	1	0.0164818	11	0.149286	Yes	Yes	29.86
chr3	186389411	186390656	+	HRG	uc003fqq.3	chr3:186387817-186389411|chr3:186390656-186392877	1	0.0161253	0	0	No	No	678.76	195.36	No	1	0.0144112	0	0	No	No	639.95	97.07	No	7	0.115384	3	0.0477176	Yes	No	1377.98	334.94	No	1	0.0177425	0	0	No	No	950.49	59.79	No	0	0	0	0	No	No	720.28
chr2	207144263	207162097	+	ZDBF2	uc002vbp.2	chr2:207139670-207144263|chr2:207162097-207169440	12	0.193503	4	0.0603318	Yes	No	4.83	1.98	No	21	0.302635	1	0.0150408	Yes	No	2.89	0.07	No	35	0.576922	15	0.238588	Yes	No	2.12	3.46	Yes	7	0.124197	10	0.138729	Yes	Yes	2.25	2.33	Yes	12	0.197781	53	0.719286	Yes	Yes	4.24
chr19	18285849	18286507	+	PIK3R2	uc002nib.2	chr19:18284783-18285849|chr19:18286507-18287949	0	0	0	0	No	No	4.59	4.79	Yes	2	0.0288224	0	0	No	No	3.82	4.23	Yes	0	0	2	0.0318117	No	Yes	2.17	5.11	Yes	0	0	0	0	No	No	4.86	6.59	Yes	2	0.0329636	1	0.0135714	No	No	3.61
chr12	116534473	116549317	-	MED13L	uc001tvw.3	chr12:116460406-116534473|chr12:116549317-116675272	3	0.0483759	2	0.0301659	No	No	18.57	10.62	No	6	0.0864672	2	0.0300816	No	No	10.22	9.13	No	7	0.115384	3	0.0477176	Yes	No	10.28	12.39	Yes	6	0.106455	1	0.0138729	Yes	No	9.48	13.76	Yes	4	0.0659272	4	0.0542857	No	No	11.09
chr7	99621041	99621930	+	ZKSCAN1	uc003usk.1	chr7:99613349-99621041|chr7:99621930-99627483	107	1.72541	110	1.65912	Yes	No	44.62	34.27	No	120	1.72934	29	0.436183	Yes	No	28.1	26.22	No	513	8.45603	88	1.39972	Yes	No	69.79	37.83	No	103	1.82748	61	0.846244	Yes	No	42.29	35.47	No	138	2.27449	47	0.637857	Yes	No	35.19
chr18	60223435	60232329	+	ZCCHC2	uc002lip.4	chr18:60217693-60223435|chr18:60232329-60237335	2	0.0322506	2	0.0301659	No	No	9.87	16.74	Yes	8	0.11529	2	0.0300816	Yes	No	10.79	13.45	Yes	6	0.0989009	2	0.0318117	No	No	6.71	15.63	Yes	4	0.0709699	2	0.0277457	No	No	6.7	9.38	Yes	2	0.0329636	0	0	No	No	7.85
chr7	97820925	97823884	+	LMTK2	uc003upd.2	chr7:97820189-97820925|chr7:97823884-97832885	2	0.0322506	0	0	No	No	7.39	10.49	Yes	3	0.0432336	0	0	No	No	4.19	12.91	Yes	5	0.0824174	0	0	No	No	4.82	7.57	Yes	2	0.035485	3	0.0416186	No	Yes	6.55	10.93	Yes	0	0	1	0.0135714	No	Yes	5.82
chr4	107092251	107133992	-	TBCK	uc003hyb.2	chr4:107037535-107092251|chr4:107133992-107151519	0	0	3	0.0452488	No	Yes	13.01	6.48	No	2	0.0288224	0	0	No	No	9.11	5.39	No	1	0.0164835	3	0.0477176	No	Yes	7.73	9.59	Yes	1	0.0177425	1	0.0138729	No	No	8.91	10.39	Yes	1	0.0164818	0	0	No	No	9.31
chr17	40497576	40500557	-	STAT3	uc002hzk.1	chr17:40491427-40497576|chr17:40500557-40540296	0	0	2	0.0301659	No	Yes	45.43	60.4	Yes	2	0.0288224	0	0	No	No	45.02	34.45	No	1	0.0164835	1	0.0159059	No	No	32.22	34.55	Yes	0	0	1	0.0138729	No	Yes	52.49	110.46	Yes	1	0.0164818	1	0.0135714	No	No	61.61
chr4	17963525	17974508	-	LCORL	uc003gpq.3	chr4:17910968-17963525|chr4:17974508-18023220	1	0.0161253	7	0.105581	Yes	Yes	8.68	11.54	Yes	2	0.0288224	0	0	No	No	6.01	10.52	Yes	7	0.115384	0	0	Yes	No	4.64	7.91	Yes	0	0	1	0.0138729	No	Yes	5.8	10.09	Yes	1	0.0164818	2	0.0271429	No	Yes	5.08
chr11	102233626	102239279	+	BIRC2	uc001pgy.4	chr11:102221674-102233626|chr11:102239279-102248226	10	0.161253	9	0.135747	Yes	No	32.94	41.67	Yes	8	0.11529	0	0	Yes	No	23	19.62	No	17	0.280219	2	0.0318117	Yes	No	27.18	28.4	Yes	1	0.0177425	0	0	No	No	27.44	25.91	No	6	0.0988907	5	0.0678571	No	No	26.06
chr9	84225134	84235472	-	TLE1	uc004aly.3	chr9:84208189-84225134|chr9:84235472-84248262	0	0	3	0.0452488	No	Yes	9.69	12.46	Yes	1	0.0144112	0	0	No	No	8.64	6.77	No	2	0.032967	3	0.0477176	No	Yes	7.86	10.62	Yes	4	0.0709699	0	0	No	No	13.69	15.61	Yes	4	0.0659272	0	0	No	No	9.69
chr14	31139461	31144271	+	SCFD1	uc010amd.2	chr14:31122794-31139461|chr14:31144271-31163978	3	0.0483759	2	0.0301659	No	No	24.02	26.75	Yes	2	0.0288224	3	0.0451224	No	Yes	20.83	28.3	Yes	3	0.0494505	4	0.0636235	No	Yes	16.93	20.25	Yes	1	0.0177425	2	0.0277457	No	Yes	22.28	32.62	Yes	0	0	5	0.0678571	No	Yes	20.9
chr4	10099334	10105610	-	WDR1	uc021xlv.1	chr4:10090365-10099334|chr4:10105610-10117736	3	0.0483759	1	0.0150829	No	No	49.37	70.79	Yes	1	0.0144112	1	0.0150408	No	Yes	33.09	91.86	Yes	1	0.0164835	3	0.0477176	No	Yes	20.84	61.18	Yes	1	0.0177425	2	0.0277457	No	Yes	35.72	66.22	Yes	0	0	1	0.0135714	No	Yes	38.79
chr6	90556280	90566918	+	CASP8AP2	uc003pns.2	chr6:90539786-90556280|chr6:90566918-90581007	1	0.0161253	3	0.0452488	No	Yes	8.7	22.24	Yes	0	0	5	0.075204	No	Yes	4.59	7.29	Yes	6	0.0989009	2	0.0318117	No	No	5.01	8.78	Yes	0	0	1	0.0138729	No	Yes	7.57	10.36	Yes	1	0.0164818	2	0.0271429	No	Yes	5.7
chr12	21028168	21054401	+	SLCO1B3	uc001rel.4	chr12:21015788-21028168|chr12:21054401-21068937	1	0.0161253	0	0	No	No	45.27	0.82	No	5	0.072056	0	0	No	No	138.1	0.09	No	1	0.0164835	0	0	No	No	43.43	20.05	No	5	0.0887124	1	0.0138729	No	No	76.64	12.6	No	5	0.082409	0	0	No	No	73.01
chrX	10031484	10066619	+	WWC3	uc004csx.4	chrX:9983898-10031484|chrX:10066619-10077817	1	0.0161253	9	0.135747	Yes	Yes	5.36	3.39	No	3	0.0432336	1	0.0150408	No	No	2.97	2.34	No	1	0.0164835	5	0.0795294	No	Yes	2.42	4.92	Yes	1	0.0177425	0	0	No	No	2.89	4.57	Yes	1	0.0164818	2	0.0271429	No	Yes	3.32
chr15	76161291	76165909	+	UBE2Q2	uc002bbg.2	chr15:76152323-76161291|chr15:76165909-76168527	0	0	1	0.0150829	No	Yes	18.02	14.54	No	0	0	1	0.0150408	No	Yes	8.27	18.03	Yes	0	0	5	0.0795294	No	Yes	5.72	21.01	Yes	0	0	0	0	No	No	8.64	13.1	Yes	0	0	2	0.0271429	No	Yes	11.39
chr16	27357787	27364017	+	IL4R	uc002don.4	chr16:27356341-27357787|chr16:27364017-27367128	1	0.0161253	0	0	No	No	19.48	6.79	No	0	0	0	0	No	No	12.59	11.24	No	1	0.0164835	1	0.0159059	No	No	10.1	10.98	Yes	0	0	0	0	No	No	12.09	14.11	Yes	1	0.0164818	0	0	No	No	18.08
chr4	39915230	39927553	-	PDS5A	uc003guv.4	chr4:39911958-39915230|chr4:39927553-39928394	3	0.0483759	9	0.135747	Yes	Yes	27.1	41.42	Yes	8	0.11529	7	0.105286	Yes	No	18.01	40.65	Yes	24	0.395604	8	0.127247	Yes	No	20.66	35.84	Yes	4	0.0709699	6	0.0832371	No	Yes	24.69	36.31	Yes	1	0.0164818	3	0.0407143	No	Yes	19.65
chr2	85595808	85598685	+	ELMOD3	uc002spf.4	chr2:85590289-85595808|chr2:85598685-85604466	4	0.0645012	0	0	No	No	4.71	3.85	No	1	0.0144112	1	0.0150408	No	Yes	3.99	3.7	No	1	0.0164835	0	0	No	No	3.78	4.68	Yes	0	0	0	0	No	No	3.43	4.81	Yes	1	0.0164818	0	0	No	No	4.06
chr2	15601324	15618413	-	NBAS	uc002rcc.2	chr2:15567918-15601324|chr2:15618413-15629017	1	0.0161253	2	0.0301659	No	Yes	12.89	9.11	No	3	0.0432336	4	0.0601632	No	Yes	9.49	19.18	Yes	2	0.032967	2	0.0318117	No	No	8.17	11.9	Yes	0	0	1	0.0138729	No	Yes	10.22	12.93	Yes	3	0.0494454	4	0.0542857	No	Yes	8.99
chr2	61712902	61717911	-	XPO1	uc002sbh.3	chr2:61711240-61712902|chr2:61717911-61719169	1	0.0161253	1	0.0150829	No	No	52.41	67.46	Yes	1	0.0144112	1	0.0150408	No	Yes	41.23	62.2	Yes	0	0	3	0.0477176	No	Yes	29.62	58.84	Yes	0	0	1	0.0138729	No	Yes	40.17	59.64	Yes	2	0.0329636	3	0.0407143	No	Yes	39.56
chr3	119219541	119236162	+	TIMMDC1	uc003ecn.3	chr3:119217774-119219541|chr3:119236162-119242452	1	0.0161253	0	0	No	No	17	26.87	Yes	2	0.0288224	0	0	No	No	17.87	24.23	Yes	2	0.032967	1	0.0159059	No	No	15.2	22.19	Yes	1	0.0177425	4	0.0554914	No	Yes	14.69	19.38	Yes	1	0.0164818	0	0	No	No	17.42
chr11	13435076	13443385	-	BTBD10	uc010rcl.2	chr11:13427403-13435076|chr11:13443385-13461430	5	0.0806265	8	0.120664	Yes	Yes	11.19	11.25	Yes	4	0.0576448	4	0.0601632	No	Yes	6.57	14.54	Yes	5	0.0824174	7	0.111341	Yes	Yes	5.74	9.9	Yes	1	0.0177425	0	0	No	No	6.37	7.67	Yes	1	0.0164818	1	0.0135714	No	No	6.82
chr12	69983264	69987393	+	CCT2	uc001svb.1	chr12:69982042-69983264|chr12:69987393-69990935	1	0.0161253	1	0.0150829	No	No	43.65	54.08	Yes	1	0.0144112	1	0.0150408	No	Yes	34.27	73.69	Yes	4	0.0659339	2	0.0318117	No	No	25.12	77.26	Yes	4	0.0709699	0	0	No	No	40.94	99.21	Yes	1	0.0164818	7	0.095	No	Yes	35.35
chr3	126340584	126366139	-	TXNRD3	uc003ejd.2	chr3:126334305-126340584|chr3:126366139-126373590	3	0.0483759	1	0.0150829	No	No	5.09	3.64	No	1	0.0144112	2	0.0300816	No	Yes	4.74	4.21	No	2	0.032967	0	0	No	No	5.26	4.95	No	0	0	0	0	No	No	4.67	4.38	No	4	0.0659272	0	0	No	No	3.88
chr7	30590251	30601744	-	LOC401320	uc003tbd.3	chr7:30564102-30590251|None	2	0.0322506	4	0.0603318	No	Yes	9.51	4.65	No	5	0.072056	1	0.0150408	No	No	6.38	5.3	No	6	0.0989009	4	0.0636235	No	No	6.88	7.15	Yes	3	0.0532274	4	0.0554914	No	Yes	5.78	7.28	Yes	4	0.0659272	0	0	No	No	5.94
chr2	110321942	110350696	-	2019-09-10	uc002tew.4	chr2:110310796-110321942|chr2:110350696-110371374	4	0.0645012	4	0.0603318	No	No	36.41	33.35	No	3	0.0432336	8	0.120326	Yes	Yes	24.4	32.04	Yes	2	0.032967	3	0.0477176	No	Yes	28.93	21.36	No	2	0.035485	0	0	No	No	22.82	19.04	No	1	0.0164818	6	0.0814286	No	Yes	26.61
chr11	70820986	70830078	-	SHANK2	uc001oqc.3	chr11:70805734-70820986|chr11:70830078-70858165	0	0	0	0	No	No	6.57	3.4	No	0	0	0	0	No	No	4.04	2.6	No	0	0	0	0	No	No	2.36	2.62	Yes	0	0	0	0	No	No	2.99	1.57	No	0	0	0	0	No	No	4.26
chr12	7171570	7172603	+	C1S	uc001qsj.3	chr12:7170371-7171570|chr12:7172603-7173120	3	0.0483759	0	0	No	No	649.75	331.5	No	3	0.0432336	0	0	No	No	518.9	448.67	No	8	0.131868	0	0	Yes	No	847.69	427.87	No	1	0.0177425	1	0.0138729	No	No	669.78	203.24	No	1	0.0164818	0	0	No	No	820.29
chr1	28362054	28374937	-	EYA3	uc001bpi.2	chr1:28354437-28362054|chr1:28374937-28384504	0	0	1	0.0150829	No	Yes	6.62	5.4	No	0	0	1	0.0150408	No	Yes	4.4	4.23	No	2	0.032967	0	0	No	No	4.23	5.05	Yes	0	0	0	0	No	No	4.73	6.31	Yes	0	0	0	0	No	No	4.76
chr2	88482217	88482592	+	THNSL2	uc002ssw.4	chr2:88478532-88482217|chr2:88482592-88485069	0	0	0	0	No	No	6.16	4.07	No	2	0.0288224	0	0	No	No	10.19	13.06	Yes	2	0.032967	1	0.0159059	No	No	7.26	5.93	No	3	0.0532274	1	0.0138729	No	No	12.5	14.71	Yes	2	0.0329636	3	0.0407143	No	Yes	9.33
chr7	135262543	135277940	+	NUP205	uc003vsw.3	chr7:135261876-135262543|chr7:135277940-135279294	0	0	1	0.0150829	No	Yes	10.16	14.32	Yes	1	0.0144112	1	0.0150408	No	Yes	5.29	21.93	Yes	2	0.032967	0	0	No	No	4.55	13.24	Yes	2	0.035485	2	0.0277457	No	No	10.1	19.44	Yes	0	0	1	0.0135714	No	Yes	7.29
chr6	16658006	16753578	-	ATXN1	uc003nbt.3	chr6:16586138-16658006|chr6:16753578-16754273	2	0.0322506	0	0	No	No	15.67	10.49	No	0	0	0	0	No	No	9.53	7.24	No	0	0	2	0.0318117	No	Yes	8.7	13.67	Yes	0	0	0	0	No	No	9.68	12.26	Yes	0	0	1	0.0135714	No	Yes	9.39
chr1	94685813	94697199	-	ARHGAP29	uc009wdq.1	chr1:94674906-94685813|chr1:94697199-94740567	0	0	0	0	No	No	26.53	9.49	No	2	0.0288224	1	0.0150408	No	No	16.83	13.32	No	2	0.032967	2	0.0318117	No	No	19.8	21.6	Yes	1	0.0177425	1	0.0138729	No	No	15.43	10.22	No	1	0.0164818	0	0	No	No	16.44
chr8	22332466	22333137	+	PPP3CC	uc003xbr.2	chr8:22298971-22332466|chr8:22333137-22355513	3	0.0483759	1	0.0150829	No	No	8.93	6.5	No	3	0.0432336	0	0	No	No	6.47	6.58	Yes	4	0.0659339	5	0.0795294	No	Yes	7.07	9.18	Yes	2	0.035485	0	0	No	No	7.08	8.5	Yes	6	0.0988907	2	0.0271429	No	No	6.95
chr9	33956076	33963789	-	UBAP2	uc011loc.1	chr9:33953472-33956076|chr9:33963789-33986757	0	0	1	0.0150829	No	Yes	8.25	9.4	Yes	0	0	0	0	No	No	5.31	4.67	No	2	0.032967	0	0	No	No	5.08	13.98	Yes	0	0	1	0.0138729	No	Yes	6.28	8.51	Yes	0	0	1	0.0135714	No	Yes	6.28
chr3	182788786	182789145	-	MCCC1	uc010hxi.3	chr3:182775210-182788786|chr3:182789145-182790153	2	0.0322506	2	0.0301659	No	No	20.39	44.01	Yes	1	0.0144112	3	0.0451224	No	Yes	24.72	25.26	Yes	6	0.0989009	3	0.0477176	No	No	19.51	25.44	Yes	2	0.035485	1	0.0138729	No	No	17.6	12.65	No	2	0.0329636	1	0.0135714	No	No	20.23
chr20	57014000	57016139	+	VAPB	uc002xza.3	chr20:57009761-57014000|chr20:57016139-57019132	11	0.177378	10	0.150829	Yes	No	7.69	9.44	Yes	11	0.158523	5	0.075204	Yes	No	6.99	5.46	No	20	0.32967	21	0.334023	Yes	Yes	4.25	10.32	Yes	10	0.177425	14	0.19422	Yes	Yes	5.94	5.59	No	9	0.148336	9	0.122143	Yes	No	6.91
chr12	80187642	80215970	-	PPP1R12A	uc010suc.2	chr12:80184263-80187642|chr12:80215970-80222099	0	0	0	0	No	No	22.92	15.77	No	1	0.0144112	1	0.0150408	No	Yes	13.15	14.03	Yes	4	0.0659339	1	0.0159059	No	No	11.9	21.32	Yes	0	0	0	0	No	No	13.08	19.26	Yes	2	0.0329636	0	0	No	No	14.08
chr1	115005725	115007010	-	TRIM33	uc001eew.3	chr1:114976355-115005725|chr1:115007010-115053171	2	0.0322506	8	0.120664	Yes	Yes	17.89	35.21	Yes	6	0.0864672	7	0.105286	Yes	Yes	11.79	21.48	Yes	9	0.148351	5	0.0795294	Yes	No	11.47	28.92	Yes	1	0.0177425	3	0.0416186	No	Yes	12.31	16.77	Yes	4	0.0659272	5	0.0678571	No	Yes	11.74
chr3	120351993	120357428	-	HGD	uc003edv.3	chr3:120347376-120351993|chr3:120357428-120360435	2	0.0322506	1	0.0150829	No	No	120.18	46.66	No	4	0.0576448	2	0.0300816	No	No	313.12	140.88	No	7	0.115384	2	0.0318117	Yes	No	295.39	86.18	No	3	0.0532274	4	0.0554914	No	Yes	104.39	68.76	No	3	0.0494454	0	0	No	No	123.88
chr11	129979323	129980556	+	APLP2	uc001qfp.3	chr11:129939977-129979323|chr11:129980556-129990600	1	0.0161253	1	0.0150829	No	No	113.56	114.27	Yes	2	0.0288224	1	0.0150408	No	No	105.38	85.85	No	4	0.0659339	0	0	No	No	105.3	101.31	No	0	0	0	0	No	No	114.64	96.79	No	1	0.0164818	2	0.0271429	No	Yes	130.97
[truncated: 1,173 more rows]
[truncated: 141 more columns]
