# Supplementary material for: Optimized RNA-targeting CRISPR/Cas13d technology outperforms shRNA in identifying functional circRNAs
Source: Genome Biol. 2021 Jan 21;22:41. doi: 10.1186/s13059-021-02263-9 (PMC7818937; doi:10.1186/s13059-021-02263-9)
Supplement: Supplementary file 3 — Additional file 3: Table S2. List of 134 highly expressed HCC circRNAs with 20 conversed circRNAs labeled in yellow. [file 13059_2021_2263_MOESM3_ESM.xlsx]

## Sheet: high_all_circRNA_fold_mouse
chrom	start	end	strand	gene	gene_id	flanking_intron	N3_circRNA_read	N3_circRNA_rpm	T3_circRNA_read	T3_circRNA_rpm	3_high_circRNA?	3_upregulated_circRNA	N3_gene_fpkm	T3_gene_fpkm	3_upregulated_gene	N6_circRNA_read	N6_circRNA_rpm	T6_circRNA_read	T6_circRNA_rpm	6_high_circRNA?	6_upregulated_circRNA	N6_gene_fpkm	T6_gene_fpkm	6_upregulated_gene	N7_circRNA_read	N7_circRNA_rpm	T7_circRNA_read	T7_circRNA_rpm	7_high_circRNA?	7_upregulated_circRNA	N7_gene_fpkm	T7_gene_fpkm	7_upregulated_gene	N8_circRNA_read	N8_circRNA_rpm	T8_circRNA_read	T8_circRNA_rpm	8_high_circRNA?	8_upregulated_circRNA	N8_gene_fpkm	T8_gene_fpkm	8_upregulated_gene	N10_circRNA_read	N10_circRNA_rpm	T10_circRNA_read	T10_circRNA_rpm	10_high_circRNA?	10_upregulated_circRNA	N10_gene_fpkm
chr8	62593526	62596747	-	ASPH	uc011leg.2	chr8:62566219-62593526|chr8:62596747-62602231	11	0.177378	53	0.799396	Yes	Yes	48.62	104.18	Yes	15	0.216168	126	1.89514	Yes	Yes	34.6	174.73	Yes	28	0.461538	232	3.69016	Yes	Yes	30.95	322.74	Yes	9	0.159682	23	0.319076	Yes	Yes	45.99	139.11	Yes	10	0.164818	128	1.73714	Yes	Yes	38.35
chr8	99718694	99719539	-	STK3	uc003yip.4	chr8:99608397-99718694|chr8:99719539-99761503	9	0.145128	14	0.211161	Yes	Yes	11.38	13.16	Yes	9	0.129701	16	0.240653	Yes	Yes	8.04	19.11	Yes	10	0.164835	14	0.222682	Yes	Yes	8.51	19.43	Yes	7	0.124197	12	0.166474	Yes	Yes	11.51	20.9	Yes	7	0.115373	7	0.095	Yes	No	7.48
chr21	30693541	30702014	+	BACH1	uc002ynj.3	chr21:30671274-30693541|chr21:30702014-30714719	7	0.112877	9	0.135747	Yes	Yes	28.41	24.68	No	4	0.0576448	14	0.210571	Yes	Yes	13.11	31.79	Yes	9	0.148351	13	0.206776	Yes	Yes	19.35	49.89	Yes	6	0.106455	9	0.124856	Yes	Yes	15.29	20.3	Yes	5	0.082409	8	0.108571	Yes	Yes	18.53
chr7	24663284	24708279	+	MPP6	uc003swx.3	chr7:24659839-24663284|chr7:24708279-24718749	16	0.258005	42	0.633484	Yes	Yes	11.91	20.82	Yes	15	0.216168	49	0.736999	Yes	Yes	11.85	18.24	Yes	19	0.313186	26	0.413553	Yes	Yes	11.17	22.4	Yes	11	0.195167	21	0.29133	Yes	Yes	12.39	20.39	Yes	16	0.263709	21	0.285	Yes	Yes	8.02
chr6	87925620	87928449	+	ZNF292	uc003plm.4	chr6:87865477-87925620|chr6:87928449-87943042	14	0.225754	31	0.467571	Yes	Yes	20.27	57.44	Yes	20	0.288224	13	0.19553	Yes	No	9.83	22.12	Yes	6	0.0989009	9	0.143153	Yes	Yes	8.08	10.71	Yes	11	0.195167	18	0.249711	Yes	Yes	9.11	11.3	Yes	12	0.197781	18	0.244286	Yes	Yes	9.13
chr7	22347957	22357656	-	RAPGEF5	uc003svg.3	chr7:22330860-22347957|chr7:22357656-22396448	2	0.0322506	21	0.316742	Yes	Yes	21.14	13.27	No	12	0.172934	22	0.330898	Yes	Yes	15.37	12.32	No	3	0.0494505	10	0.159059	Yes	Yes	9.28	15.01	Yes	4	0.0709699	15	0.208093	Yes	Yes	15.62	23.43	Yes	5	0.082409	18	0.244286	Yes	Yes	13.05
chr14	32559707	32563592	+	ARHGAP5	uc001wrl.3	chr14:32546259-32559707|chr14:32563592-32586345	15	0.241879	53	0.799396	Yes	Yes	26.44	28.8	Yes	12	0.172934	27	0.406102	Yes	Yes	16.57	13.42	No	36	0.593406	23	0.365835	Yes	No	20.13	15.34	No	16	0.28388	30	0.416186	Yes	Yes	19.06	21.21	Yes	14	0.230745	79	1.07214	Yes	Yes	17.38
chr2	99786012	99787892	-	MITD1	uc002szs.1	chr2:99785933-99786012|chr2:99787892-99787972	18	0.290255	21	0.316742	Yes	Yes	15.13	17.24	Yes	14	0.201757	33	0.496347	Yes	Yes	9.47	17.06	Yes	18	0.296703	25	0.397647	Yes	Yes	10.39	18.95	Yes	6	0.106455	11	0.152601	Yes	Yes	10.47	14.39	Yes	12	0.197781	29	0.393571	Yes	Yes	10.16
chr18	12999419	13019205	+	CEP192	uc010xac.2	chr18:12991436-12999419|chr18:13019205-13029661	10	0.161253	17	0.25641	Yes	Yes	11.23	14.27	Yes	11	0.158523	12	0.18049	Yes	Yes	8.95	12.85	Yes	10	0.164835	26	0.413553	Yes	Yes	6.69	13.68	Yes	9	0.159682	8	0.110983	Yes	No	7.74	8.21	Yes	6	0.0988907	70	0.95	Yes	Yes	7.18
chr3	145838898	145842016	-	PLOD2	uc011bnm.1	chr3:145828235-145838898|chr3:145842016-145878575	11	0.177378	100	1.50829	Yes	Yes	36.43	213.32	Yes	7	0.100878	29	0.436183	Yes	Yes	35.37	124.93	Yes	33	0.543955	19	0.302212	Yes	No	30.03	68.18	Yes	12	0.21291	31	0.430059	Yes	Yes	31.09	59.81	Yes	6	0.0988907	16	0.217143	Yes	Yes	29.99
chr15	62299506	62306191	-	VPS13C	uc002agz.3	chr15:62292825-62299506|chr15:62306191-62312677	7	0.112877	105	1.58371	Yes	Yes	33.87	20.97	No	12	0.172934	35	0.526428	Yes	Yes	21.29	17.77	No	16	0.263736	22	0.349929	Yes	Yes	13.79	24.39	Yes	11	0.195167	5	0.0693643	Yes	No	18.63	20.64	Yes	13	0.214263	23	0.312143	Yes	Yes	20.81
chr3	157839891	157841780	+	RSRC1	uc011bou.2	chr3:157828000-157839891|chr3:157841780-158015827	10	0.161253	27	0.40724	Yes	Yes	11.96	19.19	Yes	10	0.144112	21	0.315857	Yes	Yes	9.45	23.75	Yes	22	0.362637	24	0.381741	Yes	Yes	9.05	16.6	Yes	7	0.124197	4	0.0554914	Yes	No	10.27	16.25	Yes	16	0.263709	48	0.651429	Yes	Yes	9.59
chr1	117944807	117984947	+	MAN1A2	uc001ehd.1	chr1:117911107-117944807|chr1:117984947-118003110	17	0.27413	56	0.844645	Yes	Yes	24.57	33.79	Yes	23	0.331458	92	1.38375	Yes	Yes	18.78	31.8	Yes	53	0.873625	27	0.429459	Yes	No	22.21	25.33	Yes	12	0.21291	19	0.263584	Yes	Yes	18.8	22.18	Yes	22	0.362599	56	0.76	Yes	Yes	20.89
chr14	32559707	32586493	+	ARHGAP5	uc001wrl.3	chr14:32546259-32559707|chr14:32586493-32615468	19	0.306381	28	0.422323	Yes	Yes	26.44	28.8	Yes	13	0.187346	20	0.300816	Yes	Yes	16.57	13.42	No	25	0.412087	9	0.143153	Yes	No	20.13	15.34	No	17	0.301622	23	0.319076	Yes	Yes	19.06	21.21	Yes	5	0.082409	31	0.420714	Yes	Yes	17.38
chr10	32197099	32199491	-	ARHGAP12	uc001ivz.2	chr10:32150586-32197099|chr10:32199491-32217610	23	0.370882	86	1.29713	Yes	Yes	21	32.69	Yes	27	0.389103	26	0.391061	Yes	Yes	16.36	26.71	Yes	38	0.626372	33	0.524894	Yes	No	16.06	25.03	Yes	33	0.585502	33	0.457804	Yes	No	18.28	28.92	Yes	25	0.412045	43	0.583571	Yes	Yes	16.24
chr2	61749745	61761038	-	XPO1	uc010fcl.3	chr2:61729445-61749745|chr2:61761038-61763844	26	0.419258	25	0.377074	Yes	No	52.41	67.46	Yes	34	0.489981	43	0.646755	Yes	Yes	41.23	62.2	Yes	34	0.560439	38	0.604423	Yes	Yes	29.62	58.84	Yes	21	0.372592	24	0.332949	Yes	No	40.17	59.64	Yes	24	0.395563	83	1.12643	Yes	Yes	39.56
chr2	61749745	61753656	-	XPO1	uc010fcl.3	chr2:61729445-61749745|chr2:61753656-61760906	17	0.27413	23	0.346908	Yes	Yes	52.41	67.46	Yes	19	0.273813	15	0.225612	Yes	No	41.23	62.2	Yes	11	0.181318	22	0.349929	Yes	Yes	29.62	58.84	Yes	8	0.14194	22	0.305203	Yes	Yes	40.17	59.64	Yes	19	0.313154	17	0.230714	Yes	No	39.56
chr1	117944807	117963271	+	MAN1A2	uc001ehd.1	chr1:117911107-117944807|chr1:117963271-117984852	57	0.919142	166	2.50377	Yes	Yes	24.57	33.79	Yes	78	1.12407	199	2.99312	Yes	Yes	18.78	31.8	Yes	145	2.39011	106	1.68602	Yes	No	22.21	25.33	Yes	67	1.18875	48	0.665897	Yes	No	18.8	22.18	Yes	55	0.906499	188	2.55143	Yes	Yes	20.89
chr5	32135677	32143986	-	GOLPH3	uc003jhp.1	chr5:32126742-32135677|chr5:32143986-32173915	12	0.193503	11	0.165912	Yes	No	41.01	36.89	No	14	0.201757	18	0.270734	Yes	Yes	35.04	79.18	Yes	9	0.148351	25	0.397647	Yes	Yes	25.25	44.39	Yes	12	0.21291	13	0.180347	Yes	No	50.24	115.59	Yes	8	0.131854	5	0.0678571	Yes	No	41.9
chr5	167915606	167921655	+	RARS	uc003lzx.3	chr5:167913548-167915606|chr5:167921655-167922319	24	0.387007	76	1.1463	Yes	Yes	26.12	28.75	Yes	28	0.403514	48	0.721959	Yes	Yes	23.67	47.14	Yes	43	0.70879	83	1.32019	Yes	Yes	19.9	48.58	Yes	24	0.425819	38	0.527169	Yes	Yes	28.84	60.76	Yes	21	0.346118	50	0.678571	Yes	Yes	22
chr1	117944807	117948267	+	MAN1A2	uc001ehd.1	chr1:117911107-117944807|chr1:117948267-117957334	13	0.209629	32	0.482654	Yes	Yes	24.57	33.79	Yes	13	0.187346	39	0.586591	Yes	Yes	18.78	31.8	Yes	61	1.00549	24	0.381741	Yes	No	22.21	25.33	Yes	7	0.124197	13	0.180347	Yes	Yes	18.8	22.18	Yes	9	0.148336	67	0.909286	Yes	Yes	20.89
chr8	103372298	103373854	-	UBR5	uc003ykr.2	chr8:103359320-103372298|chr8:103373854-103424400	6	0.0967517	8	0.120664	Yes	Yes	19.23	22.35	Yes	2	0.0288224	12	0.18049	Yes	Yes	11.98	20.2	Yes	9	0.148351	14	0.222682	Yes	Yes	11.96	31.51	Yes	6	0.106455	8	0.110983	Yes	Yes	17.08	36.69	Yes	7	0.115373	3	0.0407143	Yes	No	13.39
chr1	16891301	16893846	-	NBPF1	uc001ayw.4	chr1:16890681-16891301|chr1:16893846-16894473	52	0.838515	41	0.618401	Yes	No	19.45	11.24	No	39	0.562037	67	1.00773	Yes	Yes	10.93	13.71	Yes	53	0.873625	55	0.874823	Yes	Yes	14.04	14.6	Yes	28	0.496789	54	0.749134	Yes	Yes	10.99	19.31	Yes	34	0.560381	49	0.665	Yes	Yes	10.55
chr11	85718584	85742653	-	PICALM	uc001pbl.3	chr11:85714494-85718584|chr11:85742653-85779692	4	0.0645012	8	0.120664	Yes	Yes	70.19	80.64	Yes	6	0.0864672	11	0.165449	Yes	Yes	47.01	40.49	No	8	0.131868	10	0.159059	Yes	Yes	47.42	68.42	Yes	8	0.14194	2	0.0277457	Yes	No	48.55	55.86	Yes	3	0.0494454	12	0.162857	Yes	Yes	48.23
chr1	32381495	32385259	-	PTP4A2	uc001bty.2	chr1:32377427-32381495|chr1:32385259-32403587	10	0.161253	7	0.105581	Yes	No	40.26	60.56	Yes	7	0.100878	7	0.105286	Yes	Yes	25.29	55.66	Yes	17	0.280219	9	0.143153	Yes	No	28.43	42.06	Yes	6	0.106455	9	0.124856	Yes	Yes	25.92	45.19	Yes	12	0.197781	8	0.108571	Yes	No	31.04
chr18	21644103	21649235	+	TTC39C	uc002kuu.3	chr18:21573002-21644103|chr18:21649235-21660548	14	0.225754	9	0.135747	Yes	No	15.2	45	Yes	15	0.216168	5	0.075204	Yes	No	25.59	56.16	Yes	11	0.181318	21	0.334023	Yes	Yes	22.83	22.23	No	7	0.124197	16	0.221966	Yes	Yes	13.59	11.69	No	13	0.214263	1	0.0135714	Yes	No	19.69
chr4	3088665	3109150	+	HTT	uc021xkv.1	chr4:3076815-3088665|chr4:3109150-3117030	9	0.145128	11	0.165912	Yes	Yes	8.64	11.53	Yes	12	0.172934	12	0.18049	Yes	Yes	6.62	16.71	Yes	6	0.0989009	9	0.143153	Yes	Yes	4.15	8.45	Yes	5	0.0887124	10	0.138729	Yes	Yes	6.03	8.46	Yes	7	0.115373	24	0.325714	Yes	Yes	7.89
chr18	9182379	9221997	+	ANKRD12	uc010wzn.2	chr18:9136963-9182379|chr18:9221997-9235635	21	0.338631	105	1.58371	Yes	Yes	23.89	22.44	No	33	0.47557	33	0.496347	Yes	Yes	11.88	11.45	No	35	0.576922	43	0.683952	Yes	Yes	15.33	18.85	Yes	32	0.567759	65	0.901736	Yes	Yes	16.7	21.35	Yes	20	0.329636	38	0.515714	Yes	Yes	13.12
chr11	33307958	33309057	+	HIPK3	uc031pzm.1	chr11:33278298-33307958|chr11:33309057-33350055	58	0.935267	102	1.53846	Yes	Yes	34.54	27.25	No	61	0.879084	42	0.631714	Yes	No	20.51	20.54	Yes	63	1.03846	56	0.890729	Yes	No	24.43	22.62	No	44	0.780669	59	0.818498	Yes	Yes	21.54	19.52	No	63	1.03835	68	0.922857	Yes	No	26.57
chr1	155408117	155429689	-	ASH1L	uc001fkt.3	chr1:155385714-155408117|chr1:155429689-155447676	5	0.0806265	8	0.120664	Yes	Yes	19.85	21.59	Yes	12	0.172934	35	0.526428	Yes	Yes	10	18.53	Yes	25	0.412087	15	0.238588	Yes	No	10.07	21.07	Yes	14	0.248395	24	0.332949	Yes	Yes	13.86	21.16	Yes	15	0.247227	6	0.0814286	Yes	No	10.46
chr3	170077486	170079217	+	SKIL	uc003fgu.3	chr3:170075551-170077486|chr3:170079217-170099031	20	0.322506	11	0.165912	Yes	No	37.45	26.63	No	8	0.11529	5	0.075204	Yes	No	16.42	18.5	Yes	13	0.214285	15	0.238588	Yes	Yes	15.37	26.58	Yes	9	0.159682	11	0.152601	Yes	No	17.84	19.71	Yes	13	0.214263	4	0.0542857	Yes	No	20.9
chr9	138773478	138774924	-	CAMSAP1	uc004cgr.4	chr9:138758382-138773478|chr9:138774924-138798845	6	0.0967517	10	0.150829	Yes	Yes	5.03	6.31	Yes	10	0.144112	3	0.0451224	Yes	No	2.88	3.73	Yes	14	0.230769	7	0.111341	Yes	No	2.21	4.82	Yes	9	0.159682	5	0.0693643	Yes	No	3.77	6.64	Yes	8	0.131854	22	0.298571	Yes	Yes	3.62
chr12	111990083	111993723	-	ATXN2	uc001tsh.3	chr12:111963120-111990083|chr12:111993723-112037378	13	0.209629	19	0.286576	Yes	Yes	13.02	10.04	No	13	0.187346	22	0.330898	Yes	Yes	8.16	7.41	No	21	0.346153	14	0.222682	Yes	No	8.62	12.78	Yes	8	0.14194	13	0.180347	Yes	Yes	9.04	10.85	Yes	11	0.1813	15	0.203571	Yes	Yes	9.79
chr10	34558584	34573173	-	PARD3	uc010qej.2	chr10:34420511-34558584|chr10:34573173-34606034	9	0.145128	14	0.211161	Yes	Yes	15.92	19.2	Yes	14	0.201757	12	0.18049	Yes	No	12.17	32.19	Yes	11	0.181318	12	0.19087	Yes	Yes	13.42	18.5	Yes	11	0.195167	9	0.124856	Yes	No	12.58	19.4	Yes	3	0.0494454	12	0.162857	Yes	Yes	12.83
chr7	156619298	156629579	-	LMBR1	uc003wmw.4	chr7:156589186-156619298|chr7:156629579-156685621	6	0.0967517	19	0.286576	Yes	Yes	11.23	13.11	Yes	14	0.201757	21	0.315857	Yes	Yes	9.32	15.99	Yes	31	0.510988	10	0.159059	Yes	No	8.63	15.06	Yes	5	0.0887124	15	0.208093	Yes	Yes	9.6	12.6	Yes	18	0.296672	15	0.203571	Yes	No	9.79
chr6	117010482	117013555	+	KPNA5	uc003pxh.3	chr6:117002501-117010482|chr6:117013555-117019866	18	0.290255	17	0.25641	Yes	No	5.01	4	No	18	0.259402	3	0.0451224	Yes	No	3.08	1.75	No	17	0.280219	13	0.206776	Yes	No	3.11	4.16	Yes	7	0.124197	18	0.249711	Yes	Yes	2.84	2.93	Yes	10	0.164818	10	0.135714	Yes	No	2.74
chr19	34921480	34925873	+	UBA2	uc002nvk.3	chr19:34919475-34921480|chr19:34925873-34929549	8	0.129002	7	0.105581	Yes	No	26.63	62.62	Yes	14	0.201757	3	0.0451224	Yes	No	17.66	48.07	Yes	13	0.214285	8	0.127247	Yes	No	16.31	35.57	Yes	6	0.106455	12	0.166474	Yes	Yes	24.09	41.03	Yes	6	0.0988907	14	0.19	Yes	Yes	22.32
chr20	30954186	30956926	+	ASXL1	uc002wxt.3	chr20:30946635-30954186|chr20:30956926-30959966	14	0.225754	14	0.211161	Yes	No	16.21	11.7	No	11	0.158523	11	0.165449	Yes	Yes	8.86	11.6	Yes	20	0.32967	22	0.349929	Yes	Yes	10.34	23.29	Yes	6	0.106455	7	0.09711	Yes	No	9.56	13.26	Yes	7	0.115373	8	0.108571	Yes	No	9.73
chr20	57014000	57016139	+	VAPB	uc002xza.3	chr20:57009761-57014000|chr20:57016139-57019132	11	0.177378	10	0.150829	Yes	No	7.69	9.44	Yes	11	0.158523	5	0.075204	Yes	No	6.99	5.46	No	20	0.32967	21	0.334023	Yes	Yes	4.25	10.32	Yes	10	0.177425	14	0.19422	Yes	Yes	5.94	5.59	No	9	0.148336	9	0.122143	Yes	No	6.91
chr21	17135209	17138460	+	USP25	uc002yjy.1	chr21:17102757-17135209|chr21:17138460-17150222	8	0.129002	6	0.0904977	Yes	No	15.59	7.7	No	23	0.331458	19	0.285775	Yes	No	10.67	11.74	Yes	15	0.247252	13	0.206776	Yes	No	9.49	12.07	Yes	7	0.124197	18	0.249711	Yes	Yes	9.29	7.35	No	17	0.28019	22	0.298571	Yes	Yes	11.73
chr6	4891946	4892613	+	CDYL	uc003mwi.3	chr6:4735078-4891946|chr6:4892613-4935748	13	0.209629	16	0.241327	Yes	Yes	7.25	8.34	Yes	11	0.158523	5	0.075204	Yes	No	4.41	4.89	Yes	21	0.346153	19	0.302212	Yes	No	4.58	8.47	Yes	26	0.461304	21	0.29133	Yes	No	5.97	13.52	Yes	13	0.214263	25	0.339286	Yes	Yes	4.64
chr17	45695715	45696530	+	NPEPPS	uc010wkt.2	chr17:45691091-45695715|chr17:45696530-45697102	8	0.129002	5	0.0754147	Yes	No	25.38	42.69	Yes	8	0.11529	10	0.150408	Yes	Yes	15.29	41.41	Yes	12	0.197802	8	0.127247	Yes	No	13.15	24.09	Yes	3	0.0532274	11	0.152601	Yes	Yes	21.56	45.39	Yes	10	0.164818	2	0.0271429	Yes	No	14.11
chr12	109046047	109048186	-	CORO1C	uc009zva.4	chr12:109042796-109046047|chr12:109048186-109051079	14	0.225754	31	0.467571	Yes	Yes	26.25	34.67	Yes	17	0.244991	8	0.120326	Yes	No	14.93	25.8	Yes	24	0.395604	18	0.286306	Yes	No	8.72	26.26	Yes	8	0.14194	27	0.374567	Yes	Yes	14.11	22.17	Yes	12	0.197781	2	0.0271429	Yes	No	16.95
chr5	109049220	109065214	+	MAN2A1	uc003kou.1	chr5:109026253-109049220|chr5:109065214-109091029	14	0.225754	11	0.165912	Yes	No	28.97	38.83	Yes	11	0.158523	7	0.105286	Yes	No	23.38	40.18	Yes	27	0.445054	19	0.302212	Yes	No	32.25	31.1	No	17	0.301622	17	0.235839	Yes	No	33.8	42.99	Yes	2	0.0329636	10	0.135714	Yes	Yes	29.26
chr11	46098304	46113774	-	PHF21A	uc001ncb.4	chr11:46001517-46098304|chr11:46113774-46142485	14	0.225754	13	0.196078	Yes	No	4.5	2.53	No	20	0.288224	17	0.255694	Yes	No	2.19	3.58	Yes	12	0.197802	15	0.238588	Yes	Yes	1.8	2.36	Yes	4	0.0709699	9	0.124856	Yes	Yes	1.64	1.85	Yes	10	0.164818	17	0.230714	Yes	Yes	2.41
chr9	5968018	5988545	-	KIAA2026	uc003zjq.4	chr9:5954095-5968018|chr9:5988545-6007194	13	0.209629	19	0.286576	Yes	Yes	11.03	8.78	No	10	0.144112	3	0.0451224	Yes	No	6.91	3.25	No	27	0.445054	2	0.0318117	Yes	No	7.71	7.87	Yes	9	0.159682	4	0.0554914	Yes	No	7	8.12	Yes	9	0.148336	2	0.0271429	Yes	No	6.72
chr2	207144263	207162097	+	ZDBF2	uc002vbp.2	chr2:207139670-207144263|chr2:207162097-207169440	12	0.193503	4	0.0603318	Yes	No	4.83	1.98	No	21	0.302635	1	0.0150408	Yes	No	2.89	0.07	No	35	0.576922	15	0.238588	Yes	No	2.12	3.46	Yes	7	0.124197	10	0.138729	Yes	Yes	2.25	2.33	Yes	12	0.197781	53	0.719286	Yes	Yes	4.24
chr9	114148656	114154104	-	KIAA0368	uc004bfe.1	chr9:114147722-114148656|chr9:114154104-114155047	16	0.258005	17	0.25641	Yes	No	22.06	27.51	Yes	15	0.216168	5	0.075204	Yes	No	17.55	17.48	No	14	0.230769	15	0.238588	Yes	Yes	16.28	27.95	Yes	19	0.337107	19	0.263584	Yes	No	21.69	34.04	Yes	19	0.313154	23	0.312143	Yes	No	19.15
chr1	214169811	214185058	+	PROX1	uc001hkg.2	chr1:214161826-214169811|chr1:214185058-214208991	6	0.0967517	20	0.301659	Yes	Yes	41.44	50.3	Yes	24	0.345869	27	0.406102	Yes	Yes	34.79	33.44	No	19	0.313186	17	0.2704	Yes	No	29.56	23.88	No	17	0.301622	6	0.0832371	Yes	No	37.19	22.01	No	13	0.214263	17	0.230714	Yes	Yes	28.44
chr8	52773404	52773806	-	PCMTD1	uc003xqx.4	chr8:52758323-52773404|chr8:52773806-52811489	49	0.790139	34	0.51282	Yes	No	53.71	34.04	No	54	0.778205	30	0.451224	Yes	No	39.49	34.65	No	80	1.31868	114	1.81327	Yes	Yes	45.53	54.45	Yes	53	0.940351	74	1.02659	Yes	Yes	36.76	42.19	Yes	28	0.46149	29	0.393571	Yes	No	39.21
chr3	125032151	125050082	-	ZNF148	uc003ehx.4	chr3:125007072-125032151|chr3:125050082-125093945	5	0.0806265	11	0.165912	Yes	Yes	14.18	17.89	Yes	11	0.158523	11	0.165449	Yes	Yes	9.19	16.52	Yes	17	0.280219	10	0.159059	Yes	No	10.19	16.66	Yes	8	0.14194	3	0.0416186	Yes	No	9.78	14.27	Yes	5	0.082409	13	0.176429	Yes	Yes	9.64
chr5	137320945	137324004	-	FAM13B	uc003lbz.2	chr5:137298158-137320945|chr5:137324004-137342678	19	0.306381	27	0.40724	Yes	Yes	13.78	8.91	No	27	0.389103	14	0.210571	Yes	No	6.21	4.49	No	37	0.609889	42	0.668047	Yes	Yes	6.2	13.48	Yes	22	0.390335	51	0.707516	Yes	Yes	6.01	8.36	Yes	27	0.445008	14	0.19	Yes	No	7.06
chr5	65284462	65290692	+	ERBB2IP	uc003jui.2	chr5:65222634-65284462|chr5:65290692-65307876	12	0.193503	21	0.316742	Yes	Yes	36.9	53.38	Yes	10	0.144112	15	0.225612	Yes	Yes	24.6	46.39	Yes	32	0.527472	20	0.318117	Yes	No	26.92	38.26	Yes	9	0.159682	4	0.0554914	Yes	No	29.39	50.23	Yes	14	0.230745	19	0.257857	Yes	Yes	29.85
chr5	122881110	122893258	+	CSNK1G3	uc003ktn.4	chr5:122848264-122881110|chr5:122893258-122909086	37	0.596636	22	0.331825	Yes	No	12.23	9.4	No	28	0.403514	32	0.481306	Yes	Yes	9.1	8.71	No	38	0.626372	43	0.683952	Yes	Yes	7.83	13.14	Yes	36	0.638729	19	0.263584	Yes	No	8.8	14.34	Yes	27	0.445008	50	0.678571	Yes	Yes	9.99
chr5	109049220	109051965	+	MAN2A1	uc003kou.1	chr5:109026253-109049220|chr5:109051965-109065042	6	0.0967517	14	0.211161	Yes	Yes	28.97	38.83	Yes	13	0.187346	13	0.19553	Yes	Yes	23.38	40.18	Yes	47	0.774724	22	0.349929	Yes	No	32.25	31.1	No	10	0.177425	15	0.208093	Yes	Yes	33.8	42.99	Yes	8	0.131854	7	0.095	Yes	No	29.26
chr7	155465560	155473602	+	RBM33	uc003wme.3	chr7:155457947-155465560|chr7:155473602-155493466	33	0.532135	34	0.51282	Yes	No	21.39	18.49	No	37	0.533215	40	0.601632	Yes	Yes	14.53	20.06	Yes	93	1.53296	67	1.06569	Yes	No	19.34	20.71	Yes	20	0.35485	37	0.513296	Yes	Yes	16.88	20.62	Yes	31	0.510936	85	1.15357	Yes	Yes	16.54
chr16	68155889	68160513	+	NFATC3	uc010vkl.2	chr16:68119083-68155889|chr16:68160513-68191771	20	0.322506	23	0.346908	Yes	Yes	16.31	13.48	No	15	0.216168	13	0.19553	Yes	No	10.68	9.24	No	9	0.148351	18	0.286306	Yes	Yes	13.98	12	No	10	0.177425	6	0.0832371	Yes	No	9.14	8.03	No	9	0.148336	7	0.095	Yes	No	12.5
chr2	72945231	72960247	-	EXOC6B	uc010fep.3	chr2:72802797-72945231|chr2:72960247-72968432	35	0.564385	23	0.346908	Yes	No	8.56	4.58	No	23	0.331458	20	0.300816	Yes	No	5.9	7.11	Yes	34	0.560439	15	0.238588	Yes	No	4.11	5.78	Yes	9	0.159682	14	0.19422	Yes	Yes	4.91	4.81	No	12	0.197781	26	0.352857	Yes	Yes	6.05
chr21	37619814	37620866	+	DOPEY2	uc002yvg.3	chr21:37618975-37619814|chr21:37620866-37623459	17	0.27413	14	0.211161	Yes	No	4.5	3.88	No	9	0.129701	5	0.075204	Yes	No	3.17	3.88	Yes	19	0.313186	15	0.238588	Yes	No	4.03	5.33	Yes	12	0.21291	13	0.180347	Yes	No	5.77	4.27	No	11	0.1813	0	0	Yes	No	3.64
chr15	80412669	80415142	+	ZFAND6	uc002bfe.2	chr15:80390920-80412669|chr15:80415142-80423521	8	0.129002	15	0.226244	Yes	Yes	42.64	56.46	Yes	11	0.158523	11	0.165449	Yes	Yes	34.45	64.45	Yes	17	0.280219	11	0.174965	Yes	No	35.46	59.65	Yes	7	0.124197	11	0.152601	Yes	Yes	38.47	41.41	Yes	16	0.263709	4	0.0542857	Yes	No	36.71
chr14	99924615	99932150	-	SETD3	uc031qqj.1	chr14:99880271-99924615|chr14:99932150-99945075	31	0.499884	45	0.678733	Yes	Yes	22.95	33.15	Yes	30	0.432336	30	0.451224	Yes	Yes	17.72	17.17	No	54	0.890108	41	0.652141	Yes	No	20.69	20.14	No	25	0.443562	25	0.346821	Yes	No	19.03	27.13	Yes	33	0.543899	19	0.257857	Yes	No	17.49
chr20	34302106	34313077	-	RBM39	uc002xdz.3	chr20:34301018-34302106|chr20:34313077-34317233	10	0.161253	11	0.165912	Yes	Yes	85.91	95.51	Yes	24	0.345869	13	0.19553	Yes	No	58.86	78.25	Yes	34	0.560439	46	0.73167	Yes	Yes	66.39	142.13	Yes	12	0.21291	12	0.166474	Yes	No	70.69	104.2	Yes	13	0.214263	12	0.162857	Yes	No	59.85
chr8	131164981	131193126	-	ASAP1	uc003yta.2	chr8:131149284-131164981|chr8:131193126-131199481	17	0.27413	7	0.105581	Yes	No	11.26	5.92	No	14	0.201757	10	0.150408	Yes	No	5.83	9.57	Yes	8	0.131868	15	0.238588	Yes	Yes	3.63	15.7	Yes	7	0.124197	8	0.110983	Yes	No	5.51	8.89	Yes	11	0.1813	3	0.0407143	Yes	No	5.8
chr8	71126137	71128999	-	NCOA2	uc003xyn.1	chr8:71087094-71126137|chr8:71128999-71208978	14	0.225754	37	0.558069	Yes	Yes	18.47	21.83	Yes	29	0.417925	7	0.105286	Yes	No	14.29	20.1	Yes	34	0.560439	43	0.683952	Yes	Yes	15.74	31.73	Yes	20	0.35485	22	0.305203	Yes	No	17.45	25.77	Yes	19	0.313154	5	0.0678571	Yes	No	16.04
chr11	130130750	130131824	-	ZBTB44	uc001qfx.3	chr11:130109791-130130750|chr11:130131824-130184269	22	0.354756	13	0.196078	Yes	No	20.08	10.59	No	26	0.374691	6	0.0902448	Yes	No	11.96	5.88	No	53	0.873625	25	0.397647	Yes	No	13.96	11.92	No	17	0.301622	14	0.19422	Yes	No	11.83	11.6	No	21	0.346118	37	0.502143	Yes	Yes	13.11
chr1	155823066	155823597	-	GON4L	uc001fly.1	chr1:155796819-155823066|chr1:155823597-155826949	9	0.145128	14	0.211161	Yes	Yes	30.19	39.82	Yes	18	0.259402	9	0.135367	Yes	No	19.54	48.43	Yes	22	0.362637	12	0.19087	Yes	No	18.84	45.78	Yes	9	0.159682	19	0.263584	Yes	Yes	23.66	40.09	Yes	12	0.197781	11	0.149286	Yes	No	20.34
chr12	70193988	70195501	+	RAB3IP	uc001svm.3	chr12:70189124-70193988|chr12:70195501-70206557	16	0.258005	5	0.0754147	Yes	No	15.31	16.24	Yes	11	0.158523	6	0.0902448	Yes	No	7.32	18	Yes	7	0.115384	9	0.143153	Yes	Yes	6.14	8.85	Yes	22	0.390335	12	0.166474	Yes	No	8.74	9.3	Yes	18	0.296672	12	0.162857	Yes	No	7.67
chr4	52729602	52744020	+	DCUN1D4	uc003gze.3	chr4:52709433-52729602|chr4:52744020-52752733	10	0.161253	21	0.316742	Yes	Yes	15.22	23.9	Yes	15	0.216168	20	0.300816	Yes	Yes	14.66	14.49	No	29	0.478021	29	0.46127	Yes	No	17.96	30.98	Yes	13	0.230652	5	0.0693643	Yes	No	17.78	29.65	Yes	10	0.164818	20	0.271429	Yes	Yes	15.21
chr10	7839009	7844817	+	ATP5C1	uc001iju.3	chr10:7838118-7839009|chr10:7844817-7848936	9	0.145128	20	0.301659	Yes	Yes	119.42	198.69	Yes	45	0.648504	31	0.466265	Yes	No	133.58	284.58	Yes	56	0.923075	44	0.699858	Yes	No	117.67	212.83	Yes	8	0.14194	11	0.152601	Yes	Yes	120.73	143.71	Yes	17	0.28019	31	0.420714	Yes	Yes	114.67
chr3	149563797	149639014	+	RNF13	uc003exn.4	chr3:149531813-149563797|chr3:149639014-149677842	13	0.209629	19	0.286576	Yes	Yes	33.2	34.92	Yes	23	0.331458	32	0.481306	Yes	Yes	25.19	41.68	Yes	17	0.280219	9	0.143153	Yes	No	33.07	40.45	Yes	8	0.14194	7	0.09711	Yes	No	26.41	24.49	No	10	0.164818	6	0.0814286	Yes	No	30.77
chr9	33953282	33963789	-	UBAP2	uc011loc.1	chr9:33948585-33953282|chr9:33963789-33986757	8	0.129002	11	0.165912	Yes	Yes	8.25	9.4	Yes	8	0.11529	6	0.0902448	Yes	No	5.31	4.67	No	30	0.494505	26	0.413553	Yes	No	5.08	13.98	Yes	15	0.266137	4	0.0554914	Yes	No	6.28	8.51	Yes	11	0.1813	14	0.19	Yes	Yes	6.28
chr2	211018218	211019335	-	KANSL1L	uc002vds.3	chr2:210993896-211018218|chr2:211019335-211035872	6	0.0967517	9	0.135747	Yes	Yes	14.68	13.86	No	15	0.216168	3	0.0451224	Yes	No	9.07	8.27	No	20	0.32967	5	0.0795294	Yes	No	16.56	14.12	No	9	0.159682	11	0.152601	Yes	No	10	7.41	No	2	0.0329636	8	0.108571	Yes	Yes	8.08
chr16	47531309	47549512	+	PHKB	uc010vgi.1	chr16:47497904-47531309|chr16:47549512-47581343	9	0.145128	7	0.105581	Yes	No	16.45	12.5	No	11	0.158523	8	0.120326	Yes	No	13.82	13.86	Yes	16	0.263736	2	0.0318117	Yes	No	9.76	12.39	Yes	9	0.159682	1	0.0138729	Yes	No	9.98	10.89	Yes	7	0.115373	5	0.0678571	Yes	No	13.57
chr21	16386664	16415895	-	NRIP1	uc002yjx.2	chr21:16340847-16386664|chr21:16415895-16437065	24	0.387007	7	0.105581	Yes	No	28.18	25.77	No	15	0.216168	5	0.075204	Yes	No	16.74	21.04	Yes	29	0.478021	14	0.222682	Yes	No	18.6	24.54	Yes	17	0.301622	5	0.0693643	Yes	No	18.37	17.74	No	17	0.28019	5	0.0678571	Yes	No	22.6
chr2	58449076	58459247	-	FANCL	uc002rzw.4	chr2:58431361-58449076|chr2:58459247-58468352	25	0.403132	43	0.648567	Yes	Yes	12.12	20.81	Yes	20	0.288224	23	0.345938	Yes	Yes	7.06	13.11	Yes	63	1.03846	43	0.683952	Yes	No	12.05	14.22	Yes	14	0.248395	20	0.277457	Yes	Yes	11.01	11.87	Yes	20	0.329636	20	0.271429	Yes	No	7.9
chr3	138289159	138291826	-	CEP70	uc003esn.3	chr3:138256189-138289159|chr3:138291826-138310695	2	0.0322506	9	0.135747	Yes	Yes	16.39	25.65	Yes	13	0.187346	4	0.0601632	Yes	No	17.36	34.08	Yes	12	0.197802	11	0.174965	Yes	No	18.66	13.52	No	3	0.0532274	8	0.110983	Yes	Yes	16.67	11.96	No	8	0.131854	7	0.095	Yes	No	13.99
chr4	129913321	129925031	-	SCLT1	uc003igp.2	chr4:129891623-129913321|chr4:129925031-129960195	30	0.483759	9	0.135747	Yes	No	8.75	3.31	No	30	0.432336	17	0.255694	Yes	No	5.31	3.45	No	29	0.478021	20	0.318117	Yes	No	4.64	5.34	Yes	16	0.28388	24	0.332949	Yes	Yes	4.65	5.01	Yes	16	0.263709	9	0.122143	Yes	No	5.22
chr11	73418464	73429763	-	RAB6A	uc001ouf.3	chr11:73390765-73418464|chr11:73429763-73431890	9	0.145128	6	0.0904977	Yes	No	44.36	45.58	Yes	8	0.11529	2	0.0300816	Yes	No	32.85	24.57	No	17	0.280219	6	0.0954352	Yes	No	26.43	37.53	Yes	12	0.21291	6	0.0832371	Yes	No	29.27	35.7	Yes	10	0.164818	7	0.095	Yes	No	42.02
chr4	73956383	73958017	-	ANKRD17	uc003hgo.3	chr4:73951163-73956383|chr4:73958017-73959795	6	0.0967517	7	0.105581	Yes	Yes	20.03	13.72	No	18	0.259402	3	0.0451224	Yes	No	14.53	13.49	No	9	0.148351	9	0.143153	Yes	No	12.44	18.18	Yes	9	0.159682	6	0.0832371	Yes	No	15.21	20.3	Yes	15	0.247227	4	0.0542857	Yes	No	14.49
chr3	171965322	171969331	+	FNDC3B	uc003fhy.3	chr3:171944737-171965322|chr3:171969331-172003715	14	0.225754	20	0.301659	Yes	Yes	38.53	36.56	No	17	0.244991	14	0.210571	Yes	No	23.98	53.31	Yes	39	0.642856	16	0.254494	Yes	No	21.39	33.33	Yes	12	0.21291	11	0.152601	Yes	No	24.65	43.73	Yes	8	0.131854	3	0.0407143	Yes	No	34.58
chr7	23650789	23651172	+	CCDC126	uc003swl.3	chr7:23637670-23650789|chr7:23651172-23682549	16	0.258005	22	0.331825	Yes	Yes	6.63	7.76	Yes	22	0.317047	13	0.19553	Yes	No	5.01	9.25	Yes	26	0.428571	26	0.413553	Yes	No	6.25	5.4	No	11	0.195167	11	0.152601	Yes	No	4.99	5.88	Yes	17	0.28019	25	0.339286	Yes	Yes	4.94
chr5	95091099	95099324	+	RHOBTB3	uc003klm.3	chr5:95088054-95091099|chr5:95099324-95103749	21	0.338631	23	0.346908	Yes	Yes	22.5	32.23	Yes	18	0.259402	17	0.255694	Yes	No	16.75	32.08	Yes	43	0.70879	24	0.381741	Yes	No	21.27	38.76	Yes	22	0.390335	19	0.263584	Yes	No	20.12	23.97	Yes	13	0.214263	13	0.176429	Yes	No	21.54
chr1	23356961	23377013	+	KDM1A	uc001bgi.2	chr1:23346440-23356961|chr1:23377013-23380253	8	0.129002	5	0.0754147	Yes	No	14.93	21.1	Yes	12	0.172934	6	0.0902448	Yes	No	10.19	22.89	Yes	28	0.461538	16	0.254494	Yes	No	10.41	16.26	Yes	9	0.159682	10	0.138729	Yes	No	11.62	16.19	Yes	9	0.148336	10	0.135714	Yes	No	11.84
chr17	57430575	57430887	+	YPEL2	uc002ixm.1	chr17:57409185-57430575|chr17:57430887-57465687	8	0.129002	6	0.0904977	Yes	No	17.25	6.27	No	9	0.129701	9	0.135367	Yes	Yes	10.7	7.89	No	15	0.247252	10	0.159059	Yes	No	9.96	10.53	Yes	8	0.14194	16	0.221966	Yes	Yes	14.15	19.66	Yes	7	0.115373	2	0.0271429	Yes	No	14.37
chr4	153332454	153333681	-	FBXW7	uc011cii.2	chr4:153271276-153332454|chr4:153333681-153456092	74	1.19327	45	0.678733	Yes	No	29.04	13.88	No	55	0.792616	15	0.225612	Yes	No	20.28	5.96	No	72	1.18681	55	0.874823	Yes	No	23.15	17.65	No	33	0.585502	35	0.48555	Yes	No	17.58	17.86	Yes	69	1.13724	23	0.312143	Yes	No	18.4
chr14	102506572	102507010	+	DYNC1H1	uc001yks.2	chr14:102506069-102506572|chr14:102507010-102507910	15	0.241879	13	0.196078	Yes	No	38.51	47.85	Yes	26	0.374691	6	0.0902448	Yes	No	23.49	27.82	Yes	9	0.148351	5	0.0795294	Yes	No	16.39	39.07	Yes	10	0.177425	8	0.110983	Yes	No	29.59	67.85	Yes	9	0.148336	3	0.0407143	Yes	No	27.54
chr15	59204761	59209198	-	SLTM	uc002afo.3	chr15:59193486-59204761|chr15:59209198-59224554	23	0.370882	5	0.0754147	Yes	No	28	23.73	No	30	0.432336	22	0.330898	Yes	No	19.08	24.69	Yes	44	0.725273	31	0.493082	Yes	No	22.68	33.81	Yes	22	0.390335	15	0.208093	Yes	No	21.37	24.25	Yes	18	0.296672	16	0.217143	Yes	No	17.28
chr2	191523883	191537878	+	NAB1	uc002usb.3	chr2:191520879-191523883|chr2:191537878-191548463	11	0.177378	11	0.165912	Yes	No	20.07	20.25	Yes	20	0.288224	7	0.105286	Yes	No	15.54	20.27	Yes	37	0.609889	13	0.206776	Yes	No	20.15	24.02	Yes	17	0.301622	9	0.124856	Yes	No	17.02	20.05	Yes	18	0.296672	27	0.366429	Yes	Yes	15.8
chr12	12397195	12397589	-	LRP6	uc001rah.4	chr12:12356334-12397195|chr12:12397589-12419614	7	0.112877	5	0.0754147	Yes	No	13.9	12.84	No	27	0.389103	1	0.0150408	Yes	No	13.89	10.74	No	40	0.659339	11	0.174965	Yes	No	23.49	13.76	No	7	0.124197	7	0.09711	Yes	No	11.51	7.41	No	7	0.115373	19	0.257857	Yes	Yes	13.89
chr14	23378691	23380612	-	RBM23	uc001whg.3	chr14:23377589-23378691|chr14:23380612-23388207	16	0.258005	10	0.150829	Yes	No	15.81	17.55	Yes	17	0.244991	2	0.0300816	Yes	No	10.59	7.37	No	17	0.280219	30	0.477176	Yes	Yes	11.25	18.27	Yes	11	0.195167	17	0.235839	Yes	Yes	11.55	16.68	Yes	16	0.263709	3	0.0407143	Yes	No	10.24
chr3	169854206	169867032	-	PHC3	uc010hws.1	chr3:169847340-169854206|chr3:169867032-169889160	10	0.161253	6	0.0904977	Yes	No	27.12	23.07	No	11	0.158523	10	0.150408	Yes	No	16.41	14.29	No	19	0.313186	16	0.254494	Yes	No	15.81	21.06	Yes	8	0.14194	7	0.09711	Yes	No	15.63	19.75	Yes	8	0.131854	5	0.0678571	Yes	No	17.17
chr19	5604593	5604947	-	SAFB2	uc002mcd.3	chr19:5600271-5604593|chr19:5604947-5610005	12	0.193503	7	0.105581	Yes	No	15.03	11.49	No	18	0.259402	4	0.0601632	Yes	No	11	18.01	Yes	14	0.230769	31	0.493082	Yes	Yes	11.59	15.43	Yes	9	0.159682	7	0.09711	Yes	No	13.01	16.76	Yes	9	0.148336	3	0.0407143	Yes	No	10.49
chr15	25650607	25657118	-	UBE3A	uc001zaq.3	chr15:25620910-25650607|chr15:25657118-25683635	42	0.677262	36	0.542986	Yes	No	31.35	26.43	No	42	0.605271	45	0.676836	Yes	Yes	18.65	30.08	Yes	74	1.21978	40	0.636235	Yes	No	24	37.63	Yes	23	0.408077	21	0.29133	Yes	No	22.77	24.03	Yes	40	0.659272	25	0.339286	Yes	No	22.19
chr1	29481207	29481422	-	SRSF4	uc001bro.3	chr1:29476704-29481207|chr1:29481422-29485885	10	0.161253	5	0.0754147	Yes	No	22.89	20.27	No	17	0.244991	3	0.0451224	Yes	No	15.85	25.73	Yes	15	0.247252	14	0.222682	Yes	No	17.6	20.3	Yes	4	0.0709699	10	0.138729	Yes	Yes	19.25	26.08	Yes	7	0.115373	7	0.095	Yes	No	18.48
chr9	6880011	6893232	+	KDM4C	uc010mhu.2	chr9:6849700-6880011|chr9:6893232-6980924	12	0.193503	20	0.301659	Yes	Yes	13.73	13.79	Yes	17	0.244991	6	0.0902448	Yes	No	10.42	8.37	No	28	0.461538	27	0.429459	Yes	No	12.28	12.36	Yes	11	0.195167	7	0.09711	Yes	No	11.14	11.76	Yes	18	0.296672	6	0.0814286	Yes	No	9.7
chr1	41536266	41541123	-	SCMH1	uc010ojr.2	chr1:41514562-41536266|chr1:41541123-41608549	13	0.209629	9	0.135747	Yes	No	5.14	5.09	No	12	0.172934	8	0.120326	Yes	No	3.24	4	Yes	16	0.263736	7	0.111341	Yes	No	2.73	3.86	Yes	9	0.159682	5	0.0693643	Yes	No	3.05	4.45	Yes	8	0.131854	6	0.0814286	Yes	No	3.4
chr19	30476129	30477324	+	URI1	uc002nsq.3	chr19:30462134-30476129|chr19:30477324-30496267	8	0.129002	4	0.0603318	Yes	No	18.01	19.63	Yes	15	0.216168	1	0.0150408	Yes	No	15.65	16.06	Yes	9	0.148351	27	0.429459	Yes	Yes	16.32	18.2	Yes	11	0.195167	6	0.0832371	Yes	No	14.26	16.73	Yes	9	0.148336	1	0.0135714	Yes	No	13.73
chr2	40655612	40657444	-	SLC8A1	uc002rsa.3	chr2:40404995-40655612|chr2:40657444-40679043	74	1.19327	12	0.180995	Yes	No	29.88	2.73	No	38	0.547626	9	0.135367	Yes	No	10.94	2.12	No	32	0.527472	43	0.683952	Yes	Yes	11.88	13.5	Yes	33	0.585502	41	0.568787	Yes	No	12.07	11.19	No	53	0.873535	10	0.135714	Yes	No	16.66
chr10	103427642	103436193	-	FBXW4	uc001kto.3	chr10:103384567-103427642|chr10:103436193-103454137	10	0.161253	7	0.105581	Yes	No	8.45	7.79	No	21	0.302635	6	0.0902448	Yes	No	6.55	6.28	No	26	0.428571	16	0.254494	Yes	No	5.92	6.55	Yes	14	0.248395	6	0.0832371	Yes	No	6.59	8.14	Yes	12	0.197781	7	0.095	Yes	No	6.01
chr10	7318853	7327916	-	SFMBT2	uc009xio.2	chr10:7290611-7318853|chr10:7327916-7409610	12	0.193503	5	0.0754147	Yes	No	6.23	2.01	No	20	0.288224	2	0.0300816	Yes	No	3.04	0.63	No	22	0.362637	11	0.174965	Yes	No	1.75	3.62	Yes	18	0.319365	18	0.249711	Yes	No	2.19	3.03	Yes	22	0.362599	14	0.19	Yes	No	3.27
chr7	158552176	158557544	-	ESYT2	uc003wob.1	chr7:158542414-158552176|chr7:158557544-158560344	16	0.258005	16	0.241327	Yes	No	38.53	37.1	No	20	0.288224	10	0.150408	Yes	No	23.49	66.38	Yes	30	0.494505	26	0.413553	Yes	No	29.04	35.73	Yes	12	0.21291	11	0.152601	Yes	No	28.11	39.25	Yes	8	0.131854	1	0.0135714	Yes	No	24.94
chr3	169863210	169867032	-	PHC3	uc010hws.1	chr3:169854453-169863210|chr3:169867032-169889160	9	0.145128	11	0.165912	Yes	Yes	27.12	23.07	No	11	0.158523	7	0.105286	Yes	No	16.41	14.29	No	22	0.362637	12	0.19087	Yes	No	15.81	21.06	Yes	7	0.124197	5	0.0693643	Yes	No	15.63	19.75	Yes	10	0.164818	5	0.0678571	Yes	No	17.17
chr3	114069120	114070725	-	ZBTB20	uc003ebi.3	chr3:114058273-114069120|chr3:114070725-114099063	16	0.258005	11	0.165912	Yes	No	33.85	9.86	No	16	0.230579	10	0.150408	Yes	No	16.51	10.08	No	19	0.313186	15	0.238588	Yes	No	20	14.26	No	13	0.230652	11	0.152601	Yes	No	17.97	9.34	No	10	0.164818	1	0.0135714	Yes	No	17.9
chr1	9991948	9994918	-	LZIC	uc001aqm.3	chr1:9990515-9991948|chr1:9994918-9995549	14	0.225754	15	0.226244	Yes	Yes	14.96	24.74	Yes	16	0.230579	8	0.120326	Yes	No	13.42	37.01	Yes	13	0.214285	18	0.286306	Yes	Yes	11.72	16.84	Yes	9	0.159682	8	0.110983	Yes	No	13.77	16.69	Yes	19	0.313154	14	0.19	Yes	No	12.43
chr13	33091993	33101669	-	N4BP2L2	uc010abe.1	chr13:33018263-33091993|chr13:33101669-33111142	52	0.838515	23	0.346908	Yes	No	73.33	38.12	No	58	0.83585	20	0.300816	Yes	No	47.6	26.52	No	81	1.33516	34	0.5408	Yes	No	59.39	64.06	Yes	37	0.656472	37	0.513296	Yes	No	46.41	51.72	Yes	48	0.791126	17	0.230714	Yes	No	47.67
chr4	144464661	144465125	+	SMARCA5	uc003ijg.3	chr4:144461648-144464661|chr4:144465125-144465889	167	2.69292	121	1.82504	Yes	No	21.42	27.22	Yes	185	2.66607	79	1.18822	Yes	No	13.34	19.18	Yes	184	3.03296	179	2.84715	Yes	No	11.11	17.71	Yes	129	2.28878	112	1.55376	Yes	No	14.24	18.81	Yes	162	2.67005	49	0.665	Yes	No	17.41
chr9	88920106	88924932	-	ZCCHC6	uc010mqe.3	chr9:88919862-88920106|chr9:88924932-88925620	8	0.129002	12	0.180995	Yes	Yes	29.15	15.54	No	9	0.129701	5	0.075204	Yes	No	16.73	8.87	No	30	0.494505	17	0.2704	Yes	No	37.89	24.78	No	7	0.124197	5	0.0693643	Yes	No	31.2	30.3	No	10	0.164818	5	0.0678571	Yes	No	28.47
chr5	72370568	72373320	+	FCHO2	uc003kcl.3	chr5:72364606-72370568|chr5:72373320-72374006	44	0.709513	23	0.346908	Yes	No	24.36	15.89	No	46	0.662915	9	0.135367	Yes	No	12.62	17.16	Yes	60	0.989009	24	0.381741	Yes	No	14.93	20.13	Yes	37	0.656472	42	0.58266	Yes	No	17.7	20.69	Yes	39	0.64279	8	0.108571	Yes	No	17.23
chr12	105321750	105322472	-	SLC41A2	uc001tla.3	chr12:105303540-105321750|None	8	0.129002	19	0.286576	Yes	Yes	25.26	18.3	No	14	0.201757	12	0.18049	Yes	No	35.45	21	No	34	0.560439	8	0.127247	Yes	No	40.23	21.28	No	17	0.301622	11	0.152601	Yes	No	39.17	47.19	Yes	17	0.28019	3	0.0407143	Yes	No	30.14
chr1	7837219	7838229	+	VAMP3	uc001aol.3	chr1:7833571-7837219|chr1:7838229-7839685	17	0.27413	16	0.241327	Yes	No	33.13	29.28	No	21	0.302635	6	0.0902448	Yes	No	23.54	31.24	Yes	43	0.70879	21	0.334023	Yes	No	25.33	28.07	Yes	12	0.21291	15	0.208093	Yes	No	23.4	29.49	Yes	16	0.263709	12	0.162857	Yes	No	27.93
chr1	21097422	21100103	-	HP1BP3	uc001bdv.1	chr1:21094157-21097422|chr1:21100103-21103089	10	0.161253	6	0.0904977	Yes	No	61.02	64.06	Yes	8	0.11529	4	0.0601632	Yes	No	41.55	69.04	Yes	11	0.181318	6	0.0954352	Yes	No	43.68	66.51	Yes	7	0.124197	7	0.09711	Yes	No	45.13	58.45	Yes	22	0.362599	5	0.0678571	Yes	No	44.69
chr22	32874967	32875262	+	FBXO7	uc003amq.3	chr22:32871111-32874967|chr22:32875262-32879883	7	0.112877	7	0.105581	Yes	No	54.2	51.16	No	8	0.11529	0	0	Yes	No	35.06	49.54	Yes	15	0.247252	10	0.159059	Yes	No	54.28	41.97	No	10	0.177425	5	0.0693643	Yes	No	41.59	35.6	No	11	0.1813	4	0.0542857	Yes	No	47.41
chr14	39648294	39648666	+	PNN	uc001wuw.4	chr14:39647120-39648294|chr14:39648666-39649706	11	0.177378	9	0.135747	Yes	No	33.13	40.69	Yes	17	0.244991	5	0.075204	Yes	No	25.72	26.33	Yes	34	0.560439	15	0.238588	Yes	No	25.79	26.33	Yes	10	0.177425	15	0.208093	Yes	Yes	25.89	34.79	Yes	17	0.28019	1	0.0135714	Yes	No	23.85
chr9	114332370	114348445	-	PTGR1	uc011lwr.2	chr9:114312079-114332370|chr9:114348445-114355205	15	0.241879	14	0.211161	Yes	No	108.51	160.6	Yes	29	0.417925	9	0.135367	Yes	No	192.97	133.14	No	28	0.461538	20	0.318117	Yes	No	91.89	134.53	Yes	12	0.21291	16	0.221966	Yes	Yes	86.16	172.01	Yes	34	0.560381	6	0.0814286	Yes	No	125.75
chr15	89656955	89659752	+	ABHD2	uc002bnj.2	chr15:89647501-89656955|chr15:89659752-89694907	18	0.290255	7	0.105581	Yes	No	68.28	31.64	No	12	0.172934	20	0.300816	Yes	Yes	55.97	40.73	No	44	0.725273	12	0.19087	Yes	No	54.28	60.73	Yes	10	0.177425	13	0.180347	Yes	Yes	74.37	51.97	No	23	0.379081	1	0.0135714	Yes	No	73.37
chr1	95609446	95616975	+	TMEM56	uc021oqe.1	chr1:95558437-95609446|chr1:95616975-95639371	36	0.58051	18	0.271493	Yes	No	66.95	22.46	No	31	0.446747	18	0.270734	Yes	No	45.41	23.85	No	86	1.41758	23	0.365835	Yes	No	93.15	48.45	No	15	0.266137	6	0.0832371	Yes	No	49.82	21.42	No	19	0.313154	10	0.135714	Yes	No	41.65
chr4	88116475	88116842	-	KLHL8	uc011cdb.1	chr4:88106951-88116475|chr4:88116842-88141186	16	0.258005	8	0.120664	Yes	No	7.68	8.81	Yes	26	0.374691	12	0.18049	Yes	No	5	4.8	No	37	0.609889	10	0.159059	Yes	No	6.5	5.31	No	15	0.266137	19	0.263584	Yes	No	6.35	7.89	Yes	23	0.379081	9	0.122143	Yes	No	6.25
chr2	64083439	64085070	+	UGP2	uc002scl.3	chr2:64068366-64083439|chr2:64085070-64109599	24	0.387007	52	0.784313	Yes	Yes	198.85	301.31	Yes	36	0.518803	15	0.225612	Yes	No	274.38	208.73	No	56	0.923075	14	0.222682	Yes	No	250.35	130.71	No	15	0.266137	15	0.208093	Yes	No	309.24	106.84	No	22	0.362599	5	0.0678571	Yes	No	317.43
chr15	57743697	57754090	+	CGNL1	uc002aeg.3	chr15:57734676-57743697|chr15:57754090-57808977	9	0.145128	17	0.25641	Yes	Yes	24.53	31.49	Yes	12	0.172934	5	0.075204	Yes	No	27.08	27.66	Yes	19	0.313186	6	0.0954352	Yes	No	23.67	22.86	No	13	0.230652	1	0.0138729	Yes	No	30.19	13.61	No	12	0.197781	0	0	Yes	No	30.08
chr6	139264649	139265759	-	REPS1	uc003qig.4	chr6:139262626-139264649|chr6:139265759-139266355	16	0.258005	10	0.150829	Yes	No	8.14	12.17	Yes	19	0.273813	6	0.0902448	Yes	No	6.8	8.62	Yes	25	0.412087	14	0.222682	Yes	No	7.54	6.43	No	14	0.248395	4	0.0554914	Yes	No	8.81	7.8	No	10	0.164818	4	0.0542857	Yes	No	5.66
chr1	59787207	59844509	+	FGGY	uc001czg.2	chr1:59762822-59787207|chr1:59844509-59922632	10	0.161253	4	0.0603318	Yes	No	47.11	84.21	Yes	10	0.144112	11	0.165449	Yes	Yes	22.96	99.21	Yes	28	0.461538	9	0.143153	Yes	No	54	13.34	No	9	0.159682	2	0.0277457	Yes	No	27.45	8.02	No	19	0.313154	1	0.0135714	Yes	No	25.51
chr11	120345268	120348235	+	ARHGEF12	uc001pxl.2	chr11:120343836-120345268|chr11:120348235-120348864	10	0.161253	7	0.105581	Yes	No	53.21	37.25	No	23	0.331458	0	0	Yes	No	39.55	24.71	No	18	0.296703	8	0.127247	Yes	No	47.24	36.54	No	9	0.159682	5	0.0693643	Yes	No	46.05	41.1	No	10	0.164818	3	0.0407143	Yes	No	51.16
chr1	46105881	46108171	-	GPBP1L1	uc001coq.3	chr1:46099908-46105881|chr1:46108171-46120214	8	0.129002	11	0.165912	Yes	Yes	35.28	32.63	No	10	0.144112	5	0.075204	Yes	No	26.79	36.76	Yes	17	0.280219	5	0.0795294	Yes	No	34.84	28.19	No	9	0.159682	4	0.0554914	Yes	No	28.3	28.32	Yes	7	0.115373	2	0.0271429	Yes	No	30.56
chr6	13579682	13584457	+	SIRT5	uc003naw.3	chr6:13574856-13579682|chr6:13584457-13588562	23	0.370882	10	0.150829	Yes	No	9.62	6.98	No	21	0.302635	7	0.105286	Yes	No	8.99	5.85	No	50	0.824174	13	0.206776	Yes	No	11.61	7.75	No	16	0.28388	9	0.124856	Yes	No	10.23	7.74	No	10	0.164818	6	0.0814286	Yes	No	6.86
chr4	128995614	128999117	+	LARP1B	uc003ifw.1	chr4:128982556-128995614|chr4:128999117-129012155	13	0.209629	11	0.165912	Yes	No	29.42	15.77	No	25	0.36028	4	0.0601632	Yes	No	24.38	14.38	No	58	0.956042	24	0.381741	Yes	No	45.45	24.62	No	15	0.266137	7	0.09711	Yes	No	28.34	31.94	Yes	25	0.412045	5	0.0678571	Yes	No	28.5
chr7	99621041	99621930	+	ZKSCAN1	uc003usk.1	chr7:99613349-99621041|chr7:99621930-99627483	107	1.72541	110	1.65912	Yes	No	44.62	34.27	No	120	1.72934	29	0.436183	Yes	No	28.1	26.22	No	513	8.45603	88	1.39972	Yes	No	69.79	37.83	No	103	1.82748	61	0.846244	Yes	No	42.29	35.47	No	138	2.27449	47	0.637857	Yes	No	35.19
chr1	59787207	59812070	+	FGGY	uc001czg.2	chr1:59762822-59787207|chr1:59812070-59844420	8	0.129002	6	0.0904977	Yes	No	47.11	84.21	Yes	14	0.201757	7	0.105286	Yes	No	22.96	99.21	Yes	40	0.659339	3	0.0477176	Yes	No	54	13.34	No	9	0.159682	5	0.0693643	Yes	No	27.45	8.02	No	13	0.214263	2	0.0271429	Yes	No	25.51
chr12	23998916	24048958	-	SOX5	uc001rfw.3	chr12:23908658-23998916|chr12:24048958-24102497	7	0.112877	9	0.135747	Yes	Yes	7.27	7.32	Yes	29	0.417925	9	0.135367	Yes	No	7.81	2.76	No	102	1.68132	20	0.318117	Yes	No	18.17	5.53	No	21	0.372592	6	0.0832371	Yes	No	9.74	4.81	No	19	0.313154	2	0.0271429	Yes	No	5.57
chr4	128995614	129003460	+	LARP1B	uc003ifx.3	chr4:128982556-128995614|chr4:129003460-129012155	8	0.129002	1	0.0150829	Yes	No	29.42	15.77	No	9	0.129701	2	0.0300816	Yes	No	24.38	14.38	No	30	0.494505	7	0.111341	Yes	No	45.45	24.62	No	9	0.159682	4	0.0554914	Yes	No	28.34	31.94	Yes	13	0.214263	2	0.0271429	Yes	No	28.5
chr19	6702137	6702590	-	C3	uc002mfm.3	chr19:6697805-6702137|chr19:6702590-6707086	9	0.145128	5	0.0754147	Yes	No	1444.67	427.54	No	35	0.504392	6	0.0902448	Yes	No	1638.19	559.46	No	54	0.890108	14	0.222682	Yes	No	2003.5	689.97	No	18	0.319365	10	0.138729	Yes	No	2236.75	922.46	No	47	0.774644	1	0.0135714	Yes	No	2578.19
chr1	59805629	59844509	+	FGGY	uc001czh.2	chr1:59787422-59805629|chr1:59844509-59922632	22	0.354756	3	0.0452488	Yes	No	47.11	84.21	Yes	24	0.345869	7	0.105286	Yes	No	22.96	99.21	Yes	58	0.956042	7	0.111341	Yes	No	54	13.34	No	22	0.390335	4	0.0554914	Yes	No	27.45	8.02	No	18	0.296672	4	0.0542857	Yes	No	25.51
chr5	38523520	38530768	-	LIFR	uc010ive.1	chr5:38512066-38523520|chr5:38530768-38556435	45	0.725638	2	0.0301659	Yes	No	88.76	1.1	No	49	0.706149	1	0.0150408	Yes	No	48.49	3.4	No	39	0.642856	12	0.19087	Yes	No	38.62	16.62	No	27	0.479047	9	0.124856	Yes	No	37.8	6.04	No	25	0.412045	5	0.0678571	Yes	No	28.53
chr12	96381970	96384310	-	HAL	uc001tem.2	chr12:96380992-96381970|chr12:96384310-96386457	7	0.112877	7	0.105581	Yes	No	13.83	91.17	Yes	14	0.201757	0	0	Yes	No	47.1	63.01	Yes	15	0.247252	0	0	Yes	No	68.9	26.26	No	17	0.301622	2	0.0277457	Yes	No	20.57	6.78	No	13	0.214263	0	0	Yes	No	46.84
chr19	10183599	10184111	+	C3P1	uc010dwx.2	chr19:10181763-10183599|chr19:10184111-10184592	22	0.354756	8	0.120664	Yes	No	9.78	7.82	No	56	0.807028	3	0.0451224	Yes	No	24.05	4.65	No	98	1.61538	15	0.238588	Yes	No	42.78	8.05	No	40	0.709699	4	0.0554914	Yes	No	23.26	3.31	No	79	1.30206	0	0	Yes	No	22.31
[truncated: 147 more columns]
