# Supplementary material for: Optimized RNA-targeting CRISPR/Cas13d technology outperforms shRNA in identifying functional circRNAs
Source: Genome Biol. 2021 Jan 21;22:41. doi: 10.1186/s13059-021-02263-9 (PMC7818937; doi:10.1186/s13059-021-02263-9)
Supplement: Supplementary file 4 — Additional file 4: Table S3. Partial EGFP sequence used for construction of the circEGFP plasmid. [file 13059_2021_2263_MOESM4_ESM.xlsx]

## Sheet: Sheet1
Partical EGFP sequence used to construct circEGFP plasmid
GTGAGCAAGGGCGAGGAGCTGTTCACCGGGGTGGTGCCCATCCTGGTCGAGCTGGACGGCGACGTAAACGGCCACAAGTTCAGCGTGTCCGGCGAGGGCGAGGGCGATGCCACCTACGGCAAGCTGACCCTGAAGTTCATCTGCACCACCGGCAAGCTGCCCGTGCCCTGGCCCACCCTCGTGACCACCCTGACCTACGGCGTGCAGTGCTTCAGCCGCTACCCCGACCACATGAAGCAGCACGACTTCTTCAAGTCCGCCATGCCCGAAGGCTACGTCCAGGAGCGCACCATCTTCTTCAAGGACGACGGCAACTACAAGACCCGCGCCGAGGTGAAGTTCGAGGTTTTATTAG (junction site)
