# Supplementary material for: Optimized RNA-targeting CRISPR/Cas13d technology outperforms shRNA in identifying functional circRNAs
Source: Genome Biol. 2021 Jan 21;22:41. doi: 10.1186/s13059-021-02263-9 (PMC7818937; doi:10.1186/s13059-021-02263-9)
Supplement: Supplementary file 5 — Additional file 5: Table S4. List of oligonucleotides in the Cas13d library. [file 13059_2021_2263_MOESM5_ESM.xlsx]

## Sheet: Sheet1
chr1|117944807|117948267|MAN1A2|+|3|target	caccgaacccctaccaactggtcggggtttgaaacTCTTCCCAAATATGTTAGGGGAGTttttttaagcttggcgtaactagatcttgagacaa
chr1|117944807|117948267|MAN1A2|+|5|target	caccgaacccctaccaactggtcggggtttgaaacCCTCTTCCCAAATATGTTAGGGGAttttttaagcttggcgtaactagatcttgagacaa
chr1|117944807|117948267|MAN1A2|+|7|target	caccgaacccctaccaactggtcggggtttgaaacTTCCTCTTCCCAAATATGTTAGGGttttttaagcttggcgtaactagatcttgagacaa
chr1|117944807|117948267|MAN1A2|+|9|target	caccgaacccctaccaactggtcggggtttgaaacTCTTCCTCTTCCCAAATATGTTAGttttttaagcttggcgtaactagatcttgagacaa
chr1|117944807|117948267|MAN1A2|+|16|target	caccgaacccctaccaactggtcggggtttgaaacCAGACGTTCTTCCTCTTCCCAAATttttttaagcttggcgtaactagatcttgagacaa
chr1|117944807|117963271|MAN1A2|+|3|target	caccgaacccctaccaactggtcggggtttgaaacTCTTCCCTCCTCTCCTGATAGGTAttttttaagcttggcgtaactagatcttgagacaa
chr1|117944807|117963271|MAN1A2|+|5|target	caccgaacccctaccaactggtcggggtttgaaacCCTCTTCCCTCCTCTCCTGATAGGttttttaagcttggcgtaactagatcttgagacaa
chr1|117944807|117963271|MAN1A2|+|8|target	caccgaacccctaccaactggtcggggtttgaaacCTTCCTCTTCCCTCCTCTCCTGATttttttaagcttggcgtaactagatcttgagacaa
chr1|117944807|117984947|MAN1A2|+|3|target	caccgaacccctaccaactggtcggggtttgaaacTCTTCCCTTTTCAAATTCACCATTttttttaagcttggcgtaactagatcttgagacaa
chr1|117944807|117984947|MAN1A2|+|7|target	caccgaacccctaccaactggtcggggtttgaaacTTCCTCTTCCCTTTTCAAATTCACttttttaagcttggcgtaactagatcttgagacaa
chr1|155408117|155429689|ASH1L|-|2|target	caccgaacccctaccaactggtcggggtttgaaacGGAGCCTTTTATTATTCTCTTGCTttttttaagcttggcgtaactagatcttgagacaa
chr1|155408117|155429689|ASH1L|-|5|target	caccgaacccctaccaactggtcggggtttgaaacCTGGGAGCCTTTTATTATTCTCTTttttttaagcttggcgtaactagatcttgagacaa
chr1|155408117|155429689|ASH1L|-|8|target	caccgaacccctaccaactggtcggggtttgaaacTGGCTGGGAGCCTTTTATTATTCTttttttaagcttggcgtaactagatcttgagacaa
chr1|155408117|155429689|ASH1L|-|11|target	caccgaacccctaccaactggtcggggtttgaaacGGTTGGCTGGGAGCCTTTTATTATttttttaagcttggcgtaactagatcttgagacaa
chr1|155408117|155429689|ASH1L|-|15|target	caccgaacccctaccaactggtcggggtttgaaacCAGAGGTTGGCTGGGAGCCTTTTAttttttaagcttggcgtaactagatcttgagacaa
chr1|155823066|155823597|GON4L|-|2|target	caccgaacccctaccaactggtcggggtttgaaacCCATTCTCCTTCTTCCTTGACTTCttttttaagcttggcgtaactagatcttgagacaa
chr1|155823066|155823597|GON4L|-|6|target	caccgaacccctaccaactggtcggggtttgaaacTGTTCCATTCTCCTTCTTCCTTGAttttttaagcttggcgtaactagatcttgagacaa
chr1|155823066|155823597|GON4L|-|10|target	caccgaacccctaccaactggtcggggtttgaaacCTTTTGTTCCATTCTCCTTCTTCCttttttaagcttggcgtaactagatcttgagacaa
chr1|155823066|155823597|GON4L|-|13|target	caccgaacccctaccaactggtcggggtttgaaacCCACTTTTGTTCCATTCTCCTTCTttttttaagcttggcgtaactagatcttgagacaa
chr1|155823066|155823597|GON4L|-|16|target	caccgaacccctaccaactggtcggggtttgaaacGTCCCACTTTTGTTCCATTCTCCTttttttaagcttggcgtaactagatcttgagacaa
chr1|21097422|21100103|HP1BP3|-|2|target	caccgaacccctaccaactggtcggggtttgaaacTCTCACTGTTTGATGACTCCTCTAttttttaagcttggcgtaactagatcttgagacaa
chr1|21097422|21100103|HP1BP3|-|5|target	caccgaacccctaccaactggtcggggtttgaaacCTTTCTCACTGTTTGATGACTCCTttttttaagcttggcgtaactagatcttgagacaa
chr1|21097422|21100103|HP1BP3|-|8|target	caccgaacccctaccaactggtcggggtttgaaacGATCTTTCTCACTGTTTGATGACTttttttaagcttggcgtaactagatcttgagacaa
chr1|21097422|21100103|HP1BP3|-|11|target	caccgaacccctaccaactggtcggggtttgaaacACTGATCTTTCTCACTGTTTGATGttttttaagcttggcgtaactagatcttgagacaa
chr1|21097422|21100103|HP1BP3|-|14|target	caccgaacccctaccaactggtcggggtttgaaacTAGACTGATCTTTCTCACTGTTTGttttttaagcttggcgtaactagatcttgagacaa
chr1|214169811|214185058|PROX1|+|7|target	caccgaacccctaccaactggtcggggtttgaaacTCCCGGGACCCTCAAAGTCATTTGttttttaagcttggcgtaactagatcttgagacaa
chr1|214169811|214185058|PROX1|+|9|target	caccgaacccctaccaactggtcggggtttgaaacAATCCCGGGACCCTCAAAGTCATTttttttaagcttggcgtaactagatcttgagacaa
chr1|214169811|214185058|PROX1|+|11|target	caccgaacccctaccaactggtcggggtttgaaacAGAATCCCGGGACCCTCAAAGTCAttttttaagcttggcgtaactagatcttgagacaa
chr1|214169811|214185058|PROX1|+|13|target	caccgaacccctaccaactggtcggggtttgaaacCAAGAATCCCGGGACCCTCAAAGTttttttaagcttggcgtaactagatcttgagacaa
chr1|214169811|214185058|PROX1|+|15|target	caccgaacccctaccaactggtcggggtttgaaacCTCAAGAATCCCGGGACCCTCAAAttttttaagcttggcgtaactagatcttgagacaa
chr1|23356961|23377013|KDM1A|+|2|target	caccgaacccctaccaactggtcggggtttgaaacTCTACTGTGCGGTTTCTAATGAAAttttttaagcttggcgtaactagatcttgagacaa
chr1|23356961|23377013|KDM1A|+|6|target	caccgaacccctaccaactggtcggggtttgaaacGTACTCTACTGTGCGGTTTCTAATttttttaagcttggcgtaactagatcttgagacaa
chr1|23356961|23377013|KDM1A|+|10|target	caccgaacccctaccaactggtcggggtttgaaacCTCTGTACTCTACTGTGCGGTTTCttttttaagcttggcgtaactagatcttgagacaa
chr1|23356961|23377013|KDM1A|+|13|target	caccgaacccctaccaactggtcggggtttgaaacTCTCTCTGTACTCTACTGTGCGGTttttttaagcttggcgtaactagatcttgagacaa
chr1|23356961|23377013|KDM1A|+|16|target	caccgaacccctaccaactggtcggggtttgaaacCCATCTCTCTGTACTCTACTGTGCttttttaagcttggcgtaactagatcttgagacaa
chr1|29481207|29481422|SRSF4|-|2|target	caccgaacccctaccaactggtcggggtttgaaacTAATCCTTGAATGACTCCGGCTTCttttttaagcttggcgtaactagatcttgagacaa
chr1|29481207|29481422|SRSF4|-|5|target	caccgaacccctaccaactggtcggggtttgaaacATATAATCCTTGAATGACTCCGGCttttttaagcttggcgtaactagatcttgagacaa
chr1|29481207|29481422|SRSF4|-|8|target	caccgaacccctaccaactggtcggggtttgaaacCGCATATAATCCTTGAATGACTCCttttttaagcttggcgtaactagatcttgagacaa
chr1|29481207|29481422|SRSF4|-|11|target	caccgaacccctaccaactggtcggggtttgaaacTGACGCATATAATCCTTGAATGACttttttaagcttggcgtaactagatcttgagacaa
chr1|29481207|29481422|SRSF4|-|14|target	caccgaacccctaccaactggtcggggtttgaaacGCCTGACGCATATAATCCTTGAATttttttaagcttggcgtaactagatcttgagacaa
chr1|32381495|32385259|PTP4A2|-|3|target	caccgaacccctaccaactggtcggggtttgaaacAAAAACTAGAACGTGGATTCCTTCttttttaagcttggcgtaactagatcttgagacaa
chr1|32381495|32385259|PTP4A2|-|5|target	caccgaacccctaccaactggtcggggtttgaaacCGAAAAACTAGAACGTGGATTCCTttttttaagcttggcgtaactagatcttgagacaa
chr1|32381495|32385259|PTP4A2|-|7|target	caccgaacccctaccaactggtcggggtttgaaacAACGAAAAACTAGAACGTGGATTCttttttaagcttggcgtaactagatcttgagacaa
chr1|32381495|32385259|PTP4A2|-|9|target	caccgaacccctaccaactggtcggggtttgaaacCCAACGAAAAACTAGAACGTGGATttttttaagcttggcgtaactagatcttgagacaa
chr1|32381495|32385259|PTP4A2|-|12|target	caccgaacccctaccaactggtcggggtttgaaacATTCCAACGAAAAACTAGAACGTGttttttaagcttggcgtaactagatcttgagacaa
chr1|41536266|41541123|SCMH1|-|3|target	caccgaacccctaccaactggtcggggtttgaaacTCACAACTGTTGGGGCCTGCATGGttttttaagcttggcgtaactagatcttgagacaa
chr1|41536266|41541123|SCMH1|-|5|target	caccgaacccctaccaactggtcggggtttgaaacAATCACAACTGTTGGGGCCTGCATttttttaagcttggcgtaactagatcttgagacaa
chr1|41536266|41541123|SCMH1|-|7|target	caccgaacccctaccaactggtcggggtttgaaacGGAATCACAACTGTTGGGGCCTGCttttttaagcttggcgtaactagatcttgagacaa
chr1|41536266|41541123|SCMH1|-|10|target	caccgaacccctaccaactggtcggggtttgaaacTTTGGAATCACAACTGTTGGGGCCttttttaagcttggcgtaactagatcttgagacaa
chr1|41536266|41541123|SCMH1|-|13|target	caccgaacccctaccaactggtcggggtttgaaacTTCTTTGGAATCACAACTGTTGGGttttttaagcttggcgtaactagatcttgagacaa
chr1|46105881|46108171|GPBP1L1|-|6|target	caccgaacccctaccaactggtcggggtttgaaacCAAGGAAGGCTTGGAAGGAGGTGGttttttaagcttggcgtaactagatcttgagacaa
chr1|46105881|46108171|GPBP1L1|-|9|target	caccgaacccctaccaactggtcggggtttgaaacATTCAAGGAAGGCTTGGAAGGAGGttttttaagcttggcgtaactagatcttgagacaa
chr1|46105881|46108171|GPBP1L1|-|12|target	caccgaacccctaccaactggtcggggtttgaaacTGGATTCAAGGAAGGCTTGGAAGGttttttaagcttggcgtaactagatcttgagacaa
chr1|46105881|46108171|GPBP1L1|-|14|target	caccgaacccctaccaactggtcggggtttgaaacTCTGGATTCAAGGAAGGCTTGGAAttttttaagcttggcgtaactagatcttgagacaa
chr1|46105881|46108171|GPBP1L1|-|17|target	caccgaacccctaccaactggtcggggtttgaaacGCTTCTGGATTCAAGGAAGGCTTGttttttaagcttggcgtaactagatcttgagacaa
chr1|59787207|59812070|FGGY|+|1|target	caccgaacccctaccaactggtcggggtttgaaacCCACCTCTTTCAGCCACAGAAGTTttttttaagcttggcgtaactagatcttgagacaa
chr1|59787207|59812070|FGGY|+|4|target	caccgaacccctaccaactggtcggggtttgaaacCCTCCACCTCTTTCAGCCACAGAAttttttaagcttggcgtaactagatcttgagacaa
chr1|59787207|59812070|FGGY|+|8|target	caccgaacccctaccaactggtcggggtttgaaacAGTTCCTCCACCTCTTTCAGCCACttttttaagcttggcgtaactagatcttgagacaa
chr1|59787207|59812070|FGGY|+|12|target	caccgaacccctaccaactggtcggggtttgaaacTTGCAGTTCCTCCACCTCTTTCAGttttttaagcttggcgtaactagatcttgagacaa
chr1|59787207|59812070|FGGY|+|16|target	caccgaacccctaccaactggtcggggtttgaaacGACATTGCAGTTCCTCCACCTCTTttttttaagcttggcgtaactagatcttgagacaa
chr1|59787207|59844509|FGGY|+|2|target	caccgaacccctaccaactggtcggggtttgaaacTCCACCGTGCTGTGACACCTGTTGttttttaagcttggcgtaactagatcttgagacaa
chr1|59787207|59844509|FGGY|+|4|target	caccgaacccctaccaactggtcggggtttgaaacCCTCCACCGTGCTGTGACACCTGTttttttaagcttggcgtaactagatcttgagacaa
chr1|59787207|59844509|FGGY|+|6|target	caccgaacccctaccaactggtcggggtttgaaacTTCCTCCACCGTGCTGTGACACCTttttttaagcttggcgtaactagatcttgagacaa
chr1|59787207|59844509|FGGY|+|8|target	caccgaacccctaccaactggtcggggtttgaaacAGTTCCTCCACCGTGCTGTGACACttttttaagcttggcgtaactagatcttgagacaa
chr1|59787207|59844509|FGGY|+|11|target	caccgaacccctaccaactggtcggggtttgaaacTGCAGTTCCTCCACCGTGCTGTGAttttttaagcttggcgtaactagatcttgagacaa
chr1|59805629|59844509|FGGY|+|2|target	caccgaacccctaccaactggtcggggtttgaaacACTTTCGTGCTGTGACACCTGTTGttttttaagcttggcgtaactagatcttgagacaa
chr1|59805629|59844509|FGGY|+|5|target	caccgaacccctaccaactggtcggggtttgaaacACAACTTTCGTGCTGTGACACCTGttttttaagcttggcgtaactagatcttgagacaa
chr1|59805629|59844509|FGGY|+|8|target	caccgaacccctaccaactggtcggggtttgaaacTGTACAACTTTCGTGCTGTGACACttttttaagcttggcgtaactagatcttgagacaa
chr1|59805629|59844509|FGGY|+|11|target	caccgaacccctaccaactggtcggggtttgaaacCCTTGTACAACTTTCGTGCTGTGAttttttaagcttggcgtaactagatcttgagacaa
chr1|59805629|59844509|FGGY|+|14|target	caccgaacccctaccaactggtcggggtttgaaacATCCCTTGTACAACTTTCGTGCTGttttttaagcttggcgtaactagatcttgagacaa
chr1|7837219|7838229|VAMP3|+|2|target	caccgaacccctaccaactggtcggggtttgaaacACCACCGATGATGATGATGATGAAttttttaagcttggcgtaactagatcttgagacaa
chr1|7837219|7838229|VAMP3|+|7|target	caccgaacccctaccaactggtcggggtttgaaacTGTCCACCACCGATGATGATGATGttttttaagcttggcgtaactagatcttgagacaa
chr1|7837219|7838229|VAMP3|+|10|target	caccgaacccctaccaactggtcggggtttgaaacTTATGTCCACCACCGATGATGATGttttttaagcttggcgtaactagatcttgagacaa
chr1|7837219|7838229|VAMP3|+|13|target	caccgaacccctaccaactggtcggggtttgaaacGCATTATGTCCACCACCGATGATGttttttaagcttggcgtaactagatcttgagacaa
chr1|7837219|7838229|VAMP3|+|16|target	caccgaacccctaccaactggtcggggtttgaaacCTCGCATTATGTCCACCACCGATGttttttaagcttggcgtaactagatcttgagacaa
chr1|95609446|95616975|TMEM56|+|2|target	caccgaacccctaccaactggtcggggtttgaaacTCAACCAGTACAAGGTAGTATGCAttttttaagcttggcgtaactagatcttgagacaa
chr1|95609446|95616975|TMEM56|+|5|target	caccgaacccctaccaactggtcggggtttgaaacTCTTCAACCAGTACAAGGTAGTATttttttaagcttggcgtaactagatcttgagacaa
chr1|95609446|95616975|TMEM56|+|8|target	caccgaacccctaccaactggtcggggtttgaaacATTTCTTCAACCAGTACAAGGTAGttttttaagcttggcgtaactagatcttgagacaa
chr1|95609446|95616975|TMEM56|+|11|target	caccgaacccctaccaactggtcggggtttgaaacCATATTTCTTCAACCAGTACAAGGttttttaagcttggcgtaactagatcttgagacaa
chr1|95609446|95616975|TMEM56|+|13|target	caccgaacccctaccaactggtcggggtttgaaacTCCATATTTCTTCAACCAGTACAAttttttaagcttggcgtaactagatcttgagacaa
chr1|9991948|9994918|LZIC|-|4|target	caccgaacccctaccaactggtcggggtttgaaacGAATAGCCAAGGTCTGTAGAGACTttttttaagcttggcgtaactagatcttgagacaa
chr1|9991948|9994918|LZIC|-|7|target	caccgaacccctaccaactggtcggggtttgaaacCCTGAATAGCCAAGGTCTGTAGAGttttttaagcttggcgtaactagatcttgagacaa
chr1|9991948|9994918|LZIC|-|10|target	caccgaacccctaccaactggtcggggtttgaaacCTGCCTGAATAGCCAAGGTCTGTAttttttaagcttggcgtaactagatcttgagacaa
chr1|9991948|9994918|LZIC|-|13|target	caccgaacccctaccaactggtcggggtttgaaacTAGCTGCCTGAATAGCCAAGGTCTttttttaagcttggcgtaactagatcttgagacaa
chr1|9991948|9994918|LZIC|-|16|target	caccgaacccctaccaactggtcggggtttgaaacTGATAGCTGCCTGAATAGCCAAGGttttttaagcttggcgtaactagatcttgagacaa
chr10|103427642|103436193|FBXW4|-|2|target	caccgaacccctaccaactggtcggggtttgaaacTCATCCTGAGTAATGGGCTGATAGttttttaagcttggcgtaactagatcttgagacaa
chr10|103427642|103436193|FBXW4|-|6|target	caccgaacccctaccaactggtcggggtttgaaacCTGGTCATCCTGAGTAATGGGCTGttttttaagcttggcgtaactagatcttgagacaa
chr10|103427642|103436193|FBXW4|-|10|target	caccgaacccctaccaactggtcggggtttgaaacGACACTGGTCATCCTGAGTAATGGttttttaagcttggcgtaactagatcttgagacaa
chr10|103427642|103436193|FBXW4|-|13|target	caccgaacccctaccaactggtcggggtttgaaacTGGGACACTGGTCATCCTGAGTAAttttttaagcttggcgtaactagatcttgagacaa
chr10|103427642|103436193|FBXW4|-|17|target	caccgaacccctaccaactggtcggggtttgaaacTCACTGGGACACTGGTCATCCTGAttttttaagcttggcgtaactagatcttgagacaa
chr10|32197099|32199491|ARHGAP12|-|2|target	caccgaacccctaccaactggtcggggtttgaaacTAAACCCTTATCTGTTCAGTGGAGttttttaagcttggcgtaactagatcttgagacaa
chr10|32197099|32199491|ARHGAP12|-|5|target	caccgaacccctaccaactggtcggggtttgaaacATTTAAACCCTTATCTGTTCAGTGttttttaagcttggcgtaactagatcttgagacaa
chr10|32197099|32199491|ARHGAP12|-|8|target	caccgaacccctaccaactggtcggggtttgaaacCACATTTAAACCCTTATCTGTTCAttttttaagcttggcgtaactagatcttgagacaa
chr10|32197099|32199491|ARHGAP12|-|12|target	caccgaacccctaccaactggtcggggtttgaaacGTATCACATTTAAACCCTTATCTGttttttaagcttggcgtaactagatcttgagacaa
chr10|32197099|32199491|ARHGAP12|-|16|target	caccgaacccctaccaactggtcggggtttgaaacACCAGTATCACATTTAAACCCTTAttttttaagcttggcgtaactagatcttgagacaa
chr10|34558584|34573173|PARD3|-|2|target	caccgaacccctaccaactggtcggggtttgaaacCAAACCTGTCTACAGGTGAGGGTTttttttaagcttggcgtaactagatcttgagacaa
chr10|34558584|34573173|PARD3|-|5|target	caccgaacccctaccaactggtcggggtttgaaacTGCCAAACCTGTCTACAGGTGAGGttttttaagcttggcgtaactagatcttgagacaa
chr10|34558584|34573173|PARD3|-|8|target	caccgaacccctaccaactggtcggggtttgaaacGTTTGCCAAACCTGTCTACAGGTGttttttaagcttggcgtaactagatcttgagacaa
chr10|34558584|34573173|PARD3|-|11|target	caccgaacccctaccaactggtcggggtttgaaacGATGTTTGCCAAACCTGTCTACAGttttttaagcttggcgtaactagatcttgagacaa
chr10|34558584|34573173|PARD3|-|14|target	caccgaacccctaccaactggtcggggtttgaaacTTCGATGTTTGCCAAACCTGTCTAttttttaagcttggcgtaactagatcttgagacaa
chr10|7318853|7327916|SFMBT2|-|3|target	caccgaacccctaccaactggtcggggtttgaaacTGATTGCTTAAACACTTCCATTGGttttttaagcttggcgtaactagatcttgagacaa
chr10|7318853|7327916|SFMBT2|-|6|target	caccgaacccctaccaactggtcggggtttgaaacCTTTGATTGCTTAAACACTTCCATttttttaagcttggcgtaactagatcttgagacaa
chr10|7318853|7327916|SFMBT2|-|9|target	caccgaacccctaccaactggtcggggtttgaaacTCTCTTTGATTGCTTAAACACTTCttttttaagcttggcgtaactagatcttgagacaa
chr10|7318853|7327916|SFMBT2|-|13|target	caccgaacccctaccaactggtcggggtttgaaacTACTTCTCTTTGATTGCTTAAACAttttttaagcttggcgtaactagatcttgagacaa
chr10|7318853|7327916|SFMBT2|-|16|target	caccgaacccctaccaactggtcggggtttgaaacGTGTACTTCTCTTTGATTGCTTAAttttttaagcttggcgtaactagatcttgagacaa
chr10|7839009|7844817|ATP5C1|+|3|target	caccgaacccctaccaactggtcggggtttgaaacTGGTGAAGAGCTGCAGCACCAGAGttttttaagcttggcgtaactagatcttgagacaa
chr10|7839009|7844817|ATP5C1|+|8|target	caccgaacccctaccaactggtcggggtttgaaacTCTCCTGGTGAAGAGCTGCAGCACttttttaagcttggcgtaactagatcttgagacaa
chr10|7839009|7844817|ATP5C1|+|11|target	caccgaacccctaccaactggtcggggtttgaaacTAGTCTCCTGGTGAAGAGCTGCAGttttttaagcttggcgtaactagatcttgagacaa
chr10|7839009|7844817|ATP5C1|+|14|target	caccgaacccctaccaactggtcggggtttgaaacCTTTAGTCTCCTGGTGAAGAGCTGttttttaagcttggcgtaactagatcttgagacaa
chr10|7839009|7844817|ATP5C1|+|16|target	caccgaacccctaccaactggtcggggtttgaaacGACTTTAGTCTCCTGGTGAAGAGCttttttaagcttggcgtaactagatcttgagacaa
chr11|120345268|120348235|ARHGEF12|+|2|target	caccgaacccctaccaactggtcggggtttgaaacAAATTCTGGACTCTGCAAACCAGTttttttaagcttggcgtaactagatcttgagacaa
chr11|120345268|120348235|ARHGEF12|+|5|target	caccgaacccctaccaactggtcggggtttgaaacTCCAAATTCTGGACTCTGCAAACCttttttaagcttggcgtaactagatcttgagacaa
chr11|120345268|120348235|ARHGEF12|+|8|target	caccgaacccctaccaactggtcggggtttgaaacAAATCCAAATTCTGGACTCTGCAAttttttaagcttggcgtaactagatcttgagacaa
chr11|120345268|120348235|ARHGEF12|+|12|target	caccgaacccctaccaactggtcggggtttgaaacTGTTAAATCCAAATTCTGGACTCTttttttaagcttggcgtaactagatcttgagacaa
chr11|120345268|120348235|ARHGEF12|+|15|target	caccgaacccctaccaactggtcggggtttgaaacTTTTGTTAAATCCAAATTCTGGACttttttaagcttggcgtaactagatcttgagacaa
chr11|130130750|130131824|ZBTB44|-|4|target	caccgaacccctaccaactggtcggggtttgaaacAAATGTCCTATAGAGGAAGACTGTttttttaagcttggcgtaactagatcttgagacaa
chr11|130130750|130131824|ZBTB44|-|7|target	caccgaacccctaccaactggtcggggtttgaaacCAGAAATGTCCTATAGAGGAAGACttttttaagcttggcgtaactagatcttgagacaa
chr11|130130750|130131824|ZBTB44|-|10|target	caccgaacccctaccaactggtcggggtttgaaacAATCAGAAATGTCCTATAGAGGAAttttttaagcttggcgtaactagatcttgagacaa
chr11|130130750|130131824|ZBTB44|-|12|target	caccgaacccctaccaactggtcggggtttgaaacTAAATCAGAAATGTCCTATAGAGGttttttaagcttggcgtaactagatcttgagacaa
chr11|130130750|130131824|ZBTB44|-|15|target	caccgaacccctaccaactggtcggggtttgaaacAAATAAATCAGAAATGTCCTATAGttttttaagcttggcgtaactagatcttgagacaa
chr11|33307958|33309057|HIPK3|+|3|target	caccgaacccctaccaactggtcggggtttgaaacCCATACCTGTAGTACCGAGATTGTttttttaagcttggcgtaactagatcttgagacaa
chr11|33307958|33309057|HIPK3|+|6|target	caccgaacccctaccaactggtcggggtttgaaacAGGCCATACCTGTAGTACCGAGATttttttaagcttggcgtaactagatcttgagacaa
chr11|33307958|33309057|HIPK3|+|8|target	caccgaacccctaccaactggtcggggtttgaaacTGAGGCCATACCTGTAGTACCGAGttttttaagcttggcgtaactagatcttgagacaa
chr11|33307958|33309057|HIPK3|+|12|target	caccgaacccctaccaactggtcggggtttgaaacCTTGTGAGGCCATACCTGTAGTACttttttaagcttggcgtaactagatcttgagacaa
chr11|33307958|33309057|HIPK3|+|15|target	caccgaacccctaccaactggtcggggtttgaaacAGACTTGTGAGGCCATACCTGTAGttttttaagcttggcgtaactagatcttgagacaa
chr11|46098304|46113774|PHF21A|-|2|target	caccgaacccctaccaactggtcggggtttgaaacGCCCCCTGTTTCTCACTCAAAGCTttttttaagcttggcgtaactagatcttgagacaa
chr11|46098304|46113774|PHF21A|-|6|target	caccgaacccctaccaactggtcggggtttgaaacTCTAGCCCCCTGTTTCTCACTCAAttttttaagcttggcgtaactagatcttgagacaa
chr11|46098304|46113774|PHF21A|-|10|target	caccgaacccctaccaactggtcggggtttgaaacGCTCTCTAGCCCCCTGTTTCTCACttttttaagcttggcgtaactagatcttgagacaa
chr11|46098304|46113774|PHF21A|-|13|target	caccgaacccctaccaactggtcggggtttgaaacTCAGCTCTCTAGCCCCCTGTTTCTttttttaagcttggcgtaactagatcttgagacaa
chr11|46098304|46113774|PHF21A|-|17|target	caccgaacccctaccaactggtcggggtttgaaacTCCTTCAGCTCTCTAGCCCCCTGTttttttaagcttggcgtaactagatcttgagacaa
chr11|73418464|73429763|RAB6A|-|2|target	caccgaacccctaccaactggtcggggtttgaaacCGTACCTGCTTTACATTGTATCCAttttttaagcttggcgtaactagatcttgagacaa
chr11|73418464|73429763|RAB6A|-|6|target	caccgaacccctaccaactggtcggggtttgaaacCAATCGTACCTGCTTTACATTGTAttttttaagcttggcgtaactagatcttgagacaa
chr11|73418464|73429763|RAB6A|-|10|target	caccgaacccctaccaactggtcggggtttgaaacATTGCAATCGTACCTGCTTTACATttttttaagcttggcgtaactagatcttgagacaa
chr11|73418464|73429763|RAB6A|-|13|target	caccgaacccctaccaactggtcggggtttgaaacATAATTGCAATCGTACCTGCTTTAttttttaagcttggcgtaactagatcttgagacaa
chr11|73418464|73429763|RAB6A|-|16|target	caccgaacccctaccaactggtcggggtttgaaacCCCATAATTGCAATCGTACCTGCTttttttaagcttggcgtaactagatcttgagacaa
chr11|85718584|85742653|PICALM|-|3|target	caccgaacccctaccaactggtcggggtttgaaacTTAAGTCTGTGAAAGGTCTGGTATttttttaagcttggcgtaactagatcttgagacaa
chr11|85718584|85742653|PICALM|-|7|target	caccgaacccctaccaactggtcggggtttgaaacTGAATTAAGTCTGTGAAAGGTCTGttttttaagcttggcgtaactagatcttgagacaa
chr11|85718584|85742653|PICALM|-|10|target	caccgaacccctaccaactggtcggggtttgaaacCACTGAATTAAGTCTGTGAAAGGTttttttaagcttggcgtaactagatcttgagacaa
chr11|85718584|85742653|PICALM|-|13|target	caccgaacccctaccaactggtcggggtttgaaacGTGCACTGAATTAAGTCTGTGAAAttttttaagcttggcgtaactagatcttgagacaa
chr11|85718584|85742653|PICALM|-|16|target	caccgaacccctaccaactggtcggggtttgaaacTTTGTGCACTGAATTAAGTCTGTGttttttaagcttggcgtaactagatcttgagacaa
chr12|105321750|105322472|SLC41A2|-|2|target	caccgaacccctaccaactggtcggggtttgaaacTGGATCTGTACTATATCCAGTACCttttttaagcttggcgtaactagatcttgagacaa
chr12|105321750|105322472|SLC41A2|-|5|target	caccgaacccctaccaactggtcggggtttgaaacGACTGGATCTGTACTATATCCAGTttttttaagcttggcgtaactagatcttgagacaa
chr12|105321750|105322472|SLC41A2|-|8|target	caccgaacccctaccaactggtcggggtttgaaacAAGGACTGGATCTGTACTATATCCttttttaagcttggcgtaactagatcttgagacaa
chr12|105321750|105322472|SLC41A2|-|11|target	caccgaacccctaccaactggtcggggtttgaaacCAGAAGGACTGGATCTGTACTATAttttttaagcttggcgtaactagatcttgagacaa
chr12|105321750|105322472|SLC41A2|-|13|target	caccgaacccctaccaactggtcggggtttgaaacCACAGAAGGACTGGATCTGTACTAttttttaagcttggcgtaactagatcttgagacaa
chr12|109046047|109048186|CORO1C|-|2|target	caccgaacccctaccaactggtcggggtttgaaacTTTTTCTGGCAATCTCACATTTGTttttttaagcttggcgtaactagatcttgagacaa
chr12|109046047|109048186|CORO1C|-|5|target	caccgaacccctaccaactggtcggggtttgaaacATATTTTTCTGGCAATCTCACATTttttttaagcttggcgtaactagatcttgagacaa
chr12|109046047|109048186|CORO1C|-|8|target	caccgaacccctaccaactggtcggggtttgaaacTGCATATTTTTCTGGCAATCTCACttttttaagcttggcgtaactagatcttgagacaa
chr12|109046047|109048186|CORO1C|-|10|target	caccgaacccctaccaactggtcggggtttgaaacCCTGCATATTTTTCTGGCAATCTCttttttaagcttggcgtaactagatcttgagacaa
chr12|109046047|109048186|CORO1C|-|16|target	caccgaacccctaccaactggtcggggtttgaaacTTGGTTCCTGCATATTTTTCTGGCttttttaagcttggcgtaactagatcttgagacaa
chr12|111990083|111993723|ATXN2|-|2|target	caccgaacccctaccaactggtcggggtttgaaacGACCTCTCTTTTTGCATAACTGGAttttttaagcttggcgtaactagatcttgagacaa
chr12|111990083|111993723|ATXN2|-|5|target	caccgaacccctaccaactggtcggggtttgaaacTTCGACCTCTCTTTTTGCATAACTttttttaagcttggcgtaactagatcttgagacaa
chr12|111990083|111993723|ATXN2|-|8|target	caccgaacccctaccaactggtcggggtttgaaacTGTTTCGACCTCTCTTTTTGCATAttttttaagcttggcgtaactagatcttgagacaa
chr12|111990083|111993723|ATXN2|-|12|target	caccgaacccctaccaactggtcggggtttgaaacTTACTGTTTCGACCTCTCTTTTTGttttttaagcttggcgtaactagatcttgagacaa
chr12|111990083|111993723|ATXN2|-|15|target	caccgaacccctaccaactggtcggggtttgaaacTTGTTACTGTTTCGACCTCTCTTTttttttaagcttggcgtaactagatcttgagacaa
chr12|12397195|12397589|LRP6|-|2|target	caccgaacccctaccaactggtcggggtttgaaacGGCCGCCACTTGAAGGATCTAAGGttttttaagcttggcgtaactagatcttgagacaa
chr12|12397195|12397589|LRP6|-|5|target	caccgaacccctaccaactggtcggggtttgaaacAGGGGCCGCCACTTGAAGGATCTAttttttaagcttggcgtaactagatcttgagacaa
chr12|12397195|12397589|LRP6|-|8|target	caccgaacccctaccaactggtcggggtttgaaacCAAAGGGGCCGCCACTTGAAGGATttttttaagcttggcgtaactagatcttgagacaa
chr12|12397195|12397589|LRP6|-|11|target	caccgaacccctaccaactggtcggggtttgaaacCAACAAAGGGGCCGCCACTTGAAGttttttaagcttggcgtaactagatcttgagacaa
chr12|12397195|12397589|LRP6|-|14|target	caccgaacccctaccaactggtcggggtttgaaacAAGCAACAAAGGGGCCGCCACTTGttttttaagcttggcgtaactagatcttgagacaa
chr12|23998916|24048958|SOX5|-|6|target	caccgaacccctaccaactggtcggggtttgaaacGAAGACATCCTTCCGGCTCGTTTTttttttaagcttggcgtaactagatcttgagacaa
chr12|23998916|24048958|SOX5|-|8|target	caccgaacccctaccaactggtcggggtttgaaacTGGAAGACATCCTTCCGGCTCGTTttttttaagcttggcgtaactagatcttgagacaa
chr12|23998916|24048958|SOX5|-|10|target	caccgaacccctaccaactggtcggggtttgaaacCTTGGAAGACATCCTTCCGGCTCGttttttaagcttggcgtaactagatcttgagacaa
chr12|23998916|24048958|SOX5|-|11|target	caccgaacccctaccaactggtcggggtttgaaacGCTTGGAAGACATCCTTCCGGCTCttttttaagcttggcgtaactagatcttgagacaa
chr12|23998916|24048958|SOX5|-|13|target	caccgaacccctaccaactggtcggggtttgaaacTCGCTTGGAAGACATCCTTCCGGCttttttaagcttggcgtaactagatcttgagacaa
chr12|70193988|70195501|RAB3IP|+|3|target	caccgaacccctaccaactggtcggggtttgaaacGTCAGCTTTGGTCCTCCGCATTCAttttttaagcttggcgtaactagatcttgagacaa
chr12|70193988|70195501|RAB3IP|+|6|target	caccgaacccctaccaactggtcggggtttgaaacTAAGTCAGCTTTGGTCCTCCGCATttttttaagcttggcgtaactagatcttgagacaa
chr12|70193988|70195501|RAB3IP|+|9|target	caccgaacccctaccaactggtcggggtttgaaacGGATAAGTCAGCTTTGGTCCTCCGttttttaagcttggcgtaactagatcttgagacaa
chr12|70193988|70195501|RAB3IP|+|12|target	caccgaacccctaccaactggtcggggtttgaaacCAAGGATAAGTCAGCTTTGGTCCTttttttaagcttggcgtaactagatcttgagacaa
chr12|70193988|70195501|RAB3IP|+|16|target	caccgaacccctaccaactggtcggggtttgaaacTATACAAGGATAAGTCAGCTTTGGttttttaagcttggcgtaactagatcttgagacaa
chr12|96381970|96384310|HAL|-|2|target	caccgaacccctaccaactggtcggggtttgaaacGGAGGCTCTTTTGGTTTTAAAATAttttttaagcttggcgtaactagatcttgagacaa
chr12|96381970|96384310|HAL|-|5|target	caccgaacccctaccaactggtcggggtttgaaacGCAGGAGGCTCTTTTGGTTTTAAAttttttaagcttggcgtaactagatcttgagacaa
chr12|96381970|96384310|HAL|-|8|target	caccgaacccctaccaactggtcggggtttgaaacCAGGCAGGAGGCTCTTTTGGTTTTttttttaagcttggcgtaactagatcttgagacaa
chr12|96381970|96384310|HAL|-|11|target	caccgaacccctaccaactggtcggggtttgaaacGGGCAGGCAGGAGGCTCTTTTGGTttttttaagcttggcgtaactagatcttgagacaa
chr12|96381970|96384310|HAL|-|13|target	caccgaacccctaccaactggtcggggtttgaaacTAGGGCAGGCAGGAGGCTCTTTTGttttttaagcttggcgtaactagatcttgagacaa
chr13|33091993|33101669|N4BP2L2|-|2|target	caccgaacccctaccaactggtcggggtttgaaacGAATTCTCTGTCTCCCCTGTGGAGttttttaagcttggcgtaactagatcttgagacaa
chr13|33091993|33101669|N4BP2L2|-|6|target	caccgaacccctaccaactggtcggggtttgaaacAGCAGAATTCTCTGTCTCCCCTGTttttttaagcttggcgtaactagatcttgagacaa
chr13|33091993|33101669|N4BP2L2|-|8|target	caccgaacccctaccaactggtcggggtttgaaacCAAGCAGAATTCTCTGTCTCCCCTttttttaagcttggcgtaactagatcttgagacaa
chr13|33091993|33101669|N4BP2L2|-|10|target	caccgaacccctaccaactggtcggggtttgaaacACCAAGCAGAATTCTCTGTCTCCCttttttaagcttggcgtaactagatcttgagacaa
chr13|33091993|33101669|N4BP2L2|-|12|target	caccgaacccctaccaactggtcggggtttgaaacTGACCAAGCAGAATTCTCTGTCTCttttttaagcttggcgtaactagatcttgagacaa
chr14|102506572|102507010|DYNC1H1|+|2|target	caccgaacccctaccaactggtcggggtttgaaacGCTCCTTGCAGGTGTTTCTTCACTttttttaagcttggcgtaactagatcttgagacaa
chr14|102506572|102507010|DYNC1H1|+|6|target	caccgaacccctaccaactggtcggggtttgaaacGTGGGCTCCTTGCAGGTGTTTCTTttttttaagcttggcgtaactagatcttgagacaa
chr14|102506572|102507010|DYNC1H1|+|12|target	caccgaacccctaccaactggtcggggtttgaaacTCGTAGGTGGGCTCCTTGCAGGTGttttttaagcttggcgtaactagatcttgagacaa
chr14|102506572|102507010|DYNC1H1|+|16|target	caccgaacccctaccaactggtcggggtttgaaacTGCATCGTAGGTGGGCTCCTTGCAttttttaagcttggcgtaactagatcttgagacaa
chr14|23378691|23380612|RBM23|-|3|target	caccgaacccctaccaactggtcggggtttgaaacTCAGATTTGCTTGTCTCCCCGATGttttttaagcttggcgtaactagatcttgagacaa
chr14|23378691|23380612|RBM23|-|5|target	caccgaacccctaccaactggtcggggtttgaaacTGTCAGATTTGCTTGTCTCCCCGAttttttaagcttggcgtaactagatcttgagacaa
chr14|23378691|23380612|RBM23|-|8|target	caccgaacccctaccaactggtcggggtttgaaacTCCTGTCAGATTTGCTTGTCTCCCttttttaagcttggcgtaactagatcttgagacaa
chr14|23378691|23380612|RBM23|-|11|target	caccgaacccctaccaactggtcggggtttgaaacCCATCCTGTCAGATTTGCTTGTCTttttttaagcttggcgtaactagatcttgagacaa
chr14|23378691|23380612|RBM23|-|14|target	caccgaacccctaccaactggtcggggtttgaaacATGCCATCCTGTCAGATTTGCTTGttttttaagcttggcgtaactagatcttgagacaa
chr14|32559707|32563592|ARHGAP5|+|7|target	caccgaacccctaccaactggtcggggtttgaaacGATCATCTTCCTTTTTATCTTCTTttttttaagcttggcgtaactagatcttgagacaa
chr14|32559707|32563592|ARHGAP5|+|11|target	caccgaacccctaccaactggtcggggtttgaaacTAGGGATCATCTTCCTTTTTATCTttttttaagcttggcgtaactagatcttgagacaa
chr14|32559707|32586493|ARHGAP5|+|3|target	caccgaacccctaccaactggtcggggtttgaaacATCTTCCTGTATCTTCAATAAATTttttttaagcttggcgtaactagatcttgagacaa
chr14|32559707|32586493|ARHGAP5|+|5|target	caccgaacccctaccaactggtcggggtttgaaacTCATCTTCCTGTATCTTCAATAAAttttttaagcttggcgtaactagatcttgagacaa
chr14|32559707|32586493|ARHGAP5|+|7|target	caccgaacccctaccaactggtcggggtttgaaacGATCATCTTCCTGTATCTTCAATAttttttaagcttggcgtaactagatcttgagacaa
chr14|32559707|32586493|ARHGAP5|+|9|target	caccgaacccctaccaactggtcggggtttgaaacGGGATCATCTTCCTGTATCTTCAAttttttaagcttggcgtaactagatcttgagacaa
chr14|32559707|32586493|ARHGAP5|+|11|target	caccgaacccctaccaactggtcggggtttgaaacTAGGGATCATCTTCCTGTATCTTCttttttaagcttggcgtaactagatcttgagacaa
chr14|39648294|39648666|PNN|+|2|target	caccgaacccctaccaactggtcggggtttgaaacTTTTGCGTTCATTTTTCTCTGTGAttttttaagcttggcgtaactagatcttgagacaa
chr14|39648294|39648666|PNN|+|5|target	caccgaacccctaccaactggtcggggtttgaaacCGCTTTTGCGTTCATTTTTCTCTGttttttaagcttggcgtaactagatcttgagacaa
chr14|39648294|39648666|PNN|+|8|target	caccgaacccctaccaactggtcggggtttgaaacCGCCGCTTTTGCGTTCATTTTTCTttttttaagcttggcgtaactagatcttgagacaa
chr14|39648294|39648666|PNN|+|12|target	caccgaacccctaccaactggtcggggtttgaaacCTGGCGCCGCTTTTGCGTTCATTTttttttaagcttggcgtaactagatcttgagacaa
chr14|39648294|39648666|PNN|+|15|target	caccgaacccctaccaactggtcggggtttgaaacTTCCTGGCGCCGCTTTTGCGTTCAttttttaagcttggcgtaactagatcttgagacaa
chr14|99924615|99932150|SETD3|-|1|target	caccgaacccctaccaactggtcggggtttgaaacCTGACTGGATGACTTTATAGAAGTttttttaagcttggcgtaactagatcttgagacaa
chr14|99924615|99932150|SETD3|-|4|target	caccgaacccctaccaactggtcggggtttgaaacTTTCTGACTGGATGACTTTATAGAttttttaagcttggcgtaactagatcttgagacaa
chr14|99924615|99932150|SETD3|-|7|target	caccgaacccctaccaactggtcggggtttgaaacATTTTTCTGACTGGATGACTTTATttttttaagcttggcgtaactagatcttgagacaa
chr14|99924615|99932150|SETD3|-|11|target	caccgaacccctaccaactggtcggggtttgaaacACCCATTTTTCTGACTGGATGACTttttttaagcttggcgtaactagatcttgagacaa
chr14|99924615|99932150|SETD3|-|15|target	caccgaacccctaccaactggtcggggtttgaaacTCTTACCCATTTTTCTGACTGGATttttttaagcttggcgtaactagatcttgagacaa
chr15|25650607|25657118|UBE3A|-|3|target	caccgaacccctaccaactggtcggggtttgaaacTTTAACATTCGGCTAGCTTCAATGttttttaagcttggcgtaactagatcttgagacaa
chr15|25650607|25657118|UBE3A|-|6|target	caccgaacccctaccaactggtcggggtttgaaacATTTTTAACATTCGGCTAGCTTCAttttttaagcttggcgtaactagatcttgagacaa
chr15|25650607|25657118|UBE3A|-|9|target	caccgaacccctaccaactggtcggggtttgaaacCAGATTTTTAACATTCGGCTAGCTttttttaagcttggcgtaactagatcttgagacaa
chr15|25650607|25657118|UBE3A|-|13|target	caccgaacccctaccaactggtcggggtttgaaacCTTACAGATTTTTAACATTCGGCTttttttaagcttggcgtaactagatcttgagacaa
chr15|25650607|25657118|UBE3A|-|15|target	caccgaacccctaccaactggtcggggtttgaaacCTCTTACAGATTTTTAACATTCGGttttttaagcttggcgtaactagatcttgagacaa
chr15|57743697|57754090|CGNL1|+|2|target	caccgaacccctaccaactggtcggggtttgaaacCAAGCCTTGGTTGCTTCTTCCACAttttttaagcttggcgtaactagatcttgagacaa
chr15|57743697|57754090|CGNL1|+|5|target	caccgaacccctaccaactggtcggggtttgaaacTTACAAGCCTTGGTTGCTTCTTCCttttttaagcttggcgtaactagatcttgagacaa
chr15|57743697|57754090|CGNL1|+|8|target	caccgaacccctaccaactggtcggggtttgaaacGAATTACAAGCCTTGGTTGCTTCTttttttaagcttggcgtaactagatcttgagacaa
chr15|57743697|57754090|CGNL1|+|12|target	caccgaacccctaccaactggtcggggtttgaaacTGTGGAATTACAAGCCTTGGTTGCttttttaagcttggcgtaactagatcttgagacaa
chr15|57743697|57754090|CGNL1|+|15|target	caccgaacccctaccaactggtcggggtttgaaacAGATGTGGAATTACAAGCCTTGGTttttttaagcttggcgtaactagatcttgagacaa
chr15|59204761|59209198|SLTM|-|3|target	caccgaacccctaccaactggtcggggtttgaaacTTTTACTTGGGCTGTTAGAAAGGTttttttaagcttggcgtaactagatcttgagacaa
chr15|59204761|59209198|SLTM|-|6|target	caccgaacccctaccaactggtcggggtttgaaacGTTTTTTACTTGGGCTGTTAGAAAttttttaagcttggcgtaactagatcttgagacaa
chr15|59204761|59209198|SLTM|-|9|target	caccgaacccctaccaactggtcggggtttgaaacCATGTTTTTTACTTGGGCTGTTAGttttttaagcttggcgtaactagatcttgagacaa
chr15|59204761|59209198|SLTM|-|13|target	caccgaacccctaccaactggtcggggtttgaaacGCTTCATGTTTTTTACTTGGGCTGttttttaagcttggcgtaactagatcttgagacaa
chr15|59204761|59209198|SLTM|-|16|target	caccgaacccctaccaactggtcggggtttgaaacTCTGCTTCATGTTTTTTACTTGGGttttttaagcttggcgtaactagatcttgagacaa
chr15|62299506|62306191|VPS13C|-|2|target	caccgaacccctaccaactggtcggggtttgaaacGCAGTCTGAATTTCTTTCTGTATTttttttaagcttggcgtaactagatcttgagacaa
chr15|62299506|62306191|VPS13C|-|5|target	caccgaacccctaccaactggtcggggtttgaaacTTTGCAGTCTGAATTTCTTTCTGTttttttaagcttggcgtaactagatcttgagacaa
chr15|62299506|62306191|VPS13C|-|8|target	caccgaacccctaccaactggtcggggtttgaaacTCATTTGCAGTCTGAATTTCTTTCttttttaagcttggcgtaactagatcttgagacaa
chr15|62299506|62306191|VPS13C|-|12|target	caccgaacccctaccaactggtcggggtttgaaacGTGTTCATTTGCAGTCTGAATTTCttttttaagcttggcgtaactagatcttgagacaa
chr15|62299506|62306191|VPS13C|-|15|target	caccgaacccctaccaactggtcggggtttgaaacCCAGTGTTCATTTGCAGTCTGAATttttttaagcttggcgtaactagatcttgagacaa
chr15|80412669|80415142|ZFAND6|+|3|target	caccgaacccctaccaactggtcggggtttgaaacGCACACCCTGCACATCTTCTGTTTttttttaagcttggcgtaactagatcttgagacaa
chr15|80412669|80415142|ZFAND6|+|6|target	caccgaacccctaccaactggtcggggtttgaaacGTTGCACACCCTGCACATCTTCTGttttttaagcttggcgtaactagatcttgagacaa
chr15|80412669|80415142|ZFAND6|+|9|target	caccgaacccctaccaactggtcggggtttgaaacTCAGTTGCACACCCTGCACATCTTttttttaagcttggcgtaactagatcttgagacaa
chr15|80412669|80415142|ZFAND6|+|12|target	caccgaacccctaccaactggtcggggtttgaaacTCCTCAGTTGCACACCCTGCACATttttttaagcttggcgtaactagatcttgagacaa
chr15|80412669|80415142|ZFAND6|+|15|target	caccgaacccctaccaactggtcggggtttgaaacTGTTCCTCAGTTGCACACCCTGCAttttttaagcttggcgtaactagatcttgagacaa
chr15|89656955|89659752|ABHD2|+|2|target	caccgaacccctaccaactggtcggggtttgaaacAAAAGTCTTTGGTCAGAAGAGGACttttttaagcttggcgtaactagatcttgagacaa
chr15|89656955|89659752|ABHD2|+|5|target	caccgaacccctaccaactggtcggggtttgaaacCCTAAAAGTCTTTGGTCAGAAGAGttttttaagcttggcgtaactagatcttgagacaa
chr15|89656955|89659752|ABHD2|+|8|target	caccgaacccctaccaactggtcggggtttgaaacAAACCTAAAAGTCTTTGGTCAGAAttttttaagcttggcgtaactagatcttgagacaa
chr15|89656955|89659752|ABHD2|+|12|target	caccgaacccctaccaactggtcggggtttgaaacAAACAAACCTAAAAGTCTTTGGTCttttttaagcttggcgtaactagatcttgagacaa
chr15|89656955|89659752|ABHD2|+|15|target	caccgaacccctaccaactggtcggggtttgaaacTTCAAACAAACCTAAAAGTCTTTGttttttaagcttggcgtaactagatcttgagacaa
chr16|47531309|47549512|PHKB|+|4|target	caccgaacccctaccaactggtcggggtttgaaacACTGAGCCTCATCAGTGTTGTAGAttttttaagcttggcgtaactagatcttgagacaa
chr16|47531309|47549512|PHKB|+|7|target	caccgaacccctaccaactggtcggggtttgaaacTAAACTGAGCCTCATCAGTGTTGTttttttaagcttggcgtaactagatcttgagacaa
chr16|47531309|47549512|PHKB|+|9|target	caccgaacccctaccaactggtcggggtttgaaacCATAAACTGAGCCTCATCAGTGTTttttttaagcttggcgtaactagatcttgagacaa
chr16|47531309|47549512|PHKB|+|11|target	caccgaacccctaccaactggtcggggtttgaaacTTCATAAACTGAGCCTCATCAGTGttttttaagcttggcgtaactagatcttgagacaa
chr16|47531309|47549512|PHKB|+|13|target	caccgaacccctaccaactggtcggggtttgaaacGGTTCATAAACTGAGCCTCATCAGttttttaagcttggcgtaactagatcttgagacaa
chr16|68155889|68160513|NFATC3|+|5|target	caccgaacccctaccaactggtcggggtttgaaacCTCAAGATCTTCACAACAGGATGTttttttaagcttggcgtaactagatcttgagacaa
chr16|68155889|68160513|NFATC3|+|7|target	caccgaacccctaccaactggtcggggtttgaaacGGCTCAAGATCTTCACAACAGGATttttttaagcttggcgtaactagatcttgagacaa
chr16|68155889|68160513|NFATC3|+|9|target	caccgaacccctaccaactggtcggggtttgaaacCTGGCTCAAGATCTTCACAACAGGttttttaagcttggcgtaactagatcttgagacaa
chr16|68155889|68160513|NFATC3|+|12|target	caccgaacccctaccaactggtcggggtttgaaacCATCTGGCTCAAGATCTTCACAACttttttaagcttggcgtaactagatcttgagacaa
chr16|68155889|68160513|NFATC3|+|14|target	caccgaacccctaccaactggtcggggtttgaaacATCATCTGGCTCAAGATCTTCACAttttttaagcttggcgtaactagatcttgagacaa
chr17|45695715|45696530|NPEPPS|+|3|target	caccgaacccctaccaactggtcggggtttgaaacATGAAGCTTTATTAGTCTGGATATttttttaagcttggcgtaactagatcttgagacaa
chr17|45695715|45696530|NPEPPS|+|6|target	caccgaacccctaccaactggtcggggtttgaaacTTTATGAAGCTTTATTAGTCTGGAttttttaagcttggcgtaactagatcttgagacaa
chr17|45695715|45696530|NPEPPS|+|9|target	caccgaacccctaccaactggtcggggtttgaaacTTGTTTATGAAGCTTTATTAGTCTttttttaagcttggcgtaactagatcttgagacaa
chr17|45695715|45696530|NPEPPS|+|11|target	caccgaacccctaccaactggtcggggtttgaaacGCTTGTTTATGAAGCTTTATTAGTttttttaagcttggcgtaactagatcttgagacaa
chr17|45695715|45696530|NPEPPS|+|14|target	caccgaacccctaccaactggtcggggtttgaaacTCTGCTTGTTTATGAAGCTTTATTttttttaagcttggcgtaactagatcttgagacaa
chr17|57430575|57430887|YPEL2|+|2|target	caccgaacccctaccaactggtcggggtttgaaacGCAGCCTTGGAAATTAGTTCATCAttttttaagcttggcgtaactagatcttgagacaa
chr17|57430575|57430887|YPEL2|+|6|target	caccgaacccctaccaactggtcggggtttgaaacCTCAGCAGCCTTGGAAATTAGTTCttttttaagcttggcgtaactagatcttgagacaa
chr17|57430575|57430887|YPEL2|+|9|target	caccgaacccctaccaactggtcggggtttgaaacGTTCTCAGCAGCCTTGGAAATTAGttttttaagcttggcgtaactagatcttgagacaa
chr17|57430575|57430887|YPEL2|+|13|target	caccgaacccctaccaactggtcggggtttgaaacGCTAGTTCTCAGCAGCCTTGGAAAttttttaagcttggcgtaactagatcttgagacaa
chr17|57430575|57430887|YPEL2|+|16|target	caccgaacccctaccaactggtcggggtttgaaacAGGGCTAGTTCTCAGCAGCCTTGGttttttaagcttggcgtaactagatcttgagacaa
chr18|12999419|13019205|CEP192|+|2|target	caccgaacccctaccaactggtcggggtttgaaacTCTCAACTGTTAAGATCTGGAACAttttttaagcttggcgtaactagatcttgagacaa
chr18|12999419|13019205|CEP192|+|6|target	caccgaacccctaccaactggtcggggtttgaaacTCCATCTCAACTGTTAAGATCTGGttttttaagcttggcgtaactagatcttgagacaa
chr18|12999419|13019205|CEP192|+|10|target	caccgaacccctaccaactggtcggggtttgaaacATCTTCCATCTCAACTGTTAAGATttttttaagcttggcgtaactagatcttgagacaa
chr18|12999419|13019205|CEP192|+|13|target	caccgaacccctaccaactggtcggggtttgaaacAAAATCTTCCATCTCAACTGTTAAttttttaagcttggcgtaactagatcttgagacaa
chr18|12999419|13019205|CEP192|+|17|target	caccgaacccctaccaactggtcggggtttgaaacCTCGAAAATCTTCCATCTCAACTGttttttaagcttggcgtaactagatcttgagacaa
chr18|21644103|21649235|TTC39C|+|2|target	caccgaacccctaccaactggtcggggtttgaaacGATTTCTGACAATTCTTGTTTTACttttttaagcttggcgtaactagatcttgagacaa
chr18|21644103|21649235|TTC39C|+|5|target	caccgaacccctaccaactggtcggggtttgaaacTATGATTTCTGACAATTCTTGTTTttttttaagcttggcgtaactagatcttgagacaa
chr18|21644103|21649235|TTC39C|+|8|target	caccgaacccctaccaactggtcggggtttgaaacGGCTATGATTTCTGACAATTCTTGttttttaagcttggcgtaactagatcttgagacaa
chr18|21644103|21649235|TTC39C|+|12|target	caccgaacccctaccaactggtcggggtttgaaacAGTGGGCTATGATTTCTGACAATTttttttaagcttggcgtaactagatcttgagacaa
chr18|21644103|21649235|TTC39C|+|15|target	caccgaacccctaccaactggtcggggtttgaaacATTAGTGGGCTATGATTTCTGACAttttttaagcttggcgtaactagatcttgagacaa
chr18|9182379|9221997|ANKRD12|+|5|target	caccgaacccctaccaactggtcggggtttgaaacTCCTGGATCTGTGTAACTTTCATCttttttaagcttggcgtaactagatcttgagacaa
chr18|9182379|9221997|ANKRD12|+|8|target	caccgaacccctaccaactggtcggggtttgaaacTCATCCTGGATCTGTGTAACTTTCttttttaagcttggcgtaactagatcttgagacaa
chr18|9182379|9221997|ANKRD12|+|10|target	caccgaacccctaccaactggtcggggtttgaaacTCTCATCCTGGATCTGTGTAACTTttttttaagcttggcgtaactagatcttgagacaa
chr18|9182379|9221997|ANKRD12|+|12|target	caccgaacccctaccaactggtcggggtttgaaacCTTCTCATCCTGGATCTGTGTAACttttttaagcttggcgtaactagatcttgagacaa
chr18|9182379|9221997|ANKRD12|+|14|target	caccgaacccctaccaactggtcggggtttgaaacGTCTTCTCATCCTGGATCTGTGTAttttttaagcttggcgtaactagatcttgagacaa
chr19|10183599|10184111|C3P1|+|3|target	caccgaacccctaccaactggtcggggtttgaaacACTGTCTCAGATTTGATTCTCCACttttttaagcttggcgtaactagatcttgagacaa
chr19|10183599|10184111|C3P1|+|6|target	caccgaacccctaccaactggtcggggtttgaaacGGCACTGTCTCAGATTTGATTCTCttttttaagcttggcgtaactagatcttgagacaa
chr19|10183599|10184111|C3P1|+|9|target	caccgaacccctaccaactggtcggggtttgaaacATGGGCACTGTCTCAGATTTGATTttttttaagcttggcgtaactagatcttgagacaa
chr19|10183599|10184111|C3P1|+|12|target	caccgaacccctaccaactggtcggggtttgaaacGGGATGGGCACTGTCTCAGATTTGttttttaagcttggcgtaactagatcttgagacaa
chr19|10183599|10184111|C3P1|+|16|target	caccgaacccctaccaactggtcggggtttgaaacTGCAGGGATGGGCACTGTCTCAGAttttttaagcttggcgtaactagatcttgagacaa
chr19|30476129|30477324|URI1|+|2|target	caccgaacccctaccaactggtcggggtttgaaacTCTTCGTTCTTTCCGGTGCTCAACttttttaagcttggcgtaactagatcttgagacaa
chr19|30476129|30477324|URI1|+|5|target	caccgaacccctaccaactggtcggggtttgaaacCCTTCTTCGTTCTTTCCGGTGCTCttttttaagcttggcgtaactagatcttgagacaa
chr19|30476129|30477324|URI1|+|8|target	caccgaacccctaccaactggtcggggtttgaaacCTACCTTCTTCGTTCTTTCCGGTGttttttaagcttggcgtaactagatcttgagacaa
chr19|30476129|30477324|URI1|+|11|target	caccgaacccctaccaactggtcggggtttgaaacTATCTACCTTCTTCGTTCTTTCCGttttttaagcttggcgtaactagatcttgagacaa
chr19|30476129|30477324|URI1|+|14|target	caccgaacccctaccaactggtcggggtttgaaacCATTATCTACCTTCTTCGTTCTTTttttttaagcttggcgtaactagatcttgagacaa
chr19|34921480|34925873|UBA2|+|2|target	caccgaacccctaccaactggtcggggtttgaaacTCAATCTTTTTGATAGTAGTTACTttttttaagcttggcgtaactagatcttgagacaa
chr19|34921480|34925873|UBA2|+|5|target	caccgaacccctaccaactggtcggggtttgaaacAGATCAATCTTTTTGATAGTAGTTttttttaagcttggcgtaactagatcttgagacaa
chr19|34921480|34925873|UBA2|+|8|target	caccgaacccctaccaactggtcggggtttgaaacTCCAGATCAATCTTTTTGATAGTAttttttaagcttggcgtaactagatcttgagacaa
chr19|34921480|34925873|UBA2|+|11|target	caccgaacccctaccaactggtcggggtttgaaacGTATCCAGATCAATCTTTTTGATAttttttaagcttggcgtaactagatcttgagacaa
chr19|34921480|34925873|UBA2|+|14|target	caccgaacccctaccaactggtcggggtttgaaacATAGTATCCAGATCAATCTTTTTGttttttaagcttggcgtaactagatcttgagacaa
chr19|5604593|5604947|SAFB2|-|2|target	caccgaacccctaccaactggtcggggtttgaaacACAACTTTTCAATTTTGATCTCCAttttttaagcttggcgtaactagatcttgagacaa
chr19|5604593|5604947|SAFB2|-|5|target	caccgaacccctaccaactggtcggggtttgaaacCCGACAACTTTTCAATTTTGATCTttttttaagcttggcgtaactagatcttgagacaa
chr19|5604593|5604947|SAFB2|-|8|target	caccgaacccctaccaactggtcggggtttgaaacGCCCCGACAACTTTTCAATTTTGAttttttaagcttggcgtaactagatcttgagacaa
chr19|5604593|5604947|SAFB2|-|12|target	caccgaacccctaccaactggtcggggtttgaaacTTTGGCCCCGACAACTTTTCAATTttttttaagcttggcgtaactagatcttgagacaa
chr19|5604593|5604947|SAFB2|-|15|target	caccgaacccctaccaactggtcggggtttgaaacCACTTTGGCCCCGACAACTTTTCAttttttaagcttggcgtaactagatcttgagacaa
chr19|6702137|6702590|C3|-|3|target	caccgaacccctaccaactggtcggggtttgaaacGGTTACCTTTCTTGTCCGACATGCttttttaagcttggcgtaactagatcttgagacaa
chr19|6702137|6702590|C3|-|6|target	caccgaacccctaccaactggtcggggtttgaaacCCAGGTTACCTTTCTTGTCCGACAttttttaagcttggcgtaactagatcttgagacaa
chr19|6702137|6702590|C3|-|9|target	caccgaacccctaccaactggtcggggtttgaaacCATCCAGGTTACCTTTCTTGTCCGttttttaagcttggcgtaactagatcttgagacaa
chr19|6702137|6702590|C3|-|12|target	caccgaacccctaccaactggtcggggtttgaaacCCTCATCCAGGTTACCTTTCTTGTttttttaagcttggcgtaactagatcttgagacaa
chr19|6702137|6702590|C3|-|15|target	caccgaacccctaccaactggtcggggtttgaaacTGTCCTCATCCAGGTTACCTTTCTttttttaagcttggcgtaactagatcttgagacaa
chr2|191523883|191537878|NAB1|+|2|target	caccgaacccctaccaactggtcggggtttgaaacTTAACCTCCACTTTAATTCTCTTTttttttaagcttggcgtaactagatcttgagacaa
chr2|191523883|191537878|NAB1|+|4|target	caccgaacccctaccaactggtcggggtttgaaacGTTTAACCTCCACTTTAATTCTCTttttttaagcttggcgtaactagatcttgagacaa
chr2|191523883|191537878|NAB1|+|6|target	caccgaacccctaccaactggtcggggtttgaaacGGGTTTAACCTCCACTTTAATTCTttttttaagcttggcgtaactagatcttgagacaa
chr2|191523883|191537878|NAB1|+|9|target	caccgaacccctaccaactggtcggggtttgaaacGATGGGTTTAACCTCCACTTTAATttttttaagcttggcgtaactagatcttgagacaa
chr2|191523883|191537878|NAB1|+|11|target	caccgaacccctaccaactggtcggggtttgaaacTGGATGGGTTTAACCTCCACTTTAttttttaagcttggcgtaactagatcttgagacaa
chr2|207144263|207162097|ZDBF2|+|3|target	caccgaacccctaccaactggtcggggtttgaaacAAGTATCTGCTCTCTTGACAATGAttttttaagcttggcgtaactagatcttgagacaa
chr2|207144263|207162097|ZDBF2|+|5|target	caccgaacccctaccaactggtcggggtttgaaacGCAAGTATCTGCTCTCTTGACAATttttttaagcttggcgtaactagatcttgagacaa
chr2|207144263|207162097|ZDBF2|+|8|target	caccgaacccctaccaactggtcggggtttgaaacCTGGCAAGTATCTGCTCTCTTGACttttttaagcttggcgtaactagatcttgagacaa
chr2|207144263|207162097|ZDBF2|+|11|target	caccgaacccctaccaactggtcggggtttgaaacGTTCTGGCAAGTATCTGCTCTCTTttttttaagcttggcgtaactagatcttgagacaa
chr2|207144263|207162097|ZDBF2|+|14|target	caccgaacccctaccaactggtcggggtttgaaacTTAGTTCTGGCAAGTATCTGCTCTttttttaagcttggcgtaactagatcttgagacaa
chr2|211018218|211019335|KANSL1L|-|2|target	caccgaacccctaccaactggtcggggtttgaaacGAAACACTGCCACATTTTTTCTAAttttttaagcttggcgtaactagatcttgagacaa
chr2|211018218|211019335|KANSL1L|-|8|target	caccgaacccctaccaactggtcggggtttgaaacGTATTGGAAACACTGCCACATTTTttttttaagcttggcgtaactagatcttgagacaa
chr2|211018218|211019335|KANSL1L|-|10|target	caccgaacccctaccaactggtcggggtttgaaacAAGTATTGGAAACACTGCCACATTttttttaagcttggcgtaactagatcttgagacaa
chr2|211018218|211019335|KANSL1L|-|13|target	caccgaacccctaccaactggtcggggtttgaaacGATAAGTATTGGAAACACTGCCACttttttaagcttggcgtaactagatcttgagacaa
chr2|211018218|211019335|KANSL1L|-|16|target	caccgaacccctaccaactggtcggggtttgaaacGTAGATAAGTATTGGAAACACTGCttttttaagcttggcgtaactagatcttgagacaa
chr2|40655612|40657444|SLC8A1|-|2|target	caccgaacccctaccaactggtcggggtttgaaacACCTAACAATTTCATCATTCTGGAttttttaagcttggcgtaactagatcttgagacaa
chr2|40655612|40657444|SLC8A1|-|6|target	caccgaacccctaccaactggtcggggtttgaaacCACAACCTAACAATTTCATCATTCttttttaagcttggcgtaactagatcttgagacaa
chr2|40655612|40657444|SLC8A1|-|10|target	caccgaacccctaccaactggtcggggtttgaaacCTGTCACAACCTAACAATTTCATCttttttaagcttggcgtaactagatcttgagacaa
chr2|40655612|40657444|SLC8A1|-|13|target	caccgaacccctaccaactggtcggggtttgaaacCAACTGTCACAACCTAACAATTTCttttttaagcttggcgtaactagatcttgagacaa
chr2|40655612|40657444|SLC8A1|-|17|target	caccgaacccctaccaactggtcggggtttgaaacCTTCCAACTGTCACAACCTAACAAttttttaagcttggcgtaactagatcttgagacaa
chr2|58449076|58459247|FANCL|-|2|target	caccgaacccctaccaactggtcggggtttgaaacCTTCCTTATCCCAACCAAGAGTTCttttttaagcttggcgtaactagatcttgagacaa
chr2|58449076|58459247|FANCL|-|6|target	caccgaacccctaccaactggtcggggtttgaaacGTCTCTTCCTTATCCCAACCAAGAttttttaagcttggcgtaactagatcttgagacaa
chr2|58449076|58459247|FANCL|-|9|target	caccgaacccctaccaactggtcggggtttgaaacGAAGTCTCTTCCTTATCCCAACCAttttttaagcttggcgtaactagatcttgagacaa
chr2|58449076|58459247|FANCL|-|13|target	caccgaacccctaccaactggtcggggtttgaaacGGTGGAAGTCTCTTCCTTATCCCAttttttaagcttggcgtaactagatcttgagacaa
chr2|58449076|58459247|FANCL|-|16|target	caccgaacccctaccaactggtcggggtttgaaacTAAGGTGGAAGTCTCTTCCTTATCttttttaagcttggcgtaactagatcttgagacaa
chr2|61749745|61753656|XPO1|-|3|target	caccgaacccctaccaactggtcggggtttgaaacTCTTTGCTTCGCACTGGTTCCTTGttttttaagcttggcgtaactagatcttgagacaa
chr2|61749745|61753656|XPO1|-|6|target	caccgaacccctaccaactggtcggggtttgaaacCATTCTTTGCTTCGCACTGGTTCCttttttaagcttggcgtaactagatcttgagacaa
chr2|61749745|61753656|XPO1|-|9|target	caccgaacccctaccaactggtcggggtttgaaacAGCCATTCTTTGCTTCGCACTGGTttttttaagcttggcgtaactagatcttgagacaa
chr2|61749745|61753656|XPO1|-|11|target	caccgaacccctaccaactggtcggggtttgaaacTGAGCCATTCTTTGCTTCGCACTGttttttaagcttggcgtaactagatcttgagacaa
chr2|61749745|61753656|XPO1|-|14|target	caccgaacccctaccaactggtcggggtttgaaacTCTTGAGCCATTCTTTGCTTCGCAttttttaagcttggcgtaactagatcttgagacaa
chr2|61749745|61761038|XPO1|-|3|target	caccgaacccctaccaactggtcggggtttgaaacAGATTACTTCGCACTGGTTCCTTGttttttaagcttggcgtaactagatcttgagacaa
chr2|61749745|61761038|XPO1|-|7|target	caccgaacccctaccaactggtcggggtttgaaacGCATAGATTACTTCGCACTGGTTCttttttaagcttggcgtaactagatcttgagacaa
chr2|61749745|61761038|XPO1|-|10|target	caccgaacccctaccaactggtcggggtttgaaacCTGGCATAGATTACTTCGCACTGGttttttaagcttggcgtaactagatcttgagacaa
chr2|61749745|61761038|XPO1|-|13|target	caccgaacccctaccaactggtcggggtttgaaacTTGCTGGCATAGATTACTTCGCACttttttaagcttggcgtaactagatcttgagacaa
chr2|61749745|61761038|XPO1|-|16|target	caccgaacccctaccaactggtcggggtttgaaacTAATTGCTGGCATAGATTACTTCGttttttaagcttggcgtaactagatcttgagacaa
chr2|64083439|64085070|UGP2|+|3|target	caccgaacccctaccaactggtcggggtttgaaacTAAGATCGAATCTTCAGGGGGTCTttttttaagcttggcgtaactagatcttgagacaa
chr2|64083439|64085070|UGP2|+|6|target	caccgaacccctaccaactggtcggggtttgaaacTGCTAAGATCGAATCTTCAGGGGGttttttaagcttggcgtaactagatcttgagacaa
chr2|64083439|64085070|UGP2|+|9|target	caccgaacccctaccaactggtcggggtttgaaacCTTTGCTAAGATCGAATCTTCAGGttttttaagcttggcgtaactagatcttgagacaa
chr2|64083439|64085070|UGP2|+|12|target	caccgaacccctaccaactggtcggggtttgaaacTTGCTTTGCTAAGATCGAATCTTCttttttaagcttggcgtaactagatcttgagacaa
chr2|72945231|72960247|EXOC6B|-|2|target	caccgaacccctaccaactggtcggggtttgaaacTGATTTTGCTTCATGGCAGTCTCTttttttaagcttggcgtaactagatcttgagacaa
chr2|72945231|72960247|EXOC6B|-|5|target	caccgaacccctaccaactggtcggggtttgaaacACTTGATTTTGCTTCATGGCAGTCttttttaagcttggcgtaactagatcttgagacaa
chr2|72945231|72960247|EXOC6B|-|8|target	caccgaacccctaccaactggtcggggtttgaaacGTCACTTGATTTTGCTTCATGGCAttttttaagcttggcgtaactagatcttgagacaa
chr2|72945231|72960247|EXOC6B|-|10|target	caccgaacccctaccaactggtcggggtttgaaacCCGTCACTTGATTTTGCTTCATGGttttttaagcttggcgtaactagatcttgagacaa
chr2|99786012|99787892|MITD1|-|3|target	caccgaacccctaccaactggtcggggtttgaaacATACAGCTGTGGTTTCTTAAAATAttttttaagcttggcgtaactagatcttgagacaa
chr2|99786012|99787892|MITD1|-|5|target	caccgaacccctaccaactggtcggggtttgaaacTTATACAGCTGTGGTTTCTTAAAAttttttaagcttggcgtaactagatcttgagacaa
chr2|99786012|99787892|MITD1|-|8|target	caccgaacccctaccaactggtcggggtttgaaacAAGTTATACAGCTGTGGTTTCTTAttttttaagcttggcgtaactagatcttgagacaa
chr2|99786012|99787892|MITD1|-|11|target	caccgaacccctaccaactggtcggggtttgaaacAGAAAGTTATACAGCTGTGGTTTCttttttaagcttggcgtaactagatcttgagacaa
chr2|99786012|99787892|MITD1|-|14|target	caccgaacccctaccaactggtcggggtttgaaacCGAAGAAAGTTATACAGCTGTGGTttttttaagcttggcgtaactagatcttgagacaa
chr20|30954186|30956926|ASXL1|+|5|target	caccgaacccctaccaactggtcggggtttgaaacTCTAATACCTTGAGCGTGAAAAGGttttttaagcttggcgtaactagatcttgagacaa
chr20|30954186|30956926|ASXL1|+|8|target	caccgaacccctaccaactggtcggggtttgaaacTTTTCTAATACCTTGAGCGTGAAAttttttaagcttggcgtaactagatcttgagacaa
chr20|30954186|30956926|ASXL1|+|11|target	caccgaacccctaccaactggtcggggtttgaaacTAGTTTTCTAATACCTTGAGCGTGttttttaagcttggcgtaactagatcttgagacaa
chr20|30954186|30956926|ASXL1|+|13|target	caccgaacccctaccaactggtcggggtttgaaacAGTAGTTTTCTAATACCTTGAGCGttttttaagcttggcgtaactagatcttgagacaa
chr20|30954186|30956926|ASXL1|+|15|target	caccgaacccctaccaactggtcggggtttgaaacCGAGTAGTTTTCTAATACCTTGAGttttttaagcttggcgtaactagatcttgagacaa
chr20|34302106|34313077|RBM39|-|2|target	caccgaacccctaccaactggtcggggtttgaaacGTTCTCCTCTGCAAGTCTTGCCATttttttaagcttggcgtaactagatcttgagacaa
chr20|34302106|34313077|RBM39|-|6|target	caccgaacccctaccaactggtcggggtttgaaacATAGGTTCTCCTCTGCAAGTCTTGttttttaagcttggcgtaactagatcttgagacaa
chr20|34302106|34313077|RBM39|-|10|target	caccgaacccctaccaactggtcggggtttgaaacATCAATAGGTTCTCCTCTGCAAGTttttttaagcttggcgtaactagatcttgagacaa
chr20|34302106|34313077|RBM39|-|13|target	caccgaacccctaccaactggtcggggtttgaaacATTATCAATAGGTTCTCCTCTGCAttttttaagcttggcgtaactagatcttgagacaa
chr20|34302106|34313077|RBM39|-|17|target	caccgaacccctaccaactggtcggggtttgaaacTTAAATTATCAATAGGTTCTCCTCttttttaagcttggcgtaactagatcttgagacaa
chr20|57014000|57016139|VAPB|+|2|target	caccgaacccctaccaactggtcggggtttgaaacTTCCACTTGAACTGCTTGTTCTCCttttttaagcttggcgtaactagatcttgagacaa
chr20|57014000|57016139|VAPB|+|6|target	caccgaacccctaccaactggtcggggtttgaaacCTCCTTCCACTTGAACTGCTTGTTttttttaagcttggcgtaactagatcttgagacaa
chr20|57014000|57016139|VAPB|+|10|target	caccgaacccctaccaactggtcggggtttgaaacTTGCCTCCTTCCACTTGAACTGCTttttttaagcttggcgtaactagatcttgagacaa
chr20|57014000|57016139|VAPB|+|13|target	caccgaacccctaccaactggtcggggtttgaaacGTTTTGCCTCCTTCCACTTGAACTttttttaagcttggcgtaactagatcttgagacaa
chr20|57014000|57016139|VAPB|+|17|target	caccgaacccctaccaactggtcggggtttgaaacTCCGGTTTTGCCTCCTTCCACTTGttttttaagcttggcgtaactagatcttgagacaa
chr21|16386664|16415895|NRIP1|-|2|target	caccgaacccctaccaactggtcggggtttgaaacACTTCCGTCTGTCTCCAAGCTCTGttttttaagcttggcgtaactagatcttgagacaa
chr21|16386664|16415895|NRIP1|-|6|target	caccgaacccctaccaactggtcggggtttgaaacAAACACTTCCGTCTGTCTCCAAGCttttttaagcttggcgtaactagatcttgagacaa
chr21|16386664|16415895|NRIP1|-|10|target	caccgaacccctaccaactggtcggggtttgaaacATCCAAACACTTCCGTCTGTCTCCttttttaagcttggcgtaactagatcttgagacaa
chr21|16386664|16415895|NRIP1|-|14|target	caccgaacccctaccaactggtcggggtttgaaacCACAATCCAAACACTTCCGTCTGTttttttaagcttggcgtaactagatcttgagacaa
chr21|16386664|16415895|NRIP1|-|17|target	caccgaacccctaccaactggtcggggtttgaaacGCTCACAATCCAAACACTTCCGTCttttttaagcttggcgtaactagatcttgagacaa
chr21|17135209|17138460|USP25|+|3|target	caccgaacccctaccaactggtcggggtttgaaacCTGGTGTTGTATCTGCTTGGCTTCttttttaagcttggcgtaactagatcttgagacaa
chr21|17135209|17138460|USP25|+|7|target	caccgaacccctaccaactggtcggggtttgaaacTCTGCTGGTGTTGTATCTGCTTGGttttttaagcttggcgtaactagatcttgagacaa
chr21|17135209|17138460|USP25|+|11|target	caccgaacccctaccaactggtcggggtttgaaacAACGTCTGCTGGTGTTGTATCTGCttttttaagcttggcgtaactagatcttgagacaa
chr21|17135209|17138460|USP25|+|14|target	caccgaacccctaccaactggtcggggtttgaaacAAAAACGTCTGCTGGTGTTGTATCttttttaagcttggcgtaactagatcttgagacaa
chr21|17135209|17138460|USP25|+|17|target	caccgaacccctaccaactggtcggggtttgaaacTTCAAAAACGTCTGCTGGTGTTGTttttttaagcttggcgtaactagatcttgagacaa
chr21|30693541|30702014|BACH1|+|6|target	caccgaacccctaccaactggtcggggtttgaaacATCATCAACCAGCTTCTCAATTTCttttttaagcttggcgtaactagatcttgagacaa
chr21|30693541|30702014|BACH1|+|8|target	caccgaacccctaccaactggtcggggtttgaaacTTATCATCAACCAGCTTCTCAATTttttttaagcttggcgtaactagatcttgagacaa
chr21|30693541|30702014|BACH1|+|10|target	caccgaacccctaccaactggtcggggtttgaaacAATTATCATCAACCAGCTTCTCAAttttttaagcttggcgtaactagatcttgagacaa
chr21|30693541|30702014|BACH1|+|12|target	caccgaacccctaccaactggtcggggtttgaaacCTAATTATCATCAACCAGCTTCTCttttttaagcttggcgtaactagatcttgagacaa
chr21|30693541|30702014|BACH1|+|13|target	caccgaacccctaccaactggtcggggtttgaaacTCTAATTATCATCAACCAGCTTCTttttttaagcttggcgtaactagatcttgagacaa
chr21|37619814|37620866|DOPEY2|+|2|target	caccgaacccctaccaactggtcggggtttgaaacTTGTGTTTGGTGGTTTTAAAGTAAttttttaagcttggcgtaactagatcttgagacaa
chr21|37619814|37620866|DOPEY2|+|6|target	caccgaacccctaccaactggtcggggtttgaaacGAGGTTGTGTTTGGTGGTTTTAAAttttttaagcttggcgtaactagatcttgagacaa
chr21|37619814|37620866|DOPEY2|+|10|target	caccgaacccctaccaactggtcggggtttgaaacCTTGGAGGTTGTGTTTGGTGGTTTttttttaagcttggcgtaactagatcttgagacaa
chr21|37619814|37620866|DOPEY2|+|13|target	caccgaacccctaccaactggtcggggtttgaaacCCTCTTGGAGGTTGTGTTTGGTGGttttttaagcttggcgtaactagatcttgagacaa
chr21|37619814|37620866|DOPEY2|+|16|target	caccgaacccctaccaactggtcggggtttgaaacTTCCCTCTTGGAGGTTGTGTTTGGttttttaagcttggcgtaactagatcttgagacaa
chr22|32874967|32875262|FBXO7|+|2|target	caccgaacccctaccaactggtcggggtttgaaacTAGAACATACTGTCGTCATTCCAAttttttaagcttggcgtaactagatcttgagacaa
chr22|32874967|32875262|FBXO7|+|5|target	caccgaacccctaccaactggtcggggtttgaaacTATTAGAACATACTGTCGTCATTCttttttaagcttggcgtaactagatcttgagacaa
chr22|32874967|32875262|FBXO7|+|8|target	caccgaacccctaccaactggtcggggtttgaaacGGGTATTAGAACATACTGTCGTCAttttttaagcttggcgtaactagatcttgagacaa
chr22|32874967|32875262|FBXO7|+|11|target	caccgaacccctaccaactggtcggggtttgaaacATCGGGTATTAGAACATACTGTCGttttttaagcttggcgtaactagatcttgagacaa
chr22|32874967|32875262|FBXO7|+|15|target	caccgaacccctaccaactggtcggggtttgaaacGTAAATCGGGTATTAGAACATACTttttttaagcttggcgtaactagatcttgagacaa
chr3|114069120|114070725|ZBTB20|-|7|target	caccgaacccctaccaactggtcggggtttgaaacCTGATGTCACCTGTGTGTACGAACttttttaagcttggcgtaactagatcttgagacaa
chr3|114069120|114070725|ZBTB20|-|9|target	caccgaacccctaccaactggtcggggtttgaaacAACTGATGTCACCTGTGTGTACGAttttttaagcttggcgtaactagatcttgagacaa
chr3|114069120|114070725|ZBTB20|-|11|target	caccgaacccctaccaactggtcggggtttgaaacGCAACTGATGTCACCTGTGTGTACttttttaagcttggcgtaactagatcttgagacaa
chr3|114069120|114070725|ZBTB20|-|14|target	caccgaacccctaccaactggtcggggtttgaaacCTTGCAACTGATGTCACCTGTGTGttttttaagcttggcgtaactagatcttgagacaa
chr3|114069120|114070725|ZBTB20|-|17|target	caccgaacccctaccaactggtcggggtttgaaacCCCCTTGCAACTGATGTCACCTGTttttttaagcttggcgtaactagatcttgagacaa
chr3|125032151|125050082|ZNF148|-|3|target	caccgaacccctaccaactggtcggggtttgaaacTCTATCAGGGACATTAAGTGCATAttttttaagcttggcgtaactagatcttgagacaa
chr3|125032151|125050082|ZNF148|-|6|target	caccgaacccctaccaactggtcggggtttgaaacCCCTCTATCAGGGACATTAAGTGCttttttaagcttggcgtaactagatcttgagacaa
chr3|125032151|125050082|ZNF148|-|9|target	caccgaacccctaccaactggtcggggtttgaaacCCTCCCTCTATCAGGGACATTAAGttttttaagcttggcgtaactagatcttgagacaa
chr3|125032151|125050082|ZNF148|-|12|target	caccgaacccctaccaactggtcggggtttgaaacATTCCTCCCTCTATCAGGGACATTttttttaagcttggcgtaactagatcttgagacaa
chr3|125032151|125050082|ZNF148|-|15|target	caccgaacccctaccaactggtcggggtttgaaacCTGATTCCTCCCTCTATCAGGGACttttttaagcttggcgtaactagatcttgagacaa
chr3|138289159|138291826|CEP70|-|2|target	caccgaacccctaccaactggtcggggtttgaaacGTTGCCTGTAAAGTTTTCTGCTCCttttttaagcttggcgtaactagatcttgagacaa
chr3|138289159|138291826|CEP70|-|7|target	caccgaacccctaccaactggtcggggtttgaaacTTTGAGTTGCCTGTAAAGTTTTCTttttttaagcttggcgtaactagatcttgagacaa
chr3|138289159|138291826|CEP70|-|10|target	caccgaacccctaccaactggtcggggtttgaaacAAATTTGAGTTGCCTGTAAAGTTTttttttaagcttggcgtaactagatcttgagacaa
chr3|138289159|138291826|CEP70|-|12|target	caccgaacccctaccaactggtcggggtttgaaacAAAAATTTGAGTTGCCTGTAAAGTttttttaagcttggcgtaactagatcttgagacaa
chr3|138289159|138291826|CEP70|-|15|target	caccgaacccctaccaactggtcggggtttgaaacTTAAAAAATTTGAGTTGCCTGTAAttttttaagcttggcgtaactagatcttgagacaa
chr3|145838898|145842016|PLOD2|-|2|target	caccgaacccctaccaactggtcggggtttgaaacTTTATCATTCAGTAAACATGACAAttttttaagcttggcgtaactagatcttgagacaa
chr3|145838898|145842016|PLOD2|-|5|target	caccgaacccctaccaactggtcggggtttgaaacTAATTTATCATTCAGTAAACATGAttttttaagcttggcgtaactagatcttgagacaa
chr3|145838898|145842016|PLOD2|-|8|target	caccgaacccctaccaactggtcggggtttgaaacTAATAATTTATCATTCAGTAAACAttttttaagcttggcgtaactagatcttgagacaa
chr3|145838898|145842016|PLOD2|-|12|target	caccgaacccctaccaactggtcggggtttgaaacTGACTAATAATTTATCATTCAGTAttttttaagcttggcgtaactagatcttgagacaa
chr3|145838898|145842016|PLOD2|-|16|target	caccgaacccctaccaactggtcggggtttgaaacGTTATGACTAATAATTTATCATTCttttttaagcttggcgtaactagatcttgagacaa
chr3|149563797|149639014|RNF13|+|4|target	caccgaacccctaccaactggtcggggtttgaaacAAATCACCTTTCTTGAATTTATGTttttttaagcttggcgtaactagatcttgagacaa
chr3|149563797|149639014|RNF13|+|7|target	caccgaacccctaccaactggtcggggtttgaaacGTAAAATCACCTTTCTTGAATTTAttttttaagcttggcgtaactagatcttgagacaa
chr3|149563797|149639014|RNF13|+|11|target	caccgaacccctaccaactggtcggggtttgaaacCGTTGTAAAATCACCTTTCTTGAAttttttaagcttggcgtaactagatcttgagacaa
chr3|149563797|149639014|RNF13|+|13|target	caccgaacccctaccaactggtcggggtttgaaacCTCGTTGTAAAATCACCTTTCTTGttttttaagcttggcgtaactagatcttgagacaa
chr3|149563797|149639014|RNF13|+|15|target	caccgaacccctaccaactggtcggggtttgaaacATCTCGTTGTAAAATCACCTTTCTttttttaagcttggcgtaactagatcttgagacaa
chr3|157839891|157841780|RSRC1|+|4|target	caccgaacccctaccaactggtcggggtttgaaacCCCATTTCTTCTTGTTCTGCTTTTttttttaagcttggcgtaactagatcttgagacaa
chr3|157839891|157841780|RSRC1|+|7|target	caccgaacccctaccaactggtcggggtttgaaacCGTCCCATTTCTTCTTGTTCTGCTttttttaagcttggcgtaactagatcttgagacaa
chr3|157839891|157841780|RSRC1|+|10|target	caccgaacccctaccaactggtcggggtttgaaacCGACGTCCCATTTCTTCTTGTTCTttttttaagcttggcgtaactagatcttgagacaa
chr3|157839891|157841780|RSRC1|+|12|target	caccgaacccctaccaactggtcggggtttgaaacACCGACGTCCCATTTCTTCTTGTTttttttaagcttggcgtaactagatcttgagacaa
chr3|157839891|157841780|RSRC1|+|14|target	caccgaacccctaccaactggtcggggtttgaaacTGACCGACGTCCCATTTCTTCTTGttttttaagcttggcgtaactagatcttgagacaa
chr3|169854206|169867032|PHC3|-|2|target	caccgaacccctaccaactggtcggggtttgaaacTTGATCTGGTGCTATTAACTGGTGttttttaagcttggcgtaactagatcttgagacaa
chr3|169854206|169867032|PHC3|-|6|target	caccgaacccctaccaactggtcggggtttgaaacGAGGTTGATCTGGTGCTATTAACTttttttaagcttggcgtaactagatcttgagacaa
chr3|169854206|169867032|PHC3|-|10|target	caccgaacccctaccaactggtcggggtttgaaacTGGAGAGGTTGATCTGGTGCTATTttttttaagcttggcgtaactagatcttgagacaa
chr3|169854206|169867032|PHC3|-|13|target	caccgaacccctaccaactggtcggggtttgaaacAAGTGGAGAGGTTGATCTGGTGCTttttttaagcttggcgtaactagatcttgagacaa
chr3|169854206|169867032|PHC3|-|17|target	caccgaacccctaccaactggtcggggtttgaaacGGAGAAGTGGAGAGGTTGATCTGGttttttaagcttggcgtaactagatcttgagacaa
chr3|169863210|169867032|PHC3|-|7|target	caccgaacccctaccaactggtcggggtttgaaacAGAGGTTGATCTGAGTAGCTGCAGttttttaagcttggcgtaactagatcttgagacaa
chr3|169863210|169867032|PHC3|-|10|target	caccgaacccctaccaactggtcggggtttgaaacTGGAGAGGTTGATCTGAGTAGCTGttttttaagcttggcgtaactagatcttgagacaa
chr3|169863210|169867032|PHC3|-|12|target	caccgaacccctaccaactggtcggggtttgaaacAGTGGAGAGGTTGATCTGAGTAGCttttttaagcttggcgtaactagatcttgagacaa
chr3|169863210|169867032|PHC3|-|14|target	caccgaacccctaccaactggtcggggtttgaaacGAAGTGGAGAGGTTGATCTGAGTAttttttaagcttggcgtaactagatcttgagacaa
chr3|169863210|169867032|PHC3|-|15|target	caccgaacccctaccaactggtcggggtttgaaacAGAAGTGGAGAGGTTGATCTGAGTttttttaagcttggcgtaactagatcttgagacaa
chr3|170077486|170079217|SKIL|+|2|target	caccgaacccctaccaactggtcggggtttgaaacTTAATCTTGGATTGATTTCTCTTTttttttaagcttggcgtaactagatcttgagacaa
chr3|170077486|170079217|SKIL|+|5|target	caccgaacccctaccaactggtcggggtttgaaacTAATTAATCTTGGATTGATTTCTCttttttaagcttggcgtaactagatcttgagacaa
chr3|170077486|170079217|SKIL|+|8|target	caccgaacccctaccaactggtcggggtttgaaacTTTTAATTAATCTTGGATTGATTTttttttaagcttggcgtaactagatcttgagacaa
chr3|170077486|170079217|SKIL|+|11|target	caccgaacccctaccaactggtcggggtttgaaacTTCTTTTAATTAATCTTGGATTGAttttttaagcttggcgtaactagatcttgagacaa
chr3|170077486|170079217|SKIL|+|13|target	caccgaacccctaccaactggtcggggtttgaaacTCTTCTTTTAATTAATCTTGGATTttttttaagcttggcgtaactagatcttgagacaa
chr3|171965322|171969331|FNDC3B|+|2|target	caccgaacccctaccaactggtcggggtttgaaacATCACCTTGCAAGTCTGAATCATTttttttaagcttggcgtaactagatcttgagacaa
chr3|171965322|171969331|FNDC3B|+|5|target	caccgaacccctaccaactggtcggggtttgaaacTCAATCACCTTGCAAGTCTGAATCttttttaagcttggcgtaactagatcttgagacaa
chr3|171965322|171969331|FNDC3B|+|8|target	caccgaacccctaccaactggtcggggtttgaaacTCTTCAATCACCTTGCAAGTCTGAttttttaagcttggcgtaactagatcttgagacaa
chr3|171965322|171969331|FNDC3B|+|11|target	caccgaacccctaccaactggtcggggtttgaaacCTATCTTCAATCACCTTGCAAGTCttttttaagcttggcgtaactagatcttgagacaa
chr3|171965322|171969331|FNDC3B|+|15|target	caccgaacccctaccaactggtcggggtttgaaacAGTACTATCTTCAATCACCTTGCAttttttaagcttggcgtaactagatcttgagacaa
chr4|128995614|128999117|LARP1B|+|2|target	caccgaacccctaccaactggtcggggtttgaaacGAATTCTCTCTTACGTTGATTACTttttttaagcttggcgtaactagatcttgagacaa
chr4|128995614|128999117|LARP1B|+|5|target	caccgaacccctaccaactggtcggggtttgaaacACCGAATTCTCTCTTACGTTGATTttttttaagcttggcgtaactagatcttgagacaa
chr4|128995614|128999117|LARP1B|+|8|target	caccgaacccctaccaactggtcggggtttgaaacGGAACCGAATTCTCTCTTACGTTGttttttaagcttggcgtaactagatcttgagacaa
chr4|128995614|128999117|LARP1B|+|11|target	caccgaacccctaccaactggtcggggtttgaaacGAGGGAACCGAATTCTCTCTTACGttttttaagcttggcgtaactagatcttgagacaa
chr4|128995614|128999117|LARP1B|+|14|target	caccgaacccctaccaactggtcggggtttgaaacTTTGAGGGAACCGAATTCTCTCTTttttttaagcttggcgtaactagatcttgagacaa
chr4|128995614|129003460|LARP1B|+|2|target	caccgaacccctaccaactggtcggggtttgaaacGAATTTTCGTGTATCATTTCTCCTttttttaagcttggcgtaactagatcttgagacaa
chr4|128995614|129003460|LARP1B|+|6|target	caccgaacccctaccaactggtcggggtttgaaacAACCGAATTTTCGTGTATCATTTCttttttaagcttggcgtaactagatcttgagacaa
chr4|128995614|129003460|LARP1B|+|10|target	caccgaacccctaccaactggtcggggtttgaaacAGGGAACCGAATTTTCGTGTATCAttttttaagcttggcgtaactagatcttgagacaa
chr4|128995614|129003460|LARP1B|+|15|target	caccgaacccctaccaactggtcggggtttgaaacTTTTGAGGGAACCGAATTTTCGTGttttttaagcttggcgtaactagatcttgagacaa
chr4|129913321|129925031|SCLT1|-|1|target	caccgaacccctaccaactggtcggggtttgaaacCAACCTAAGTTTTTTTCGGAGTTGttttttaagcttggcgtaactagatcttgagacaa
chr4|129913321|129925031|SCLT1|-|6|target	caccgaacccctaccaactggtcggggtttgaaacCTGTGCAACCTAAGTTTTTTTCGGttttttaagcttggcgtaactagatcttgagacaa
chr4|129913321|129925031|SCLT1|-|11|target	caccgaacccctaccaactggtcggggtttgaaacATTCACTGTGCAACCTAAGTTTTTttttttaagcttggcgtaactagatcttgagacaa
chr4|129913321|129925031|SCLT1|-|16|target	caccgaacccctaccaactggtcggggtttgaaacTTTTAATTCACTGTGCAACCTAAGttttttaagcttggcgtaactagatcttgagacaa
chr4|144464661|144465125|SMARCA5|+|2|target	caccgaacccctaccaactggtcggggtttgaaacCCTCCCTTTTGTTTTTCTCTATAGttttttaagcttggcgtaactagatcttgagacaa
chr4|144464661|144465125|SMARCA5|+|7|target	caccgaacccctaccaactggtcggggtttgaaacACAAGCCTCCCTTTTGTTTTTCTCttttttaagcttggcgtaactagatcttgagacaa
chr4|144464661|144465125|SMARCA5|+|9|target	caccgaacccctaccaactggtcggggtttgaaacCCACAAGCCTCCCTTTTGTTTTTCttttttaagcttggcgtaactagatcttgagacaa
chr4|144464661|144465125|SMARCA5|+|11|target	caccgaacccctaccaactggtcggggtttgaaacATCCACAAGCCTCCCTTTTGTTTTttttttaagcttggcgtaactagatcttgagacaa
chr4|144464661|144465125|SMARCA5|+|14|target	caccgaacccctaccaactggtcggggtttgaaacCTGATCCACAAGCCTCCCTTTTGTttttttaagcttggcgtaactagatcttgagacaa
chr4|153332454|153333681|FBXW7|-|1|target	caccgaacccctaccaactggtcggggtttgaaacAATCTTTTGTTGTTTTTGTATAGAttttttaagcttggcgtaactagatcttgagacaa
chr4|153332454|153333681|FBXW7|-|4|target	caccgaacccctaccaactggtcggggtttgaaacAGTAATCTTTTGTTGTTTTTGTATttttttaagcttggcgtaactagatcttgagacaa
chr4|153332454|153333681|FBXW7|-|7|target	caccgaacccctaccaactggtcggggtttgaaacGGAAGTAATCTTTTGTTGTTTTTGttttttaagcttggcgtaactagatcttgagacaa
chr4|153332454|153333681|FBXW7|-|11|target	caccgaacccctaccaactggtcggggtttgaaacCTAAGGAAGTAATCTTTTGTTGTTttttttaagcttggcgtaactagatcttgagacaa
chr4|153332454|153333681|FBXW7|-|15|target	caccgaacccctaccaactggtcggggtttgaaacTATCCTAAGGAAGTAATCTTTTGTttttttaagcttggcgtaactagatcttgagacaa
chr4|3088665|3109150|HTT|+|2|target	caccgaacccctaccaactggtcggggtttgaaacTCTTTCTTAATTTCATTGTCATTTttttttaagcttggcgtaactagatcttgagacaa
chr4|3088665|3109150|HTT|+|6|target	caccgaacccctaccaactggtcggggtttgaaacTCTTTCTTTCTTAATTTCATTGTCttttttaagcttggcgtaactagatcttgagacaa
chr4|3088665|3109150|HTT|+|10|target	caccgaacccctaccaactggtcggggtttgaaacAAGTTCTTTCTTTCTTAATTTCATttttttaagcttggcgtaactagatcttgagacaa
chr4|3088665|3109150|HTT|+|13|target	caccgaacccctaccaactggtcggggtttgaaacTGAAAGTTCTTTCTTTCTTAATTTttttttaagcttggcgtaactagatcttgagacaa
chr4|3088665|3109150|HTT|+|17|target	caccgaacccctaccaactggtcggggtttgaaacTAGCTGAAAGTTCTTTCTTTCTTAttttttaagcttggcgtaactagatcttgagacaa
chr4|52729602|52744020|DCUN1D4|+|1|target	caccgaacccctaccaactggtcggggtttgaaacAAATCTGCATATTCATAGAACCATttttttaagcttggcgtaactagatcttgagacaa
chr4|52729602|52744020|DCUN1D4|+|4|target	caccgaacccctaccaactggtcggggtttgaaacTGAAAATCTGCATATTCATAGAACttttttaagcttggcgtaactagatcttgagacaa
chr4|52729602|52744020|DCUN1D4|+|9|target	caccgaacccctaccaactggtcggggtttgaaacTCAGCTGAAAATCTGCATATTCATttttttaagcttggcgtaactagatcttgagacaa
chr4|52729602|52744020|DCUN1D4|+|12|target	caccgaacccctaccaactggtcggggtttgaaacAGTTCAGCTGAAAATCTGCATATTttttttaagcttggcgtaactagatcttgagacaa
chr4|52729602|52744020|DCUN1D4|+|14|target	caccgaacccctaccaactggtcggggtttgaaacAGAGTTCAGCTGAAAATCTGCATAttttttaagcttggcgtaactagatcttgagacaa
chr4|73956383|73958017|ANKRD17|-|3|target	caccgaacccctaccaactggtcggggtttgaaacCCACCCCTGAGGGACTTGGAGCAGttttttaagcttggcgtaactagatcttgagacaa
chr4|73956383|73958017|ANKRD17|-|9|target	caccgaacccctaccaactggtcggggtttgaaacTCAGTGCCACCCCTGAGGGACTTGttttttaagcttggcgtaactagatcttgagacaa
chr4|73956383|73958017|ANKRD17|-|12|target	caccgaacccctaccaactggtcggggtttgaaacGATTCAGTGCCACCCCTGAGGGACttttttaagcttggcgtaactagatcttgagacaa
chr4|73956383|73958017|ANKRD17|-|15|target	caccgaacccctaccaactggtcggggtttgaaacGTTGATTCAGTGCCACCCCTGAGGttttttaagcttggcgtaactagatcttgagacaa
chr4|88116475|88116842|KLHL8|-|3|target	caccgaacccctaccaactggtcggggtttgaaacCTGTGACTTGAGTGTGACATCACAttttttaagcttggcgtaactagatcttgagacaa
chr4|88116475|88116842|KLHL8|-|5|target	caccgaacccctaccaactggtcggggtttgaaacTGCTGTGACTTGAGTGTGACATCAttttttaagcttggcgtaactagatcttgagacaa
chr4|88116475|88116842|KLHL8|-|8|target	caccgaacccctaccaactggtcggggtttgaaacGTTTGCTGTGACTTGAGTGTGACAttttttaagcttggcgtaactagatcttgagacaa
chr4|88116475|88116842|KLHL8|-|11|target	caccgaacccctaccaactggtcggggtttgaaacACAGTTTGCTGTGACTTGAGTGTGttttttaagcttggcgtaactagatcttgagacaa
chr4|88116475|88116842|KLHL8|-|13|target	caccgaacccctaccaactggtcggggtttgaaacGTACAGTTTGCTGTGACTTGAGTGttttttaagcttggcgtaactagatcttgagacaa
chr5|109049220|109051965|MAN2A1|+|2|target	caccgaacccctaccaactggtcggggtttgaaacTGGCCCTGGGTCGTTATGGGAATGttttttaagcttggcgtaactagatcttgagacaa
chr5|109049220|109051965|MAN2A1|+|5|target	caccgaacccctaccaactggtcggggtttgaaacAGCTGGCCCTGGGTCGTTATGGGAttttttaagcttggcgtaactagatcttgagacaa
chr5|109049220|109051965|MAN2A1|+|8|target	caccgaacccctaccaactggtcggggtttgaaacGAGAGCTGGCCCTGGGTCGTTATGttttttaagcttggcgtaactagatcttgagacaa
chr5|109049220|109051965|MAN2A1|+|11|target	caccgaacccctaccaactggtcggggtttgaaacATTGAGAGCTGGCCCTGGGTCGTTttttttaagcttggcgtaactagatcttgagacaa
chr5|109049220|109051965|MAN2A1|+|14|target	caccgaacccctaccaactggtcggggtttgaaacAACATTGAGAGCTGGCCCTGGGTCttttttaagcttggcgtaactagatcttgagacaa
chr5|109049220|109065214|MAN2A1|+|2|target	caccgaacccctaccaactggtcggggtttgaaacTGGCCCTTTTAACAGCATCCTTCTttttttaagcttggcgtaactagatcttgagacaa
chr5|109049220|109065214|MAN2A1|+|6|target	caccgaacccctaccaactggtcggggtttgaaacGAGCTGGCCCTTTTAACAGCATCCttttttaagcttggcgtaactagatcttgagacaa
chr5|109049220|109065214|MAN2A1|+|10|target	caccgaacccctaccaactggtcggggtttgaaacTTGAGAGCTGGCCCTTTTAACAGCttttttaagcttggcgtaactagatcttgagacaa
chr5|109049220|109065214|MAN2A1|+|13|target	caccgaacccctaccaactggtcggggtttgaaacACATTGAGAGCTGGCCCTTTTAACttttttaagcttggcgtaactagatcttgagacaa
chr5|109049220|109065214|MAN2A1|+|16|target	caccgaacccctaccaactggtcggggtttgaaacGCAACATTGAGAGCTGGCCCTTTTttttttaagcttggcgtaactagatcttgagacaa
chr5|122881110|122893258|CSNK1G3|+|2|target	caccgaacccctaccaactggtcggggtttgaaacGAGAGCTCCAGATCCTAACTGCTTttttttaagcttggcgtaactagatcttgagacaa
chr5|122881110|122893258|CSNK1G3|+|5|target	caccgaacccctaccaactggtcggggtttgaaacATAGAGAGCTCCAGATCCTAACTGttttttaagcttggcgtaactagatcttgagacaa
chr5|122881110|122893258|CSNK1G3|+|8|target	caccgaacccctaccaactggtcggggtttgaaacTTGATAGAGAGCTCCAGATCCTAAttttttaagcttggcgtaactagatcttgagacaa
chr5|122881110|122893258|CSNK1G3|+|11|target	caccgaacccctaccaactggtcggggtttgaaacATATTGATAGAGAGCTCCAGATCCttttttaagcttggcgtaactagatcttgagacaa
chr5|122881110|122893258|CSNK1G3|+|13|target	caccgaacccctaccaactggtcggggtttgaaacTGATATTGATAGAGAGCTCCAGATttttttaagcttggcgtaactagatcttgagacaa
chr5|137320945|137324004|FAM13B|-|2|target	caccgaacccctaccaactggtcggggtttgaaacGGGTGCTGGGTATTTTCTTCATTCttttttaagcttggcgtaactagatcttgagacaa
chr5|137320945|137324004|FAM13B|-|5|target	caccgaacccctaccaactggtcggggtttgaaacTATGGGTGCTGGGTATTTTCTTCAttttttaagcttggcgtaactagatcttgagacaa
chr5|137320945|137324004|FAM13B|-|8|target	caccgaacccctaccaactggtcggggtttgaaacATATATGGGTGCTGGGTATTTTCTttttttaagcttggcgtaactagatcttgagacaa
chr5|137320945|137324004|FAM13B|-|11|target	caccgaacccctaccaactggtcggggtttgaaacGAGATATATGGGTGCTGGGTATTTttttttaagcttggcgtaactagatcttgagacaa
chr5|137320945|137324004|FAM13B|-|13|target	caccgaacccctaccaactggtcggggtttgaaacGGGAGATATATGGGTGCTGGGTATttttttaagcttggcgtaactagatcttgagacaa
chr5|32135677|32143986|GOLPH3|-|2|target	caccgaacccctaccaactggtcggggtttgaaacTAACCCACTAAGTAATTCAATCCAttttttaagcttggcgtaactagatcttgagacaa
chr5|32135677|32143986|GOLPH3|-|5|target	caccgaacccctaccaactggtcggggtttgaaacGTGTAACCCACTAAGTAATTCAATttttttaagcttggcgtaactagatcttgagacaa
chr5|32135677|32143986|GOLPH3|-|8|target	caccgaacccctaccaactggtcggggtttgaaacGATGTGTAACCCACTAAGTAATTCttttttaagcttggcgtaactagatcttgagacaa
chr5|32135677|32143986|GOLPH3|-|11|target	caccgaacccctaccaactggtcggggtttgaaacAATGATGTGTAACCCACTAAGTAAttttttaagcttggcgtaactagatcttgagacaa
chr5|32135677|32143986|GOLPH3|-|15|target	caccgaacccctaccaactggtcggggtttgaaacCCAAAATGATGTGTAACCCACTAAttttttaagcttggcgtaactagatcttgagacaa
chr5|38523520|38530768|LIFR|-|3|target	caccgaacccctaccaactggtcggggtttgaaacTCAGTCTAATTTTACGAGCTCCATttttttaagcttggcgtaactagatcttgagacaa
chr5|38523520|38530768|LIFR|-|5|target	caccgaacccctaccaactggtcggggtttgaaacAGTCAGTCTAATTTTACGAGCTCCttttttaagcttggcgtaactagatcttgagacaa
chr5|38523520|38530768|LIFR|-|9|target	caccgaacccctaccaactggtcggggtttgaaacATGCAGTCAGTCTAATTTTACGAGttttttaagcttggcgtaactagatcttgagacaa
chr5|38523520|38530768|LIFR|-|12|target	caccgaacccctaccaactggtcggggtttgaaacGCAATGCAGTCAGTCTAATTTTACttttttaagcttggcgtaactagatcttgagacaa
chr5|38523520|38530768|LIFR|-|15|target	caccgaacccctaccaactggtcggggtttgaaacTGTGCAATGCAGTCAGTCTAATTTttttttaagcttggcgtaactagatcttgagacaa
chr5|65284462|65290692|ERBB2IP|+|2|target	caccgaacccctaccaactggtcggggtttgaaacACATTCATTCTTGCTGACATCCAGttttttaagcttggcgtaactagatcttgagacaa
chr5|65284462|65290692|ERBB2IP|+|5|target	caccgaacccctaccaactggtcggggtttgaaacCCAACATTCATTCTTGCTGACATCttttttaagcttggcgtaactagatcttgagacaa
chr5|65284462|65290692|ERBB2IP|+|8|target	caccgaacccctaccaactggtcggggtttgaaacGAGCCAACATTCATTCTTGCTGACttttttaagcttggcgtaactagatcttgagacaa
chr5|65284462|65290692|ERBB2IP|+|11|target	caccgaacccctaccaactggtcggggtttgaaacATTGAGCCAACATTCATTCTTGCTttttttaagcttggcgtaactagatcttgagacaa
chr5|65284462|65290692|ERBB2IP|+|13|target	caccgaacccctaccaactggtcggggtttgaaacTAATTGAGCCAACATTCATTCTTGttttttaagcttggcgtaactagatcttgagacaa
chr5|72370568|72373320|FCHO2|+|1|target	caccgaacccctaccaactggtcggggtttgaaacACACCTGAACACAAGCTGTGCATTttttttaagcttggcgtaactagatcttgagacaa
chr5|72370568|72373320|FCHO2|+|4|target	caccgaacccctaccaactggtcggggtttgaaacGACACACCTGAACACAAGCTGTGCttttttaagcttggcgtaactagatcttgagacaa
chr5|72370568|72373320|FCHO2|+|7|target	caccgaacccctaccaactggtcggggtttgaaacCGTGACACACCTGAACACAAGCTGttttttaagcttggcgtaactagatcttgagacaa
chr5|72370568|72373320|FCHO2|+|10|target	caccgaacccctaccaactggtcggggtttgaaacCCCCGTGACACACCTGAACACAAGttttttaagcttggcgtaactagatcttgagacaa
chr5|72370568|72373320|FCHO2|+|12|target	caccgaacccctaccaactggtcggggtttgaaacGACCCCGTGACACACCTGAACACAttttttaagcttggcgtaactagatcttgagacaa
chr5|95091099|95099324|RHOBTB3|+|3|target	caccgaacccctaccaactggtcggggtttgaaacTTTTTTCTTTCCTGGTGTTTTTAAttttttaagcttggcgtaactagatcttgagacaa
chr5|95091099|95099324|RHOBTB3|+|5|target	caccgaacccctaccaactggtcggggtttgaaacCATTTTTTCTTTCCTGGTGTTTTTttttttaagcttggcgtaactagatcttgagacaa
chr5|95091099|95099324|RHOBTB3|+|8|target	caccgaacccctaccaactggtcggggtttgaaacAGGCATTTTTTCTTTCCTGGTGTTttttttaagcttggcgtaactagatcttgagacaa
chr5|95091099|95099324|RHOBTB3|+|11|target	caccgaacccctaccaactggtcggggtttgaaacGACAGGCATTTTTTCTTTCCTGGTttttttaagcttggcgtaactagatcttgagacaa
chr5|95091099|95099324|RHOBTB3|+|16|target	caccgaacccctaccaactggtcggggtttgaaacTTTAAGACAGGCATTTTTTCTTTCttttttaagcttggcgtaactagatcttgagacaa
chr6|117010482|117013555|KPNA5|+|4|target	caccgaacccctaccaactggtcggggtttgaaacATGGCATCTTTAGAAAGCAGCTTTttttttaagcttggcgtaactagatcttgagacaa
chr6|117010482|117013555|KPNA5|+|7|target	caccgaacccctaccaactggtcggggtttgaaacGCCATGGCATCTTTAGAAAGCAGCttttttaagcttggcgtaactagatcttgagacaa
chr6|117010482|117013555|KPNA5|+|10|target	caccgaacccctaccaactggtcggggtttgaaacCTAGCCATGGCATCTTTAGAAAGCttttttaagcttggcgtaactagatcttgagacaa
chr6|117010482|117013555|KPNA5|+|13|target	caccgaacccctaccaactggtcggggtttgaaacGGACTAGCCATGGCATCTTTAGAAttttttaagcttggcgtaactagatcttgagacaa
chr6|117010482|117013555|KPNA5|+|16|target	caccgaacccctaccaactggtcggggtttgaaacCCTGGACTAGCCATGGCATCTTTAttttttaagcttggcgtaactagatcttgagacaa
chr6|13579682|13584457|SIRT5|+|2|target	caccgaacccctaccaactggtcggggtttgaaacATTTATTGAACTTGGCCGAGCCATttttttaagcttggcgtaactagatcttgagacaa
chr6|13579682|13584457|SIRT5|+|5|target	caccgaacccctaccaactggtcggggtttgaaacTCCATTTATTGAACTTGGCCGAGCttttttaagcttggcgtaactagatcttgagacaa
chr6|13579682|13584457|SIRT5|+|8|target	caccgaacccctaccaactggtcggggtttgaaacATTTCCATTTATTGAACTTGGCCGttttttaagcttggcgtaactagatcttgagacaa
chr6|13579682|13584457|SIRT5|+|12|target	caccgaacccctaccaactggtcggggtttgaaacAAACATTTCCATTTATTGAACTTGttttttaagcttggcgtaactagatcttgagacaa
chr6|13579682|13584457|SIRT5|+|15|target	caccgaacccctaccaactggtcggggtttgaaacAGAAAACATTTCCATTTATTGAACttttttaagcttggcgtaactagatcttgagacaa
chr6|139264649|139265759|REPS1|-|4|target	caccgaacccctaccaactggtcggggtttgaaacGAAGAACCAAATATGAGAAAGTTCttttttaagcttggcgtaactagatcttgagacaa
chr6|139264649|139265759|REPS1|-|7|target	caccgaacccctaccaactggtcggggtttgaaacGCAGAAGAACCAAATATGAGAAAGttttttaagcttggcgtaactagatcttgagacaa
chr6|139264649|139265759|REPS1|-|10|target	caccgaacccctaccaactggtcggggtttgaaacCCAGCAGAAGAACCAAATATGAGAttttttaagcttggcgtaactagatcttgagacaa
chr6|139264649|139265759|REPS1|-|13|target	caccgaacccctaccaactggtcggggtttgaaacTCACCAGCAGAAGAACCAAATATGttttttaagcttggcgtaactagatcttgagacaa
chr6|139264649|139265759|REPS1|-|15|target	caccgaacccctaccaactggtcggggtttgaaacCATCACCAGCAGAAGAACCAAATAttttttaagcttggcgtaactagatcttgagacaa
chr6|4891946|4892613|CDYL|+|3|target	caccgaacccctaccaactggtcggggtttgaaacTTCAACCTTTCCCGTTAACAGCTAttttttaagcttggcgtaactagatcttgagacaa
chr6|4891946|4892613|CDYL|+|5|target	caccgaacccctaccaactggtcggggtttgaaacCTTTCAACCTTTCCCGTTAACAGCttttttaagcttggcgtaactagatcttgagacaa
chr6|4891946|4892613|CDYL|+|8|target	caccgaacccctaccaactggtcggggtttgaaacATCCTTTCAACCTTTCCCGTTAACttttttaagcttggcgtaactagatcttgagacaa
chr6|4891946|4892613|CDYL|+|12|target	caccgaacccctaccaactggtcggggtttgaaacAACAATCCTTTCAACCTTTCCCGTttttttaagcttggcgtaactagatcttgagacaa
chr6|4891946|4892613|CDYL|+|15|target	caccgaacccctaccaactggtcggggtttgaaacGTCAACAATCCTTTCAACCTTTCCttttttaagcttggcgtaactagatcttgagacaa
chr6|87925620|87928449|ZNF292|+|2|target	caccgaacccctaccaactggtcggggtttgaaacAGTGTCTTTATCCTTATCCAATGGttttttaagcttggcgtaactagatcttgagacaa
chr6|87925620|87928449|ZNF292|+|5|target	caccgaacccctaccaactggtcggggtttgaaacAGGAGTGTCTTTATCCTTATCCAAttttttaagcttggcgtaactagatcttgagacaa
chr6|87925620|87928449|ZNF292|+|10|target	caccgaacccctaccaactggtcggggtttgaaacATTCTAGGAGTGTCTTTATCCTTAttttttaagcttggcgtaactagatcttgagacaa
chr6|87925620|87928449|ZNF292|+|13|target	caccgaacccctaccaactggtcggggtttgaaacCATATTCTAGGAGTGTCTTTATCCttttttaagcttggcgtaactagatcttgagacaa
chr6|87925620|87928449|ZNF292|+|16|target	caccgaacccctaccaactggtcggggtttgaaacCTGCATATTCTAGGAGTGTCTTTAttttttaagcttggcgtaactagatcttgagacaa
chr7|155465560|155473602|RBM33|+|3|target	caccgaacccctaccaactggtcggggtttgaaacAGTTCATGTAAATTCATCTAAAGGttttttaagcttggcgtaactagatcttgagacaa
chr7|155465560|155473602|RBM33|+|8|target	caccgaacccctaccaactggtcggggtttgaaacCTTCAAGTTCATGTAAATTCATCTttttttaagcttggcgtaactagatcttgagacaa
chr7|155465560|155473602|RBM33|+|11|target	caccgaacccctaccaactggtcggggtttgaaacCATCTTCAAGTTCATGTAAATTCAttttttaagcttggcgtaactagatcttgagacaa
chr7|155465560|155473602|RBM33|+|14|target	caccgaacccctaccaactggtcggggtttgaaacAATCATCTTCAAGTTCATGTAAATttttttaagcttggcgtaactagatcttgagacaa
chr7|155465560|155473602|RBM33|+|17|target	caccgaacccctaccaactggtcggggtttgaaacGTAAATCATCTTCAAGTTCATGTAttttttaagcttggcgtaactagatcttgagacaa
chr7|156619298|156629579|LMBR1|-|6|target	caccgaacccctaccaactggtcggggtttgaaacGAAACATATCATGAATCAGGGAGCttttttaagcttggcgtaactagatcttgagacaa
chr7|156619298|156629579|LMBR1|-|8|target	caccgaacccctaccaactggtcggggtttgaaacAGGAAACATATCATGAATCAGGGAttttttaagcttggcgtaactagatcttgagacaa
chr7|156619298|156629579|LMBR1|-|10|target	caccgaacccctaccaactggtcggggtttgaaacGAAGGAAACATATCATGAATCAGGttttttaagcttggcgtaactagatcttgagacaa
chr7|156619298|156629579|LMBR1|-|12|target	caccgaacccctaccaactggtcggggtttgaaacAAGAAGGAAACATATCATGAATCAttttttaagcttggcgtaactagatcttgagacaa
chr7|156619298|156629579|LMBR1|-|14|target	caccgaacccctaccaactggtcggggtttgaaacAAAAGAAGGAAACATATCATGAATttttttaagcttggcgtaactagatcttgagacaa
chr7|158552176|158557544|ESYT2|-|2|target	caccgaacccctaccaactggtcggggtttgaaacACACCCGGAAGGTTCCTTGCTGAAttttttaagcttggcgtaactagatcttgagacaa
chr7|158552176|158557544|ESYT2|-|6|target	caccgaacccctaccaactggtcggggtttgaaacTAGAACACCCGGAAGGTTCCTTGCttttttaagcttggcgtaactagatcttgagacaa
chr7|158552176|158557544|ESYT2|-|10|target	caccgaacccctaccaactggtcggggtttgaaacTCCTTAGAACACCCGGAAGGTTCCttttttaagcttggcgtaactagatcttgagacaa
chr7|158552176|158557544|ESYT2|-|13|target	caccgaacccctaccaactggtcggggtttgaaacGTATCCTTAGAACACCCGGAAGGTttttttaagcttggcgtaactagatcttgagacaa
chr7|158552176|158557544|ESYT2|-|17|target	caccgaacccctaccaactggtcggggtttgaaacAAATGTATCCTTAGAACACCCGGAttttttaagcttggcgtaactagatcttgagacaa
chr7|22347957|22357656|RAPGEF5|-|2|target	caccgaacccctaccaactggtcggggtttgaaacAGAGTAGTTCACAGATGCCACCTCttttttaagcttggcgtaactagatcttgagacaa
chr7|22347957|22357656|RAPGEF5|-|5|target	caccgaacccctaccaactggtcggggtttgaaacGATAGAGTAGTTCACAGATGCCACttttttaagcttggcgtaactagatcttgagacaa
chr7|22347957|22357656|RAPGEF5|-|8|target	caccgaacccctaccaactggtcggggtttgaaacCTTGATAGAGTAGTTCACAGATGCttttttaagcttggcgtaactagatcttgagacaa
chr7|22347957|22357656|RAPGEF5|-|12|target	caccgaacccctaccaactggtcggggtttgaaacTCTTCTTGATAGAGTAGTTCACAGttttttaagcttggcgtaactagatcttgagacaa
chr7|22347957|22357656|RAPGEF5|-|15|target	caccgaacccctaccaactggtcggggtttgaaacTATTCTTCTTGATAGAGTAGTTCAttttttaagcttggcgtaactagatcttgagacaa
chr7|23650789|23651172|CCDC126|+|3|target	caccgaacccctaccaactggtcggggtttgaaacTTAACTCATATCCTGCCATAGAAGttttttaagcttggcgtaactagatcttgagacaa
chr7|23650789|23651172|CCDC126|+|7|target	caccgaacccctaccaactggtcggggtttgaaacTCTATTAACTCATATCCTGCCATAttttttaagcttggcgtaactagatcttgagacaa
chr7|23650789|23651172|CCDC126|+|11|target	caccgaacccctaccaactggtcggggtttgaaacCCACTCTATTAACTCATATCCTGCttttttaagcttggcgtaactagatcttgagacaa
chr7|23650789|23651172|CCDC126|+|14|target	caccgaacccctaccaactggtcggggtttgaaacTATCCACTCTATTAACTCATATCCttttttaagcttggcgtaactagatcttgagacaa
chr7|23650789|23651172|CCDC126|+|16|target	caccgaacccctaccaactggtcggggtttgaaacTGTATCCACTCTATTAACTCATATttttttaagcttggcgtaactagatcttgagacaa
chr7|24663284|24708279|MPP6|+|2|target	caccgaacccctaccaactggtcggggtttgaaacCATTGATGGCACCGTAGTTCCAAAttttttaagcttggcgtaactagatcttgagacaa
chr7|24663284|24708279|MPP6|+|6|target	caccgaacccctaccaactggtcggggtttgaaacGCTGCATTGATGGCACCGTAGTTCttttttaagcttggcgtaactagatcttgagacaa
chr7|24663284|24708279|MPP6|+|9|target	caccgaacccctaccaactggtcggggtttgaaacCTTGCTGCATTGATGGCACCGTAGttttttaagcttggcgtaactagatcttgagacaa
chr7|24663284|24708279|MPP6|+|12|target	caccgaacccctaccaactggtcggggtttgaaacAGACTTGCTGCATTGATGGCACCGttttttaagcttggcgtaactagatcttgagacaa
chr7|24663284|24708279|MPP6|+|15|target	caccgaacccctaccaactggtcggggtttgaaacCCAAGACTTGCTGCATTGATGGCAttttttaagcttggcgtaactagatcttgagacaa
chr7|99621041|99621930|ZKSCAN1|+|2|target	caccgaacccctaccaactggtcggggtttgaaacTATTCCTCGTGACTGTAAGAGGCGttttttaagcttggcgtaactagatcttgagacaa
chr7|99621041|99621930|ZKSCAN1|+|5|target	caccgaacccctaccaactggtcggggtttgaaacTACTATTCCTCGTGACTGTAAGAGttttttaagcttggcgtaactagatcttgagacaa
chr7|99621041|99621930|ZKSCAN1|+|8|target	caccgaacccctaccaactggtcggggtttgaaacCTTTACTATTCCTCGTGACTGTAAttttttaagcttggcgtaactagatcttgagacaa
chr7|99621041|99621930|ZKSCAN1|+|12|target	caccgaacccctaccaactggtcggggtttgaaacGTTTCTTTACTATTCCTCGTGACTttttttaagcttggcgtaactagatcttgagacaa
chr7|99621041|99621930|ZKSCAN1|+|15|target	caccgaacccctaccaactggtcggggtttgaaacTGTGTTTCTTTACTATTCCTCGTGttttttaagcttggcgtaactagatcttgagacaa
chr8|103372298|103373854|UBR5|-|2|target	caccgaacccctaccaactggtcggggtttgaaacGTAACCCTAAGGTGTTGCCTGCCAttttttaagcttggcgtaactagatcttgagacaa
chr8|103372298|103373854|UBR5|-|5|target	caccgaacccctaccaactggtcggggtttgaaacCTCGTAACCCTAAGGTGTTGCCTGttttttaagcttggcgtaactagatcttgagacaa
chr8|103372298|103373854|UBR5|-|8|target	caccgaacccctaccaactggtcggggtttgaaacCTTCTCGTAACCCTAAGGTGTTGCttttttaagcttggcgtaactagatcttgagacaa
chr8|103372298|103373854|UBR5|-|11|target	caccgaacccctaccaactggtcggggtttgaaacAAACTTCTCGTAACCCTAAGGTGTttttttaagcttggcgtaactagatcttgagacaa
chr8|103372298|103373854|UBR5|-|15|target	caccgaacccctaccaactggtcggggtttgaaacTCAGAAACTTCTCGTAACCCTAAGttttttaagcttggcgtaactagatcttgagacaa
chr8|131164981|131193126|ASAP1|-|3|target	caccgaacccctaccaactggtcggggtttgaaacTTTGTATGTGGCATGTGAGATGGTttttttaagcttggcgtaactagatcttgagacaa
chr8|131164981|131193126|ASAP1|-|6|target	caccgaacccctaccaactggtcggggtttgaaacATTTTTGTATGTGGCATGTGAGATttttttaagcttggcgtaactagatcttgagacaa
chr8|131164981|131193126|ASAP1|-|9|target	caccgaacccctaccaactggtcggggtttgaaacTCAATTTTTGTATGTGGCATGTGAttttttaagcttggcgtaactagatcttgagacaa
chr8|131164981|131193126|ASAP1|-|11|target	caccgaacccctaccaactggtcggggtttgaaacTCTCAATTTTTGTATGTGGCATGTttttttaagcttggcgtaactagatcttgagacaa
chr8|131164981|131193126|ASAP1|-|14|target	caccgaacccctaccaactggtcggggtttgaaacCTTTCTCAATTTTTGTATGTGGCAttttttaagcttggcgtaactagatcttgagacaa
chr8|52773404|52773806|PCMTD1|-|1|target	caccgaacccctaccaactggtcggggtttgaaacAATCCTAAAATTAAGCCCACCATTttttttaagcttggcgtaactagatcttgagacaa
chr8|52773404|52773806|PCMTD1|-|3|target	caccgaacccctaccaactggtcggggtttgaaacTTAATCCTAAAATTAAGCCCACCAttttttaagcttggcgtaactagatcttgagacaa
chr8|52773404|52773806|PCMTD1|-|5|target	caccgaacccctaccaactggtcggggtttgaaacAATTAATCCTAAAATTAAGCCCACttttttaagcttggcgtaactagatcttgagacaa
chr8|52773404|52773806|PCMTD1|-|7|target	caccgaacccctaccaactggtcggggtttgaaacTAAATTAATCCTAAAATTAAGCCCttttttaagcttggcgtaactagatcttgagacaa
chr8|62593526|62596747|ASPH|-|2|target	caccgaacccctaccaactggtcggggtttgaaacTGTCTCTAATAAAACTTTGGCATCttttttaagcttggcgtaactagatcttgagacaa
chr8|62593526|62596747|ASPH|-|5|target	caccgaacccctaccaactggtcggggtttgaaacCTTTGTCTCTAATAAAACTTTGGCttttttaagcttggcgtaactagatcttgagacaa
chr8|62593526|62596747|ASPH|-|8|target	caccgaacccctaccaactggtcggggtttgaaacATGCTTTGTCTCTAATAAAACTTTttttttaagcttggcgtaactagatcttgagacaa
chr8|62593526|62596747|ASPH|-|18|target	caccgaacccctaccaactggtcggggtttgaaacTGTGTCCTCCATGCTTTGTCTCTAtttttaagcttggcgtaactagatcttgagacaa
chr8|62593526|62596747|ASPH|-|16|target	caccgaacccctaccaactggtcggggtttgaaacTGTCCTCCATGCTTTGTCTCTAATttttttaagcttggcgtaactagatcttgagacaa
chr8|71126137|71128999|NCOA2|-|1|target	caccgaacccctaccaactggtcggggtttgaaacGCAACTTGTTCTTTGATCTGACGAttttttaagcttggcgtaactagatcttgagacaa
chr8|71126137|71128999|NCOA2|-|3|target	caccgaacccctaccaactggtcggggtttgaaacCAGCAACTTGTTCTTTGATCTGACttttttaagcttggcgtaactagatcttgagacaa
chr8|71126137|71128999|NCOA2|-|6|target	caccgaacccctaccaactggtcggggtttgaaacTATCAGCAACTTGTTCTTTGATCTttttttaagcttggcgtaactagatcttgagacaa
chr8|71126137|71128999|NCOA2|-|10|target	caccgaacccctaccaactggtcggggtttgaaacCACATATCAGCAACTTGTTCTTTGttttttaagcttggcgtaactagatcttgagacaa
chr8|71126137|71128999|NCOA2|-|13|target	caccgaacccctaccaactggtcggggtttgaaacGAACACATATCAGCAACTTGTTCTttttttaagcttggcgtaactagatcttgagacaa
chr8|99718694|99719539|STK3|-|3|target	caccgaacccctaccaactggtcggggtttgaaacTATTAACCTCATTGGATGTATATCttttttaagcttggcgtaactagatcttgagacaa
chr8|99718694|99719539|STK3|-|6|target	caccgaacccctaccaactggtcggggtttgaaacTTCTATTAACCTCATTGGATGTATttttttaagcttggcgtaactagatcttgagacaa
chr8|99718694|99719539|STK3|-|9|target	caccgaacccctaccaactggtcggggtttgaaacATCTTCTATTAACCTCATTGGATGttttttaagcttggcgtaactagatcttgagacaa
chr8|99718694|99719539|STK3|-|12|target	caccgaacccctaccaactggtcggggtttgaaacTTCATCTTCTATTAACCTCATTGGttttttaagcttggcgtaactagatcttgagacaa
chr8|99718694|99719539|STK3|-|16|target	caccgaacccctaccaactggtcggggtttgaaacCAATTTCATCTTCTATTAACCTCAttttttaagcttggcgtaactagatcttgagacaa
chr9|114148656|114154104|KIAA0368|-|2|target	caccgaacccctaccaactggtcggggtttgaaacTAACTCTGGATTCTCGAACTCGCCttttttaagcttggcgtaactagatcttgagacaa
chr9|114148656|114154104|KIAA0368|-|5|target	caccgaacccctaccaactggtcggggtttgaaacGTTTAACTCTGGATTCTCGAACTCttttttaagcttggcgtaactagatcttgagacaa
chr9|114148656|114154104|KIAA0368|-|8|target	caccgaacccctaccaactggtcggggtttgaaacCATGTTTAACTCTGGATTCTCGAAttttttaagcttggcgtaactagatcttgagacaa
chr9|114148656|114154104|KIAA0368|-|11|target	caccgaacccctaccaactggtcggggtttgaaacCTTCATGTTTAACTCTGGATTCTCttttttaagcttggcgtaactagatcttgagacaa
chr9|114148656|114154104|KIAA0368|-|15|target	caccgaacccctaccaactggtcggggtttgaaacGAAACTTCATGTTTAACTCTGGATttttttaagcttggcgtaactagatcttgagacaa
chr9|114332370|114348445|PTGR1|-|2|target	caccgaacccctaccaactggtcggggtttgaaacCAACTCTCTAAGACCCATTTCAGCttttttaagcttggcgtaactagatcttgagacaa
chr9|114332370|114348445|PTGR1|-|5|target	caccgaacccctaccaactggtcggggtttgaaacCCACAACTCTCTAAGACCCATTTCttttttaagcttggcgtaactagatcttgagacaa
chr9|114332370|114348445|PTGR1|-|8|target	caccgaacccctaccaactggtcggggtttgaaacTTTCCACAACTCTCTAAGACCCATttttttaagcttggcgtaactagatcttgagacaa
chr9|114332370|114348445|PTGR1|-|12|target	caccgaacccctaccaactggtcggggtttgaaacTTACTTTCCACAACTCTCTAAGACttttttaagcttggcgtaactagatcttgagacaa
chr9|114332370|114348445|PTGR1|-|15|target	caccgaacccctaccaactggtcggggtttgaaacTTTTTACTTTCCACAACTCTCTAAttttttaagcttggcgtaactagatcttgagacaa
chr9|138773478|138774924|CAMSAP1|-|3|target	caccgaacccctaccaactggtcggggtttgaaacTGTTATCTTGTTGATCCAGAACACttttttaagcttggcgtaactagatcttgagacaa
chr9|138773478|138774924|CAMSAP1|-|6|target	caccgaacccctaccaactggtcggggtttgaaacGGATGTTATCTTGTTGATCCAGAAttttttaagcttggcgtaactagatcttgagacaa
chr9|138773478|138774924|CAMSAP1|-|8|target	caccgaacccctaccaactggtcggggtttgaaacAGGGATGTTATCTTGTTGATCCAGttttttaagcttggcgtaactagatcttgagacaa
chr9|138773478|138774924|CAMSAP1|-|10|target	caccgaacccctaccaactggtcggggtttgaaacTCAGGGATGTTATCTTGTTGATCCttttttaagcttggcgtaactagatcttgagacaa
chr9|138773478|138774924|CAMSAP1|-|13|target	caccgaacccctaccaactggtcggggtttgaaacTCCTCAGGGATGTTATCTTGTTGAttttttaagcttggcgtaactagatcttgagacaa
chr9|33953282|33963789|UBAP2|-|2|target	caccgaacccctaccaactggtcggggtttgaaacCAGTTCAGGCTCTGAGGAGAACAGttttttaagcttggcgtaactagatcttgagacaa
chr9|33953282|33963789|UBAP2|-|5|target	caccgaacccctaccaactggtcggggtttgaaacTGCCAGTTCAGGCTCTGAGGAGAAttttttaagcttggcgtaactagatcttgagacaa
chr9|33953282|33963789|UBAP2|-|8|target	caccgaacccctaccaactggtcggggtttgaaacTGATGCCAGTTCAGGCTCTGAGGAttttttaagcttggcgtaactagatcttgagacaa
chr9|33953282|33963789|UBAP2|-|11|target	caccgaacccctaccaactggtcggggtttgaaacATTTGATGCCAGTTCAGGCTCTGAttttttaagcttggcgtaactagatcttgagacaa
chr9|33953282|33963789|UBAP2|-|15|target	caccgaacccctaccaactggtcggggtttgaaacGAGTATTTGATGCCAGTTCAGGCTttttttaagcttggcgtaactagatcttgagacaa
chr9|5968018|5988545|KIAA2026|-|3|target	caccgaacccctaccaactggtcggggtttgaaacAAGTGCCAGATTTGTGCTTCTTGTttttttaagcttggcgtaactagatcttgagacaa
chr9|5968018|5988545|KIAA2026|-|6|target	caccgaacccctaccaactggtcggggtttgaaacCTCAAGTGCCAGATTTGTGCTTCTttttttaagcttggcgtaactagatcttgagacaa
chr9|5968018|5988545|KIAA2026|-|9|target	caccgaacccctaccaactggtcggggtttgaaacTCTCTCAAGTGCCAGATTTGTGCTttttttaagcttggcgtaactagatcttgagacaa
chr9|5968018|5988545|KIAA2026|-|12|target	caccgaacccctaccaactggtcggggtttgaaacTTTTCTCTCAAGTGCCAGATTTGTttttttaagcttggcgtaactagatcttgagacaa
chr9|5968018|5988545|KIAA2026|-|14|target	caccgaacccctaccaactggtcggggtttgaaacTCTTTTCTCTCAAGTGCCAGATTTttttttaagcttggcgtaactagatcttgagacaa
chr9|6880011|6893232|KDM4C|+|1|target	caccgaacccctaccaactggtcggggtttgaaacATACCAATTTGGCAACTTTTCCATttttttaagcttggcgtaactagatcttgagacaa
chr9|6880011|6893232|KDM4C|+|5|target	caccgaacccctaccaactggtcggggtttgaaacTAGCATACCAATTTGGCAACTTTTttttttaagcttggcgtaactagatcttgagacaa
chr9|6880011|6893232|KDM4C|+|8|target	caccgaacccctaccaactggtcggggtttgaaacGTATAGCATACCAATTTGGCAACTttttttaagcttggcgtaactagatcttgagacaa
chr9|6880011|6893232|KDM4C|+|11|target	caccgaacccctaccaactggtcggggtttgaaacGAGGTATAGCATACCAATTTGGCAttttttaagcttggcgtaactagatcttgagacaa
chr9|6880011|6893232|KDM4C|+|14|target	caccgaacccctaccaactggtcggggtttgaaacCCGGAGGTATAGCATACCAATTTGttttttaagcttggcgtaactagatcttgagacaa
chr9|88920106|88924932|ZCCHC6|-|8|target	caccgaacccctaccaactggtcggggtttgaaacTTATGAAGGGCTTTTCCTTGATAAttttttaagcttggcgtaactagatcttgagacaa
chr9|88920106|88924932|ZCCHC6|-|10|target	caccgaacccctaccaactggtcggggtttgaaacTGTTATGAAGGGCTTTTCCTTGATttttttaagcttggcgtaactagatcttgagacaa
chr9|88920106|88924932|ZCCHC6|-|12|target	caccgaacccctaccaactggtcggggtttgaaacTGTGTTATGAAGGGCTTTTCCTTGttttttaagcttggcgtaactagatcttgagacaa
chr9|88920106|88924932|ZCCHC6|-|14|target	caccgaacccctaccaactggtcggggtttgaaacCTTGTGTTATGAAGGGCTTTTCCTttttttaagcttggcgtaactagatcttgagacaa
chr9|88920106|88924932|ZCCHC6|-|17|target	caccgaacccctaccaactggtcggggtttgaaacAGCCTTGTGTTATGAAGGGCTTTTttttttaagcttggcgtaactagatcttgagacaa
control|1	caccgaacccctaccaactggtcggggtttgaaacAAGAGCCTTCTTGTAGGGCCTGTTttttttaagcttggcgtaactagatcttgagacaa
control|2	caccgaacccctaccaactggtcggggtttgaaacGAACCGAGTACGGAACCCAGTACGttttttaagcttggcgtaactagatcttgagacaa
control|3	caccgaacccctaccaactggtcggggtttgaaacACAAACCGTAAACCATTGGCGCTGttttttaagcttggcgtaactagatcttgagacaa
control|4	caccgaacccctaccaactggtcggggtttgaaacACCACTTTTTTTCATCGTCGTAGAttttttaagcttggcgtaactagatcttgagacaa
control|5	caccgaacccctaccaactggtcggggtttgaaacTCGCATTACTAGCCGTTTGGTTGTttttttaagcttggcgtaactagatcttgagacaa
control|6	caccgaacccctaccaactggtcggggtttgaaacGCTCGGCGAGGTGGCTTCACTTTCttttttaagcttggcgtaactagatcttgagacaa
control|7	caccgaacccctaccaactggtcggggtttgaaacCGTCTCACTCACGCGTGCGACATTttttttaagcttggcgtaactagatcttgagacaa
control|8	caccgaacccctaccaactggtcggggtttgaaacCGGATTGCCGGATCTTTGTTCTGGttttttaagcttggcgtaactagatcttgagacaa
control|9	caccgaacccctaccaactggtcggggtttgaaacAGAAAGTGTAAATACGCTTCTGGTttttttaagcttggcgtaactagatcttgagacaa
control|10	caccgaacccctaccaactggtcggggtttgaaacTAAACGTAAACGATGTTTTCGTAAttttttaagcttggcgtaactagatcttgagacaa
control|11	caccgaacccctaccaactggtcggggtttgaaacTAGATCCCGGCGGTGGGAAATTAGttttttaagcttggcgtaactagatcttgagacaa
control|12	caccgaacccctaccaactggtcggggtttgaaacTGCGGTCCGCAGGCGCGTCTGCACttttttaagcttggcgtaactagatcttgagacaa
control|13	caccgaacccctaccaactggtcggggtttgaaacATAAATTATGCGCGAGTCGAGCGTttttttaagcttggcgtaactagatcttgagacaa
control|14	caccgaacccctaccaactggtcggggtttgaaacAGAACACACCGATTGCGTGTCTGAttttttaagcttggcgtaactagatcttgagacaa
control|15	caccgaacccctaccaactggtcggggtttgaaacCAAACGAAATTTTCGTCATAACTTttttttaagcttggcgtaactagatcttgagacaa
control|16	caccgaacccctaccaactggtcggggtttgaaacCGAGGCTGGCACACGCGCCCCTAAttttttaagcttggcgtaactagatcttgagacaa
control|17	caccgaacccctaccaactggtcggggtttgaaacTCTGATAGCGTAGGAGTGATACAAttttttaagcttggcgtaactagatcttgagacaa
control|18	caccgaacccctaccaactggtcggggtttgaaacGCAGTGGAGTTTTGCACATTCTAAttttttaagcttggcgtaactagatcttgagacaa
control|19	caccgaacccctaccaactggtcggggtttgaaacTCTTAATGCCGTGCCCAAATGGCGttttttaagcttggcgtaactagatcttgagacaa
control|20	caccgaacccctaccaactggtcggggtttgaaacAAAAAACGCAATTATAGCCGCTGAttttttaagcttggcgtaactagatcttgagacaa
control|21	caccgaacccctaccaactggtcggggtttgaaacTCATTATGCGGAGATTTTAGGACGttttttaagcttggcgtaactagatcttgagacaa
control|22	caccgaacccctaccaactggtcggggtttgaaacTTATACCGTTTGAAGATCTCGTATttttttaagcttggcgtaactagatcttgagacaa
control|23	caccgaacccctaccaactggtcggggtttgaaacAGCTGAACTTCATGATCATCGAACttttttaagcttggcgtaactagatcttgagacaa
control|24	caccgaacccctaccaactggtcggggtttgaaacGCAACTATTTAGCCGGCCCCTAAAttttttaagcttggcgtaactagatcttgagacaa
control|25	caccgaacccctaccaactggtcggggtttgaaacGATATGGGAGCGGTGCTAGGAGACttttttaagcttggcgtaactagatcttgagacaa
control|26	caccgaacccctaccaactggtcggggtttgaaacCCGATCTGGAAGTAGGCTAGCCGGttttttaagcttggcgtaactagatcttgagacaa
control|27	caccgaacccctaccaactggtcggggtttgaaacTATGCTCATTACGTGAGTGCTGAGttttttaagcttggcgtaactagatcttgagacaa
control|28	caccgaacccctaccaactggtcggggtttgaaacGGGCCACGCTAATATCCCTCAAGTttttttaagcttggcgtaactagatcttgagacaa
control|29	caccgaacccctaccaactggtcggggtttgaaacATTTTAACATGGGGTCTACAACCCttttttaagcttggcgtaactagatcttgagacaa
control|30	caccgaacccctaccaactggtcggggtttgaaacTTGGGATTTATACGATTTTTAGAGttttttaagcttggcgtaactagatcttgagacaa
control|31	caccgaacccctaccaactggtcggggtttgaaacTACGAGCTCAACGAGGTATGGCATttttttaagcttggcgtaactagatcttgagacaa
control|32	caccgaacccctaccaactggtcggggtttgaaacAATTTCAGGACACGAATGGCCGTAttttttaagcttggcgtaactagatcttgagacaa
control|33	caccgaacccctaccaactggtcggggtttgaaacGGGAGATCATGCCGACGACCCATGttttttaagcttggcgtaactagatcttgagacaa
control|34	caccgaacccctaccaactggtcggggtttgaaacTAAACATTATCAACAGCCGAGTCGttttttaagcttggcgtaactagatcttgagacaa
control|35	caccgaacccctaccaactggtcggggtttgaaacTCCCAAGGCTTGAAATGCAACCCGttttttaagcttggcgtaactagatcttgagacaa
control|36	caccgaacccctaccaactggtcggggtttgaaacATTCGGCCATCAAATCGAATTACCttttttaagcttggcgtaactagatcttgagacaa
control|37	caccgaacccctaccaactggtcggggtttgaaacTCGCGATTAGCAATCCCTATCAATttttttaagcttggcgtaactagatcttgagacaa
control|38	caccgaacccctaccaactggtcggggtttgaaacCGAGACGCTGATATTTTATGGCCCttttttaagcttggcgtaactagatcttgagacaa
control|39	caccgaacccctaccaactggtcggggtttgaaacCCTCAAGCACGCCTTACAACAATTttttttaagcttggcgtaactagatcttgagacaa
control|40	caccgaacccctaccaactggtcggggtttgaaacGTCACTGGGCACTTGGCTAGAGTTttttttaagcttggcgtaactagatcttgagacaa
control|41	caccgaacccctaccaactggtcggggtttgaaacCGGAAATTGTACTGAGGGCACGGCttttttaagcttggcgtaactagatcttgagacaa
control|42	caccgaacccctaccaactggtcggggtttgaaacCTCCCACCGAATTGTCCCTTGGCGttttttaagcttggcgtaactagatcttgagacaa
control|43	caccgaacccctaccaactggtcggggtttgaaacGCTGCGGCGAACATCTTCTCTTTGttttttaagcttggcgtaactagatcttgagacaa
control|44	caccgaacccctaccaactggtcggggtttgaaacTGTCGTTATAAGCTGAATATTCGAttttttaagcttggcgtaactagatcttgagacaa
control|45	caccgaacccctaccaactggtcggggtttgaaacCCGCGAATAGTCGGCGAAATTTTTttttttaagcttggcgtaactagatcttgagacaa
control|46	caccgaacccctaccaactggtcggggtttgaaacGTGACTCGCCTGTTGGCGAATCAAttttttaagcttggcgtaactagatcttgagacaa
control|47	caccgaacccctaccaactggtcggggtttgaaacCCTTTGAGCAGCGAGACGACTCGTttttttaagcttggcgtaactagatcttgagacaa
control|48	caccgaacccctaccaactggtcggggtttgaaacGCAGATTCGTACGCCAAGTGGTCAttttttaagcttggcgtaactagatcttgagacaa
control|49	caccgaacccctaccaactggtcggggtttgaaacTCGGCGCCGTACTCGGTCCCGTACttttttaagcttggcgtaactagatcttgagacaa
control|50	caccgaacccctaccaactggtcggggtttgaaacCGTACTGGTCCCGCACTCGGTCACttttttaagcttggcgtaactagatcttgagacaa
control|51	caccgaacccctaccaactggtcggggtttgaaacATAATTACAAGCGTCTAGAACTGCttttttaagcttggcgtaactagatcttgagacaa
control|52	caccgaacccctaccaactggtcggggtttgaaacTTCCGCTGGCTGACGCTGTCACAGttttttaagcttggcgtaactagatcttgagacaa
control|53	caccgaacccctaccaactggtcggggtttgaaacTTCGGACCACTGTGCACATGGCGTttttttaagcttggcgtaactagatcttgagacaa
control|54	caccgaacccctaccaactggtcggggtttgaaacCTAACACCTACCTGCGATGGCTCCttttttaagcttggcgtaactagatcttgagacaa
control|55	caccgaacccctaccaactggtcggggtttgaaacTTTCAACTTTGCCCGCTGCGAATCttttttaagcttggcgtaactagatcttgagacaa
control|56	caccgaacccctaccaactggtcggggtttgaaacAGTTCGAATTTCGGAAGGTCACTTttttttaagcttggcgtaactagatcttgagacaa
control|57	caccgaacccctaccaactggtcggggtttgaaacTAATTACGAGCTCAGCGACGTATGttttttaagcttggcgtaactagatcttgagacaa
control|58	caccgaacccctaccaactggtcggggtttgaaacATAGGTCGCAGAATGCCTAAGAGGttttttaagcttggcgtaactagatcttgagacaa
control|59	caccgaacccctaccaactggtcggggtttgaaacAGTTTAGAGACGGGTCGAATCGTTttttttaagcttggcgtaactagatcttgagacaa
control|60	caccgaacccctaccaactggtcggggtttgaaacCGGCACAATAAACGAGACGCTAACttttttaagcttggcgtaactagatcttgagacaa
control|61	caccgaacccctaccaactggtcggggtttgaaacCTTCCACCCTTGCGGTTATGGCGCttttttaagcttggcgtaactagatcttgagacaa
control|62	caccgaacccctaccaactggtcggggtttgaaacACCAACGGGATACCTCATACTCGAttttttaagcttggcgtaactagatcttgagacaa
control|63	caccgaacccctaccaactggtcggggtttgaaacCACTTAAGGGTGGGTCACCTGATAttttttaagcttggcgtaactagatcttgagacaa
control|64	caccgaacccctaccaactggtcggggtttgaaacGAAACGCAGACTATCAGCAGACTGttttttaagcttggcgtaactagatcttgagacaa
control|65	caccgaacccctaccaactggtcggggtttgaaacCAGACGGGAAGCTCAAGTTTGGCCttttttaagcttggcgtaactagatcttgagacaa
control|66	caccgaacccctaccaactggtcggggtttgaaacATAATATGCGAGGGTAATTGAAATttttttaagcttggcgtaactagatcttgagacaa
control|67	caccgaacccctaccaactggtcggggtttgaaacGGCGCCAACACATTCGAGGAGCTTttttttaagcttggcgtaactagatcttgagacaa
control|68	caccgaacccctaccaactggtcggggtttgaaacGAACGGCGGAAACATGTTCAATTAttttttaagcttggcgtaactagatcttgagacaa
control|69	caccgaacccctaccaactggtcggggtttgaaacAACCACCAAATGACAGCGGCGCGGttttttaagcttggcgtaactagatcttgagacaa
control|70	caccgaacccctaccaactggtcggggtttgaaacGTAACGTTTTCTGACGCGTTTAATttttttaagcttggcgtaactagatcttgagacaa
control|71	caccgaacccctaccaactggtcggggtttgaaacAATTTGTTAAGCATGTACTGGTGGttttttaagcttggcgtaactagatcttgagacaa
control|72	caccgaacccctaccaactggtcggggtttgaaacAATGGCATACCACATAACCCTTAGttttttaagcttggcgtaactagatcttgagacaa
control|73	caccgaacccctaccaactggtcggggtttgaaacTCAGCACGGCTACTTAGTGCTCCCttttttaagcttggcgtaactagatcttgagacaa
control|74	caccgaacccctaccaactggtcggggtttgaaacACGCTTTGCCTCGGGAGTTTTCGGttttttaagcttggcgtaactagatcttgagacaa
control|75	caccgaacccctaccaactggtcggggtttgaaacATTCAATTTCACGGCTGACCGCTGttttttaagcttggcgtaactagatcttgagacaa
control|76	caccgaacccctaccaactggtcggggtttgaaacTTTATTTTACATACCGTGATCCAAttttttaagcttggcgtaactagatcttgagacaa
control|77	caccgaacccctaccaactggtcggggtttgaaacGGCAGTTCGATATTTCGCTGCATTttttttaagcttggcgtaactagatcttgagacaa
control|78	caccgaacccctaccaactggtcggggtttgaaacATTCGCCATCCGCCAGATACTCTGttttttaagcttggcgtaactagatcttgagacaa
control|79	caccgaacccctaccaactggtcggggtttgaaacTAATTCGAGCGAACCTGAACTGAAttttttaagcttggcgtaactagatcttgagacaa
control|80	caccgaacccctaccaactggtcggggtttgaaacTTATGCGGCTCGTTTGCGATGCCTttttttaagcttggcgtaactagatcttgagacaa
control|81	caccgaacccctaccaactggtcggggtttgaaacTCATTTCCCAATGGCCGCGCTTTTttttttaagcttggcgtaactagatcttgagacaa
control|82	caccgaacccctaccaactggtcggggtttgaaacCAACATCCTTGAACGCCAATAGGTttttttaagcttggcgtaactagatcttgagacaa
control|83	caccgaacccctaccaactggtcggggtttgaaacGCTGTATCCCGAACCTAATCGCTGttttttaagcttggcgtaactagatcttgagacaa
control|84	caccgaacccctaccaactggtcggggtttgaaacGAGTGCAGGCGGATCCTTGGTGCCttttttaagcttggcgtaactagatcttgagacaa
control|85	caccgaacccctaccaactggtcggggtttgaaacCCTGTTATTCGAATCGAAGCATTAttttttaagcttggcgtaactagatcttgagacaa
control|86	caccgaacccctaccaactggtcggggtttgaaacCGGAACAGAGTACGGGACCAGTACttttttaagcttggcgtaactagatcttgagacaa
control|87	caccgaacccctaccaactggtcggggtttgaaacTGCGTACATAAGTACACGCGAATGttttttaagcttggcgtaactagatcttgagacaa
control|88	caccgaacccctaccaactggtcggggtttgaaacGAAGTATTTACAACGCGGAGAAAAttttttaagcttggcgtaactagatcttgagacaa
control|89	caccgaacccctaccaactggtcggggtttgaaacGCACTAGTGATCGTGCAACTGTGTttttttaagcttggcgtaactagatcttgagacaa
control|90	caccgaacccctaccaactggtcggggtttgaaacCTCTGCAGGCGTCTTAGGGATTGGttttttaagcttggcgtaactagatcttgagacaa
control|91	caccgaacccctaccaactggtcggggtttgaaacTGGCGCGGCGACAGAGCGACGTCGttttttaagcttggcgtaactagatcttgagacaa
control|92	caccgaacccctaccaactggtcggggtttgaaacAGTGCCGGGTTACATGTTTAATTAttttttaagcttggcgtaactagatcttgagacaa
control|93	caccgaacccctaccaactggtcggggtttgaaacCGTTTTCAATGTGCTGCCGGTATTttttttaagcttggcgtaactagatcttgagacaa
control|94	caccgaacccctaccaactggtcggggtttgaaacGAATTAACCGTTGCTCGCAGGCAAttttttaagcttggcgtaactagatcttgagacaa
control|95	caccgaacccctaccaactggtcggggtttgaaacGAGTGGCGCATTGTGGTTAATGACttttttaagcttggcgtaactagatcttgagacaa
control|96	caccgaacccctaccaactggtcggggtttgaaacTTTAGCACTTTCAGGCGCGAGTTAttttttaagcttggcgtaactagatcttgagacaa
control|97	caccgaacccctaccaactggtcggggtttgaaacTGCAGCCACTTCTTTTGTGGCGCAttttttaagcttggcgtaactagatcttgagacaa
control|98	caccgaacccctaccaactggtcggggtttgaaacATACGATTCGGTGATCCAGGAATAttttttaagcttggcgtaactagatcttgagacaa
control|99	caccgaacccctaccaactggtcggggtttgaaacTGAAGTTTAGACGGTTGGCTCAGTttttttaagcttggcgtaactagatcttgagacaa
control|100	caccgaacccctaccaactggtcggggtttgaaacCGTAAGGGGAGTACAACGAGTGTAttttttaagcttggcgtaactagatcttgagacaa
control|101	caccgaacccctaccaactggtcggggtttgaaacAACAAGGCGGCGCCTGTGTGCGCTttttttaagcttggcgtaactagatcttgagacaa
control|102	caccgaacccctaccaactggtcggggtttgaaacGTGGCTCACATATCAAGGCCTGTCttttttaagcttggcgtaactagatcttgagacaa
control|103	caccgaacccctaccaactggtcggggtttgaaacTAAACGCGCAGCACTTGCATTTTAttttttaagcttggcgtaactagatcttgagacaa
control|104	caccgaacccctaccaactggtcggggtttgaaacCCTAACGAGGTAGATGACTCCTGGttttttaagcttggcgtaactagatcttgagacaa
control|105	caccgaacccctaccaactggtcggggtttgaaacTTTCGTTAATAATGAAATCGATAGttttttaagcttggcgtaactagatcttgagacaa
control|106	caccgaacccctaccaactggtcggggtttgaaacGTTTATCGCCGGAATTTCAAGCCAttttttaagcttggcgtaactagatcttgagacaa
control|107	caccgaacccctaccaactggtcggggtttgaaacAGCGGTATATCAGTACGAGCCAATttttttaagcttggcgtaactagatcttgagacaa
control|108	caccgaacccctaccaactggtcggggtttgaaacACTCGTACATATACTTTGCGCAATttttttaagcttggcgtaactagatcttgagacaa
control|109	caccgaacccctaccaactggtcggggtttgaaacTTTGTGGGCGTTGTGGGCCATCAAttttttaagcttggcgtaactagatcttgagacaa
control|110	caccgaacccctaccaactggtcggggtttgaaacCCTTTGGGGCATTATATGCTCTCGttttttaagcttggcgtaactagatcttgagacaa
control|111	caccgaacccctaccaactggtcggggtttgaaacAGGTGGTTTGGACTGCGCCTTTTTttttttaagcttggcgtaactagatcttgagacaa
control|112	caccgaacccctaccaactggtcggggtttgaaacGGCGCCTGGAGGCGGATGCTCCCGttttttaagcttggcgtaactagatcttgagacaa
control|113	caccgaacccctaccaactggtcggggtttgaaacCCAGACTTCCGCCTCGAACTCTTCttttttaagcttggcgtaactagatcttgagacaa
control|114	caccgaacccctaccaactggtcggggtttgaaacGTGTCAACGTCATAGACTACGACCttttttaagcttggcgtaactagatcttgagacaa
control|115	caccgaacccctaccaactggtcggggtttgaaacTTTTCCTAGAGACTTAGTCGTTCCttttttaagcttggcgtaactagatcttgagacaa
control|116	caccgaacccctaccaactggtcggggtttgaaacTTGGGATGCAGTTATTGAAGACGTttttttaagcttggcgtaactagatcttgagacaa
control|117	caccgaacccctaccaactggtcggggtttgaaacAAAGACTGGTAGCAAGCATATTCCttttttaagcttggcgtaactagatcttgagacaa
control|118	caccgaacccctaccaactggtcggggtttgaaacACTCCGAAAATCTGAGCGGGTAATttttttaagcttggcgtaactagatcttgagacaa
control|119	caccgaacccctaccaactggtcggggtttgaaacATAATCGAACTGATTGTGAGAATCttttttaagcttggcgtaactagatcttgagacaa
control|120	caccgaacccctaccaactggtcggggtttgaaacATGTCGCAGGTCCCCCGGATAATTttttttaagcttggcgtaactagatcttgagacaa
control|121	caccgaacccctaccaactggtcggggtttgaaacCCGCAAAAGTTTGCGGATGCAGAAttttttaagcttggcgtaactagatcttgagacaa
control|122	caccgaacccctaccaactggtcggggtttgaaacTGCGTTTGCGGGCGGAAAATGTTGttttttaagcttggcgtaactagatcttgagacaa
control|123	caccgaacccctaccaactggtcggggtttgaaacACAGTTCGAACAAAATGTCTCCCGttttttaagcttggcgtaactagatcttgagacaa
control|124	caccgaacccctaccaactggtcggggtttgaaacATTGCTATGGCACAGTGGTCGGAGttttttaagcttggcgtaactagatcttgagacaa
control|125	caccgaacccctaccaactggtcggggtttgaaacGAAAGTGTCCTTGACTTGCGCGCTttttttaagcttggcgtaactagatcttgagacaa
control|126	caccgaacccctaccaactggtcggggtttgaaacAATTCCTTATCGACTCCGGATCAGttttttaagcttggcgtaactagatcttgagacaa
control|127	caccgaacccctaccaactggtcggggtttgaaacGACATCGCCGCTACTTGTGGCAAGttttttaagcttggcgtaactagatcttgagacaa
control|128	caccgaacccctaccaactggtcggggtttgaaacAGTTCCGTGATTGCGTTGGTAACTttttttaagcttggcgtaactagatcttgagacaa
control|129	caccgaacccctaccaactggtcggggtttgaaacTCGCAATTAATAAAGGGGTGACAAttttttaagcttggcgtaactagatcttgagacaa
control|130	caccgaacccctaccaactggtcggggtttgaaacTACTTGTTTGCAACTCAAACGCCTttttttaagcttggcgtaactagatcttgagacaa
control|131	caccgaacccctaccaactggtcggggtttgaaacCAAATTAAGCCGTCTACTGGGACTttttttaagcttggcgtaactagatcttgagacaa
control|132	caccgaacccctaccaactggtcggggtttgaaacAAAACTGCGGGGGAGTTCTCGCTGttttttaagcttggcgtaactagatcttgagacaa
control|133	caccgaacccctaccaactggtcggggtttgaaacAGCTGATACCACTTGGCAGACGAGttttttaagcttggcgtaactagatcttgagacaa
control|134	caccgaacccctaccaactggtcggggtttgaaacCGACCAAGTCCGAAGCCTATGGGAttttttaagcttggcgtaactagatcttgagacaa
control|135	caccgaacccctaccaactggtcggggtttgaaacCATGTAACGAGCTATCGCTTGTTTttttttaagcttggcgtaactagatcttgagacaa
control|136	caccgaacccctaccaactggtcggggtttgaaacTGTATAAGCGCATTACCCTTTGTTttttttaagcttggcgtaactagatcttgagacaa
control|137	caccgaacccctaccaactggtcggggtttgaaacTGTCATACTTCACTGAGCTCGTAAttttttaagcttggcgtaactagatcttgagacaa
control|138	caccgaacccctaccaactggtcggggtttgaaacAACCCAACGACCTGAACAACAATAttttttaagcttggcgtaactagatcttgagacaa
control|139	caccgaacccctaccaactggtcggggtttgaaacATTGACGACCGCAAGCAAGAGGACttttttaagcttggcgtaactagatcttgagacaa
control|140	caccgaacccctaccaactggtcggggtttgaaacAGCAATTAATTGCCGCGCCAATAAttttttaagcttggcgtaactagatcttgagacaa
control|141	caccgaacccctaccaactggtcggggtttgaaacTATAATCGCGTCAAAGTTAAGAACttttttaagcttggcgtaactagatcttgagacaa
control|142	caccgaacccctaccaactggtcggggtttgaaacTACGAGCTCGACATGTTGCCAGTTttttttaagcttggcgtaactagatcttgagacaa
control|143	caccgaacccctaccaactggtcggggtttgaaacTGCTAGCTAAAGGTGTCCAATTTGttttttaagcttggcgtaactagatcttgagacaa
control|144	caccgaacccctaccaactggtcggggtttgaaacGAGCCTGTCAATTGCAGCCGAACAttttttaagcttggcgtaactagatcttgagacaa
control|145	caccgaacccctaccaactggtcggggtttgaaacCAGAACTCCATGAGTCGATCCTATttttttaagcttggcgtaactagatcttgagacaa
control|146	caccgaacccctaccaactggtcggggtttgaaacGGGCTGCAATGAACTAACCACAGCttttttaagcttggcgtaactagatcttgagacaa
control|147	caccgaacccctaccaactggtcggggtttgaaacCACATAATAATTATGCATGCGGCGttttttaagcttggcgtaactagatcttgagacaa
control|148	caccgaacccctaccaactggtcggggtttgaaacATCGGAATAAAGCGAAGCGAGCAAttttttaagcttggcgtaactagatcttgagacaa
control|149	caccgaacccctaccaactggtcggggtttgaaacTCATCACACCAAAGGCGCCGATGTttttttaagcttggcgtaactagatcttgagacaa
control|150	caccgaacccctaccaactggtcggggtttgaaacCACATATACTCTCTACTCGGCCGAttttttaagcttggcgtaactagatcttgagacaa
EIF4A3|1	caccgaacccctaccaactggtcggggtttgaaacCCATTTATGAGAAGAAAGTCCATAttttttaagcttggcgtaactagatcttgagacaa
EIF4A3|2	caccgaacccctaccaactggtcggggtttgaaacACATCTGTAGAAATAAGCACTCGGttttttaagcttggcgtaactagatcttgagacaa
EIF4A3|3	caccgaacccctaccaactggtcggggtttgaaacTCATCACGTTTCACCAAGATGCGGttttttaagcttggcgtaactagatcttgagacaa
EIF4A3|4	caccgaacccctaccaactggtcggggtttgaaacCCTTTGATGATCTGCTTGATTGCTttttttaagcttggcgtaactagatcttgagacaa
EIF4A3|5	caccgaacccctaccaactggtcggggtttgaaacACATTCATGTAGTCACCGAGAGCAttttttaagcttggcgtaactagatcttgagacaa
RPL23A|1	caccgaacccctaccaactggtcggggtttgaaacATATATATTCAGAATTAGGCAGCTttttttaagcttggcgtaactagatcttgagacaa
RPL23A|2	caccgaacccctaccaactggtcggggtttgaaacTGTTTAATCTGGTGCTTGTTGGCTttttttaagcttggcgtaactagatcttgagacaa
RPL23A|3	caccgaacccctaccaactggtcggggtttgaaacCCTGAAATGGATGCTAACACCCTTttttttaagcttggcgtaactagatcttgagacaa
RPL23A|4	caccgaacccctaccaactggtcggggtttgaaacCAAAATGCTACCAGAGAGCCAGCCttttttaagcttggcgtaactagatcttgagacaa
RPL23A|5	caccgaacccctaccaactggtcggggtttgaaacCACAAAGATCTCTGGAATGATCATttttttaagcttggcgtaactagatcttgagacaa
RRM1|1	caccgaacccctaccaactggtcggggtttgaaacTTATTTAGAGTGAACTGGATTGGAttttttaagcttggcgtaactagatcttgagacaa
RRM1|2	caccgaacccctaccaactggtcggggtttgaaacACTTTCATGGTGATCTGAGCAGGAttttttaagcttggcgtaactagatcttgagacaa
RRM1|3	caccgaacccctaccaactggtcggggtttgaaacGAAAACAGCTAGAAAGTTGTGGGCttttttaagcttggcgtaactagatcttgagacaa
RRM1|4	caccgaacccctaccaactggtcggggtttgaaacTCTTTGTGCAAGTTAGAGACAGCGttttttaagcttggcgtaactagatcttgagacaa
RRM1|5	caccgaacccctaccaactggtcggggtttgaaacAGTTTGCCATAGTTAGGCTCAGCAttttttaagcttggcgtaactagatcttgagacaa
SF3B3|1	caccgaacccctaccaactggtcggggtttgaaacACAATTACCCTATGTCCGATAGTCttttttaagcttggcgtaactagatcttgagacaa
SF3B3|2	caccgaacccctaccaactggtcggggtttgaaacTACAATTACCCTATGTCCGATAGTttttttaagcttggcgtaactagatcttgagacaa
SF3B3|3	caccgaacccctaccaactggtcggggtttgaaacTCAAATCCGACATCTACTCCAACTttttttaagcttggcgtaactagatcttgagacaa
SF3B3|4	caccgaacccctaccaactggtcggggtttgaaacCTTAATTATCCAGTCACCCTCCTGttttttaagcttggcgtaactagatcttgagacaa
SF3B3|5	caccgaacccctaccaactggtcggggtttgaaacTGATAATAAGGTTGTTACTCTCAGttttttaagcttggcgtaactagatcttgagacaa
RPL8|1	caccgaacccctaccaactggtcggggtttgaaacAGATAACGGTGGCATAGTTCCCTGttttttaagcttggcgtaactagatcttgagacaa
RPL8|2	caccgaacccctaccaactggtcggggtttgaaacAGATAACGGTGGCATAGTTCCCTGttttttaagcttggcgtaactagatcttgagacaa
RPL8|3	caccgaacccctaccaactggtcggggtttgaaacTCAAGATGGGTTTGTCAATTCGGCttttttaagcttggcgtaactagatcttgagacaa
RPL8|4	caccgaacccctaccaactggtcggggtttgaaacTCTTGCCGCAATACACAAACTGGCttttttaagcttggcgtaactagatcttgagacaa
RPL8|5	caccgaacccctaccaactggtcggggtttgaaacCTTTGCCTTATATTTGTGGTACGCttttttaagcttggcgtaactagatcttgagacaa
DNM2|1	caccgaacccctaccaactggtcggggtttgaaacATGTAAGTGGTGACGATTCGCTCTttttttaagcttggcgtaactagatcttgagacaa
DNM2|2	caccgaacccctaccaactggtcggggtttgaaacAGCTTACTGGTACACTGCCTAACTttttttaagcttggcgtaactagatcttgagacaa
DNM2|3	caccgaacccctaccaactggtcggggtttgaaacCTCAATGTCGATCAGCAGAAGAATttttttaagcttggcgtaactagatcttgagacaa
DNM2|4	caccgaacccctaccaactggtcggggtttgaaacCTTATAGAAGGCCTGCCCTACATGttttttaagcttggcgtaactagatcttgagacaa
DNM2|5	caccgaacccctaccaactggtcggggtttgaaacCAGTTTGTTGACCAGCGGGATCAGttttttaagcttggcgtaactagatcttgagacaa
PRPF19|1	caccgaacccctaccaactggtcggggtttgaaacCTTAAAGTTCTTAAGCTTGCGCAGttttttaagcttggcgtaactagatcttgagacaa
PRPF19|2	caccgaacccctaccaactggtcggggtttgaaacTCATAAACATGATTAGAGACAGGGttttttaagcttggcgtaactagatcttgagacaa
PRPF19|3	caccgaacccctaccaactggtcggggtttgaaacACATTAGTACGTTCCTTCAAGTCCttttttaagcttggcgtaactagatcttgagacaa
PRPF19|4	caccgaacccctaccaactggtcggggtttgaaacCCAAATCCTGATAGTGGCATCGGGttttttaagcttggcgtaactagatcttgagacaa
PRPF19|5	caccgaacccctaccaactggtcggggtttgaaacGCAATGTACTTCTCGATGAGCCGCttttttaagcttggcgtaactagatcttgagacaa
EIF2S1|1	caccgaacccctaccaactggtcggggtttgaaacTTAAATGCATCATAGGCACCATATttttttaagcttggcgtaactagatcttgagacaa
EIF2S1|2	caccgaacccctaccaactggtcggggtttgaaacCATAAATGGTACAAACTACCTGCCttttttaagcttggcgtaactagatcttgagacaa
EIF2S1|3	caccgaacccctaccaactggtcggggtttgaaacAAAATAGATGGGTCTGAGACTGCAttttttaagcttggcgtaactagatcttgagacaa
EIF2S1|4	caccgaacccctaccaactggtcggggtttgaaacCTATTAGATTAATCTTAATGGGCAttttttaagcttggcgtaactagatcttgagacaa
EIF2S1|5	caccgaacccctaccaactggtcggggtttgaaacATTAATGAGTACTTCCCGTTCATCttttttaagcttggcgtaactagatcttgagacaa
RUVBL2|1	caccgaacccctaccaactggtcggggtttgaaacGCTCAATCCTTGTTACATCACGGAttttttaagcttggcgtaactagatcttgagacaa
RUVBL2|2	caccgaacccctaccaactggtcggggtttgaaacGGATCTGCTTCGTGTCTTTCTCGCttttttaagcttggcgtaactagatcttgagacaa
RUVBL2|3	caccgaacccctaccaactggtcggggtttgaaacTGTTGCTGGTCGATCAATCTGGATttttttaagcttggcgtaactagatcttgagacaa
RUVBL2|4	caccgaacccctaccaactggtcggggtttgaaacCCTGGTACTCCTTCATGTACTGCGttttttaagcttggcgtaactagatcttgagacaa
RUVBL2|5	caccgaacccctaccaactggtcggggtttgaaacGGTCAGGGACTCAATCATCTTGGTttttttaagcttggcgtaactagatcttgagacaa
TXNL4A|1	caccgaacccctaccaactggtcggggtttgaaacAAAACATGACAGTACATGGATCGTttttttaagcttggcgtaactagatcttgagacaa
TXNL4A|2	caccgaacccctaccaactggtcggggtttgaaacTTAATCTTGTTGTTGTTGCCAGTCttttttaagcttggcgtaactagatcttgagacaa
TXNL4A|3	caccgaacccctaccaactggtcggggtttgaaacGGTACTTGGTGGAGTAGTCCTTGGttttttaagcttggcgtaactagatcttgagacaa
TXNL4A|4	caccgaacccctaccaactggtcggggtttgaaacCCATGGCCCAGTTAATCTTGTTGTttttttaagcttggcgtaactagatcttgagacaa
TXNL4A|5	caccgaacccctaccaactggtcggggtttgaaacATATCCACAAGATAAATAACTGCAttttttaagcttggcgtaactagatcttgagacaa
