# Supplementary material for: Optimized RNA-targeting CRISPR/Cas13d technology outperforms shRNA in identifying functional circRNAs
Source: Genome Biol. 2021 Jan 21;22:41. doi: 10.1186/s13059-021-02263-9 (PMC7818937; doi:10.1186/s13059-021-02263-9)
Supplement: Supplementary file 6 — Additional file 6: Table S5. List of oligonucleotides in the shRNA library. [file 13059_2021_2263_MOESM6_ESM.xlsx]

## Sheet: Sheet1
chr8|62593526|62596747|ASPH|-|5|target	GGAAAGGACGAAACACCGGGCCAAAGTTTTATTAGAGACACTCGAGTGTCTCTAATAAAACTTTGGCTTTTTGAATTCTCGACCTCGAGACA
chr8|62593526|62596747|ASPH|-|7|target	GGAAAGGACGAAACACCGGCAAAGTTTTATTAGAGACAAACTCGAGTTTGTCTCTAATAAAACTTTGTTTTTGAATTCTCGACCTCGAGACA
chr8|62593526|62596747|ASPH|-|9|target	GGAAAGGACGAAACACCGGAAGTTTTATTAGAGACAAAGCCTCGAGGCTTTGTCTCTAATAAAACTTTTTTTGAATTCTCGACCTCGAGACA
chr8|62593526|62596747|ASPH|-|14|target	GGAAAGGACGAAACACCGGTTATTAGAGACAAAGCATGGACTCGAGTCCATGCTTTGTCTCTAATAATTTTTGAATTCTCGACCTCGAGACA
chr8|62593526|62596747|ASPH|-|11|target	GGAAAGGACGAAACACCGGGTTTTATTAGAGACAAAGCATCTCGAGATGCTTTGTCTCTAATAAAACTTTTTGAATTCTCGACCTCGAGACA
chr3|145838898|145842016|PLOD2|-|5|target	GGAAAGGACGAAACACCGGTCATGTTTACTGAATGATAAACTCGAGTTTATCATTCAGTAAACATGATTTTTGAATTCTCGACCTCGAGACA
chr3|145838898|145842016|PLOD2|-|7|target	GGAAAGGACGAAACACCGGATGTTTACTGAATGATAAATTCTCGAGAATTTATCATTCAGTAAACATTTTTTGAATTCTCGACCTCGAGACA
chr3|145838898|145842016|PLOD2|-|9|target	GGAAAGGACGAAACACCGGGTTTACTGAATGATAAATTATCTCGAGATAATTTATCATTCAGTAAACTTTTTGAATTCTCGACCTCGAGACA
chr3|145838898|145842016|PLOD2|-|14|target	GGAAAGGACGAAACACCGGCTGAATGATAAATTATTAGTCCTCGAGGACTAATAATTTATCATTCAGTTTTTGAATTCTCGACCTCGAGACA
chr3|145838898|145842016|PLOD2|-|16|target	GGAAAGGACGAAACACCGGGAATGATAAATTATTAGTCATCTCGAGATGACTAATAATTTATCATTCTTTTTGAATTCTCGACCTCGAGACA
chr19|34921480|34925873|UBA2|+|7|target	GGAAAGGACGAAACACCGGCTACTATCAAAAAGATTGATCCTCGAGGATCAATCTTTTTGATAGTAGTTTTTGAATTCTCGACCTCGAGACA
chr19|34921480|34925873|UBA2|+|10|target	GGAAAGGACGAAACACCGGCTATCAAAAAGATTGATCTGGCTCGAGCCAGATCAATCTTTTTGATAGTTTTTGAATTCTCGACCTCGAGACA
chr19|34921480|34925873|UBA2|+|14|target	GGAAAGGACGAAACACCGGCAAAAAGATTGATCTGGATACCTCGAGGTATCCAGATCAATCTTTTTGTTTTTGAATTCTCGACCTCGAGACA
chr19|34921480|34925873|UBA2|+|5|target	GGAAAGGACGAAACACCGGAACTACTATCAAAAAGATTGACTCGAGTCAATCTTTTTGATAGTAGTTTTTTTGAATTCTCGACCTCGAGACA
chr19|34921480|34925873|UBA2|+|12|target	GGAAAGGACGAAACACCGGATCAAAAAGATTGATCTGGATCTCGAGATCCAGATCAATCTTTTTGATTTTTTGAATTCTCGACCTCGAGACA
chr7|24663284|24708279|MPP6|+|5|target	GGAAAGGACGAAACACCGGGGAACTACGGTGCCATCAATGCTCGAGCATTGATGGCACCGTAGTTCCTTTTTGAATTCTCGACCTCGAGACA
chr7|24663284|24708279|MPP6|+|9|target	GGAAAGGACGAAACACCGGCTACGGTGCCATCAATGCAGCCTCGAGGCTGCATTGATGGCACCGTAGTTTTTGAATTCTCGACCTCGAGACA
chr7|24663284|24708279|MPP6|+|13|target	GGAAAGGACGAAACACCGGGGTGCCATCAATGCAGCAAGTCTCGAGACTTGCTGCATTGATGGCACCTTTTTGAATTCTCGACCTCGAGACA
chr7|24663284|24708279|MPP6|+|15|target	GGAAAGGACGAAACACCGGTGCCATCAATGCAGCAAGTCTCTCGAGAGACTTGCTGCATTGATGGCATTTTTGAATTCTCGACCTCGAGACA
chr7|24663284|24708279|MPP6|+|11|target	GGAAAGGACGAAACACCGGACGGTGCCATCAATGCAGCAACTCGAGTTGCTGCATTGATGGCACCGTTTTTTGAATTCTCGACCTCGAGACA
chr3|171965322|171969331|FNDC3B|+|10|target	GGAAAGGACGAAACACCGGAGACTTGCAAGGTGATTGAAGCTCGAGCTTCAATCACCTTGCAAGTCTTTTTTGAATTCTCGACCTCGAGACA
chr3|171965322|171969331|FNDC3B|+|13|target	GGAAAGGACGAAACACCGGCTTGCAAGGTGATTGAAGATACTCGAGTATCTTCAATCACCTTGCAAGTTTTTGAATTCTCGACCTCGAGACA
chr3|171965322|171969331|FNDC3B|+|7|target	GGAAAGGACGAAACACCGGTTCAGACTTGCAAGGTGATTGCTCGAGCAATCACCTTGCAAGTCTGAATTTTTGAATTCTCGACCTCGAGACA
chr3|171965322|171969331|FNDC3B|+|15|target	GGAAAGGACGAAACACCGGTGCAAGGTGATTGAAGATAGTCTCGAGACTATCTTCAATCACCTTGCATTTTTGAATTCTCGACCTCGAGACA
chr3|171965322|171969331|FNDC3B|+|5|target	GGAAAGGACGAAACACCGGGATTCAGACTTGCAAGGTGATCTCGAGATCACCTTGCAAGTCTGAATCTTTTTGAATTCTCGACCTCGAGACA
chr5|32135677|32143986|GOLPH3|-|7|target	GGAAAGGACGAAACACCGGTGAATTACTTAGTGGGTTACACTCGAGTGTAACCCACTAAGTAATTCATTTTTGAATTCTCGACCTCGAGACA
chr5|32135677|32143986|GOLPH3|-|11|target	GGAAAGGACGAAACACCGGTTACTTAGTGGGTTACACATCCTCGAGGATGTGTAACCCACTAAGTAATTTTTGAATTCTCGACCTCGAGACA
chr5|32135677|32143986|GOLPH3|-|15|target	GGAAAGGACGAAACACCGGTTAGTGGGTTACACATCATTTCTCGAGAAATGATGTGTAACCCACTAATTTTTGAATTCTCGACCTCGAGACA
chr5|32135677|32143986|GOLPH3|-|14|target	GGAAAGGACGAAACACCGGCTTAGTGGGTTACACATCATTCTCGAGAATGATGTGTAACCCACTAAGTTTTTGAATTCTCGACCTCGAGACA
chr5|32135677|32143986|GOLPH3|-|5|target	GGAAAGGACGAAACACCGGATTGAATTACTTAGTGGGTTACTCGAGTAACCCACTAAGTAATTCAATTTTTTGAATTCTCGACCTCGAGACA
chr1|23356961|23377013|KDM1A|+|5|target	GGAAAGGACGAAACACCGGCATTAGAAACCGCACAGTAGACTCGAGTCTACTGTGCGGTTTCTAATGTTTTTGAATTCTCGACCTCGAGACA
chr1|23356961|23377013|KDM1A|+|7|target	GGAAAGGACGAAACACCGGTTAGAAACCGCACAGTAGAGTCTCGAGACTCTACTGTGCGGTTTCTAATTTTTGAATTCTCGACCTCGAGACA
chr1|23356961|23377013|KDM1A|+|10|target	GGAAAGGACGAAACACCGGGAAACCGCACAGTAGAGTACACTCGAGTGTACTCTACTGTGCGGTTTCTTTTTGAATTCTCGACCTCGAGACA
chr1|23356961|23377013|KDM1A|+|16|target	GGAAAGGACGAAACACCGGGCACAGTAGAGTACAGAGAGACTCGAGTCTCTCTGTACTCTACTGTGCTTTTTGAATTCTCGACCTCGAGACA
chr1|23356961|23377013|KDM1A|+|13|target	GGAAAGGACGAAACACCGGACCGCACAGTAGAGTACAGAGCTCGAGCTCTGTACTCTACTGTGCGGTTTTTTGAATTCTCGACCTCGAGACA
chr11|73418464|73429763|RAB6A|-|10|target	GGAAAGGACGAAACACCGGATGTAAAGCAGGTACGATTGCCTCGAGGCAATCGTACCTGCTTTACATTTTTTGAATTCTCGACCTCGAGACA
chr11|73418464|73429763|RAB6A|-|13|target	GGAAAGGACGAAACACCGGTAAAGCAGGTACGATTGCAATCTCGAGATTGCAATCGTACCTGCTTTATTTTTGAATTCTCGACCTCGAGACA
chr11|73418464|73429763|RAB6A|-|16|target	GGAAAGGACGAAACACCGGAGCAGGTACGATTGCAATTATCTCGAGATAATTGCAATCGTACCTGCTTTTTTGAATTCTCGACCTCGAGACA
chr11|73418464|73429763|RAB6A|-|8|target	GGAAAGGACGAAACACCGGCAATGTAAAGCAGGTACGATTCTCGAGAATCGTACCTGCTTTACATTGTTTTTGAATTCTCGACCTCGAGACA
chr11|73418464|73429763|RAB6A|-|5|target	GGAAAGGACGAAACACCGGATACAATGTAAAGCAGGTACGCTCGAGCGTACCTGCTTTACATTGTATTTTTTGAATTCTCGACCTCGAGACA
chr12|109046047|109048186|CORO1C|-|5|target	GGAAAGGACGAAACACCGGAATGTGAGATTGCCAGAAAAACTCGAGTTTTTCTGGCAATCTCACATTTTTTTGAATTCTCGACCTCGAGACA
chr12|109046047|109048186|CORO1C|-|7|target	GGAAAGGACGAAACACCGGTGTGAGATTGCCAGAAAAATACTCGAGTATTTTTCTGGCAATCTCACATTTTTGAATTCTCGACCTCGAGACA
chr12|109046047|109048186|CORO1C|-|9|target	GGAAAGGACGAAACACCGGTGAGATTGCCAGAAAAATATGCTCGAGCATATTTTTCTGGCAATCTCATTTTTGAATTCTCGACCTCGAGACA
chr12|109046047|109048186|CORO1C|-|10|target	GGAAAGGACGAAACACCGGGAGATTGCCAGAAAAATATGCCTCGAGGCATATTTTTCTGGCAATCTCTTTTTGAATTCTCGACCTCGAGACA
chr12|109046047|109048186|CORO1C|-|16|target	GGAAAGGACGAAACACCGGGCCAGAAAAATATGCAGGAACCTCGAGGTTCCTGCATATTTTTCTGGCTTTTTGAATTCTCGACCTCGAGACA
chr1|155823066|155823597|GON4L|-|5|target	GGAAAGGACGAAACACCGGGTCAAGGAAGAAGGAGAATGGCTCGAGCCATTCTCCTTCTTCCTTGACTTTTTGAATTCTCGACCTCGAGACA
chr1|155823066|155823597|GON4L|-|10|target	GGAAAGGACGAAACACCGGGGAAGAAGGAGAATGGAACAACTCGAGTTGTTCCATTCTCCTTCTTCCTTTTTGAATTCTCGACCTCGAGACA
chr1|155823066|155823597|GON4L|-|16|target	GGAAAGGACGAAACACCGGAGGAGAATGGAACAAAAGTGGCTCGAGCCACTTTTGTTCCATTCTCCTTTTTTGAATTCTCGACCTCGAGACA
chr1|155823066|155823597|GON4L|-|6|target	GGAAAGGACGAAACACCGGTCAAGGAAGAAGGAGAATGGACTCGAGTCCATTCTCCTTCTTCCTTGATTTTTGAATTCTCGACCTCGAGACA
chr10|34558584|34573173|PARD3|-|5|target	GGAAAGGACGAAACACCGGCCTCACCTGTAGACAGGTTTGCTCGAGCAAACCTGTCTACAGGTGAGGTTTTTGAATTCTCGACCTCGAGACA
chr10|34558584|34573173|PARD3|-|10|target	GGAAAGGACGAAACACCGGCCTGTAGACAGGTTTGGCAAACTCGAGTTTGCCAAACCTGTCTACAGGTTTTTGAATTCTCGACCTCGAGACA
chr10|34558584|34573173|PARD3|-|11|target	GGAAAGGACGAAACACCGGCTGTAGACAGGTTTGGCAAACCTCGAGGTTTGCCAAACCTGTCTACAGTTTTTGAATTCTCGACCTCGAGACA
chr10|34558584|34573173|PARD3|-|14|target	GGAAAGGACGAAACACCGGTAGACAGGTTTGGCAAACATCCTCGAGGATGTTTGCCAAACCTGTCTATTTTTGAATTCTCGACCTCGAGACA
chr10|34558584|34573173|PARD3|-|7|target	GGAAAGGACGAAACACCGGTCACCTGTAGACAGGTTTGGCCTCGAGGCCAAACCTGTCTACAGGTGATTTTTGAATTCTCGACCTCGAGACA
chr8|131164981|131193126|ASAP1|-|6|target	GGAAAGGACGAAACACCGGATCTCACATGCCACATACAAACTCGAGTTTGTATGTGGCATGTGAGATTTTTTGAATTCTCGACCTCGAGACA
chr8|131164981|131193126|ASAP1|-|8|target	GGAAAGGACGAAACACCGGCTCACATGCCACATACAAAAACTCGAGTTTTTGTATGTGGCATGTGAGTTTTTGAATTCTCGACCTCGAGACA
chr8|131164981|131193126|ASAP1|-|9|target	GGAAAGGACGAAACACCGGTCACATGCCACATACAAAAATCTCGAGATTTTTGTATGTGGCATGTGATTTTTGAATTCTCGACCTCGAGACA
chr8|131164981|131193126|ASAP1|-|11|target	GGAAAGGACGAAACACCGGACATGCCACATACAAAAATTGCTCGAGCAATTTTTGTATGTGGCATGTTTTTTGAATTCTCGACCTCGAGACA
chr8|131164981|131193126|ASAP1|-|14|target	GGAAAGGACGAAACACCGGTGCCACATACAAAAATTGAGACTCGAGTCTCAATTTTTGTATGTGGCATTTTTGAATTCTCGACCTCGAGACA
chr2|61749745|61761038|XPO1|-|6|target	GGAAAGGACGAAACACCGGGGAACCAGTGCGAAGTAATCTCTCGAGAGATTACTTCGCACTGGTTCCTTTTTGAATTCTCGACCTCGAGACA
chr2|61749745|61761038|XPO1|-|10|target	GGAAAGGACGAAACACCGGCCAGTGCGAAGTAATCTATGCCTCGAGGCATAGATTACTTCGCACTGGTTTTTGAATTCTCGACCTCGAGACA
chr2|61749745|61761038|XPO1|-|16|target	GGAAAGGACGAAACACCGGCGAAGTAATCTATGCCAGCAACTCGAGTTGCTGGCATAGATTACTTCGTTTTTGAATTCTCGACCTCGAGACA
chr2|61749745|61761038|XPO1|-|14|target	GGAAAGGACGAAACACCGGTGCGAAGTAATCTATGCCAGCCTCGAGGCTGGCATAGATTACTTCGCATTTTTGAATTCTCGACCTCGAGACA
chr2|61749745|61761038|XPO1|-|12|target	GGAAAGGACGAAACACCGGAGTGCGAAGTAATCTATGCCACTCGAGTGGCATAGATTACTTCGCACTTTTTTGAATTCTCGACCTCGAGACA
chr2|61749745|61753656|XPO1|-|6|target	GGAAAGGACGAAACACCGGGGAACCAGTGCGAAGCAAAGACTCGAGTCTTTGCTTCGCACTGGTTCCTTTTTGAATTCTCGACCTCGAGACA
chr2|61749745|61753656|XPO1|-|9|target	GGAAAGGACGAAACACCGGACCAGTGCGAAGCAAAGAATGCTCGAGCATTCTTTGCTTCGCACTGGTTTTTTGAATTCTCGACCTCGAGACA
chr2|61749745|61753656|XPO1|-|7|target	GGAAAGGACGAAACACCGGGAACCAGTGCGAAGCAAAGAACTCGAGTTCTTTGCTTCGCACTGGTTCTTTTTGAATTCTCGACCTCGAGACA
chr2|61749745|61753656|XPO1|-|11|target	GGAAAGGACGAAACACCGGCAGTGCGAAGCAAAGAATGGCCTCGAGGCCATTCTTTGCTTCGCACTGTTTTTGAATTCTCGACCTCGAGACA
chr2|61749745|61753656|XPO1|-|14|target	GGAAAGGACGAAACACCGGTGCGAAGCAAAGAATGGCTCACTCGAGTGAGCCATTCTTTGCTTCGCATTTTTGAATTCTCGACCTCGAGACA
chr3|157839891|157841780|RSRC1|+|7|target	GGAAAGGACGAAACACCGGAGCAGAACAAGAAGAAATGGGCTCGAGCCCATTTCTTCTTGTTCTGCTTTTTTGAATTCTCGACCTCGAGACA
chr3|157839891|157841780|RSRC1|+|9|target	GGAAAGGACGAAACACCGGCAGAACAAGAAGAAATGGGACCTCGAGGTCCCATTTCTTCTTGTTCTGTTTTTGAATTCTCGACCTCGAGACA
chr3|157839891|157841780|RSRC1|+|11|target	GGAAAGGACGAAACACCGGGAACAAGAAGAAATGGGACGTCTCGAGACGTCCCATTTCTTCTTGTTCTTTTTGAATTCTCGACCTCGAGACA
chr3|157839891|157841780|RSRC1|+|13|target	GGAAAGGACGAAACACCGGACAAGAAGAAATGGGACGTCGCTCGAGCGACGTCCCATTTCTTCTTGTTTTTTGAATTCTCGACCTCGAGACA
chr3|157839891|157841780|RSRC1|+|14|target	GGAAAGGACGAAACACCGGCAAGAAGAAATGGGACGTCGGCTCGAGCCGACGTCCCATTTCTTCTTGTTTTTGAATTCTCGACCTCGAGACA
chr8|103372298|103373854|UBR5|-|5|target	GGAAAGGACGAAACACCGGCAGGCAACACCTTAGGGTTACCTCGAGGTAACCCTAAGGTGTTGCCTGTTTTTGAATTCTCGACCTCGAGACA
chr8|103372298|103373854|UBR5|-|7|target	GGAAAGGACGAAACACCGGGGCAACACCTTAGGGTTACGACTCGAGTCGTAACCCTAAGGTGTTGCCTTTTTGAATTCTCGACCTCGAGACA
chr8|103372298|103373854|UBR5|-|9|target	GGAAAGGACGAAACACCGGCAACACCTTAGGGTTACGAGACTCGAGTCTCGTAACCCTAAGGTGTTGTTTTTGAATTCTCGACCTCGAGACA
chr8|103372298|103373854|UBR5|-|12|target	GGAAAGGACGAAACACCGGCACCTTAGGGTTACGAGAAGTCTCGAGACTTCTCGTAACCCTAAGGTGTTTTTGAATTCTCGACCTCGAGACA
chr8|103372298|103373854|UBR5|-|15|target	GGAAAGGACGAAACACCGGCTTAGGGTTACGAGAAGTTTCCTCGAGGAAACTTCTCGTAACCCTAAGTTTTTGAATTCTCGACCTCGAGACA
chr12|70193988|70195501|RAB3IP|+|9|target	GGAAAGGACGAAACACCGGCGGAGGACCAAAGCTGACTTACTCGAGTAAGTCAGCTTTGGTCCTCCGTTTTTGAATTCTCGACCTCGAGACA
chr12|70193988|70195501|RAB3IP|+|10|target	GGAAAGGACGAAACACCGGGGAGGACCAAAGCTGACTTATCTCGAGATAAGTCAGCTTTGGTCCTCCTTTTTGAATTCTCGACCTCGAGACA
chr12|70193988|70195501|RAB3IP|+|12|target	GGAAAGGACGAAACACCGGAGGACCAAAGCTGACTTATCCCTCGAGGGATAAGTCAGCTTTGGTCCTTTTTTGAATTCTCGACCTCGAGACA
chr12|70193988|70195501|RAB3IP|+|16|target	GGAAAGGACGAAACACCGGCCAAAGCTGACTTATCCTTGTCTCGAGACAAGGATAAGTCAGCTTTGGTTTTTGAATTCTCGACCTCGAGACA
chr12|70193988|70195501|RAB3IP|+|6|target	GGAAAGGACGAAACACCGGATGCGGAGGACCAAAGCTGACCTCGAGGTCAGCTTTGGTCCTCCGCATTTTTTGAATTCTCGACCTCGAGACA
chr9|33953282|33963789|UBAP2|-|10|target	GGAAAGGACGAAACACCGGCTCAGAGCCTGAACTGGCATCCTCGAGGATGCCAGTTCAGGCTCTGAGTTTTTGAATTCTCGACCTCGAGACA
chr9|33953282|33963789|UBAP2|-|15|target	GGAAAGGACGAAACACCGGAGCCTGAACTGGCATCAAATACTCGAGTATTTGATGCCAGTTCAGGCTTTTTTGAATTCTCGACCTCGAGACA
chr9|33953282|33963789|UBAP2|-|13|target	GGAAAGGACGAAACACCGGAGAGCCTGAACTGGCATCAAACTCGAGTTTGATGCCAGTTCAGGCTCTTTTTTGAATTCTCGACCTCGAGACA
chr9|33953282|33963789|UBAP2|-|5|target	GGAAAGGACGAAACACCGGTTCTCCTCAGAGCCTGAACTGCTCGAGCAGTTCAGGCTCTGAGGAGAATTTTTGAATTCTCGACCTCGAGACA
chr9|33953282|33963789|UBAP2|-|6|target	GGAAAGGACGAAACACCGGTCTCCTCAGAGCCTGAACTGGCTCGAGCCAGTTCAGGCTCTGAGGAGATTTTTGAATTCTCGACCTCGAGACA
chr10|7839009|7844817|ATP5C1|+|13|target	GGAAAGGACGAAACACCGGGCAGCTCTTCACCAGGAGACTCTCGAGAGTCTCCTGGTGAAGAGCTGCTTTTTGAATTCTCGACCTCGAGACA
chr10|7839009|7844817|ATP5C1|+|16|target	GGAAAGGACGAAACACCGGGCTCTTCACCAGGAGACTAAACTCGAGTTTAGTCTCCTGGTGAAGAGCTTTTTGAATTCTCGACCTCGAGACA
chr10|7839009|7844817|ATP5C1|+|17|target	GGAAAGGACGAAACACCGGCTCTTCACCAGGAGACTAAAGCTCGAGCTTTAGTCTCCTGGTGAAGAGTTTTTGAATTCTCGACCTCGAGACA
chr10|7839009|7844817|ATP5C1|+|11|target	GGAAAGGACGAAACACCGGCTGCAGCTCTTCACCAGGAGACTCGAGTCTCCTGGTGAAGAGCTGCAGTTTTTGAATTCTCGACCTCGAGACA
chr10|7839009|7844817|ATP5C1|+|6|target	GGAAAGGACGAAACACCGGTGGTGCTGCAGCTCTTCACCACTCGAGTGGTGAAGAGCTGCAGCACCATTTTTGAATTCTCGACCTCGAGACA
chr2|99786012|99787892|MITD1|-|7|target	GGAAAGGACGAAACACCGGTTAAGAAACCACAGCTGTATACTCGAGTATACAGCTGTGGTTTCTTAATTTTTGAATTCTCGACCTCGAGACA
chr2|99786012|99787892|MITD1|-|10|target	GGAAAGGACGAAACACCGGAGAAACCACAGCTGTATAACTCTCGAGAGTTATACAGCTGTGGTTTCTTTTTTGAATTCTCGACCTCGAGACA
chr2|99786012|99787892|MITD1|-|14|target	GGAAAGGACGAAACACCGGACCACAGCTGTATAACTTTCTCTCGAGAGAAAGTTATACAGCTGTGGTTTTTTGAATTCTCGACCTCGAGACA
chr2|99786012|99787892|MITD1|-|11|target	GGAAAGGACGAAACACCGGGAAACCACAGCTGTATAACTTCTCGAGAAGTTATACAGCTGTGGTTTCTTTTTGAATTCTCGACCTCGAGACA
chr2|99786012|99787892|MITD1|-|6|target	GGAAAGGACGAAACACCGGTTTAAGAAACCACAGCTGTATCTCGAGATACAGCTGTGGTTTCTTAAATTTTTGAATTCTCGACCTCGAGACA
chr21|37619814|37620866|DOPEY2|+|14|target	GGAAAGGACGAAACACCGGCACCAAACACAACCTCCAAGACTCGAGTCTTGGAGGTTGTGTTTGGTGTTTTTGAATTCTCGACCTCGAGACA
chr21|37619814|37620866|DOPEY2|+|16|target	GGAAAGGACGAAACACCGGCCAAACACAACCTCCAAGAGGCTCGAGCCTCTTGGAGGTTGTGTTTGGTTTTTGAATTCTCGACCTCGAGACA
chr21|37619814|37620866|DOPEY2|+|12|target	GGAAAGGACGAAACACCGGACCACCAAACACAACCTCCAACTCGAGTTGGAGGTTGTGTTTGGTGGTTTTTTGAATTCTCGACCTCGAGACA
chr21|37619814|37620866|DOPEY2|+|5|target	GGAAAGGACGAAACACCGGCTTTAAAACCACCAAACACAACTCGAGTTGTGTTTGGTGGTTTTAAAGTTTTTGAATTCTCGACCTCGAGACA
chr21|37619814|37620866|DOPEY2|+|9|target	GGAAAGGACGAAACACCGGAAAACCACCAAACACAACCTCCTCGAGGAGGTTGTGTTTGGTGGTTTTTTTTTGAATTCTCGACCTCGAGACA
chr1|155408117|155429689|ASH1L|-|5|target	GGAAAGGACGAAACACCGGAAGAGAATAATAAAAGGCTCCCTCGAGGGAGCCTTTTATTATTCTCTTTTTTTGAATTCTCGACCTCGAGACA
chr1|155408117|155429689|ASH1L|-|7|target	GGAAAGGACGAAACACCGGGAGAATAATAAAAGGCTCCCACTCGAGTGGGAGCCTTTTATTATTCTCTTTTTGAATTCTCGACCTCGAGACA
chr1|155408117|155429689|ASH1L|-|10|target	GGAAAGGACGAAACACCGGAATAATAAAAGGCTCCCAGCCCTCGAGGGCTGGGAGCCTTTTATTATTTTTTTGAATTCTCGACCTCGAGACA
chr1|155408117|155429689|ASH1L|-|12|target	GGAAAGGACGAAACACCGGTAATAAAAGGCTCCCAGCCAACTCGAGTTGGCTGGGAGCCTTTTATTATTTTTGAATTCTCGACCTCGAGACA
chr1|155408117|155429689|ASH1L|-|15|target	GGAAAGGACGAAACACCGGTAAAAGGCTCCCAGCCAACCTCTCGAGAGGTTGGCTGGGAGCCTTTTATTTTTGAATTCTCGACCTCGAGACA
chr8|99718694|99719539|STK3|-|6|target	GGAAAGGACGAAACACCGGATACATCCAATGAGGTTAATACTCGAGTATTAACCTCATTGGATGTATTTTTTGAATTCTCGACCTCGAGACA
chr8|99718694|99719539|STK3|-|8|target	GGAAAGGACGAAACACCGGACATCCAATGAGGTTAATAGACTCGAGTCTATTAACCTCATTGGATGTTTTTTGAATTCTCGACCTCGAGACA
chr8|99718694|99719539|STK3|-|13|target	GGAAAGGACGAAACACCGGCAATGAGGTTAATAGAAGATGCTCGAGCATCTTCTATTAACCTCATTGTTTTTGAATTCTCGACCTCGAGACA
chr8|99718694|99719539|STK3|-|16|target	GGAAAGGACGAAACACCGGTGAGGTTAATAGAAGATGAAACTCGAGTTTCATCTTCTATTAACCTCATTTTTGAATTCTCGACCTCGAGACA
chr8|99718694|99719539|STK3|-|10|target	GGAAAGGACGAAACACCGGATCCAATGAGGTTAATAGAAGCTCGAGCTTCTATTAACCTCATTGGATTTTTTGAATTCTCGACCTCGAGACA
chr21|30693541|30702014|BACH1|+|10|target	GGAAAGGACGAAACACCGGTTGAGAAGCTGGTTGATGATACTCGAGTATCATCAACCAGCTTCTCAATTTTTGAATTCTCGACCTCGAGACA
chr21|30693541|30702014|BACH1|+|12|target	GGAAAGGACGAAACACCGGGAGAAGCTGGTTGATGATAATCTCGAGATTATCATCAACCAGCTTCTCTTTTTGAATTCTCGACCTCGAGACA
chr21|30693541|30702014|BACH1|+|14|target	GGAAAGGACGAAACACCGGGAAGCTGGTTGATGATAATTACTCGAGTAATTATCATCAACCAGCTTCTTTTTGAATTCTCGACCTCGAGACA
chr21|30693541|30702014|BACH1|+|13|target	GGAAAGGACGAAACACCGGAGAAGCTGGTTGATGATAATTCTCGAGAATTATCATCAACCAGCTTCTTTTTTGAATTCTCGACCTCGAGACA
chr21|30693541|30702014|BACH1|+|9|target	GGAAAGGACGAAACACCGGATTGAGAAGCTGGTTGATGATCTCGAGATCATCAACCAGCTTCTCAATTTTTTGAATTCTCGACCTCGAGACA
chr9|138773478|138774924|CAMSAP1|-|8|target	GGAAAGGACGAAACACCGGCTGGATCAACAAGATAACATCCTCGAGGATGTTATCTTGTTGATCCAGTTTTTGAATTCTCGACCTCGAGACA
chr9|138773478|138774924|CAMSAP1|-|10|target	GGAAAGGACGAAACACCGGGGATCAACAAGATAACATCCCCTCGAGGGGATGTTATCTTGTTGATCCTTTTTGAATTCTCGACCTCGAGACA
chr9|138773478|138774924|CAMSAP1|-|6|target	GGAAAGGACGAAACACCGGTTCTGGATCAACAAGATAACACTCGAGTGTTATCTTGTTGATCCAGAATTTTTGAATTCTCGACCTCGAGACA
chr9|138773478|138774924|CAMSAP1|-|7|target	GGAAAGGACGAAACACCGGTCTGGATCAACAAGATAACATCTCGAGATGTTATCTTGTTGATCCAGATTTTTGAATTCTCGACCTCGAGACA
chr9|138773478|138774924|CAMSAP1|-|13|target	GGAAAGGACGAAACACCGGTCAACAAGATAACATCCCTGACTCGAGTCAGGGATGTTATCTTGTTGATTTTTGAATTCTCGACCTCGAGACA
chr14|102506572|102507010|DYNC1H1|+|15|target	GGAAAGGACGAAACACCGGCTGCAAGGAGCCCACCTACGACTCGAGTCGTAGGTGGGCTCCTTGCAGTTTTTGAATTCTCGACCTCGAGACA
chr14|102506572|102507010|DYNC1H1|+|5|target	GGAAAGGACGAAACACCGGGAAGAAACACCTGCAAGGAGCCTCGAGGCTCCTTGCAGGTGTTTCTTCTTTTTGAATTCTCGACCTCGAGACA
chr14|102506572|102507010|DYNC1H1|+|16|target	GGAAAGGACGAAACACCGGTGCAAGGAGCCCACCTACGATCTCGAGATCGTAGGTGGGCTCCTTGCATTTTTGAATTCTCGACCTCGAGACA
chr14|102506572|102507010|DYNC1H1|+|7|target	GGAAAGGACGAAACACCGGAGAAACACCTGCAAGGAGCCCCTCGAGGGGCTCCTTGCAGGTGTTTCTTTTTTGAATTCTCGACCTCGAGACA
chr9|114148656|114154104|KIAA0368|-|5|target	GGAAAGGACGAAACACCGGGAGTTCGAGAATCCAGAGTTACTCGAGTAACTCTGGATTCTCGAACTCTTTTTGAATTCTCGACCTCGAGACA
chr9|114148656|114154104|KIAA0368|-|7|target	GGAAAGGACGAAACACCGGGTTCGAGAATCCAGAGTTAAACTCGAGTTTAACTCTGGATTCTCGAACTTTTTGAATTCTCGACCTCGAGACA
chr9|114148656|114154104|KIAA0368|-|9|target	GGAAAGGACGAAACACCGGTCGAGAATCCAGAGTTAAACACTCGAGTGTTTAACTCTGGATTCTCGATTTTTGAATTCTCGACCTCGAGACA
chr9|114148656|114154104|KIAA0368|-|11|target	GGAAAGGACGAAACACCGGGAGAATCCAGAGTTAAACATGCTCGAGCATGTTTAACTCTGGATTCTCTTTTTGAATTCTCGACCTCGAGACA
chr9|114148656|114154104|KIAA0368|-|15|target	GGAAAGGACGAAACACCGGATCCAGAGTTAAACATGAAGTCTCGAGACTTCATGTTTAACTCTGGATTTTTTGAATTCTCGACCTCGAGACA
chr1|9991948|9994918|LZIC|-|7|target	GGAAAGGACGAAACACCGGCTCTACAGACCTTGGCTATTCCTCGAGGAATAGCCAAGGTCTGTAGAGTTTTTGAATTCTCGACCTCGAGACA
chr1|9991948|9994918|LZIC|-|10|target	GGAAAGGACGAAACACCGGTACAGACCTTGGCTATTCAGGCTCGAGCCTGAATAGCCAAGGTCTGTATTTTTGAATTCTCGACCTCGAGACA
chr1|9991948|9994918|LZIC|-|9|target	GGAAAGGACGAAACACCGGCTACAGACCTTGGCTATTCAGCTCGAGCTGAATAGCCAAGGTCTGTAGTTTTTGAATTCTCGACCTCGAGACA
chr1|9991948|9994918|LZIC|-|16|target	GGAAAGGACGAAACACCGGCCTTGGCTATTCAGGCAGCTACTCGAGTAGCTGCCTGAATAGCCAAGGTTTTTGAATTCTCGACCTCGAGACA
chr1|9991948|9994918|LZIC|-|13|target	GGAAAGGACGAAACACCGGAGACCTTGGCTATTCAGGCAGCTCGAGCTGCCTGAATAGCCAAGGTCTTTTTTGAATTCTCGACCTCGAGACA
chr17|45695715|45696530|NPEPPS|+|8|target	GGAAAGGACGAAACACCGGCAGACTAATAAAGCTTCATAACTCGAGTTATGAAGCTTTATTAGTCTGTTTTTGAATTCTCGACCTCGAGACA
chr17|45695715|45696530|NPEPPS|+|10|target	GGAAAGGACGAAACACCGGGACTAATAAAGCTTCATAAACCTCGAGGTTTATGAAGCTTTATTAGTCTTTTTGAATTCTCGACCTCGAGACA
chr17|45695715|45696530|NPEPPS|+|13|target	GGAAAGGACGAAACACCGGTAATAAAGCTTCATAAACAAGCTCGAGCTTGTTTATGAAGCTTTATTATTTTTGAATTCTCGACCTCGAGACA
chr17|45695715|45696530|NPEPPS|+|14|target	GGAAAGGACGAAACACCGGAATAAAGCTTCATAAACAAGCCTCGAGGCTTGTTTATGAAGCTTTATTTTTTTGAATTCTCGACCTCGAGACA
chr17|45695715|45696530|NPEPPS|+|6|target	GGAAAGGACGAAACACCGGTCCAGACTAATAAAGCTTCATCTCGAGATGAAGCTTTATTAGTCTGGATTTTTGAATTCTCGACCTCGAGACA
chr6|87925620|87928449|ZNF292|+|7|target	GGAAAGGACGAAACACCGGGGATAAGGATAAAGACACTCCCTCGAGGGAGTGTCTTTATCCTTATCCTTTTTGAATTCTCGACCTCGAGACA
chr6|87925620|87928449|ZNF292|+|13|target	GGAAAGGACGAAACACCGGGGATAAAGACACTCCTAGAATCTCGAGATTCTAGGAGTGTCTTTATCCTTTTTGAATTCTCGACCTCGAGACA
chr6|87925620|87928449|ZNF292|+|16|target	GGAAAGGACGAAACACCGGTAAAGACACTCCTAGAATATGCTCGAGCATATTCTAGGAGTGTCTTTATTTTTGAATTCTCGACCTCGAGACA
chr6|87925620|87928449|ZNF292|+|10|target	GGAAAGGACGAAACACCGGTAAGGATAAAGACACTCCTAGCTCGAGCTAGGAGTGTCTTTATCCTTATTTTTGAATTCTCGACCTCGAGACA
chr6|87925620|87928449|ZNF292|+|5|target	GGAAAGGACGAAACACCGGTTGGATAAGGATAAAGACACTCTCGAGAGTGTCTTTATCCTTATCCAATTTTTGAATTCTCGACCTCGAGACA
chr18|12999419|13019205|CEP192|+|5|target	GGAAAGGACGAAACACCGGTCCAGATCTTAACAGTTGAGACTCGAGTCTCAACTGTTAAGATCTGGATTTTTGAATTCTCGACCTCGAGACA
chr18|12999419|13019205|CEP192|+|7|target	GGAAAGGACGAAACACCGGCAGATCTTAACAGTTGAGATGCTCGAGCATCTCAACTGTTAAGATCTGTTTTTGAATTCTCGACCTCGAGACA
chr18|12999419|13019205|CEP192|+|11|target	GGAAAGGACGAAACACCGGTCTTAACAGTTGAGATGGAAGCTCGAGCTTCCATCTCAACTGTTAAGATTTTTGAATTCTCGACCTCGAGACA
chr18|12999419|13019205|CEP192|+|14|target	GGAAAGGACGAAACACCGGTAACAGTTGAGATGGAAGATTCTCGAGAATCTTCCATCTCAACTGTTATTTTTGAATTCTCGACCTCGAGACA
chr18|12999419|13019205|CEP192|+|17|target	GGAAAGGACGAAACACCGGCAGTTGAGATGGAAGATTTTCCTCGAGGAAAATCTTCCATCTCAACTGTTTTTGAATTCTCGACCTCGAGACA
chr10|32197099|32199491|ARHGAP12|-|5|target	GGAAAGGACGAAACACCGGCACTGAACAGATAAGGGTTTACTCGAGTAAACCCTTATCTGTTCAGTGTTTTTGAATTCTCGACCTCGAGACA
chr10|32197099|32199491|ARHGAP12|-|7|target	GGAAAGGACGAAACACCGGCTGAACAGATAAGGGTTTAAACTCGAGTTTAAACCCTTATCTGTTCAGTTTTTGAATTCTCGACCTCGAGACA
chr10|32197099|32199491|ARHGAP12|-|9|target	GGAAAGGACGAAACACCGGGAACAGATAAGGGTTTAAATGCTCGAGCATTTAAACCCTTATCTGTTCTTTTTGAATTCTCGACCTCGAGACA
chr10|32197099|32199491|ARHGAP12|-|12|target	GGAAAGGACGAAACACCGGCAGATAAGGGTTTAAATGTGACTCGAGTCACATTTAAACCCTTATCTGTTTTTGAATTCTCGACCTCGAGACA
chr10|32197099|32199491|ARHGAP12|-|16|target	GGAAAGGACGAAACACCGGTAAGGGTTTAAATGTGATACTCTCGAGAGTATCACATTTAAACCCTTATTTTTGAATTCTCGACCTCGAGACA
chr20|30954186|30956926|ASXL1|+|8|target	GGAAAGGACGAAACACCGGTTTCACGCTCAAGGTATTAGACTCGAGTCTAATACCTTGAGCGTGAAATTTTTGAATTCTCGACCTCGAGACA
chr20|30954186|30956926|ASXL1|+|10|target	GGAAAGGACGAAACACCGGTCACGCTCAAGGTATTAGAAACTCGAGTTTCTAATACCTTGAGCGTGATTTTTGAATTCTCGACCTCGAGACA
chr20|30954186|30956926|ASXL1|+|12|target	GGAAAGGACGAAACACCGGACGCTCAAGGTATTAGAAAACCTCGAGGTTTTCTAATACCTTGAGCGTTTTTTGAATTCTCGACCTCGAGACA
chr20|30954186|30956926|ASXL1|+|14|target	GGAAAGGACGAAACACCGGGCTCAAGGTATTAGAAAACTACTCGAGTAGTTTTCTAATACCTTGAGCTTTTTGAATTCTCGACCTCGAGACA
chr20|30954186|30956926|ASXL1|+|15|target	GGAAAGGACGAAACACCGGCTCAAGGTATTAGAAAACTACCTCGAGGTAGTTTTCTAATACCTTGAGTTTTTGAATTCTCGACCTCGAGACA
chr19|30476129|30477324|URI1|+|5|target	GGAAAGGACGAAACACCGGGAGCACCGGAAAGAACGAAGACTCGAGTCTTCGTTCTTTCCGGTGCTCTTTTTGAATTCTCGACCTCGAGACA
chr19|30476129|30477324|URI1|+|7|target	GGAAAGGACGAAACACCGGGCACCGGAAAGAACGAAGAAGCTCGAGCTTCTTCGTTCTTTCCGGTGCTTTTTGAATTCTCGACCTCGAGACA
chr19|30476129|30477324|URI1|+|11|target	GGAAAGGACGAAACACCGGCGGAAAGAACGAAGAAGGTAGCTCGAGCTACCTTCTTCGTTCTTTCCGTTTTTGAATTCTCGACCTCGAGACA
chr19|30476129|30477324|URI1|+|12|target	GGAAAGGACGAAACACCGGGGAAAGAACGAAGAAGGTAGACTCGAGTCTACCTTCTTCGTTCTTTCCTTTTTGAATTCTCGACCTCGAGACA
chr19|30476129|30477324|URI1|+|14|target	GGAAAGGACGAAACACCGGAAAGAACGAAGAAGGTAGATACTCGAGTATCTACCTTCTTCGTTCTTTTTTTTGAATTCTCGACCTCGAGACA
chr5|95091099|95099324|RHOBTB3|+|6|target	GGAAAGGACGAAACACCGGAAAACACCAGGAAAGAAAAAACTCGAGTTTTTTCTTTCCTGGTGTTTTTTTTTGAATTCTCGACCTCGAGACA
chr5|95091099|95099324|RHOBTB3|+|7|target	GGAAAGGACGAAACACCGGAAACACCAGGAAAGAAAAAATCTCGAGATTTTTTCTTTCCTGGTGTTTTTTTTGAATTCTCGACCTCGAGACA
chr5|95091099|95099324|RHOBTB3|+|9|target	GGAAAGGACGAAACACCGGACACCAGGAAAGAAAAAATGCCTCGAGGCATTTTTTCTTTCCTGGTGTTTTTTGAATTCTCGACCTCGAGACA
chr5|95091099|95099324|RHOBTB3|+|11|target	GGAAAGGACGAAACACCGGACCAGGAAAGAAAAAATGCCTCTCGAGAGGCATTTTTTCTTTCCTGGTTTTTTGAATTCTCGACCTCGAGACA
chr5|95091099|95099324|RHOBTB3|+|16|target	GGAAAGGACGAAACACCGGGAAAGAAAAAATGCCTGTCTTCTCGAGAAGACAGGCATTTTTTCTTTCTTTTTGAATTCTCGACCTCGAGACA
chr3|170077486|170079217|SKIL|+|5|target	GGAAAGGACGAAACACCGGGAGAAATCAATCCAAGATTAACTCGAGTTAATCTTGGATTGATTTCTCTTTTTGAATTCTCGACCTCGAGACA
chr3|170077486|170079217|SKIL|+|7|target	GGAAAGGACGAAACACCGGGAAATCAATCCAAGATTAATTCTCGAGAATTAATCTTGGATTGATTTCTTTTTGAATTCTCGACCTCGAGACA
chr3|170077486|170079217|SKIL|+|11|target	GGAAAGGACGAAACACCGGTCAATCCAAGATTAATTAAAACTCGAGTTTTAATTAATCTTGGATTGATTTTTGAATTCTCGACCTCGAGACA
chr3|170077486|170079217|SKIL|+|12|target	GGAAAGGACGAAACACCGGCAATCCAAGATTAATTAAAAGCTCGAGCTTTTAATTAATCTTGGATTGTTTTTGAATTCTCGACCTCGAGACA
chr3|170077486|170079217|SKIL|+|13|target	GGAAAGGACGAAACACCGGAATCCAAGATTAATTAAAAGACTCGAGTCTTTTAATTAATCTTGGATTTTTTTGAATTCTCGACCTCGAGACA
chr1|32381495|32385259|PTP4A2|-|6|target	GGAAAGGACGAAACACCGGGGAATCCACGTTCTAGTTTTTCTCGAGAAAAACTAGAACGTGGATTCCTTTTTGAATTCTCGACCTCGAGACA
chr1|32381495|32385259|PTP4A2|-|7|target	GGAAAGGACGAAACACCGGGAATCCACGTTCTAGTTTTTCCTCGAGGAAAAACTAGAACGTGGATTCTTTTTGAATTCTCGACCTCGAGACA
chr1|32381495|32385259|PTP4A2|-|8|target	GGAAAGGACGAAACACCGGAATCCACGTTCTAGTTTTTCGCTCGAGCGAAAAACTAGAACGTGGATTTTTTTGAATTCTCGACCTCGAGACA
chr1|32381495|32385259|PTP4A2|-|11|target	GGAAAGGACGAAACACCGGCCACGTTCTAGTTTTTCGTTGCTCGAGCAACGAAAAACTAGAACGTGGTTTTTGAATTCTCGACCTCGAGACA
chr1|32381495|32385259|PTP4A2|-|12|target	GGAAAGGACGAAACACCGGCACGTTCTAGTTTTTCGTTGGCTCGAGCCAACGAAAAACTAGAACGTGTTTTTGAATTCTCGACCTCGAGACA
chr6|4891946|4892613|CDYL|+|8|target	GGAAAGGACGAAACACCGGGTTAACGGGAAAGGTTGAAAGCTCGAGCTTTCAACCTTTCCCGTTAACTTTTTGAATTCTCGACCTCGAGACA
chr6|4891946|4892613|CDYL|+|13|target	GGAAAGGACGAAACACCGGCGGGAAAGGTTGAAAGGATTGCTCGAGCAATCCTTTCAACCTTTCCCGTTTTTGAATTCTCGACCTCGAGACA
chr6|4891946|4892613|CDYL|+|15|target	GGAAAGGACGAAACACCGGGGAAAGGTTGAAAGGATTGTTCTCGAGAACAATCCTTTCAACCTTTCCTTTTTGAATTCTCGACCTCGAGACA
chr6|4891946|4892613|CDYL|+|6|target	GGAAAGGACGAAACACCGGCTGTTAACGGGAAAGGTTGAACTCGAGTTCAACCTTTCCCGTTAACAGTTTTTGAATTCTCGACCTCGAGACA
chr6|4891946|4892613|CDYL|+|10|target	GGAAAGGACGAAACACCGGTAACGGGAAAGGTTGAAAGGACTCGAGTCCTTTCAACCTTTCCCGTTATTTTTGAATTCTCGACCTCGAGACA
chr2|207144263|207162097|ZDBF2|+|8|target	GGAAAGGACGAAACACCGGGTCAAGAGAGCAGATACTTGCCTCGAGGCAAGTATCTGCTCTCTTGACTTTTTGAATTCTCGACCTCGAGACA
chr2|207144263|207162097|ZDBF2|+|6|target	GGAAAGGACGAAACACCGGTTGTCAAGAGAGCAGATACTTCTCGAGAAGTATCTGCTCTCTTGACAATTTTTGAATTCTCGACCTCGAGACA
chr2|207144263|207162097|ZDBF2|+|14|target	GGAAAGGACGAAACACCGGAGAGCAGATACTTGCCAGAACCTCGAGGTTCTGGCAAGTATCTGCTCTTTTTTGAATTCTCGACCTCGAGACA
chr2|207144263|207162097|ZDBF2|+|12|target	GGAAAGGACGAAACACCGGAGAGAGCAGATACTTGCCAGACTCGAGTCTGGCAAGTATCTGCTCTCTTTTTTGAATTCTCGACCTCGAGACA
chr2|207144263|207162097|ZDBF2|+|10|target	GGAAAGGACGAAACACCGGCAAGAGAGCAGATACTTGCCACTCGAGTGGCAAGTATCTGCTCTCTTGTTTTTGAATTCTCGACCTCGAGACA
chr5|65284462|65290692|ERBB2IP|+|5|target	GGAAAGGACGAAACACCGGGATGTCAGCAAGAATGAATGTCTCGAGACATTCATTCTTGCTGACATCTTTTTGAATTCTCGACCTCGAGACA
chr5|65284462|65290692|ERBB2IP|+|8|target	GGAAAGGACGAAACACCGGGTCAGCAAGAATGAATGTTGGCTCGAGCCAACATTCATTCTTGCTGACTTTTTGAATTCTCGACCTCGAGACA
chr5|65284462|65290692|ERBB2IP|+|12|target	GGAAAGGACGAAACACCGGGCAAGAATGAATGTTGGCTCACTCGAGTGAGCCAACATTCATTCTTGCTTTTTGAATTCTCGACCTCGAGACA
chr5|65284462|65290692|ERBB2IP|+|13|target	GGAAAGGACGAAACACCGGCAAGAATGAATGTTGGCTCAACTCGAGTTGAGCCAACATTCATTCTTGTTTTTGAATTCTCGACCTCGAGACA
chr5|65284462|65290692|ERBB2IP|+|10|target	GGAAAGGACGAAACACCGGCAGCAAGAATGAATGTTGGCTCTCGAGAGCCAACATTCATTCTTGCTGTTTTTGAATTCTCGACCTCGAGACA
chr4|3088665|3109150|HTT|+|5|target	GGAAAGGACGAAACACCGGTGACAATGAAATTAAGAAAGACTCGAGTCTTTCTTAATTTCATTGTCATTTTTGAATTCTCGACCTCGAGACA
chr4|3088665|3109150|HTT|+|12|target	GGAAAGGACGAAACACCGGGAAATTAAGAAAGAAAGAACTCTCGAGAGTTCTTTCTTTCTTAATTTCTTTTTGAATTCTCGACCTCGAGACA
chr4|3088665|3109150|HTT|+|17|target	GGAAAGGACGAAACACCGGTAAGAAAGAAAGAACTTTCAGCTCGAGCTGAAAGTTCTTTCTTTCTTATTTTTGAATTCTCGACCTCGAGACA
chr4|3088665|3109150|HTT|+|6|target	GGAAAGGACGAAACACCGGGACAATGAAATTAAGAAAGAACTCGAGTTCTTTCTTAATTTCATTGTCTTTTTGAATTCTCGACCTCGAGACA
chr4|3088665|3109150|HTT|+|15|target	GGAAAGGACGAAACACCGGATTAAGAAAGAAAGAACTTTCCTCGAGGAAAGTTCTTTCTTTCTTAATTTTTTGAATTCTCGACCTCGAGACA
chr7|156619298|156629579|LMBR1|-|9|target	GGAAAGGACGAAACACCGGCCCTGATTCATGATATGTTTCCTCGAGGAAACATATCATGAATCAGGGTTTTTGAATTCTCGACCTCGAGACA
chr7|156619298|156629579|LMBR1|-|13|target	GGAAAGGACGAAACACCGGGATTCATGATATGTTTCCTTCCTCGAGGAAGGAAACATATCATGAATCTTTTTGAATTCTCGACCTCGAGACA
chr7|156619298|156629579|LMBR1|-|7|target	GGAAAGGACGAAACACCGGCTCCCTGATTCATGATATGTTCTCGAGAACATATCATGAATCAGGGAGTTTTTGAATTCTCGACCTCGAGACA
chr7|156619298|156629579|LMBR1|-|14|target	GGAAAGGACGAAACACCGGATTCATGATATGTTTCCTTCTCTCGAGAGAAGGAAACATATCATGAATTTTTTGAATTCTCGACCTCGAGACA
chr7|156619298|156629579|LMBR1|-|11|target	GGAAAGGACGAAACACCGGCTGATTCATGATATGTTTCCTCTCGAGAGGAAACATATCATGAATCAGTTTTTGAATTCTCGACCTCGAGACA
chr8|71126137|71128999|NCOA2|-|4|target	GGAAAGGACGAAACACCGGTCAGATCAAAGAACAAGTTGCCTCGAGGCAACTTGTTCTTTGATCTGATTTTTGAATTCTCGACCTCGAGACA
chr8|71126137|71128999|NCOA2|-|10|target	GGAAAGGACGAAACACCGGCAAAGAACAAGTTGCTGATATCTCGAGATATCAGCAACTTGTTCTTTGTTTTTGAATTCTCGACCTCGAGACA
chr8|71126137|71128999|NCOA2|-|13|target	GGAAAGGACGAAACACCGGAGAACAAGTTGCTGATATGTGCTCGAGCACATATCAGCAACTTGTTCTTTTTTGAATTCTCGACCTCGAGACA
chr8|71126137|71128999|NCOA2|-|5|target	GGAAAGGACGAAACACCGGCAGATCAAAGAACAAGTTGCTCTCGAGAGCAACTTGTTCTTTGATCTGTTTTTGAATTCTCGACCTCGAGACA
chr8|71126137|71128999|NCOA2|-|6|target	GGAAAGGACGAAACACCGGAGATCAAAGAACAAGTTGCTGCTCGAGCAGCAACTTGTTCTTTGATCTTTTTTGAATTCTCGACCTCGAGACA
chr15|25650607|25657118|UBE3A|-|6|target	GGAAAGGACGAAACACCGGTGAAGCTAGCCGAATGTTAAACTCGAGTTTAACATTCGGCTAGCTTCATTTTTGAATTCTCGACCTCGAGACA
chr15|25650607|25657118|UBE3A|-|8|target	GGAAAGGACGAAACACCGGAAGCTAGCCGAATGTTAAAAACTCGAGTTTTTAACATTCGGCTAGCTTTTTTTGAATTCTCGACCTCGAGACA
chr15|25650607|25657118|UBE3A|-|10|target	GGAAAGGACGAAACACCGGGCTAGCCGAATGTTAAAAATCCTCGAGGATTTTTAACATTCGGCTAGCTTTTTGAATTCTCGACCTCGAGACA
chr15|25650607|25657118|UBE3A|-|13|target	GGAAAGGACGAAACACCGGAGCCGAATGTTAAAAATCTGTCTCGAGACAGATTTTTAACATTCGGCTTTTTTGAATTCTCGACCTCGAGACA
chr15|25650607|25657118|UBE3A|-|15|target	GGAAAGGACGAAACACCGGCCGAATGTTAAAAATCTGTAACTCGAGTTACAGATTTTTAACATTCGGTTTTTGAATTCTCGACCTCGAGACA
chr6|117010482|117013555|KPNA5|+|14|target	GGAAAGGACGAAACACCGGTCTAAAGATGCCATGGCTAGTCTCGAGACTAGCCATGGCATCTTTAGATTTTTGAATTCTCGACCTCGAGACA
chr6|117010482|117013555|KPNA5|+|7|target	GGAAAGGACGAAACACCGGGCTGCTTTCTAAAGATGCCATCTCGAGATGGCATCTTTAGAAAGCAGCTTTTTGAATTCTCGACCTCGAGACA
chr6|117010482|117013555|KPNA5|+|12|target	GGAAAGGACGAAACACCGGTTTCTAAAGATGCCATGGCTACTCGAGTAGCCATGGCATCTTTAGAAATTTTTGAATTCTCGACCTCGAGACA
chr6|117010482|117013555|KPNA5|+|16|target	GGAAAGGACGAAACACCGGTAAAGATGCCATGGCTAGTCCCTCGAGGGACTAGCCATGGCATCTTTATTTTTGAATTCTCGACCTCGAGACA
chr6|117010482|117013555|KPNA5|+|10|target	GGAAAGGACGAAACACCGGGCTTTCTAAAGATGCCATGGCCTCGAGGCCATGGCATCTTTAGAAAGCTTTTTGAATTCTCGACCTCGAGACA
chr7|158552176|158557544|ESYT2|-|7|target	GGAAAGGACGAAACACCGGCAAGGAACCTTCCGGGTGTTCCTCGAGGAACACCCGGAAGGTTCCTTGTTTTTGAATTCTCGACCTCGAGACA
chr7|158552176|158557544|ESYT2|-|10|target	GGAAAGGACGAAACACCGGGGAACCTTCCGGGTGTTCTAACTCGAGTTAGAACACCCGGAAGGTTCCTTTTTGAATTCTCGACCTCGAGACA
chr7|158552176|158557544|ESYT2|-|15|target	GGAAAGGACGAAACACCGGCTTCCGGGTGTTCTAAGGATACTCGAGTATCCTTAGAACACCCGGAAGTTTTTGAATTCTCGACCTCGAGACA
chr7|158552176|158557544|ESYT2|-|17|target	GGAAAGGACGAAACACCGGTCCGGGTGTTCTAAGGATACACTCGAGTGTATCCTTAGAACACCCGGATTTTTGAATTCTCGACCTCGAGACA
chr7|158552176|158557544|ESYT2|-|5|target	GGAAAGGACGAAACACCGGAGCAAGGAACCTTCCGGGTGTCTCGAGACACCCGGAAGGTTCCTTGCTTTTTTGAATTCTCGACCTCGAGACA
chr20|34302106|34313077|RBM39|-|5|target	GGAAAGGACGAAACACCGGGCAAGACTTGCAGAGGAGAACCTCGAGGTTCTCCTCTGCAAGTCTTGCTTTTTGAATTCTCGACCTCGAGACA
chr20|34302106|34313077|RBM39|-|9|target	GGAAAGGACGAAACACCGGGACTTGCAGAGGAGAACCTATCTCGAGATAGGTTCTCCTCTGCAAGTCTTTTTGAATTCTCGACCTCGAGACA
chr20|34302106|34313077|RBM39|-|11|target	GGAAAGGACGAAACACCGGCTTGCAGAGGAGAACCTATTGCTCGAGCAATAGGTTCTCCTCTGCAAGTTTTTGAATTCTCGACCTCGAGACA
chr20|34302106|34313077|RBM39|-|14|target	GGAAAGGACGAAACACCGGGCAGAGGAGAACCTATTGATACTCGAGTATCAATAGGTTCTCCTCTGCTTTTTGAATTCTCGACCTCGAGACA
chr20|34302106|34313077|RBM39|-|17|target	GGAAAGGACGAAACACCGGGAGGAGAACCTATTGATAATTCTCGAGAATTATCAATAGGTTCTCCTCTTTTTGAATTCTCGACCTCGAGACA
chr1|21097422|21100103|HP1BP3|-|7|target	GGAAAGGACGAAACACCGGGAGTCATCAAACAGTGAGAAACTCGAGTTTCTCACTGTTTGATGACTCTTTTTGAATTCTCGACCTCGAGACA
chr1|21097422|21100103|HP1BP3|-|9|target	GGAAAGGACGAAACACCGGGTCATCAAACAGTGAGAAAGACTCGAGTCTTTCTCACTGTTTGATGACTTTTTGAATTCTCGACCTCGAGACA
chr1|21097422|21100103|HP1BP3|-|11|target	GGAAAGGACGAAACACCGGCATCAAACAGTGAGAAAGATCCTCGAGGATCTTTCTCACTGTTTGATGTTTTTGAATTCTCGACCTCGAGACA
chr1|21097422|21100103|HP1BP3|-|14|target	GGAAAGGACGAAACACCGGCAAACAGTGAGAAAGATCAGTCTCGAGACTGATCTTTCTCACTGTTTGTTTTTGAATTCTCGACCTCGAGACA
chr1|21097422|21100103|HP1BP3|-|5|target	GGAAAGGACGAAACACCGGAGGAGTCATCAAACAGTGAGACTCGAGTCTCACTGTTTGATGACTCCTTTTTTGAATTCTCGACCTCGAGACA
chr1|41536266|41541123|SCMH1|-|8|target	GGAAAGGACGAAACACCGGCAGGCCCCAACAGTTGTGATTCTCGAGAATCACAACTGTTGGGGCCTGTTTTTGAATTCTCGACCTCGAGACA
chr1|41536266|41541123|SCMH1|-|10|target	GGAAAGGACGAAACACCGGGGCCCCAACAGTTGTGATTCCCTCGAGGGAATCACAACTGTTGGGGCCTTTTTGAATTCTCGACCTCGAGACA
chr1|41536266|41541123|SCMH1|-|12|target	GGAAAGGACGAAACACCGGCCCCAACAGTTGTGATTCCAACTCGAGTTGGAATCACAACTGTTGGGGTTTTTGAATTCTCGACCTCGAGACA
chr1|41536266|41541123|SCMH1|-|13|target	GGAAAGGACGAAACACCGGCCCAACAGTTGTGATTCCAAACTCGAGTTTGGAATCACAACTGTTGGGTTTTTGAATTCTCGACCTCGAGACA
chr1|41536266|41541123|SCMH1|-|6|target	GGAAAGGACGAAACACCGGTGCAGGCCCCAACAGTTGTGACTCGAGTCACAACTGTTGGGGCCTGCATTTTTGAATTCTCGACCTCGAGACA
chr14|39648294|39648666|PNN|+|5|target	GGAAAGGACGAAACACCGGCAGAGAAAAATGAACGCAAAACTCGAGTTTTGCGTTCATTTTTCTCTGTTTTTGAATTCTCGACCTCGAGACA
chr14|39648294|39648666|PNN|+|7|target	GGAAAGGACGAAACACCGGGAGAAAAATGAACGCAAAAGCCTCGAGGCTTTTGCGTTCATTTTTCTCTTTTTGAATTCTCGACCTCGAGACA
chr14|39648294|39648666|PNN|+|10|target	GGAAAGGACGAAACACCGGAAAAATGAACGCAAAAGCGGCCTCGAGGCCGCTTTTGCGTTCATTTTTTTTTTGAATTCTCGACCTCGAGACA
chr14|39648294|39648666|PNN|+|13|target	GGAAAGGACGAAACACCGGAATGAACGCAAAAGCGGCGCCCTCGAGGGCGCCGCTTTTGCGTTCATTTTTTTGAATTCTCGACCTCGAGACA
chr14|39648294|39648666|PNN|+|15|target	GGAAAGGACGAAACACCGGTGAACGCAAAAGCGGCGCCAGCTCGAGCTGGCGCCGCTTTTGCGTTCATTTTTGAATTCTCGACCTCGAGACA
chr3|125032151|125050082|ZNF148|-|6|target	GGAAAGGACGAAACACCGGGCACTTAATGTCCCTGATAGACTCGAGTCTATCAGGGACATTAAGTGCTTTTTGAATTCTCGACCTCGAGACA
chr3|125032151|125050082|ZNF148|-|8|target	GGAAAGGACGAAACACCGGACTTAATGTCCCTGATAGAGGCTCGAGCCTCTATCAGGGACATTAAGTTTTTTGAATTCTCGACCTCGAGACA
chr3|125032151|125050082|ZNF148|-|15|target	GGAAAGGACGAAACACCGGGTCCCTGATAGAGGGAGGAATCTCGAGATTCCTCCCTCTATCAGGGACTTTTTGAATTCTCGACCTCGAGACA
chr3|125032151|125050082|ZNF148|-|13|target	GGAAAGGACGAAACACCGGATGTCCCTGATAGAGGGAGGACTCGAGTCCTCCCTCTATCAGGGACATTTTTTGAATTCTCGACCTCGAGACA
chr3|125032151|125050082|ZNF148|-|10|target	GGAAAGGACGAAACACCGGTTAATGTCCCTGATAGAGGGACTCGAGTCCCTCTATCAGGGACATTAATTTTTGAATTCTCGACCTCGAGACA
chr14|32559707|32563592|ARHGAP5|+|10|target	GGAAAGGACGAAACACCGGAAGATAAAAAGGAAGATGATCCTCGAGGATCATCTTCCTTTTTATCTTTTTTTGAATTCTCGACCTCGAGACA
chr14|32559707|32563592|ARHGAP5|+|11|target	GGAAAGGACGAAACACCGGAGATAAAAAGGAAGATGATCCCTCGAGGGATCATCTTCCTTTTTATCTTTTTTGAATTCTCGACCTCGAGACA
chr14|32559707|32586493|ARHGAP5|+|6|target	GGAAAGGACGAAACACCGGTTATTGAAGATACAGGAAGATCTCGAGATCTTCCTGTATCTTCAATAATTTTTGAATTCTCGACCTCGAGACA
chr14|32559707|32586493|ARHGAP5|+|8|target	GGAAAGGACGAAACACCGGATTGAAGATACAGGAAGATGACTCGAGTCATCTTCCTGTATCTTCAATTTTTTGAATTCTCGACCTCGAGACA
chr14|32559707|32586493|ARHGAP5|+|9|target	GGAAAGGACGAAACACCGGTTGAAGATACAGGAAGATGATCTCGAGATCATCTTCCTGTATCTTCAATTTTTGAATTCTCGACCTCGAGACA
chr14|32559707|32586493|ARHGAP5|+|10|target	GGAAAGGACGAAACACCGGTGAAGATACAGGAAGATGATCCTCGAGGATCATCTTCCTGTATCTTCATTTTTGAATTCTCGACCTCGAGACA
chr14|32559707|32586493|ARHGAP5|+|11|target	GGAAAGGACGAAACACCGGGAAGATACAGGAAGATGATCCCTCGAGGGATCATCTTCCTGTATCTTCTTTTTGAATTCTCGACCTCGAGACA
chr15|80412669|80415142|ZFAND6|+|6|target	GGAAAGGACGAAACACCGGCAGAAGATGTGCAGGGTGTGCCTCGAGGCACACCCTGCACATCTTCTGTTTTTGAATTCTCGACCTCGAGACA
chr15|80412669|80415142|ZFAND6|+|10|target	GGAAAGGACGAAACACCGGAGATGTGCAGGGTGTGCAACTCTCGAGAGTTGCACACCCTGCACATCTTTTTTGAATTCTCGACCTCGAGACA
chr15|80412669|80415142|ZFAND6|+|12|target	GGAAAGGACGAAACACCGGATGTGCAGGGTGTGCAACTGACTCGAGTCAGTTGCACACCCTGCACATTTTTTGAATTCTCGACCTCGAGACA
chr15|80412669|80415142|ZFAND6|+|8|target	GGAAAGGACGAAACACCGGGAAGATGTGCAGGGTGTGCAACTCGAGTTGCACACCCTGCACATCTTCTTTTTGAATTCTCGACCTCGAGACA
chr15|80412669|80415142|ZFAND6|+|15|target	GGAAAGGACGAAACACCGGTGCAGGGTGTGCAACTGAGGACTCGAGTCCTCAGTTGCACACCCTGCATTTTTGAATTCTCGACCTCGAGACA
chr1|117944807|117984947|MAN1A2|+|6|target	GGAAAGGACGAAACACCGGGGTGAATTTGAAAAGGGAAGACTCGAGTCTTCCCTTTTCAAATTCACCTTTTTGAATTCTCGACCTCGAGACA
chr1|117944807|117984947|MAN1A2|+|7|target	GGAAAGGACGAAACACCGGGTGAATTTGAAAAGGGAAGAGCTCGAGCTCTTCCCTTTTCAAATTCACTTTTTGAATTCTCGACCTCGAGACA
chr1|117944807|117963271|MAN1A2|+|6|target	GGAAAGGACGAAACACCGGCTATCAGGAGAGGAGGGAAGACTCGAGTCTTCCCTCCTCTCCTGATAGTTTTTGAATTCTCGACCTCGAGACA
chr1|117944807|117963271|MAN1A2|+|7|target	GGAAAGGACGAAACACCGGTATCAGGAGAGGAGGGAAGAGCTCGAGCTCTTCCCTCCTCTCCTGATATTTTTGAATTCTCGACCTCGAGACA
chr1|117944807|117963271|MAN1A2|+|8|target	GGAAAGGACGAAACACCGGATCAGGAGAGGAGGGAAGAGGCTCGAGCCTCTTCCCTCCTCTCCTGATTTTTTGAATTCTCGACCTCGAGACA
chr1|117944807|117948267|MAN1A2|+|6|target	GGAAAGGACGAAACACCGGCCCCTAACATATTTGGGAAGACTCGAGTCTTCCCAAATATGTTAGGGGTTTTTGAATTCTCGACCTCGAGACA
chr1|117944807|117948267|MAN1A2|+|7|target	GGAAAGGACGAAACACCGGCCCTAACATATTTGGGAAGAGCTCGAGCTCTTCCCAAATATGTTAGGGTTTTTGAATTCTCGACCTCGAGACA
chr1|117944807|117948267|MAN1A2|+|8|target	GGAAAGGACGAAACACCGGCCTAACATATTTGGGAAGAGGCTCGAGCCTCTTCCCAAATATGTTAGGTTTTTGAATTCTCGACCTCGAGACA
chr1|117944807|117948267|MAN1A2|+|9|target	GGAAAGGACGAAACACCGGCTAACATATTTGGGAAGAGGACTCGAGTCCTCTTCCCAAATATGTTAGTTTTTGAATTCTCGACCTCGAGACA
chr1|117944807|117948267|MAN1A2|+|16|target	GGAAAGGACGAAACACCGGATTTGGGAAGAGGAAGAACGTCTCGAGACGTTCTTCCTCTTCCCAAATTTTTTGAATTCTCGACCTCGAGACA
chr4|144464661|144465125|SMARCA5|+|5|target	GGAAAGGACGAAACACCGGTAGAGAAAAACAAAAGGGAGGCTCGAGCCTCCCTTTTGTTTTTCTCTATTTTTGAATTCTCGACCTCGAGACA
chr4|144464661|144465125|SMARCA5|+|10|target	GGAAAGGACGAAACACCGGAAAAACAAAAGGGAGGCTTGTCTCGAGACAAGCCTCCCTTTTGTTTTTTTTTTGAATTCTCGACCTCGAGACA
chr4|144464661|144465125|SMARCA5|+|11|target	GGAAAGGACGAAACACCGGAAAACAAAAGGGAGGCTTGTGCTCGAGCACAAGCCTCCCTTTTGTTTTTTTTTGAATTCTCGACCTCGAGACA
chr4|144464661|144465125|SMARCA5|+|12|target	GGAAAGGACGAAACACCGGAAACAAAAGGGAGGCTTGTGGCTCGAGCCACAAGCCTCCCTTTTGTTTTTTTTGAATTCTCGACCTCGAGACA
chr4|144464661|144465125|SMARCA5|+|14|target	GGAAAGGACGAAACACCGGACAAAAGGGAGGCTTGTGGATCTCGAGATCCACAAGCCTCCCTTTTGTTTTTTGAATTCTCGACCTCGAGACA
chr2|58449076|58459247|FANCL|-|5|target	GGAAAGGACGAAACACCGGCTCTTGGTTGGGATAAGGAAGCTCGAGCTTCCTTATCCCAACCAAGAGTTTTTGAATTCTCGACCTCGAGACA
chr2|58449076|58459247|FANCL|-|10|target	GGAAAGGACGAAACACCGGGGTTGGGATAAGGAAGAGACTCTCGAGAGTCTCTTCCTTATCCCAACCTTTTTGAATTCTCGACCTCGAGACA
chr2|58449076|58459247|FANCL|-|14|target	GGAAAGGACGAAACACCGGGGGATAAGGAAGAGACTTCCACTCGAGTGGAAGTCTCTTCCTTATCCCTTTTTGAATTCTCGACCTCGAGACA
chr2|58449076|58459247|FANCL|-|16|target	GGAAAGGACGAAACACCGGGATAAGGAAGAGACTTCCACCCTCGAGGGTGGAAGTCTCTTCCTTATCTTTTTGAATTCTCGACCTCGAGACA
chr2|58449076|58459247|FANCL|-|7|target	GGAAAGGACGAAACACCGGCTTGGTTGGGATAAGGAAGAGCTCGAGCTCTTCCTTATCCCAACCAAGTTTTTGAATTCTCGACCTCGAGACA
chr5|137320945|137324004|FAM13B|-|10|target	GGAAAGGACGAAACACCGGAAAATACCCAGCACCCATATACTCGAGTATATGGGTGCTGGGTATTTTTTTTTGAATTCTCGACCTCGAGACA
chr5|137320945|137324004|FAM13B|-|12|target	GGAAAGGACGAAACACCGGAATACCCAGCACCCATATATCCTCGAGGATATATGGGTGCTGGGTATTTTTTTGAATTCTCGACCTCGAGACA
chr5|137320945|137324004|FAM13B|-|13|target	GGAAAGGACGAAACACCGGATACCCAGCACCCATATATCTCTCGAGAGATATATGGGTGCTGGGTATTTTTTGAATTCTCGACCTCGAGACA
chr5|137320945|137324004|FAM13B|-|5|target	GGAAAGGACGAAACACCGGTGAAGAAAATACCCAGCACCCCTCGAGGGGTGCTGGGTATTTTCTTCATTTTTGAATTCTCGACCTCGAGACA
chr5|137320945|137324004|FAM13B|-|7|target	GGAAAGGACGAAACACCGGAAGAAAATACCCAGCACCCATCTCGAGATGGGTGCTGGGTATTTTCTTTTTTTGAATTCTCGACCTCGAGACA
chr15|59204761|59209198|SLTM|-|6|target	GGAAAGGACGAAACACCGGTTTCTAACAGCCCAAGTAAAACTCGAGTTTTACTTGGGCTGTTAGAAATTTTTGAATTCTCGACCTCGAGACA
chr15|59204761|59209198|SLTM|-|8|target	GGAAAGGACGAAACACCGGTCTAACAGCCCAAGTAAAAAACTCGAGTTTTTTACTTGGGCTGTTAGATTTTTGAATTCTCGACCTCGAGACA
chr15|59204761|59209198|SLTM|-|10|target	GGAAAGGACGAAACACCGGTAACAGCCCAAGTAAAAAACACTCGAGTGTTTTTTACTTGGGCTGTTATTTTTGAATTCTCGACCTCGAGACA
chr15|59204761|59209198|SLTM|-|13|target	GGAAAGGACGAAACACCGGCAGCCCAAGTAAAAAACATGACTCGAGTCATGTTTTTTACTTGGGCTGTTTTTGAATTCTCGACCTCGAGACA
chr15|59204761|59209198|SLTM|-|16|target	GGAAAGGACGAAACACCGGCCCAAGTAAAAAACATGAAGCCTCGAGGCTTCATGTTTTTTACTTGGGTTTTTGAATTCTCGACCTCGAGACA
chr4|52729602|52744020|DCUN1D4|+|4|target	GGAAAGGACGAAACACCGGGTTCTATGAATATGCAGATTTCTCGAGAAATCTGCATATTCATAGAACTTTTTGAATTCTCGACCTCGAGACA
chr4|52729602|52744020|DCUN1D4|+|5|target	GGAAAGGACGAAACACCGGTTCTATGAATATGCAGATTTTCTCGAGAAAATCTGCATATTCATAGAATTTTTGAATTCTCGACCTCGAGACA
chr4|52729602|52744020|DCUN1D4|+|12|target	GGAAAGGACGAAACACCGGAATATGCAGATTTTCAGCTGACTCGAGTCAGCTGAAAATCTGCATATTTTTTTGAATTCTCGACCTCGAGACA
chr4|52729602|52744020|DCUN1D4|+|13|target	GGAAAGGACGAAACACCGGATATGCAGATTTTCAGCTGAACTCGAGTTCAGCTGAAAATCTGCATATTTTTTGAATTCTCGACCTCGAGACA
chr4|52729602|52744020|DCUN1D4|+|14|target	GGAAAGGACGAAACACCGGTATGCAGATTTTCAGCTGAACCTCGAGGTTCAGCTGAAAATCTGCATATTTTTGAATTCTCGACCTCGAGACA
chr14|23378691|23380612|RBM23|-|6|target	GGAAAGGACGAAACACCGGCGGGGAGACAAGCAAATCTGACTCGAGTCAGATTTGCTTGTCTCCCCGTTTTTGAATTCTCGACCTCGAGACA
chr14|23378691|23380612|RBM23|-|8|target	GGAAAGGACGAAACACCGGGGGAGACAAGCAAATCTGACACTCGAGTGTCAGATTTGCTTGTCTCCCTTTTTGAATTCTCGACCTCGAGACA
chr14|23378691|23380612|RBM23|-|10|target	GGAAAGGACGAAACACCGGGAGACAAGCAAATCTGACAGGCTCGAGCCTGTCAGATTTGCTTGTCTCTTTTTGAATTCTCGACCTCGAGACA
chr14|23378691|23380612|RBM23|-|14|target	GGAAAGGACGAAACACCGGCAAGCAAATCTGACAGGATGGCTCGAGCCATCCTGTCAGATTTGCTTGTTTTTGAATTCTCGACCTCGAGACA
chr14|23378691|23380612|RBM23|-|12|target	GGAAAGGACGAAACACCGGGACAAGCAAATCTGACAGGATCTCGAGATCCTGTCAGATTTGCTTGTCTTTTTGAATTCTCGACCTCGAGACA
chr2|191523883|191537878|NAB1|+|5|target	GGAAAGGACGAAACACCGGGAGAATTAAAGTGGAGGTTAACTCGAGTTAACCTCCACTTTAATTCTCTTTTTGAATTCTCGACCTCGAGACA
chr2|191523883|191537878|NAB1|+|7|target	GGAAAGGACGAAACACCGGGAATTAAAGTGGAGGTTAAACCTCGAGGTTTAACCTCCACTTTAATTCTTTTTGAATTCTCGACCTCGAGACA
chr2|191523883|191537878|NAB1|+|6|target	GGAAAGGACGAAACACCGGAGAATTAAAGTGGAGGTTAAACTCGAGTTTAACCTCCACTTTAATTCTTTTTTGAATTCTCGACCTCGAGACA
chr2|191523883|191537878|NAB1|+|9|target	GGAAAGGACGAAACACCGGATTAAAGTGGAGGTTAAACCCCTCGAGGGGTTTAACCTCCACTTTAATTTTTTGAATTCTCGACCTCGAGACA
chr2|191523883|191537878|NAB1|+|11|target	GGAAAGGACGAAACACCGGTAAAGTGGAGGTTAAACCCATCTCGAGATGGGTTTAACCTCCACTTTATTTTTGAATTCTCGACCTCGAGACA
chr20|57014000|57016139|VAPB|+|7|target	GGAAAGGACGAAACACCGGACAAGCAGTTCAAGTGGAAGGCTCGAGCCTTCCACTTGAACTGCTTGTTTTTTGAATTCTCGACCTCGAGACA
chr20|57014000|57016139|VAPB|+|17|target	GGAAAGGACGAAACACCGGCAAGTGGAAGGAGGCAAAACCCTCGAGGGTTTTGCCTCCTTCCACTTGTTTTTGAATTCTCGACCTCGAGACA
chr20|57014000|57016139|VAPB|+|14|target	GGAAAGGACGAAACACCGGGTTCAAGTGGAAGGAGGCAAACTCGAGTTTGCCTCCTTCCACTTGAACTTTTTGAATTCTCGACCTCGAGACA
chr20|57014000|57016139|VAPB|+|5|target	GGAAAGGACGAAACACCGGGAACAAGCAGTTCAAGTGGAACTCGAGTTCCACTTGAACTGCTTGTTCTTTTTGAATTCTCGACCTCGAGACA
chr20|57014000|57016139|VAPB|+|10|target	GGAAAGGACGAAACACCGGAGCAGTTCAAGTGGAAGGAGGCTCGAGCCTCCTTCCACTTGAACTGCTTTTTTGAATTCTCGACCTCGAGACA
chr12|111990083|111993723|ATXN2|-|11|target	GGAAAGGACGAAACACCGGGCAAAAAGAGAGGTCGAAACACTCGAGTGTTTCGACCTCTCTTTTTGCTTTTTGAATTCTCGACCTCGAGACA
chr12|111990083|111993723|ATXN2|-|13|target	GGAAAGGACGAAACACCGGAAAAAGAGAGGTCGAAACAGTCTCGAGACTGTTTCGACCTCTCTTTTTTTTTTGAATTCTCGACCTCGAGACA
chr12|111990083|111993723|ATXN2|-|15|target	GGAAAGGACGAAACACCGGAAAGAGAGGTCGAAACAGTAACTCGAGTTACTGTTTCGACCTCTCTTTTTTTTGAATTCTCGACCTCGAGACA
chr12|111990083|111993723|ATXN2|-|5|target	GGAAAGGACGAAACACCGGAGTTATGCAAAAAGAGAGGTCCTCGAGGACCTCTCTTTTTGCATAACTTTTTTGAATTCTCGACCTCGAGACA
chr12|111990083|111993723|ATXN2|-|8|target	GGAAAGGACGAAACACCGGTATGCAAAAAGAGAGGTCGAACTCGAGTTCGACCTCTCTTTTTGCATATTTTTGAATTCTCGACCTCGAGACA
chr19|5604593|5604947|SAFB2|-|5|target	GGAAAGGACGAAACACCGGAGATCAAAATTGAAAAGTTGTCTCGAGACAACTTTTCAATTTTGATCTTTTTTGAATTCTCGACCTCGAGACA
chr19|5604593|5604947|SAFB2|-|8|target	GGAAAGGACGAAACACCGGTCAAAATTGAAAAGTTGTCGGCTCGAGCCGACAACTTTTCAATTTTGATTTTTGAATTCTCGACCTCGAGACA
chr19|5604593|5604947|SAFB2|-|11|target	GGAAAGGACGAAACACCGGAAATTGAAAAGTTGTCGGGGCCTCGAGGCCCCGACAACTTTTCAATTTTTTTTGAATTCTCGACCTCGAGACA
chr19|5604593|5604947|SAFB2|-|13|target	GGAAAGGACGAAACACCGGATTGAAAAGTTGTCGGGGCCACTCGAGTGGCCCCGACAACTTTTCAATTTTTTGAATTCTCGACCTCGAGACA
chr19|5604593|5604947|SAFB2|-|15|target	GGAAAGGACGAAACACCGGTGAAAAGTTGTCGGGGCCAAACTCGAGTTTGGCCCCGACAACTTTTCATTTTTGAATTCTCGACCTCGAGACA
chr7|23650789|23651172|CCDC126|+|6|target	GGAAAGGACGAAACACCGGCTATGGCAGGATATGAGTTAACTCGAGTTAACTCATATCCTGCCATAGTTTTTGAATTCTCGACCTCGAGACA
chr7|23650789|23651172|CCDC126|+|8|target	GGAAAGGACGAAACACCGGATGGCAGGATATGAGTTAATACTCGAGTATTAACTCATATCCTGCCATTTTTTGAATTCTCGACCTCGAGACA
chr7|23650789|23651172|CCDC126|+|14|target	GGAAAGGACGAAACACCGGGGATATGAGTTAATAGAGTGGCTCGAGCCACTCTATTAACTCATATCCTTTTTGAATTCTCGACCTCGAGACA
chr7|23650789|23651172|CCDC126|+|11|target	GGAAAGGACGAAACACCGGGCAGGATATGAGTTAATAGAGCTCGAGCTCTATTAACTCATATCCTGCTTTTTGAATTCTCGACCTCGAGACA
chr7|23650789|23651172|CCDC126|+|16|target	GGAAAGGACGAAACACCGGATATGAGTTAATAGAGTGGATCTCGAGATCCACTCTATTAACTCATATTTTTTGAATTCTCGACCTCGAGACA
chr10|7318853|7327916|SFMBT2|-|6|target	GGAAAGGACGAAACACCGGATGGAAGTGTTTAAGCAATCACTCGAGTGATTGCTTAAACACTTCCATTTTTTGAATTCTCGACCTCGAGACA
chr10|7318853|7327916|SFMBT2|-|9|target	GGAAAGGACGAAACACCGGGAAGTGTTTAAGCAATCAAAGCTCGAGCTTTGATTGCTTAAACACTTCTTTTTGAATTCTCGACCTCGAGACA
chr10|7318853|7327916|SFMBT2|-|14|target	GGAAAGGACGAAACACCGGGTTTAAGCAATCAAAGAGAAGCTCGAGCTTCTCTTTGATTGCTTAAACTTTTTGAATTCTCGACCTCGAGACA
chr10|7318853|7327916|SFMBT2|-|11|target	GGAAAGGACGAAACACCGGAGTGTTTAAGCAATCAAAGAGCTCGAGCTCTTTGATTGCTTAAACACTTTTTTGAATTCTCGACCTCGAGACA
chr10|7318853|7327916|SFMBT2|-|16|target	GGAAAGGACGAAACACCGGTTAAGCAATCAAAGAGAAGTACTCGAGTACTTCTCTTTGATTGCTTAATTTTTGAATTCTCGACCTCGAGACA
chr11|46098304|46113774|PHF21A|-|8|target	GGAAAGGACGAAACACCGGGAGTGAGAAACAGGGGGCTAGCTCGAGCTAGCCCCCTGTTTCTCACTCTTTTTGAATTCTCGACCTCGAGACA
chr11|46098304|46113774|PHF21A|-|13|target	GGAAAGGACGAAACACCGGAGAAACAGGGGGCTAGAGAGCCTCGAGGCTCTCTAGCCCCCTGTTTCTTTTTTGAATTCTCGACCTCGAGACA
chr11|46098304|46113774|PHF21A|-|5|target	GGAAAGGACGAAACACCGGTTTGAGTGAGAAACAGGGGGCCTCGAGGCCCCCTGTTTCTCACTCAAATTTTTGAATTCTCGACCTCGAGACA
chr11|46098304|46113774|PHF21A|-|10|target	GGAAAGGACGAAACACCGGGTGAGAAACAGGGGGCTAGAGCTCGAGCTCTAGCCCCCTGTTTCTCACTTTTTGAATTCTCGACCTCGAGACA
chr11|46098304|46113774|PHF21A|-|17|target	GGAAAGGACGAAACACCGGACAGGGGGCTAGAGAGCTGAACTCGAGTTCAGCTCTCTAGCCCCCTGTTTTTTGAATTCTCGACCTCGAGACA
chr21|16386664|16415895|NRIP1|-|11|target	GGAAAGGACGAAACACCGGGAGACAGACGGAAGTGTTTGGCTCGAGCCAAACACTTCCGTCTGTCTCTTTTTGAATTCTCGACCTCGAGACA
chr21|16386664|16415895|NRIP1|-|15|target	GGAAAGGACGAAACACCGGCAGACGGAAGTGTTTGGATTGCTCGAGCAATCCAAACACTTCCGTCTGTTTTTGAATTCTCGACCTCGAGACA
chr21|16386664|16415895|NRIP1|-|8|target	GGAAAGGACGAAACACCGGTTGGAGACAGACGGAAGTGTTCTCGAGAACACTTCCGTCTGTCTCCAATTTTTGAATTCTCGACCTCGAGACA
chr21|16386664|16415895|NRIP1|-|17|target	GGAAAGGACGAAACACCGGGACGGAAGTGTTTGGATTGTGCTCGAGCACAATCCAAACACTTCCGTCTTTTTGAATTCTCGACCTCGAGACA
chr21|16386664|16415895|NRIP1|-|5|target	GGAAAGGACGAAACACCGGAGCTTGGAGACAGACGGAAGTCTCGAGACTTCCGTCTGTCTCCAAGCTTTTTTGAATTCTCGACCTCGAGACA
chr11|85718584|85742653|PICALM|-|6|target	GGAAAGGACGAAACACCGGCCAGACCTTTCACAGACTTAACTCGAGTTAAGTCTGTGAAAGGTCTGGTTTTTGAATTCTCGACCTCGAGACA
chr11|85718584|85742653|PICALM|-|8|target	GGAAAGGACGAAACACCGGAGACCTTTCACAGACTTAATTCTCGAGAATTAAGTCTGTGAAAGGTCTTTTTTGAATTCTCGACCTCGAGACA
chr11|85718584|85742653|PICALM|-|10|target	GGAAAGGACGAAACACCGGACCTTTCACAGACTTAATTCACTCGAGTGAATTAAGTCTGTGAAAGGTTTTTTGAATTCTCGACCTCGAGACA
chr11|85718584|85742653|PICALM|-|13|target	GGAAAGGACGAAACACCGGTTTCACAGACTTAATTCAGTGCTCGAGCACTGAATTAAGTCTGTGAAATTTTTGAATTCTCGACCTCGAGACA
chr11|85718584|85742653|PICALM|-|16|target	GGAAAGGACGAAACACCGGCACAGACTTAATTCAGTGCACCTCGAGGTGCACTGAATTAAGTCTGTGTTTTTGAATTCTCGACCTCGAGACA
chr5|122881110|122893258|CSNK1G3|+|13|target	GGAAAGGACGAAACACCGGATCTGGAGCTCTCTATCAATACTCGAGTATTGATAGAGAGCTCCAGATTTTTTGAATTCTCGACCTCGAGACA
chr5|122881110|122893258|CSNK1G3|+|9|target	GGAAAGGACGAAACACCGGTAGGATCTGGAGCTCTCTATCCTCGAGGATAGAGAGCTCCAGATCCTATTTTTGAATTCTCGACCTCGAGACA
chr5|122881110|122893258|CSNK1G3|+|11|target	GGAAAGGACGAAACACCGGGGATCTGGAGCTCTCTATCAACTCGAGTTGATAGAGAGCTCCAGATCCTTTTTGAATTCTCGACCTCGAGACA
chr5|122881110|122893258|CSNK1G3|+|7|target	GGAAAGGACGAAACACCGGGTTAGGATCTGGAGCTCTCTACTCGAGTAGAGAGCTCCAGATCCTAACTTTTTGAATTCTCGACCTCGAGACA
chr5|122881110|122893258|CSNK1G3|+|5|target	GGAAAGGACGAAACACCGGCAGTTAGGATCTGGAGCTCTCCTCGAGGAGAGCTCCAGATCCTAACTGTTTTTGAATTCTCGACCTCGAGACA
chr5|109049220|109065214|MAN2A1|+|16|target	GGAAAGGACGAAACACCGGAAAAGGGCCAGCTCTCAATGTCTCGAGACATTGAGAGCTGGCCCTTTTTTTTTGAATTCTCGACCTCGAGACA
chr5|109049220|109065214|MAN2A1|+|5|target	GGAAAGGACGAAACACCGGAGGATGCTGTTAAAAGGGCCACTCGAGTGGCCCTTTTAACAGCATCCTTTTTTGAATTCTCGACCTCGAGACA
chr5|109049220|109065214|MAN2A1|+|7|target	GGAAAGGACGAAACACCGGGATGCTGTTAAAAGGGCCAGCCTCGAGGCTGGCCCTTTTAACAGCATCTTTTTGAATTCTCGACCTCGAGACA
chr5|109049220|109065214|MAN2A1|+|10|target	GGAAAGGACGAAACACCGGGCTGTTAAAAGGGCCAGCTCTCTCGAGAGAGCTGGCCCTTTTAACAGCTTTTTGAATTCTCGACCTCGAGACA
chr5|109049220|109065214|MAN2A1|+|13|target	GGAAAGGACGAAACACCGGGTTAAAAGGGCCAGCTCTCAACTCGAGTTGAGAGCTGGCCCTTTTAACTTTTTGAATTCTCGACCTCGAGACA
chr5|109049220|109051965|MAN2A1|+|7|target	GGAAAGGACGAAACACCGGCCATAACGACCCAGGGCCAGCCTCGAGGCTGGCCCTGGGTCGTTATGGTTTTTGAATTCTCGACCTCGAGACA
chr5|109049220|109051965|MAN2A1|+|14|target	GGAAAGGACGAAACACCGGGACCCAGGGCCAGCTCTCAATCTCGAGATTGAGAGCTGGCCCTGGGTCTTTTTGAATTCTCGACCTCGAGACA
chr5|109049220|109051965|MAN2A1|+|5|target	GGAAAGGACGAAACACCGGTCCCATAACGACCCAGGGCCACTCGAGTGGCCCTGGGTCGTTATGGGATTTTTGAATTCTCGACCTCGAGACA
chr5|109049220|109051965|MAN2A1|+|9|target	GGAAAGGACGAAACACCGGATAACGACCCAGGGCCAGCTCCTCGAGGAGCTGGCCCTGGGTCGTTATTTTTTGAATTCTCGACCTCGAGACA
chr5|109049220|109051965|MAN2A1|+|12|target	GGAAAGGACGAAACACCGGACGACCCAGGGCCAGCTCTCACTCGAGTGAGAGCTGGCCCTGGGTCGTTTTTTGAATTCTCGACCTCGAGACA
chr21|17135209|17138460|USP25|+|12|target	GGAAAGGACGAAACACCGGCAGATACAACACCAGCAGACGCTCGAGCGTCTGCTGGTGTTGTATCTGTTTTTGAATTCTCGACCTCGAGACA
chr21|17135209|17138460|USP25|+|17|target	GGAAAGGACGAAACACCGGACAACACCAGCAGACGTTTTTCTCGAGAAAAACGTCTGCTGGTGTTGTTTTTTGAATTCTCGACCTCGAGACA
chr21|17135209|17138460|USP25|+|15|target	GGAAAGGACGAAACACCGGATACAACACCAGCAGACGTTTCTCGAGAAACGTCTGCTGGTGTTGTATTTTTTGAATTCTCGACCTCGAGACA
chr21|17135209|17138460|USP25|+|10|target	GGAAAGGACGAAACACCGGAGCAGATACAACACCAGCAGACTCGAGTCTGCTGGTGTTGTATCTGCTTTTTTGAATTCTCGACCTCGAGACA
chr21|17135209|17138460|USP25|+|6|target	GGAAAGGACGAAACACCGGGCCAAGCAGATACAACACCAGCTCGAGCTGGTGTTGTATCTGCTTGGCTTTTTGAATTCTCGACCTCGAGACA
chr1|7837219|7838229|VAMP3|+|14|target	GGAAAGGACGAAACACCGGATCATCGGTGGTGGACATAATCTCGAGATTATGTCCACCACCGATGATTTTTTGAATTCTCGACCTCGAGACA
chr1|7837219|7838229|VAMP3|+|12|target	GGAAAGGACGAAACACCGGTCATCATCGGTGGTGGACATACTCGAGTATGTCCACCACCGATGATGATTTTTGAATTCTCGACCTCGAGACA
chr1|7837219|7838229|VAMP3|+|16|target	GGAAAGGACGAAACACCGGCATCGGTGGTGGACATAATGCCTCGAGGCATTATGTCCACCACCGATGTTTTTGAATTCTCGACCTCGAGACA
chr1|7837219|7838229|VAMP3|+|10|target	GGAAAGGACGAAACACCGGCATCATCATCGGTGGTGGACACTCGAGTGTCCACCACCGATGATGATGTTTTTGAATTCTCGACCTCGAGACA
chr1|7837219|7838229|VAMP3|+|5|target	GGAAAGGACGAAACACCGGATCATCATCATCATCGGTGGTCTCGAGACCACCGATGATGATGATGATTTTTTGAATTCTCGACCTCGAGACA
chr2|72945231|72960247|EXOC6B|-|5|target	GGAAAGGACGAAACACCGGGACTGCCATGAAGCAAAATCACTCGAGTGATTTTGCTTCATGGCAGTCTTTTTGAATTCTCGACCTCGAGACA
chr2|72945231|72960247|EXOC6B|-|7|target	GGAAAGGACGAAACACCGGCTGCCATGAAGCAAAATCAAGCTCGAGCTTGATTTTGCTTCATGGCAGTTTTTGAATTCTCGACCTCGAGACA
chr2|72945231|72960247|EXOC6B|-|8|target	GGAAAGGACGAAACACCGGTGCCATGAAGCAAAATCAAGTCTCGAGACTTGATTTTGCTTCATGGCATTTTTGAATTCTCGACCTCGAGACA
chr2|72945231|72960247|EXOC6B|-|10|target	GGAAAGGACGAAACACCGGCCATGAAGCAAAATCAAGTGACTCGAGTCACTTGATTTTGCTTCATGGTTTTTGAATTCTCGACCTCGAGACA
chr3|169854206|169867032|PHC3|-|5|target	GGAAAGGACGAAACACCGGCAGTTAATAGCACCAGATCAACTCGAGTTGATCTGGTGCTATTAACTGTTTTTGAATTCTCGACCTCGAGACA
chr3|169854206|169867032|PHC3|-|17|target	GGAAAGGACGAAACACCGGCCAGATCAACCTCTCCACTTCCTCGAGGAAGTGGAGAGGTTGATCTGGTTTTTGAATTCTCGACCTCGAGACA
chr3|169854206|169867032|PHC3|-|8|target	GGAAAGGACGAAACACCGGTTAATAGCACCAGATCAACCTCTCGAGAGGTTGATCTGGTGCTATTAATTTTTGAATTCTCGACCTCGAGACA
chr3|169854206|169867032|PHC3|-|13|target	GGAAAGGACGAAACACCGGAGCACCAGATCAACCTCTCCACTCGAGTGGAGAGGTTGATCTGGTGCTTTTTTGAATTCTCGACCTCGAGACA
chr3|169854206|169867032|PHC3|-|11|target	GGAAAGGACGAAACACCGGATAGCACCAGATCAACCTCTCCTCGAGGAGAGGTTGATCTGGTGCTATTTTTTGAATTCTCGACCTCGAGACA
chr3|169863210|169867032|PHC3|-|10|target	GGAAAGGACGAAACACCGGCAGCTACTCAGATCAACCTCTCTCGAGAGAGGTTGATCTGAGTAGCTGTTTTTGAATTCTCGACCTCGAGACA
chr3|169863210|169867032|PHC3|-|16|target	GGAAAGGACGAAACACCGGCTCAGATCAACCTCTCCACTTCTCGAGAAGTGGAGAGGTTGATCTGAGTTTTTGAATTCTCGACCTCGAGACA
chr3|169863210|169867032|PHC3|-|13|target	GGAAAGGACGAAACACCGGCTACTCAGATCAACCTCTCCACTCGAGTGGAGAGGTTGATCTGAGTAGTTTTTGAATTCTCGACCTCGAGACA
chr3|169863210|169867032|PHC3|-|15|target	GGAAAGGACGAAACACCGGACTCAGATCAACCTCTCCACTCTCGAGAGTGGAGAGGTTGATCTGAGTTTTTTGAATTCTCGACCTCGAGACA
chr3|169863210|169867032|PHC3|-|14|target	GGAAAGGACGAAACACCGGTACTCAGATCAACCTCTCCACCTCGAGGTGGAGAGGTTGATCTGAGTATTTTTGAATTCTCGACCTCGAGACA
chr10|103427642|103436193|FBXW4|-|5|target	GGAAAGGACGAAACACCGGTCAGCCCATTACTCAGGATGACTCGAGTCATCCTGAGTAATGGGCTGATTTTTGAATTCTCGACCTCGAGACA
chr10|103427642|103436193|FBXW4|-|10|target	GGAAAGGACGAAACACCGGCCATTACTCAGGATGACCAGTCTCGAGACTGGTCATCCTGAGTAATGGTTTTTGAATTCTCGACCTCGAGACA
chr10|103427642|103436193|FBXW4|-|13|target	GGAAAGGACGAAACACCGGTTACTCAGGATGACCAGTGTCCTCGAGGACACTGGTCATCCTGAGTAATTTTTGAATTCTCGACCTCGAGACA
chr10|103427642|103436193|FBXW4|-|8|target	GGAAAGGACGAAACACCGGGCCCATTACTCAGGATGACCACTCGAGTGGTCATCCTGAGTAATGGGCTTTTTGAATTCTCGACCTCGAGACA
chr10|103427642|103436193|FBXW4|-|17|target	GGAAAGGACGAAACACCGGTCAGGATGACCAGTGTCCCAGCTCGAGCTGGGACACTGGTCATCCTGATTTTTGAATTCTCGACCTCGAGACA
chr15|62299506|62306191|VPS13C|-|13|target	GGAAAGGACGAAACACCGGAAATTCAGACTGCAAATGAACCTCGAGGTTCATTTGCAGTCTGAATTTTTTTTGAATTCTCGACCTCGAGACA
chr15|62299506|62306191|VPS13C|-|11|target	GGAAAGGACGAAACACCGGAGAAATTCAGACTGCAAATGACTCGAGTCATTTGCAGTCTGAATTTCTTTTTTGAATTCTCGACCTCGAGACA
chr15|62299506|62306191|VPS13C|-|8|target	GGAAAGGACGAAACACCGGGAAAGAAATTCAGACTGCAAACTCGAGTTTGCAGTCTGAATTTCTTTCTTTTTGAATTCTCGACCTCGAGACA
chr15|62299506|62306191|VPS13C|-|15|target	GGAAAGGACGAAACACCGGATTCAGACTGCAAATGAACACCTCGAGGTGTTCATTTGCAGTCTGAATTTTTTGAATTCTCGACCTCGAGACA
chr15|62299506|62306191|VPS13C|-|5|target	GGAAAGGACGAAACACCGGACAGAAAGAAATTCAGACTGCCTCGAGGCAGTCTGAATTTCTTTCTGTTTTTTGAATTCTCGACCTCGAGACA
chr7|22347957|22357656|RAPGEF5|-|5|target	GGAAAGGACGAAACACCGGGTGGCATCTGTGAACTACTCTCTCGAGAGAGTAGTTCACAGATGCCACTTTTTGAATTCTCGACCTCGAGACA
chr7|22347957|22357656|RAPGEF5|-|8|target	GGAAAGGACGAAACACCGGGCATCTGTGAACTACTCTATCCTCGAGGATAGAGTAGTTCACAGATGCTTTTTGAATTCTCGACCTCGAGACA
chr7|22347957|22357656|RAPGEF5|-|11|target	GGAAAGGACGAAACACCGGTCTGTGAACTACTCTATCAAGCTCGAGCTTGATAGAGTAGTTCACAGATTTTTGAATTCTCGACCTCGAGACA
chr7|22347957|22357656|RAPGEF5|-|14|target	GGAAAGGACGAAACACCGGGTGAACTACTCTATCAAGAAGCTCGAGCTTCTTGATAGAGTAGTTCACTTTTTGAATTCTCGACCTCGAGACA
chr7|22347957|22357656|RAPGEF5|-|15|target	GGAAAGGACGAAACACCGGTGAACTACTCTATCAAGAAGACTCGAGTCTTCTTGATAGAGTAGTTCATTTTTGAATTCTCGACCTCGAGACA
chr7|155465560|155473602|RBM33|+|6|target	GGAAAGGACGAAACACCGGTTAGATGAATTTACATGAACTCTCGAGAGTTCATGTAAATTCATCTAATTTTTGAATTCTCGACCTCGAGACA
chr7|155465560|155473602|RBM33|+|12|target	GGAAAGGACGAAACACCGGGAATTTACATGAACTTGAAGACTCGAGTCTTCAAGTTCATGTAAATTCTTTTTGAATTCTCGACCTCGAGACA
chr7|155465560|155473602|RBM33|+|17|target	GGAAAGGACGAAACACCGGTACATGAACTTGAAGATGATTCTCGAGAATCATCTTCAAGTTCATGTATTTTTGAATTCTCGACCTCGAGACA
chr7|155465560|155473602|RBM33|+|11|target	GGAAAGGACGAAACACCGGTGAATTTACATGAACTTGAAGCTCGAGCTTCAAGTTCATGTAAATTCATTTTTGAATTCTCGACCTCGAGACA
chr7|155465560|155473602|RBM33|+|15|target	GGAAAGGACGAAACACCGGTTTACATGAACTTGAAGATGACTCGAGTCATCTTCAAGTTCATGTAAATTTTTGAATTCTCGACCTCGAGACA
chr18|21644103|21649235|TTC39C|+|5|target	GGAAAGGACGAAACACCGGAAACAAGAATTGTCAGAAATCCTCGAGGATTTCTGACAATTCTTGTTTTTTTTGAATTCTCGACCTCGAGACA
chr18|21644103|21649235|TTC39C|+|8|target	GGAAAGGACGAAACACCGGCAAGAATTGTCAGAAATCATACTCGAGTATGATTTCTGACAATTCTTGTTTTTGAATTCTCGACCTCGAGACA
chr18|21644103|21649235|TTC39C|+|10|target	GGAAAGGACGAAACACCGGAGAATTGTCAGAAATCATAGCCTCGAGGCTATGATTTCTGACAATTCTTTTTTGAATTCTCGACCTCGAGACA
chr18|21644103|21649235|TTC39C|+|15|target	GGAAAGGACGAAACACCGGTGTCAGAAATCATAGCCCACTCTCGAGAGTGGGCTATGATTTCTGACATTTTTGAATTCTCGACCTCGAGACA
chr18|21644103|21649235|TTC39C|+|13|target	GGAAAGGACGAAACACCGGATTGTCAGAAATCATAGCCCACTCGAGTGGGCTATGATTTCTGACAATTTTTTGAATTCTCGACCTCGAGACA
chr2|211018218|211019335|KANSL1L|-|5|target	GGAAAGGACGAAACACCGGGAAAAAATGTGGCAGTGTTTCCTCGAGGAAACACTGCCACATTTTTTCTTTTTGAATTCTCGACCTCGAGACA
chr2|211018218|211019335|KANSL1L|-|12|target	GGAAAGGACGAAACACCGGTGTGGCAGTGTTTCCAATACTCTCGAGAGTATTGGAAACACTGCCACATTTTTGAATTCTCGACCTCGAGACA
chr2|211018218|211019335|KANSL1L|-|14|target	GGAAAGGACGAAACACCGGTGGCAGTGTTTCCAATACTTACTCGAGTAAGTATTGGAAACACTGCCATTTTTGAATTCTCGACCTCGAGACA
chr2|211018218|211019335|KANSL1L|-|16|target	GGAAAGGACGAAACACCGGGCAGTGTTTCCAATACTTATCCTCGAGGATAAGTATTGGAAACACTGCTTTTTGAATTCTCGACCTCGAGACA
chr2|211018218|211019335|KANSL1L|-|11|target	GGAAAGGACGAAACACCGGATGTGGCAGTGTTTCCAATACCTCGAGGTATTGGAAACACTGCCACATTTTTTGAATTCTCGACCTCGAGACA
chr4|73956383|73958017|ANKRD17|-|6|target	GGAAAGGACGAAACACCGGCTCCAAGTCCCTCAGGGGTGGCTCGAGCCACCCCTGAGGGACTTGGAGTTTTTGAATTCTCGACCTCGAGACA
chr4|73956383|73958017|ANKRD17|-|12|target	GGAAAGGACGAAACACCGGGTCCCTCAGGGGTGGCACTGACTCGAGTCAGTGCCACCCCTGAGGGACTTTTTGAATTCTCGACCTCGAGACA
chr4|73956383|73958017|ANKRD17|-|14|target	GGAAAGGACGAAACACCGGCCCTCAGGGGTGGCACTGAATCTCGAGATTCAGTGCCACCCCTGAGGGTTTTTGAATTCTCGACCTCGAGACA
chr4|73956383|73958017|ANKRD17|-|15|target	GGAAAGGACGAAACACCGGCCTCAGGGGTGGCACTGAATCCTCGAGGATTCAGTGCCACCCCTGAGGTTTTTGAATTCTCGACCTCGAGACA
chr1|29481207|29481422|SRSF4|-|5|target	GGAAAGGACGAAACACCGGGCCGGAGTCATTCAAGGATTACTCGAGTAATCCTTGAATGACTCCGGCTTTTTGAATTCTCGACCTCGAGACA
chr1|29481207|29481422|SRSF4|-|7|target	GGAAAGGACGAAACACCGGCGGAGTCATTCAAGGATTATACTCGAGTATAATCCTTGAATGACTCCGTTTTTGAATTCTCGACCTCGAGACA
chr1|29481207|29481422|SRSF4|-|9|target	GGAAAGGACGAAACACCGGGAGTCATTCAAGGATTATATGCTCGAGCATATAATCCTTGAATGACTCTTTTTGAATTCTCGACCTCGAGACA
chr1|29481207|29481422|SRSF4|-|11|target	GGAAAGGACGAAACACCGGGTCATTCAAGGATTATATGCGCTCGAGCGCATATAATCCTTGAATGACTTTTTGAATTCTCGACCTCGAGACA
chr1|29481207|29481422|SRSF4|-|14|target	GGAAAGGACGAAACACCGGATTCAAGGATTATATGCGTCACTCGAGTGACGCATATAATCCTTGAATTTTTTGAATTCTCGACCTCGAGACA
chr4|129913321|129925031|SCLT1|-|4|target	GGAAAGGACGAAACACCGGCTCCGAAAAAAACTTAGGTTGCTCGAGCAACCTAAGTTTTTTTCGGAGTTTTTGAATTCTCGACCTCGAGACA
chr4|129913321|129925031|SCLT1|-|6|target	GGAAAGGACGAAACACCGGCCGAAAAAAACTTAGGTTGCACTCGAGTGCAACCTAAGTTTTTTTCGGTTTTTGAATTCTCGACCTCGAGACA
chr4|129913321|129925031|SCLT1|-|14|target	GGAAAGGACGAAACACCGGAACTTAGGTTGCACAGTGAATCTCGAGATTCACTGTGCAACCTAAGTTTTTTTGAATTCTCGACCTCGAGACA
chr4|129913321|129925031|SCLT1|-|16|target	GGAAAGGACGAAACACCGGCTTAGGTTGCACAGTGAATTACTCGAGTAATTCACTGTGCAACCTAAGTTTTTGAATTCTCGACCTCGAGACA
chr9|114332370|114348445|PTGR1|-|5|target	GGAAAGGACGAAACACCGGGAAATGGGTCTTAGAGAGTTGCTCGAGCAACTCTCTAAGACCCATTTCTTTTTGAATTCTCGACCTCGAGACA
chr9|114332370|114348445|PTGR1|-|11|target	GGAAAGGACGAAACACCGGGGTCTTAGAGAGTTGTGGAAACTCGAGTTTCCACAACTCTCTAAGACCTTTTTGAATTCTCGACCTCGAGACA
chr9|114332370|114348445|PTGR1|-|15|target	GGAAAGGACGAAACACCGGTTAGAGAGTTGTGGAAAGTAACTCGAGTTACTTTCCACAACTCTCTAATTTTTGAATTCTCGACCTCGAGACA
chr9|114332370|114348445|PTGR1|-|12|target	GGAAAGGACGAAACACCGGGTCTTAGAGAGTTGTGGAAAGCTCGAGCTTTCCACAACTCTCTAAGACTTTTTGAATTCTCGACCTCGAGACA
chr9|114332370|114348445|PTGR1|-|8|target	GGAAAGGACGAAACACCGGATGGGTCTTAGAGAGTTGTGGCTCGAGCCACAACTCTCTAAGACCCATTTTTTGAATTCTCGACCTCGAGACA
chr8|52773404|52773806|PCMTD1|-|5|target	GGAAAGGACGAAACACCGGGTGGGCTTAATTTTAGGATTACTCGAGTAATCCTAAAATTAAGCCCACTTTTTGAATTCTCGACCTCGAGACA
chr8|52773404|52773806|PCMTD1|-|7|target	GGAAAGGACGAAACACCGGGGGCTTAATTTTAGGATTAATCTCGAGATTAATCCTAAAATTAAGCCCTTTTTGAATTCTCGACCTCGAGACA
chr8|52773404|52773806|PCMTD1|-|4|target	GGAAAGGACGAAACACCGGGGTGGGCTTAATTTTAGGATTCTCGAGAATCCTAAAATTAAGCCCACCTTTTTGAATTCTCGACCTCGAGACA
chr8|52773404|52773806|PCMTD1|-|6|target	GGAAAGGACGAAACACCGGTGGGCTTAATTTTAGGATTAACTCGAGTTAATCCTAAAATTAAGCCCATTTTTGAATTCTCGACCTCGAGACA
chr11|33307958|33309057|HIPK3|+|15|target	GGAAAGGACGAAACACCGGCTACAGGTATGGCCTCACAAGCTCGAGCTTGTGAGGCCATACCTGTAGTTTTTGAATTCTCGACCTCGAGACA
chr11|33307958|33309057|HIPK3|+|6|target	GGAAAGGACGAAACACCGGATCTCGGTACTACAGGTATGGCTCGAGCCATACCTGTAGTACCGAGATTTTTTGAATTCTCGACCTCGAGACA
chr11|33307958|33309057|HIPK3|+|13|target	GGAAAGGACGAAACACCGGTACTACAGGTATGGCCTCACACTCGAGTGTGAGGCCATACCTGTAGTATTTTTGAATTCTCGACCTCGAGACA
chr11|33307958|33309057|HIPK3|+|10|target	GGAAAGGACGAAACACCGGCGGTACTACAGGTATGGCCTCCTCGAGGAGGCCATACCTGTAGTACCGTTTTTGAATTCTCGACCTCGAGACA
chr11|33307958|33309057|HIPK3|+|8|target	GGAAAGGACGAAACACCGGCTCGGTACTACAGGTATGGCCCTCGAGGGCCATACCTGTAGTACCGAGTTTTTGAATTCTCGACCTCGAGACA
chr12|96381970|96384310|HAL|-|5|target	GGAAAGGACGAAACACCGGTTTAAAACCAAAAGAGCCTCCCTCGAGGGAGGCTCTTTTGGTTTTAAATTTTTGAATTCTCGACCTCGAGACA
chr12|96381970|96384310|HAL|-|7|target	GGAAAGGACGAAACACCGGTAAAACCAAAAGAGCCTCCTGCTCGAGCAGGAGGCTCTTTTGGTTTTATTTTTGAATTCTCGACCTCGAGACA
chr12|96381970|96384310|HAL|-|9|target	GGAAAGGACGAAACACCGGAAACCAAAAGAGCCTCCTGCCCTCGAGGGCAGGAGGCTCTTTTGGTTTTTTTTGAATTCTCGACCTCGAGACA
chr12|96381970|96384310|HAL|-|11|target	GGAAAGGACGAAACACCGGACCAAAAGAGCCTCCTGCCTGCTCGAGCAGGCAGGAGGCTCTTTTGGTTTTTTGAATTCTCGACCTCGAGACA
chr12|96381970|96384310|HAL|-|13|target	GGAAAGGACGAAACACCGGCAAAAGAGCCTCCTGCCTGCCCTCGAGGGCAGGCAGGAGGCTCTTTTGTTTTTGAATTCTCGACCTCGAGACA
chr1|46105881|46108171|GPBP1L1|-|10|target	GGAAAGGACGAAACACCGGCTCCTTCCAAGCCTTCCTTGACTCGAGTCAAGGAAGGCTTGGAAGGAGTTTTTGAATTCTCGACCTCGAGACA
chr1|46105881|46108171|GPBP1L1|-|13|target	GGAAAGGACGAAACACCGGCTTCCAAGCCTTCCTTGAATCCTCGAGGATTCAAGGAAGGCTTGGAAGTTTTTGAATTCTCGACCTCGAGACA
chr1|46105881|46108171|GPBP1L1|-|14|target	GGAAAGGACGAAACACCGGTTCCAAGCCTTCCTTGAATCCCTCGAGGGATTCAAGGAAGGCTTGGAATTTTTGAATTCTCGACCTCGAGACA
chr1|46105881|46108171|GPBP1L1|-|17|target	GGAAAGGACGAAACACCGGCAAGCCTTCCTTGAATCCAGACTCGAGTCTGGATTCAAGGAAGGCTTGTTTTTGAATTCTCGACCTCGAGACA
chr1|46105881|46108171|GPBP1L1|-|9|target	GGAAAGGACGAAACACCGGCCTCCTTCCAAGCCTTCCTTGCTCGAGCAAGGAAGGCTTGGAAGGAGGTTTTTGAATTCTCGACCTCGAGACA
chr6|139264649|139265759|REPS1|-|7|target	GGAAAGGACGAAACACCGGCTTTCTCATATTTGGTTCTTCCTCGAGGAAGAACCAAATATGAGAAAGTTTTTGAATTCTCGACCTCGAGACA
chr6|139264649|139265759|REPS1|-|13|target	GGAAAGGACGAAACACCGGCATATTTGGTTCTTCTGCTGGCTCGAGCCAGCAGAAGAACCAAATATGTTTTTGAATTCTCGACCTCGAGACA
chr6|139264649|139265759|REPS1|-|9|target	GGAAAGGACGAAACACCGGTTCTCATATTTGGTTCTTCTGCTCGAGCAGAAGAACCAAATATGAGAATTTTTGAATTCTCGACCTCGAGACA
chr6|139264649|139265759|REPS1|-|11|target	GGAAAGGACGAAACACCGGCTCATATTTGGTTCTTCTGCTCTCGAGAGCAGAAGAACCAAATATGAGTTTTTGAATTCTCGACCTCGAGACA
chr6|139264649|139265759|REPS1|-|15|target	GGAAAGGACGAAACACCGGTATTTGGTTCTTCTGCTGGTGCTCGAGCACCAGCAGAAGAACCAAATATTTTTGAATTCTCGACCTCGAGACA
chr16|47531309|47549512|PHKB|+|11|target	GGAAAGGACGAAACACCGGCACTGATGAGGCTCAGTTTATCTCGAGATAAACTGAGCCTCATCAGTGTTTTTGAATTCTCGACCTCGAGACA
chr16|47531309|47549512|PHKB|+|13|target	GGAAAGGACGAAACACCGGCTGATGAGGCTCAGTTTATGACTCGAGTCATAAACTGAGCCTCATCAGTTTTTGAATTCTCGACCTCGAGACA
chr16|47531309|47549512|PHKB|+|10|target	GGAAAGGACGAAACACCGGACACTGATGAGGCTCAGTTTACTCGAGTAAACTGAGCCTCATCAGTGTTTTTTGAATTCTCGACCTCGAGACA
chr16|47531309|47549512|PHKB|+|12|target	GGAAAGGACGAAACACCGGACTGATGAGGCTCAGTTTATGCTCGAGCATAAACTGAGCCTCATCAGTTTTTTGAATTCTCGACCTCGAGACA
chr16|47531309|47549512|PHKB|+|7|target	GGAAAGGACGAAACACCGGACAACACTGATGAGGCTCAGTCTCGAGACTGAGCCTCATCAGTGTTGTTTTTTGAATTCTCGACCTCGAGACA
chr9|5968018|5988545|KIAA2026|-|7|target	GGAAAGGACGAAACACCGGGAAGCACAAATCTGGCACTTGCTCGAGCAAGTGCCAGATTTGTGCTTCTTTTTGAATTCTCGACCTCGAGACA
chr9|5968018|5988545|KIAA2026|-|10|target	GGAAAGGACGAAACACCGGGCACAAATCTGGCACTTGAGACTCGAGTCTCAAGTGCCAGATTTGTGCTTTTTGAATTCTCGACCTCGAGACA
chr9|5968018|5988545|KIAA2026|-|12|target	GGAAAGGACGAAACACCGGACAAATCTGGCACTTGAGAGACTCGAGTCTCTCAAGTGCCAGATTTGTTTTTTGAATTCTCGACCTCGAGACA
chr9|5968018|5988545|KIAA2026|-|14|target	GGAAAGGACGAAACACCGGAAATCTGGCACTTGAGAGAAACTCGAGTTTCTCTCAAGTGCCAGATTTTTTTTGAATTCTCGACCTCGAGACA
chr9|5968018|5988545|KIAA2026|-|6|target	GGAAAGGACGAAACACCGGAGAAGCACAAATCTGGCACTTCTCGAGAAGTGCCAGATTTGTGCTTCTTTTTTGAATTCTCGACCTCGAGACA
chr3|149563797|149639014|RNF13|+|13|target	GGAAAGGACGAAACACCGGCAAGAAAGGTGATTTTACAACCTCGAGGTTGTAAAATCACCTTTCTTGTTTTTGAATTCTCGACCTCGAGACA
chr3|149563797|149639014|RNF13|+|7|target	GGAAAGGACGAAACACCGGTAAATTCAAGAAAGGTGATTTCTCGAGAAATCACCTTTCTTGAATTTATTTTTGAATTCTCGACCTCGAGACA
chr3|149563797|149639014|RNF13|+|9|target	GGAAAGGACGAAACACCGGAATTCAAGAAAGGTGATTTTACTCGAGTAAAATCACCTTTCTTGAATTTTTTTGAATTCTCGACCTCGAGACA
chr3|149563797|149639014|RNF13|+|11|target	GGAAAGGACGAAACACCGGTTCAAGAAAGGTGATTTTACACTCGAGTGTAAAATCACCTTTCTTGAATTTTTGAATTCTCGACCTCGAGACA
chr3|149563797|149639014|RNF13|+|15|target	GGAAAGGACGAAACACCGGAGAAAGGTGATTTTACAACGACTCGAGTCGTTGTAAAATCACCTTTCTTTTTTGAATTCTCGACCTCGAGACA
chr5|72370568|72373320|FCHO2|+|4|target	GGAAAGGACGAAACACCGGGCACAGCTTGTGTTCAGGTGTCTCGAGACACCTGAACACAAGCTGTGCTTTTTGAATTCTCGACCTCGAGACA
chr5|72370568|72373320|FCHO2|+|10|target	GGAAAGGACGAAACACCGGCTTGTGTTCAGGTGTGTCACGCTCGAGCGTGACACACCTGAACACAAGTTTTTGAATTCTCGACCTCGAGACA
chr5|72370568|72373320|FCHO2|+|7|target	GGAAAGGACGAAACACCGGCAGCTTGTGTTCAGGTGTGTCCTCGAGGACACACCTGAACACAAGCTGTTTTTGAATTCTCGACCTCGAGACA
chr5|72370568|72373320|FCHO2|+|5|target	GGAAAGGACGAAACACCGGCACAGCTTGTGTTCAGGTGTGCTCGAGCACACCTGAACACAAGCTGTGTTTTTGAATTCTCGACCTCGAGACA
chr5|72370568|72373320|FCHO2|+|12|target	GGAAAGGACGAAACACCGGTGTGTTCAGGTGTGTCACGGGCTCGAGCCCGTGACACACCTGAACACATTTTTGAATTCTCGACCTCGAGACA
chr22|32874967|32875262|FBXO7|+|7|target	GGAAAGGACGAAACACCGGATGACGACAGTATGTTCTAATCTCGAGATTAGAACATACTGTCGTCATTTTTTGAATTCTCGACCTCGAGACA
chr22|32874967|32875262|FBXO7|+|9|target	GGAAAGGACGAAACACCGGGACGACAGTATGTTCTAATACCTCGAGGTATTAGAACATACTGTCGTCTTTTTGAATTCTCGACCTCGAGACA
chr22|32874967|32875262|FBXO7|+|5|target	GGAAAGGACGAAACACCGGGAATGACGACAGTATGTTCTACTCGAGTAGAACATACTGTCGTCATTCTTTTTGAATTCTCGACCTCGAGACA
chr22|32874967|32875262|FBXO7|+|15|target	GGAAAGGACGAAACACCGGAGTATGTTCTAATACCCGATTCTCGAGAATCGGGTATTAGAACATACTTTTTTGAATTCTCGACCTCGAGACA
chr22|32874967|32875262|FBXO7|+|11|target	GGAAAGGACGAAACACCGGCGACAGTATGTTCTAATACCCCTCGAGGGGTATTAGAACATACTGTCGTTTTTGAATTCTCGACCTCGAGACA
chr14|99924615|99932150|SETD3|-|5|target	GGAAAGGACGAAACACCGGCTATAAAGTCATCCAGTCAGACTCGAGTCTGACTGGATGACTTTATAGTTTTTGAATTCTCGACCTCGAGACA
chr14|99924615|99932150|SETD3|-|9|target	GGAAAGGACGAAACACCGGAAAGTCATCCAGTCAGAAAAACTCGAGTTTTTCTGACTGGATGACTTTTTTTTGAATTCTCGACCTCGAGACA
chr14|99924615|99932150|SETD3|-|12|target	GGAAAGGACGAAACACCGGGTCATCCAGTCAGAAAAATGGCTCGAGCCATTTTTCTGACTGGATGACTTTTTGAATTCTCGACCTCGAGACA
chr14|99924615|99932150|SETD3|-|4|target	GGAAAGGACGAAACACCGGTCTATAAAGTCATCCAGTCAGCTCGAGCTGACTGGATGACTTTATAGATTTTTGAATTCTCGACCTCGAGACA
chr14|99924615|99932150|SETD3|-|15|target	GGAAAGGACGAAACACCGGATCCAGTCAGAAAAATGGGTACTCGAGTACCCATTTTTCTGACTGGATTTTTTGAATTCTCGACCTCGAGACA
chr11|130130750|130131824|ZBTB44|-|7|target	GGAAAGGACGAAACACCGGGTCTTCCTCTATAGGACATTTCTCGAGAAATGTCCTATAGAGGAAGACTTTTTGAATTCTCGACCTCGAGACA
chr11|130130750|130131824|ZBTB44|-|9|target	GGAAAGGACGAAACACCGGCTTCCTCTATAGGACATTTCTCTCGAGAGAAATGTCCTATAGAGGAAGTTTTTGAATTCTCGACCTCGAGACA
chr11|130130750|130131824|ZBTB44|-|13|target	GGAAAGGACGAAACACCGGCTCTATAGGACATTTCTGATTCTCGAGAATCAGAAATGTCCTATAGAGTTTTTGAATTCTCGACCTCGAGACA
chr11|130130750|130131824|ZBTB44|-|15|target	GGAAAGGACGAAACACCGGCTATAGGACATTTCTGATTTACTCGAGTAAATCAGAAATGTCCTATAGTTTTTGAATTCTCGACCTCGAGACA
chr11|130130750|130131824|ZBTB44|-|11|target	GGAAAGGACGAAACACCGGTCCTCTATAGGACATTTCTGACTCGAGTCAGAAATGTCCTATAGAGGATTTTTGAATTCTCGACCTCGAGACA
chr18|9182379|9221997|ANKRD12|+|13|target	GGAAAGGACGAAACACCGGTTACACAGATCCAGGATGAGACTCGAGTCTCATCCTGGATCTGTGTAATTTTTGAATTCTCGACCTCGAGACA
chr18|9182379|9221997|ANKRD12|+|14|target	GGAAAGGACGAAACACCGGTACACAGATCCAGGATGAGAACTCGAGTTCTCATCCTGGATCTGTGTATTTTTGAATTCTCGACCTCGAGACA
chr18|9182379|9221997|ANKRD12|+|11|target	GGAAAGGACGAAACACCGGAGTTACACAGATCCAGGATGACTCGAGTCATCCTGGATCTGTGTAACTTTTTTGAATTCTCGACCTCGAGACA
chr18|9182379|9221997|ANKRD12|+|12|target	GGAAAGGACGAAACACCGGGTTACACAGATCCAGGATGAGCTCGAGCTCATCCTGGATCTGTGTAACTTTTTGAATTCTCGACCTCGAGACA
chr18|9182379|9221997|ANKRD12|+|8|target	GGAAAGGACGAAACACCGGGAAAGTTACACAGATCCAGGACTCGAGTCCTGGATCTGTGTAACTTTCTTTTTGAATTCTCGACCTCGAGACA
chr12|12397195|12397589|LRP6|-|10|target	GGAAAGGACGAAACACCGGCCTTCAAGTGGCGGCCCCTTTCTCGAGAAAGGGGCCGCCACTTGAAGGTTTTTGAATTCTCGACCTCGAGACA
chr12|12397195|12397589|LRP6|-|11|target	GGAAAGGACGAAACACCGGCTTCAAGTGGCGGCCCCTTTGCTCGAGCAAAGGGGCCGCCACTTGAAGTTTTTGAATTCTCGACCTCGAGACA
chr12|12397195|12397589|LRP6|-|14|target	GGAAAGGACGAAACACCGGCAAGTGGCGGCCCCTTTGTTGCTCGAGCAACAAAGGGGCCGCCACTTGTTTTTGAATTCTCGACCTCGAGACA
chr12|12397195|12397589|LRP6|-|5|target	GGAAAGGACGAAACACCGGTAGATCCTTCAAGTGGCGGCCCTCGAGGGCCGCCACTTGAAGGATCTATTTTTGAATTCTCGACCTCGAGACA
chr12|12397195|12397589|LRP6|-|7|target	GGAAAGGACGAAACACCGGGATCCTTCAAGTGGCGGCCCCCTCGAGGGGGCCGCCACTTGAAGGATCTTTTTGAATTCTCGACCTCGAGACA
chr9|6880011|6893232|KDM4C|+|4|target	GGAAAGGACGAAACACCGGGAAAAGTTGCCAAATTGGTATCTCGAGATACCAATTTGGCAACTTTTCTTTTTGAATTCTCGACCTCGAGACA
chr9|6880011|6893232|KDM4C|+|10|target	GGAAAGGACGAAACACCGGTTGCCAAATTGGTATGCTATACTCGAGTATAGCATACCAATTTGGCAATTTTTGAATTCTCGACCTCGAGACA
chr9|6880011|6893232|KDM4C|+|12|target	GGAAAGGACGAAACACCGGGCCAAATTGGTATGCTATACCCTCGAGGGTATAGCATACCAATTTGGCTTTTTGAATTCTCGACCTCGAGACA
chr9|6880011|6893232|KDM4C|+|8|target	GGAAAGGACGAAACACCGGAGTTGCCAAATTGGTATGCTACTCGAGTAGCATACCAATTTGGCAACTTTTTTGAATTCTCGACCTCGAGACA
chr9|6880011|6893232|KDM4C|+|14|target	GGAAAGGACGAAACACCGGCAAATTGGTATGCTATACCTCCTCGAGGAGGTATAGCATACCAATTTGTTTTTGAATTCTCGACCTCGAGACA
chr4|88116475|88116842|KLHL8|-|7|target	GGAAAGGACGAAACACCGGATGTCACACTCAAGTCACAGCCTCGAGGCTGTGACTTGAGTGTGACATTTTTTGAATTCTCGACCTCGAGACA
chr4|88116475|88116842|KLHL8|-|11|target	GGAAAGGACGAAACACCGGCACACTCAAGTCACAGCAAACCTCGAGGTTTGCTGTGACTTGAGTGTGTTTTTGAATTCTCGACCTCGAGACA
chr4|88116475|88116842|KLHL8|-|13|target	GGAAAGGACGAAACACCGGCACTCAAGTCACAGCAAACTGCTCGAGCAGTTTGCTGTGACTTGAGTGTTTTTGAATTCTCGACCTCGAGACA
chr4|88116475|88116842|KLHL8|-|6|target	GGAAAGGACGAAACACCGGGATGTCACACTCAAGTCACAGCTCGAGCTGTGACTTGAGTGTGACATCTTTTTGAATTCTCGACCTCGAGACA
chr4|88116475|88116842|KLHL8|-|14|target	GGAAAGGACGAAACACCGGACTCAAGTCACAGCAAACTGTCTCGAGACAGTTTGCTGTGACTTGAGTTTTTTGAATTCTCGACCTCGAGACA
chr1|59787207|59844509|FGGY|+|10|target	GGAAAGGACGAAACACCGGGTCACAGCACGGTGGAGGAACCTCGAGGTTCCTCCACCGTGCTGTGACTTTTTGAATTCTCGACCTCGAGACA
chr1|59787207|59844509|FGGY|+|11|target	GGAAAGGACGAAACACCGGTCACAGCACGGTGGAGGAACTCTCGAGAGTTCCTCCACCGTGCTGTGATTTTTGAATTCTCGACCTCGAGACA
chr1|59787207|59844509|FGGY|+|9|target	GGAAAGGACGAAACACCGGTGTCACAGCACGGTGGAGGAACTCGAGTTCCTCCACCGTGCTGTGACATTTTTGAATTCTCGACCTCGAGACA
chr1|59787207|59844509|FGGY|+|5|target	GGAAAGGACGAAACACCGGCAGGTGTCACAGCACGGTGGACTCGAGTCCACCGTGCTGTGACACCTGTTTTTGAATTCTCGACCTCGAGACA
chr1|59787207|59844509|FGGY|+|7|target	GGAAAGGACGAAACACCGGGGTGTCACAGCACGGTGGAGGCTCGAGCCTCCACCGTGCTGTGACACCTTTTTGAATTCTCGACCTCGAGACA
chr1|59787207|59812070|FGGY|+|10|target	GGAAAGGACGAAACACCGGGGCTGAAAGAGGTGGAGGAACCTCGAGGTTCCTCCACCTCTTTCAGCCTTTTTGAATTCTCGACCTCGAGACA
chr1|59787207|59812070|FGGY|+|5|target	GGAAAGGACGAAACACCGGTCTGTGGCTGAAAGAGGTGGACTCGAGTCCACCTCTTTCAGCCACAGATTTTTGAATTCTCGACCTCGAGACA
chr1|59787207|59812070|FGGY|+|4|target	GGAAAGGACGAAACACCGGTTCTGTGGCTGAAAGAGGTGGCTCGAGCCACCTCTTTCAGCCACAGAATTTTTGAATTCTCGACCTCGAGACA
chr1|59787207|59812070|FGGY|+|15|target	GGAAAGGACGAAACACCGGAAAGAGGTGGAGGAACTGCAACTCGAGTTGCAGTTCCTCCACCTCTTTTTTTTGAATTCTCGACCTCGAGACA
chr1|59787207|59812070|FGGY|+|16|target	GGAAAGGACGAAACACCGGAAGAGGTGGAGGAACTGCAATCTCGAGATTGCAGTTCCTCCACCTCTTTTTTTGAATTCTCGACCTCGAGACA
chr1|59805629|59844509|FGGY|+|5|target	GGAAAGGACGAAACACCGGCAGGTGTCACAGCACGAAAGTCTCGAGACTTTCGTGCTGTGACACCTGTTTTTGAATTCTCGACCTCGAGACA
chr1|59805629|59844509|FGGY|+|7|target	GGAAAGGACGAAACACCGGGGTGTCACAGCACGAAAGTTGCTCGAGCAACTTTCGTGCTGTGACACCTTTTTGAATTCTCGACCTCGAGACA
chr1|59805629|59844509|FGGY|+|10|target	GGAAAGGACGAAACACCGGGTCACAGCACGAAAGTTGTACCTCGAGGTACAACTTTCGTGCTGTGACTTTTTGAATTCTCGACCTCGAGACA
chr1|59805629|59844509|FGGY|+|13|target	GGAAAGGACGAAACACCGGACAGCACGAAAGTTGTACAAGCTCGAGCTTGTACAACTTTCGTGCTGTTTTTTGAATTCTCGACCTCGAGACA
chr1|59805629|59844509|FGGY|+|14|target	GGAAAGGACGAAACACCGGCAGCACGAAAGTTGTACAAGGCTCGAGCCTTGTACAACTTTCGTGCTGTTTTTGAATTCTCGACCTCGAGACA
chr3|138289159|138291826|CEP70|-|5|target	GGAAAGGACGAAACACCGGGCAGAAAACTTTACAGGCAACCTCGAGGTTGCCTGTAAAGTTTTCTGCTTTTTGAATTCTCGACCTCGAGACA
chr3|138289159|138291826|CEP70|-|10|target	GGAAAGGACGAAACACCGGAAACTTTACAGGCAACTCAAACTCGAGTTTGAGTTGCCTGTAAAGTTTTTTTTGAATTCTCGACCTCGAGACA
chr3|138289159|138291826|CEP70|-|12|target	GGAAAGGACGAAACACCGGACTTTACAGGCAACTCAAATTCTCGAGAATTTGAGTTGCCTGTAAAGTTTTTTGAATTCTCGACCTCGAGACA
chr3|138289159|138291826|CEP70|-|13|target	GGAAAGGACGAAACACCGGCTTTACAGGCAACTCAAATTTCTCGAGAAATTTGAGTTGCCTGTAAAGTTTTTGAATTCTCGACCTCGAGACA
chr3|138289159|138291826|CEP70|-|15|target	GGAAAGGACGAAACACCGGTTACAGGCAACTCAAATTTTTCTCGAGAAAAATTTGAGTTGCCTGTAATTTTTGAATTCTCGACCTCGAGACA
chr17|57430575|57430887|YPEL2|+|16|target	GGAAAGGACGAAACACCGGCCAAGGCTGCTGAGAACTAGCCTCGAGGCTAGTTCTCAGCAGCCTTGGTTTTTGAATTCTCGACCTCGAGACA
chr17|57430575|57430887|YPEL2|+|14|target	GGAAAGGACGAAACACCGGTTCCAAGGCTGCTGAGAACTACTCGAGTAGTTCTCAGCAGCCTTGGAATTTTTGAATTCTCGACCTCGAGACA
chr17|57430575|57430887|YPEL2|+|12|target	GGAAAGGACGAAACACCGGATTTCCAAGGCTGCTGAGAACCTCGAGGTTCTCAGCAGCCTTGGAAATTTTTTGAATTCTCGACCTCGAGACA
chr17|57430575|57430887|YPEL2|+|8|target	GGAAAGGACGAAACACCGGACTAATTTCCAAGGCTGCTGACTCGAGTCAGCAGCCTTGGAAATTAGTTTTTTGAATTCTCGACCTCGAGACA
chr17|57430575|57430887|YPEL2|+|5|target	GGAAAGGACGAAACACCGGTGAACTAATTTCCAAGGCTGCCTCGAGGCAGCCTTGGAAATTAGTTCATTTTTGAATTCTCGACCTCGAGACA
chr13|33091993|33101669|N4BP2L2|-|5|target	GGAAAGGACGAAACACCGGCACAGGGGAGACAGAGAATTCCTCGAGGAATTCTCTGTCTCCCCTGTGTTTTTGAATTCTCGACCTCGAGACA
chr13|33091993|33101669|N4BP2L2|-|8|target	GGAAAGGACGAAACACCGGAGGGGAGACAGAGAATTCTGCCTCGAGGCAGAATTCTCTGTCTCCCCTTTTTTGAATTCTCGACCTCGAGACA
chr13|33091993|33101669|N4BP2L2|-|10|target	GGAAAGGACGAAACACCGGGGGAGACAGAGAATTCTGCTTCTCGAGAAGCAGAATTCTCTGTCTCCCTTTTTGAATTCTCGACCTCGAGACA
chr13|33091993|33101669|N4BP2L2|-|11|target	GGAAAGGACGAAACACCGGGGAGACAGAGAATTCTGCTTGCTCGAGCAAGCAGAATTCTCTGTCTCCTTTTTGAATTCTCGACCTCGAGACA
chr13|33091993|33101669|N4BP2L2|-|12|target	GGAAAGGACGAAACACCGGGAGACAGAGAATTCTGCTTGGCTCGAGCCAAGCAGAATTCTCTGTCTCTTTTTGAATTCTCGACCTCGAGACA
chr1|214169811|214185058|PROX1|+|14|target	GGAAAGGACGAAACACCGGCTTTGAGGGTCCCGGGATTCTCTCGAGAGAATCCCGGGACCCTCAAAGTTTTTGAATTCTCGACCTCGAGACA
chr1|214169811|214185058|PROX1|+|15|target	GGAAAGGACGAAACACCGGTTTGAGGGTCCCGGGATTCTTCTCGAGAAGAATCCCGGGACCCTCAAATTTTTGAATTCTCGACCTCGAGACA
chr1|214169811|214185058|PROX1|+|13|target	GGAAAGGACGAAACACCGGACTTTGAGGGTCCCGGGATTCCTCGAGGAATCCCGGGACCCTCAAAGTTTTTTGAATTCTCGACCTCGAGACA
chr1|214169811|214185058|PROX1|+|12|target	GGAAAGGACGAAACACCGGGACTTTGAGGGTCCCGGGATTCTCGAGAATCCCGGGACCCTCAAAGTCTTTTTGAATTCTCGACCTCGAGACA
chr1|214169811|214185058|PROX1|+|10|target	GGAAAGGACGAAACACCGGATGACTTTGAGGGTCCCGGGACTCGAGTCCCGGGACCCTCAAAGTCATTTTTTGAATTCTCGACCTCGAGACA
chr11|120345268|120348235|ARHGEF12|+|5|target	GGAAAGGACGAAACACCGGGGTTTGCAGAGTCCAGAATTTCTCGAGAAATTCTGGACTCTGCAAACCTTTTTGAATTCTCGACCTCGAGACA
chr11|120345268|120348235|ARHGEF12|+|7|target	GGAAAGGACGAAACACCGGTTTGCAGAGTCCAGAATTTGGCTCGAGCCAAATTCTGGACTCTGCAAATTTTTGAATTCTCGACCTCGAGACA
chr11|120345268|120348235|ARHGEF12|+|10|target	GGAAAGGACGAAACACCGGGCAGAGTCCAGAATTTGGATTCTCGAGAATCCAAATTCTGGACTCTGCTTTTTGAATTCTCGACCTCGAGACA
chr11|120345268|120348235|ARHGEF12|+|13|target	GGAAAGGACGAAACACCGGGAGTCCAGAATTTGGATTTAACTCGAGTTAAATCCAAATTCTGGACTCTTTTTGAATTCTCGACCTCGAGACA
chr11|120345268|120348235|ARHGEF12|+|15|target	GGAAAGGACGAAACACCGGGTCCAGAATTTGGATTTAACACTCGAGTGTTAAATCCAAATTCTGGACTTTTTGAATTCTCGACCTCGAGACA
chr16|68155889|68160513|NFATC3|+|8|target	GGAAAGGACGAAACACCGGTCCTGTTGTGAAGATCTTGAGCTCGAGCTCAAGATCTTCACAACAGGATTTTTGAATTCTCGACCTCGAGACA
chr16|68155889|68160513|NFATC3|+|14|target	GGAAAGGACGAAACACCGGTGTGAAGATCTTGAGCCAGATCTCGAGATCTGGCTCAAGATCTTCACATTTTTGAATTCTCGACCTCGAGACA
chr16|68155889|68160513|NFATC3|+|10|target	GGAAAGGACGAAACACCGGCTGTTGTGAAGATCTTGAGCCCTCGAGGGCTCAAGATCTTCACAACAGTTTTTGAATTCTCGACCTCGAGACA
chr16|68155889|68160513|NFATC3|+|12|target	GGAAAGGACGAAACACCGGGTTGTGAAGATCTTGAGCCAGCTCGAGCTGGCTCAAGATCTTCACAACTTTTTGAATTCTCGACCTCGAGACA
chr16|68155889|68160513|NFATC3|+|13|target	GGAAAGGACGAAACACCGGTTGTGAAGATCTTGAGCCAGACTCGAGTCTGGCTCAAGATCTTCACAATTTTTGAATTCTCGACCTCGAGACA
chr4|153332454|153333681|FBXW7|-|4|target	GGAAAGGACGAAACACCGGATACAAAAACAACAAAAGATTCTCGAGAATCTTTTGTTGTTTTTGTATTTTTTGAATTCTCGACCTCGAGACA
chr4|153332454|153333681|FBXW7|-|6|target	GGAAAGGACGAAACACCGGACAAAAACAACAAAAGATTACCTCGAGGTAATCTTTTGTTGTTTTTGTTTTTTGAATTCTCGACCTCGAGACA
chr4|153332454|153333681|FBXW7|-|7|target	GGAAAGGACGAAACACCGGCAAAAACAACAAAAGATTACTCTCGAGAGTAATCTTTTGTTGTTTTTGTTTTTGAATTCTCGACCTCGAGACA
chr4|153332454|153333681|FBXW7|-|13|target	GGAAAGGACGAAACACCGGCAACAAAAGATTACTTCCTTACTCGAGTAAGGAAGTAATCTTTTGTTGTTTTTGAATTCTCGACCTCGAGACA
chr4|153332454|153333681|FBXW7|-|15|target	GGAAAGGACGAAACACCGGACAAAAGATTACTTCCTTAGGCTCGAGCCTAAGGAAGTAATCTTTTGTTTTTTGAATTCTCGACCTCGAGACA
chr7|99621041|99621930|ZKSCAN1|+|5|target	GGAAAGGACGAAACACCGGCTCTTACAGTCACGAGGAATACTCGAGTATTCCTCGTGACTGTAAGAGTTTTTGAATTCTCGACCTCGAGACA
chr7|99621041|99621930|ZKSCAN1|+|7|target	GGAAAGGACGAAACACCGGCTTACAGTCACGAGGAATAGTCTCGAGACTATTCCTCGTGACTGTAAGTTTTTGAATTCTCGACCTCGAGACA
chr7|99621041|99621930|ZKSCAN1|+|10|target	GGAAAGGACGAAACACCGGACAGTCACGAGGAATAGTAAACTCGAGTTTACTATTCCTCGTGACTGTTTTTTGAATTCTCGACCTCGAGACA
chr7|99621041|99621930|ZKSCAN1|+|12|target	GGAAAGGACGAAACACCGGAGTCACGAGGAATAGTAAAGACTCGAGTCTTTACTATTCCTCGTGACTTTTTTGAATTCTCGACCTCGAGACA
chr7|99621041|99621930|ZKSCAN1|+|15|target	GGAAAGGACGAAACACCGGCACGAGGAATAGTAAAGAAACCTCGAGGTTTCTTTACTATTCCTCGTGTTTTTGAATTCTCGACCTCGAGACA
chr15|57743697|57754090|CGNL1|+|5|target	GGAAAGGACGAAACACCGGGGAAGAAGCAACCAAGGCTTGCTCGAGCAAGCCTTGGTTGCTTCTTCCTTTTTGAATTCTCGACCTCGAGACA
chr15|57743697|57754090|CGNL1|+|6|target	GGAAAGGACGAAACACCGGGAAGAAGCAACCAAGGCTTGTCTCGAGACAAGCCTTGGTTGCTTCTTCTTTTTGAATTCTCGACCTCGAGACA
chr15|57743697|57754090|CGNL1|+|10|target	GGAAAGGACGAAACACCGGAAGCAACCAAGGCTTGTAATTCTCGAGAATTACAAGCCTTGGTTGCTTTTTTTGAATTCTCGACCTCGAGACA
chr15|57743697|57754090|CGNL1|+|12|target	GGAAAGGACGAAACACCGGGCAACCAAGGCTTGTAATTCCCTCGAGGGAATTACAAGCCTTGGTTGCTTTTTGAATTCTCGACCTCGAGACA
chr15|57743697|57754090|CGNL1|+|15|target	GGAAAGGACGAAACACCGGACCAAGGCTTGTAATTCCACACTCGAGTGTGGAATTACAAGCCTTGGTTTTTTGAATTCTCGACCTCGAGACA
chr6|13579682|13584457|SIRT5|+|5|target	GGAAAGGACGAAACACCGGGCTCGGCCAAGTTCAATAAATCTCGAGATTTATTGAACTTGGCCGAGCTTTTTGAATTCTCGACCTCGAGACA
chr6|13579682|13584457|SIRT5|+|7|target	GGAAAGGACGAAACACCGGTCGGCCAAGTTCAATAAATGGCTCGAGCCATTTATTGAACTTGGCCGATTTTTGAATTCTCGACCTCGAGACA
chr6|13579682|13584457|SIRT5|+|10|target	GGAAAGGACGAAACACCGGGCCAAGTTCAATAAATGGAAACTCGAGTTTCCATTTATTGAACTTGGCTTTTTGAATTCTCGACCTCGAGACA
chr6|13579682|13584457|SIRT5|+|12|target	GGAAAGGACGAAACACCGGCAAGTTCAATAAATGGAAATGCTCGAGCATTTCCATTTATTGAACTTGTTTTTGAATTCTCGACCTCGAGACA
chr6|13579682|13584457|SIRT5|+|15|target	GGAAAGGACGAAACACCGGGTTCAATAAATGGAAATGTTTCTCGAGAAACATTTCCATTTATTGAACTTTTTGAATTCTCGACCTCGAGACA
chr9|88920106|88924932|ZCCHC6|-|11|target	GGAAAGGACGAAACACCGGTCAAGGAAAAGCCCTTCATAACTCGAGTTATGAAGGGCTTTTCCTTGATTTTTGAATTCTCGACCTCGAGACA
chr9|88920106|88924932|ZCCHC6|-|12|target	GGAAAGGACGAAACACCGGCAAGGAAAAGCCCTTCATAACCTCGAGGTTATGAAGGGCTTTTCCTTGTTTTTGAATTCTCGACCTCGAGACA
chr9|88920106|88924932|ZCCHC6|-|13|target	GGAAAGGACGAAACACCGGAAGGAAAAGCCCTTCATAACACTCGAGTGTTATGAAGGGCTTTTCCTTTTTTTGAATTCTCGACCTCGAGACA
chr9|88920106|88924932|ZCCHC6|-|15|target	GGAAAGGACGAAACACCGGGGAAAAGCCCTTCATAACACACTCGAGTGTGTTATGAAGGGCTTTTCCTTTTTGAATTCTCGACCTCGAGACA
chr9|88920106|88924932|ZCCHC6|-|17|target	GGAAAGGACGAAACACCGGAAAAGCCCTTCATAACACAAGCTCGAGCTTGTGTTATGAAGGGCTTTTTTTTTGAATTCTCGACCTCGAGACA
chr3|114069120|114070725|ZBTB20|-|10|target	GGAAAGGACGAAACACCGGCGTACACACAGGTGACATCAGCTCGAGCTGATGTCACCTGTGTGTACGTTTTTGAATTCTCGACCTCGAGACA
chr3|114069120|114070725|ZBTB20|-|11|target	GGAAAGGACGAAACACCGGGTACACACAGGTGACATCAGTCTCGAGACTGATGTCACCTGTGTGTACTTTTTGAATTCTCGACCTCGAGACA
chr3|114069120|114070725|ZBTB20|-|13|target	GGAAAGGACGAAACACCGGACACACAGGTGACATCAGTTGCTCGAGCAACTGATGTCACCTGTGTGTTTTTTGAATTCTCGACCTCGAGACA
chr3|114069120|114070725|ZBTB20|-|14|target	GGAAAGGACGAAACACCGGCACACAGGTGACATCAGTTGCCTCGAGGCAACTGATGTCACCTGTGTGTTTTTGAATTCTCGACCTCGAGACA
chr3|114069120|114070725|ZBTB20|-|17|target	GGAAAGGACGAAACACCGGACAGGTGACATCAGTTGCAAGCTCGAGCTTGCAACTGATGTCACCTGTTTTTTGAATTCTCGACCTCGAGACA
chr4|128995614|128999117|LARP1B|+|11|target	GGAAAGGACGAAACACCGGCGTAAGAGAGAATTCGGTTCCCTCGAGGGAACCGAATTCTCTCTTACGTTTTTGAATTCTCGACCTCGAGACA
chr4|128995614|128999117|LARP1B|+|5|target	GGAAAGGACGAAACACCGGAATCAACGTAAGAGAGAATTCCTCGAGGAATTCTCTCTTACGTTGATTTTTTTGAATTCTCGACCTCGAGACA
chr4|128995614|128999117|LARP1B|+|7|target	GGAAAGGACGAAACACCGGTCAACGTAAGAGAGAATTCGGCTCGAGCCGAATTCTCTCTTACGTTGATTTTTGAATTCTCGACCTCGAGACA
chr4|128995614|128999117|LARP1B|+|9|target	GGAAAGGACGAAACACCGGAACGTAAGAGAGAATTCGGTTCTCGAGAACCGAATTCTCTCTTACGTTTTTTTGAATTCTCGACCTCGAGACA
chr4|128995614|128999117|LARP1B|+|14|target	GGAAAGGACGAAACACCGGAAGAGAGAATTCGGTTCCCTCCTCGAGGAGGGAACCGAATTCTCTCTTTTTTTGAATTCTCGACCTCGAGACA
chr4|128995614|129003460|LARP1B|+|5|target	GGAAAGGACGAAACACCGGAGAAATGATACACGAAAATTCCTCGAGGAATTTTCGTGTATCATTTCTTTTTTGAATTCTCGACCTCGAGACA
chr4|128995614|129003460|LARP1B|+|6|target	GGAAAGGACGAAACACCGGGAAATGATACACGAAAATTCGCTCGAGCGAATTTTCGTGTATCATTTCTTTTTGAATTCTCGACCTCGAGACA
chr4|128995614|129003460|LARP1B|+|11|target	GGAAAGGACGAAACACCGGGATACACGAAAATTCGGTTCCCTCGAGGGAACCGAATTTTCGTGTATCTTTTTGAATTCTCGACCTCGAGACA
chr4|128995614|129003460|LARP1B|+|15|target	GGAAAGGACGAAACACCGGCACGAAAATTCGGTTCCCTCACTCGAGTGAGGGAACCGAATTTTCGTGTTTTTGAATTCTCGACCTCGAGACA
chr15|89656955|89659752|ABHD2|+|5|target	GGAAAGGACGAAACACCGGCTCTTCTGACCAAAGACTTTTCTCGAGAAAAGTCTTTGGTCAGAAGAGTTTTTGAATTCTCGACCTCGAGACA
chr15|89656955|89659752|ABHD2|+|7|target	GGAAAGGACGAAACACCGGCTTCTGACCAAAGACTTTTAGCTCGAGCTAAAAGTCTTTGGTCAGAAGTTTTTGAATTCTCGACCTCGAGACA
chr15|89656955|89659752|ABHD2|+|12|target	GGAAAGGACGAAACACCGGGACCAAAGACTTTTAGGTTTGCTCGAGCAAACCTAAAAGTCTTTGGTCTTTTTGAATTCTCGACCTCGAGACA
chr15|89656955|89659752|ABHD2|+|15|target	GGAAAGGACGAAACACCGGCAAAGACTTTTAGGTTTGTTTCTCGAGAAACAAACCTAAAAGTCTTTGTTTTTGAATTCTCGACCTCGAGACA
chr15|89656955|89659752|ABHD2|+|10|target	GGAAAGGACGAAACACCGGCTGACCAAAGACTTTTAGGTTCTCGAGAACCTAAAAGTCTTTGGTCAGTTTTTGAATTCTCGACCTCGAGACA
chr2|40655612|40657444|SLC8A1|-|8|target	GGAAAGGACGAAACACCGGATGATGAAATTGTTAGGTTGTCTCGAGACAACCTAACAATTTCATCATTTTTTGAATTCTCGACCTCGAGACA
chr2|40655612|40657444|SLC8A1|-|11|target	GGAAAGGACGAAACACCGGATGAAATTGTTAGGTTGTGACCTCGAGGTCACAACCTAACAATTTCATTTTTTGAATTCTCGACCTCGAGACA
chr2|40655612|40657444|SLC8A1|-|17|target	GGAAAGGACGAAACACCGGTTGTTAGGTTGTGACAGTTGGCTCGAGCCAACTGTCACAACCTAACAATTTTTGAATTCTCGACCTCGAGACA
chr2|40655612|40657444|SLC8A1|-|5|target	GGAAAGGACGAAACACCGGAGAATGATGAAATTGTTAGGTCTCGAGACCTAACAATTTCATCATTCTTTTTTGAATTCTCGACCTCGAGACA
chr2|40655612|40657444|SLC8A1|-|14|target	GGAAAGGACGAAACACCGGAAATTGTTAGGTTGTGACAGTCTCGAGACTGTCACAACCTAACAATTTTTTTTGAATTCTCGACCTCGAGACA
chr12|23998916|24048958|SOX5|-|10|target	GGAAAGGACGAAACACCGGCGAGCCGGAAGGATGTCTTCCCTCGAGGGAAGACATCCTTCCGGCTCGTTTTTGAATTCTCGACCTCGAGACA
chr12|23998916|24048958|SOX5|-|13|target	GGAAAGGACGAAACACCGGGCCGGAAGGATGTCTTCCAAGCTCGAGCTTGGAAGACATCCTTCCGGCTTTTTGAATTCTCGACCTCGAGACA
chr12|23998916|24048958|SOX5|-|14|target	GGAAAGGACGAAACACCGGCCGGAAGGATGTCTTCCAAGCCTCGAGGCTTGGAAGACATCCTTCCGGTTTTTGAATTCTCGACCTCGAGACA
chr12|23998916|24048958|SOX5|-|9|target	GGAAAGGACGAAACACCGGACGAGCCGGAAGGATGTCTTCCTCGAGGAAGACATCCTTCCGGCTCGTTTTTTGAATTCTCGACCTCGAGACA
chr12|23998916|24048958|SOX5|-|11|target	GGAAAGGACGAAACACCGGGAGCCGGAAGGATGTCTTCCACTCGAGTGGAAGACATCCTTCCGGCTCTTTTTGAATTCTCGACCTCGAGACA
chr12|105321750|105322472|SLC41A2|-|7|target	GGAAAGGACGAAACACCGGTGGATATAGTACAGATCCAGTCTCGAGACTGGATCTGTACTATATCCATTTTTGAATTCTCGACCTCGAGACA
chr12|105321750|105322472|SLC41A2|-|9|target	GGAAAGGACGAAACACCGGGATATAGTACAGATCCAGTCCCTCGAGGGACTGGATCTGTACTATATCTTTTTGAATTCTCGACCTCGAGACA
chr12|105321750|105322472|SLC41A2|-|13|target	GGAAAGGACGAAACACCGGTAGTACAGATCCAGTCCTTCTCTCGAGAGAAGGACTGGATCTGTACTATTTTTGAATTCTCGACCTCGAGACA
chr12|105321750|105322472|SLC41A2|-|11|target	GGAAAGGACGAAACACCGGTATAGTACAGATCCAGTCCTTCTCGAGAAGGACTGGATCTGTACTATATTTTTGAATTCTCGACCTCGAGACA
chr12|105321750|105322472|SLC41A2|-|5|target	GGAAAGGACGAAACACCGGACTGGATATAGTACAGATCCACTCGAGTGGATCTGTACTATATCCAGTTTTTTGAATTCTCGACCTCGAGACA
chr2|64083439|64085070|UGP2|+|6|target	GGAAAGGACGAAACACCGGCCCCCTGAAGATTCGATCTTACTCGAGTAAGATCGAATCTTCAGGGGGTTTTTGAATTCTCGACCTCGAGACA
chr2|64083439|64085070|UGP2|+|8|target	GGAAAGGACGAAACACCGGCCCTGAAGATTCGATCTTAGCCTCGAGGCTAAGATCGAATCTTCAGGGTTTTTGAATTCTCGACCTCGAGACA
chr2|64083439|64085070|UGP2|+|11|target	GGAAAGGACGAAACACCGGTGAAGATTCGATCTTAGCAAACTCGAGTTTGCTAAGATCGAATCTTCATTTTTGAATTCTCGACCTCGAGACA
chr2|64083439|64085070|UGP2|+|12|target	GGAAAGGACGAAACACCGGGAAGATTCGATCTTAGCAAAGCTCGAGCTTTGCTAAGATCGAATCTTCTTTTTGAATTCTCGACCTCGAGACA
chr1|95609446|95616975|TMEM56|+|5|target	GGAAAGGACGAAACACCGGATACTACCTTGTACTGGTTGACTCGAGTCAACCAGTACAAGGTAGTATTTTTTGAATTCTCGACCTCGAGACA
chr1|95609446|95616975|TMEM56|+|8|target	GGAAAGGACGAAACACCGGCTACCTTGTACTGGTTGAAGACTCGAGTCTTCAACCAGTACAAGGTAGTTTTTGAATTCTCGACCTCGAGACA
chr1|95609446|95616975|TMEM56|+|10|target	GGAAAGGACGAAACACCGGACCTTGTACTGGTTGAAGAAACTCGAGTTTCTTCAACCAGTACAAGGTTTTTTGAATTCTCGACCTCGAGACA
chr1|95609446|95616975|TMEM56|+|12|target	GGAAAGGACGAAACACCGGCTTGTACTGGTTGAAGAAATACTCGAGTATTTCTTCAACCAGTACAAGTTTTTGAATTCTCGACCTCGAGACA
chr1|95609446|95616975|TMEM56|+|13|target	GGAAAGGACGAAACACCGGTTGTACTGGTTGAAGAAATATCTCGAGATATTTCTTCAACCAGTACAATTTTTGAATTCTCGACCTCGAGACA
chr19|6702137|6702590|C3|-|13|target	GGAAAGGACGAAACACCGGCAAGAAAGGTAACCTGGATGACTCGAGTCATCCAGGTTACCTTTCTTGTTTTTGAATTCTCGACCTCGAGACA
chr19|6702137|6702590|C3|-|15|target	GGAAAGGACGAAACACCGGAGAAAGGTAACCTGGATGAGGCTCGAGCCTCATCCAGGTTACCTTTCTTTTTTGAATTCTCGACCTCGAGACA
chr19|6702137|6702590|C3|-|6|target	GGAAAGGACGAAACACCGGTGTCGGACAAGAAAGGTAACCCTCGAGGGTTACCTTTCTTGTCCGACATTTTTGAATTCTCGACCTCGAGACA
chr19|6702137|6702590|C3|-|11|target	GGAAAGGACGAAACACCGGGACAAGAAAGGTAACCTGGATCTCGAGATCCAGGTTACCTTTCTTGTCTTTTTGAATTCTCGACCTCGAGACA
chr19|6702137|6702590|C3|-|9|target	GGAAAGGACGAAACACCGGCGGACAAGAAAGGTAACCTGGCTCGAGCCAGGTTACCTTTCTTGTCCGTTTTTGAATTCTCGACCTCGAGACA
chr5|38523520|38530768|LIFR|-|6|target	GGAAAGGACGAAACACCGGGAGCTCGTAAAATTAGACTGACTCGAGTCAGTCTAATTTTACGAGCTCTTTTTGAATTCTCGACCTCGAGACA
chr5|38523520|38530768|LIFR|-|8|target	GGAAAGGACGAAACACCGGGCTCGTAAAATTAGACTGACTCTCGAGAGTCAGTCTAATTTTACGAGCTTTTTGAATTCTCGACCTCGAGACA
chr5|38523520|38530768|LIFR|-|10|target	GGAAAGGACGAAACACCGGTCGTAAAATTAGACTGACTGCCTCGAGGCAGTCAGTCTAATTTTACGATTTTTGAATTCTCGACCTCGAGACA
chr5|38523520|38530768|LIFR|-|13|target	GGAAAGGACGAAACACCGGTAAAATTAGACTGACTGCATTCTCGAGAATGCAGTCAGTCTAATTTTATTTTTGAATTCTCGACCTCGAGACA
chr5|38523520|38530768|LIFR|-|15|target	GGAAAGGACGAAACACCGGAAATTAGACTGACTGCATTGCCTCGAGGCAATGCAGTCAGTCTAATTTTTTTTGAATTCTCGACCTCGAGACA
chr19|10183599|10184111|C3P1|+|6|target	GGAAAGGACGAAACACCGGGAGAATCAAATCTGAGACAGTCTCGAGACTGTCTCAGATTTGATTCTCTTTTTGAATTCTCGACCTCGAGACA
chr19|10183599|10184111|C3P1|+|8|target	GGAAAGGACGAAACACCGGGAATCAAATCTGAGACAGTGCCTCGAGGCACTGTCTCAGATTTGATTCTTTTTGAATTCTCGACCTCGAGACA
chr19|10183599|10184111|C3P1|+|12|target	GGAAAGGACGAAACACCGGCAAATCTGAGACAGTGCCCATCTCGAGATGGGCACTGTCTCAGATTTGTTTTTGAATTCTCGACCTCGAGACA
chr19|10183599|10184111|C3P1|+|10|target	GGAAAGGACGAAACACCGGATCAAATCTGAGACAGTGCCCCTCGAGGGGCACTGTCTCAGATTTGATTTTTTGAATTCTCGACCTCGAGACA
chr19|10183599|10184111|C3P1|+|16|target	GGAAAGGACGAAACACCGGTCTGAGACAGTGCCCATCCCTCTCGAGAGGGATGGGCACTGTCTCAGATTTTTGAATTCTCGACCTCGAGACA
control|1	GGAAAGGACGAAACACCGGAACAGGCCCTACAAGAAGGCTCTCGAGAGCCTTCTTGTAGGGCCTGTTTTTTTGAATTCTCGACCTCGAGACA
control|2	GGAAAGGACGAAACACCGGCGTACTGGGTTCCGTACTCGGCTCGAGCCGAGTACGGAACCCAGTACGTTTTTGAATTCTCGACCTCGAGACA
control|3	GGAAAGGACGAAACACCGGCAGCGCCAATGGTTTACGGTTCTCGAGAACCGTAAACCATTGGCGCTGTTTTTGAATTCTCGACCTCGAGACA
control|4	GGAAAGGACGAAACACCGGTCTACGACGATGAAAAAAAGTCTCGAGACTTTTTTTCATCGTCGTAGATTTTTGAATTCTCGACCTCGAGACA
control|5	GGAAAGGACGAAACACCGGACAACCAAACGGCTAGTAATGCTCGAGCATTACTAGCCGTTTGGTTGTTTTTTGAATTCTCGACCTCGAGACA
control|6	GGAAAGGACGAAACACCGGGAAAGTGAAGCCACCTCGCCGCTCGAGCGGCGAGGTGGCTTCACTTTCTTTTTGAATTCTCGACCTCGAGACA
control|7	GGAAAGGACGAAACACCGGAATGTCGCACGCGTGAGTGAGCTCGAGCTCACTCACGCGTGCGACATTTTTTTGAATTCTCGACCTCGAGACA
control|8	GGAAAGGACGAAACACCGGCCAGAACAAAGATCCGGCAATCTCGAGATTGCCGGATCTTTGTTCTGGTTTTTGAATTCTCGACCTCGAGACA
control|9	GGAAAGGACGAAACACCGGACCAGAAGCGTATTTACACTTCTCGAGAAGTGTAAATACGCTTCTGGTTTTTTGAATTCTCGACCTCGAGACA
control|10	GGAAAGGACGAAACACCGGTTACGAAAACATCGTTTACGTCTCGAGACGTAAACGATGTTTTCGTAATTTTTGAATTCTCGACCTCGAGACA
control|11	GGAAAGGACGAAACACCGGCTAATTTCCCACCGCCGGGATCTCGAGATCCCGGCGGTGGGAAATTAGTTTTTGAATTCTCGACCTCGAGACA
control|12	GGAAAGGACGAAACACCGGGTGCAGACGCGCCTGCGGACCCTCGAGGGTCCGCAGGCGCGTCTGCACTTTTTGAATTCTCGACCTCGAGACA
control|13	GGAAAGGACGAAACACCGGACGCTCGACTCGCGCATAATTCTCGAGAATTATGCGCGAGTCGAGCGTTTTTTGAATTCTCGACCTCGAGACA
control|14	GGAAAGGACGAAACACCGGTCAGACACGCAATCGGTGTGTCTCGAGACACACCGATTGCGTGTCTGATTTTTGAATTCTCGACCTCGAGACA
control|15	GGAAAGGACGAAACACCGGAAGTTATGACGAAAATTTCGTCTCGAGACGAAATTTTCGTCATAACTTTTTTTGAATTCTCGACCTCGAGACA
control|16	GGAAAGGACGAAACACCGGTTAGGGGCGCGTGTGCCAGCCCTCGAGGGCTGGCACACGCGCCCCTAATTTTTGAATTCTCGACCTCGAGACA
control|17	GGAAAGGACGAAACACCGGTTGTATCACTCCTACGCTATCCTCGAGGATAGCGTAGGAGTGATACAATTTTTGAATTCTCGACCTCGAGACA
control|18	GGAAAGGACGAAACACCGGTTAGAATGTGCAAAACTCCACCTCGAGGTGGAGTTTTGCACATTCTAATTTTTGAATTCTCGACCTCGAGACA
control|19	GGAAAGGACGAAACACCGGCGCCATTTGGGCACGGCATTACTCGAGTAATGCCGTGCCCAAATGGCGTTTTTGAATTCTCGACCTCGAGACA
control|20	GGAAAGGACGAAACACCGGTCAGCGGCTATAATTGCGTTTCTCGAGAAACGCAATTATAGCCGCTGATTTTTGAATTCTCGACCTCGAGACA
control|21	GGAAAGGACGAAACACCGGCGTCCTAAAATCTCCGCATAACTCGAGTTATGCGGAGATTTTAGGACGTTTTTGAATTCTCGACCTCGAGACA
control|22	GGAAAGGACGAAACACCGGATACGAGATCTTCAAACGGTACTCGAGTACCGTTTGAAGATCTCGTATTTTTTGAATTCTCGACCTCGAGACA
control|23	GGAAAGGACGAAACACCGGGTTCGATGATCATGAAGTTCACTCGAGTGAACTTCATGATCATCGAACTTTTTGAATTCTCGACCTCGAGACA
control|24	GGAAAGGACGAAACACCGGTTTAGGGGCCGGCTAAATAGTCTCGAGACTATTTAGCCGGCCCCTAAATTTTTGAATTCTCGACCTCGAGACA
control|25	GGAAAGGACGAAACACCGGGTCTCCTAGCACCGCTCCCATCTCGAGATGGGAGCGGTGCTAGGAGACTTTTTGAATTCTCGACCTCGAGACA
control|26	GGAAAGGACGAAACACCGGCCGGCTAGCCTACTTCCAGATCTCGAGATCTGGAAGTAGGCTAGCCGGTTTTTGAATTCTCGACCTCGAGACA
control|27	GGAAAGGACGAAACACCGGCTCAGCACTCACGTAATGAGCCTCGAGGCTCATTACGTGAGTGCTGAGTTTTTGAATTCTCGACCTCGAGACA
control|28	GGAAAGGACGAAACACCGGACTTGAGGGATATTAGCGTGGCTCGAGCCACGCTAATATCCCTCAAGTTTTTTGAATTCTCGACCTCGAGACA
control|29	GGAAAGGACGAAACACCGGGGGTTGTAGACCCCATGTTAACTCGAGTTAACATGGGGTCTACAACCCTTTTTGAATTCTCGACCTCGAGACA
control|30	GGAAAGGACGAAACACCGGCTCTAAAAATCGTATAAATCCCTCGAGGGATTTATACGATTTTTAGAGTTTTTGAATTCTCGACCTCGAGACA
control|31	GGAAAGGACGAAACACCGGATGCCATACCTCGTTGAGCTCCTCGAGGAGCTCAACGAGGTATGGCATTTTTTGAATTCTCGACCTCGAGACA
control|32	GGAAAGGACGAAACACCGGTACGGCCATTCGTGTCCTGAACTCGAGTTCAGGACACGAATGGCCGTATTTTTGAATTCTCGACCTCGAGACA
control|33	GGAAAGGACGAAACACCGGCATGGGTCGTCGGCATGATCTCTCGAGAGATCATGCCGACGACCCATGTTTTTGAATTCTCGACCTCGAGACA
control|34	GGAAAGGACGAAACACCGGCGACTCGGCTGTTGATAATGTCTCGAGACATTATCAACAGCCGAGTCGTTTTTGAATTCTCGACCTCGAGACA
control|35	GGAAAGGACGAAACACCGGCGGGTTGCATTTCAAGCCTTGCTCGAGCAAGGCTTGAAATGCAACCCGTTTTTGAATTCTCGACCTCGAGACA
control|36	GGAAAGGACGAAACACCGGGGTAATTCGATTTGATGGCCGCTCGAGCGGCCATCAAATCGAATTACCTTTTTGAATTCTCGACCTCGAGACA
control|37	GGAAAGGACGAAACACCGGATTGATAGGGATTGCTAATCGCTCGAGCGATTAGCAATCCCTATCAATTTTTTGAATTCTCGACCTCGAGACA
control|38	GGAAAGGACGAAACACCGGGGGCCATAAAATATCAGCGTCCTCGAGGACGCTGATATTTTATGGCCCTTTTTGAATTCTCGACCTCGAGACA
control|39	GGAAAGGACGAAACACCGGAATTGTTGTAAGGCGTGCTTGCTCGAGCAAGCACGCCTTACAACAATTTTTTTGAATTCTCGACCTCGAGACA
control|40	GGAAAGGACGAAACACCGGAACTCTAGCCAAGTGCCCAGTCTCGAGACTGGGCACTTGGCTAGAGTTTTTTTGAATTCTCGACCTCGAGACA
control|41	GGAAAGGACGAAACACCGGGCCGTGCCCTCAGTACAATTTCTCGAGAAATTGTACTGAGGGCACGGCTTTTTGAATTCTCGACCTCGAGACA
control|42	GGAAAGGACGAAACACCGGCGCCAAGGGACAATTCGGTGGCTCGAGCCACCGAATTGTCCCTTGGCGTTTTTGAATTCTCGACCTCGAGACA
control|43	GGAAAGGACGAAACACCGGCAAAGAGAAGATGTTCGCCGCCTCGAGGCGGCGAACATCTTCTCTTTGTTTTTGAATTCTCGACCTCGAGACA
control|44	GGAAAGGACGAAACACCGGTCGAATATTCAGCTTATAACGCTCGAGCGTTATAAGCTGAATATTCGATTTTTGAATTCTCGACCTCGAGACA
control|45	GGAAAGGACGAAACACCGGAAAAATTTCGCCGACTATTCGCTCGAGCGAATAGTCGGCGAAATTTTTTTTTTGAATTCTCGACCTCGAGACA
control|46	GGAAAGGACGAAACACCGGTTGATTCGCCAACAGGCGAGTCTCGAGACTCGCCTGTTGGCGAATCAATTTTTGAATTCTCGACCTCGAGACA
control|47	GGAAAGGACGAAACACCGGACGAGTCGTCTCGCTGCTCAACTCGAGTTGAGCAGCGAGACGACTCGTTTTTTGAATTCTCGACCTCGAGACA
control|48	GGAAAGGACGAAACACCGGTGACCACTTGGCGTACGAATCCTCGAGGATTCGTACGCCAAGTGGTCATTTTTGAATTCTCGACCTCGAGACA
control|49	GGAAAGGACGAAACACCGGGTACGGGACCGAGTACGGCGCCTCGAGGCGCCGTACTCGGTCCCGTACTTTTTGAATTCTCGACCTCGAGACA
control|50	GGAAAGGACGAAACACCGGGTGACCGAGTGCGGGACCAGTCTCGAGACTGGTCCCGCACTCGGTCACTTTTTGAATTCTCGACCTCGAGACA
control|51	GGAAAGGACGAAACACCGGGCAGTTCTAGACGCTTGTAATCTCGAGATTACAAGCGTCTAGAACTGCTTTTTGAATTCTCGACCTCGAGACA
control|52	GGAAAGGACGAAACACCGGCTGTGACAGCGTCAGCCAGCGCTCGAGCGCTGGCTGACGCTGTCACAGTTTTTGAATTCTCGACCTCGAGACA
control|53	GGAAAGGACGAAACACCGGACGCCATGTGCACAGTGGTCCCTCGAGGGACCACTGTGCACATGGCGTTTTTTGAATTCTCGACCTCGAGACA
control|54	GGAAAGGACGAAACACCGGGGAGCCATCGCAGGTAGGTGTCTCGAGACACCTACCTGCGATGGCTCCTTTTTGAATTCTCGACCTCGAGACA
control|55	GGAAAGGACGAAACACCGGGATTCGCAGCGGGCAAAGTTGCTCGAGCAACTTTGCCCGCTGCGAATCTTTTTGAATTCTCGACCTCGAGACA
control|56	GGAAAGGACGAAACACCGGAAGTGACCTTCCGAAATTCGACTCGAGTCGAATTTCGGAAGGTCACTTTTTTTGAATTCTCGACCTCGAGACA
control|57	GGAAAGGACGAAACACCGGCATACGTCGCTGAGCTCGTAACTCGAGTTACGAGCTCAGCGACGTATGTTTTTGAATTCTCGACCTCGAGACA
control|58	GGAAAGGACGAAACACCGGCCTCTTAGGCATTCTGCGACCCTCGAGGGTCGCAGAATGCCTAAGAGGTTTTTGAATTCTCGACCTCGAGACA
control|59	GGAAAGGACGAAACACCGGAACGATTCGACCCGTCTCTAACTCGAGTTAGAGACGGGTCGAATCGTTTTTTTGAATTCTCGACCTCGAGACA
control|60	GGAAAGGACGAAACACCGGGTTAGCGTCTCGTTTATTGTGCTCGAGCACAATAAACGAGACGCTAACTTTTTGAATTCTCGACCTCGAGACA
control|61	GGAAAGGACGAAACACCGGGCGCCATAACCGCAAGGGTGGCTCGAGCCACCCTTGCGGTTATGGCGCTTTTTGAATTCTCGACCTCGAGACA
control|62	GGAAAGGACGAAACACCGGTCGAGTATGAGGTATCCCGTTCTCGAGAACGGGATACCTCATACTCGATTTTTGAATTCTCGACCTCGAGACA
control|63	GGAAAGGACGAAACACCGGTATCAGGTGACCCACCCTTAACTCGAGTTAAGGGTGGGTCACCTGATATTTTTGAATTCTCGACCTCGAGACA
control|64	GGAAAGGACGAAACACCGGCAGTCTGCTGATAGTCTGCGTCTCGAGACGCAGACTATCAGCAGACTGTTTTTGAATTCTCGACCTCGAGACA
control|65	GGAAAGGACGAAACACCGGGGCCAAACTTGAGCTTCCCGTCTCGAGACGGGAAGCTCAAGTTTGGCCTTTTTGAATTCTCGACCTCGAGACA
control|66	GGAAAGGACGAAACACCGGATTTCAATTACCCTCGCATATCTCGAGATATGCGAGGGTAATTGAAATTTTTTGAATTCTCGACCTCGAGACA
control|67	GGAAAGGACGAAACACCGGAAGCTCCTCGAATGTGTTGGCCTCGAGGCCAACACATTCGAGGAGCTTTTTTTGAATTCTCGACCTCGAGACA
control|68	GGAAAGGACGAAACACCGGTAATTGAACATGTTTCCGCCGCTCGAGCGGCGGAAACATGTTCAATTATTTTTGAATTCTCGACCTCGAGACA
control|69	GGAAAGGACGAAACACCGGCCGCGCCGCTGTCATTTGGTGCTCGAGCACCAAATGACAGCGGCGCGGTTTTTGAATTCTCGACCTCGAGACA
control|70	GGAAAGGACGAAACACCGGATTAAACGCGTCAGAAAACGTCTCGAGACGTTTTCTGACGCGTTTAATTTTTTGAATTCTCGACCTCGAGACA
control|71	GGAAAGGACGAAACACCGGCCACCAGTACATGCTTAACAACTCGAGTTGTTAAGCATGTACTGGTGGTTTTTGAATTCTCGACCTCGAGACA
control|72	GGAAAGGACGAAACACCGGCTAAGGGTTATGTGGTATGCCCTCGAGGGCATACCACATAACCCTTAGTTTTTGAATTCTCGACCTCGAGACA
control|73	GGAAAGGACGAAACACCGGGGGAGCACTAAGTAGCCGTGCCTCGAGGCACGGCTACTTAGTGCTCCCTTTTTGAATTCTCGACCTCGAGACA
control|74	GGAAAGGACGAAACACCGGCCGAAAACTCCCGAGGCAAAGCTCGAGCTTTGCCTCGGGAGTTTTCGGTTTTTGAATTCTCGACCTCGAGACA
control|75	GGAAAGGACGAAACACCGGCAGCGGTCAGCCGTGAAATTGCTCGAGCAATTTCACGGCTGACCGCTGTTTTTGAATTCTCGACCTCGAGACA
control|76	GGAAAGGACGAAACACCGGTTGGATCACGGTATGTAAAATCTCGAGATTTTACATACCGTGATCCAATTTTTGAATTCTCGACCTCGAGACA
control|77	GGAAAGGACGAAACACCGGAATGCAGCGAAATATCGAACTCTCGAGAGTTCGATATTTCGCTGCATTTTTTTGAATTCTCGACCTCGAGACA
control|78	GGAAAGGACGAAACACCGGCAGAGTATCTGGCGGATGGCGCTCGAGCGCCATCCGCCAGATACTCTGTTTTTGAATTCTCGACCTCGAGACA
control|79	GGAAAGGACGAAACACCGGTTCAGTTCAGGTTCGCTCGAACTCGAGTTCGAGCGAACCTGAACTGAATTTTTGAATTCTCGACCTCGAGACA
control|80	GGAAAGGACGAAACACCGGAGGCATCGCAAACGAGCCGCACTCGAGTGCGGCTCGTTTGCGATGCCTTTTTTGAATTCTCGACCTCGAGACA
control|81	GGAAAGGACGAAACACCGGAAAAGCGCGGCCATTGGGAAACTCGAGTTTCCCAATGGCCGCGCTTTTTTTTTGAATTCTCGACCTCGAGACA
control|82	GGAAAGGACGAAACACCGGACCTATTGGCGTTCAAGGATGCTCGAGCATCCTTGAACGCCAATAGGTTTTTTGAATTCTCGACCTCGAGACA
control|83	GGAAAGGACGAAACACCGGCAGCGATTAGGTTCGGGATACCTCGAGGTATCCCGAACCTAATCGCTGTTTTTGAATTCTCGACCTCGAGACA
control|84	GGAAAGGACGAAACACCGGGGCACCAAGGATCCGCCTGCACTCGAGTGCAGGCGGATCCTTGGTGCCTTTTTGAATTCTCGACCTCGAGACA
control|85	GGAAAGGACGAAACACCGGTAATGCTTCGATTCGAATAACCTCGAGGTTATTCGAATCGAAGCATTATTTTTGAATTCTCGACCTCGAGACA
control|86	GGAAAGGACGAAACACCGGGTACTGGTCCCGTACTCTGTTCTCGAGAACAGAGTACGGGACCAGTACTTTTTGAATTCTCGACCTCGAGACA
control|87	GGAAAGGACGAAACACCGGCATTCGCGTGTACTTATGTACCTCGAGGTACATAAGTACACGCGAATGTTTTTGAATTCTCGACCTCGAGACA
control|88	GGAAAGGACGAAACACCGGTTTTCTCCGCGTTGTAAATACCTCGAGGTATTTACAACGCGGAGAAAATTTTTGAATTCTCGACCTCGAGACA
control|89	GGAAAGGACGAAACACCGGACACAGTTGCACGATCACTAGCTCGAGCTAGTGATCGTGCAACTGTGTTTTTTGAATTCTCGACCTCGAGACA
control|90	GGAAAGGACGAAACACCGGCCAATCCCTAAGACGCCTGCACTCGAGTGCAGGCGTCTTAGGGATTGGTTTTTGAATTCTCGACCTCGAGACA
control|91	GGAAAGGACGAAACACCGGCGACGTCGCTCTGTCGCCGCGCTCGAGCGCGGCGACAGAGCGACGTCGTTTTTGAATTCTCGACCTCGAGACA
control|92	GGAAAGGACGAAACACCGGTAATTAAACATGTAACCCGGCCTCGAGGCCGGGTTACATGTTTAATTATTTTTGAATTCTCGACCTCGAGACA
control|93	GGAAAGGACGAAACACCGGAATACCGGCAGCACATTGAAACTCGAGTTTCAATGTGCTGCCGGTATTTTTTTGAATTCTCGACCTCGAGACA
control|94	GGAAAGGACGAAACACCGGTTGCCTGCGAGCAACGGTTAACTCGAGTTAACCGTTGCTCGCAGGCAATTTTTGAATTCTCGACCTCGAGACA
control|95	GGAAAGGACGAAACACCGGGTCATTAACCACAATGCGCCACTCGAGTGGCGCATTGTGGTTAATGACTTTTTGAATTCTCGACCTCGAGACA
control|96	GGAAAGGACGAAACACCGGTAACTCGCGCCTGAAAGTGCTCTCGAGAGCACTTTCAGGCGCGAGTTATTTTTGAATTCTCGACCTCGAGACA
control|97	GGAAAGGACGAAACACCGGTGCGCCACAAAAGAAGTGGCTCTCGAGAGCCACTTCTTTTGTGGCGCATTTTTGAATTCTCGACCTCGAGACA
control|98	GGAAAGGACGAAACACCGGTATTCCTGGATCACCGAATCGCTCGAGCGATTCGGTGATCCAGGAATATTTTTGAATTCTCGACCTCGAGACA
control|99	GGAAAGGACGAAACACCGGACTGAGCCAACCGTCTAAACTCTCGAGAGTTTAGACGGTTGGCTCAGTTTTTTGAATTCTCGACCTCGAGACA
control|100	GGAAAGGACGAAACACCGGTACACTCGTTGTACTCCCCTTCTCGAGAAGGGGAGTACAACGAGTGTATTTTTGAATTCTCGACCTCGAGACA
control|101	GGAAAGGACGAAACACCGGAGCGCACACAGGCGCCGCCTTCTCGAGAAGGCGGCGCCTGTGTGCGCTTTTTTGAATTCTCGACCTCGAGACA
control|102	GGAAAGGACGAAACACCGGGACAGGCCTTGATATGTGAGCCTCGAGGCTCACATATCAAGGCCTGTCTTTTTGAATTCTCGACCTCGAGACA
control|103	GGAAAGGACGAAACACCGGTAAAATGCAAGTGCTGCGCGTCTCGAGACGCGCAGCACTTGCATTTTATTTTTGAATTCTCGACCTCGAGACA
control|104	GGAAAGGACGAAACACCGGCCAGGAGTCATCTACCTCGTTCTCGAGAACGAGGTAGATGACTCCTGGTTTTTGAATTCTCGACCTCGAGACA
control|105	GGAAAGGACGAAACACCGGCTATCGATTTCATTATTAACGCTCGAGCGTTAATAATGAAATCGATAGTTTTTGAATTCTCGACCTCGAGACA
control|106	GGAAAGGACGAAACACCGGTGGCTTGAAATTCCGGCGATACTCGAGTATCGCCGGAATTTCAAGCCATTTTTGAATTCTCGACCTCGAGACA
control|107	GGAAAGGACGAAACACCGGATTGGCTCGTACTGATATACCCTCGAGGGTATATCAGTACGAGCCAATTTTTTGAATTCTCGACCTCGAGACA
control|108	GGAAAGGACGAAACACCGGATTGCGCAAAGTATATGTACGCTCGAGCGTACATATACTTTGCGCAATTTTTTGAATTCTCGACCTCGAGACA
control|109	GGAAAGGACGAAACACCGGTTGATGGCCCACAACGCCCACCTCGAGGTGGGCGTTGTGGGCCATCAATTTTTGAATTCTCGACCTCGAGACA
control|110	GGAAAGGACGAAACACCGGCGAGAGCATATAATGCCCCAACTCGAGTTGGGGCATTATATGCTCTCGTTTTTGAATTCTCGACCTCGAGACA
control|111	GGAAAGGACGAAACACCGGAAAAAGGCGCAGTCCAAACCACTCGAGTGGTTTGGACTGCGCCTTTTTTTTTTGAATTCTCGACCTCGAGACA
control|112	GGAAAGGACGAAACACCGGCGGGAGCATCCGCCTCCAGGCCTCGAGGCCTGGAGGCGGATGCTCCCGTTTTTGAATTCTCGACCTCGAGACA
control|113	GGAAAGGACGAAACACCGGGAAGAGTTCGAGGCGGAAGTCCTCGAGGACTTCCGCCTCGAACTCTTCTTTTTGAATTCTCGACCTCGAGACA
control|114	GGAAAGGACGAAACACCGGGGTCGTAGTCTATGACGTTGACTCGAGTCAACGTCATAGACTACGACCTTTTTGAATTCTCGACCTCGAGACA
control|115	GGAAAGGACGAAACACCGGGGAACGACTAAGTCTCTAGGACTCGAGTCCTAGAGACTTAGTCGTTCCTTTTTGAATTCTCGACCTCGAGACA
control|116	GGAAAGGACGAAACACCGGACGTCTTCAATAACTGCATCCCTCGAGGGATGCAGTTATTGAAGACGTTTTTTGAATTCTCGACCTCGAGACA
control|117	GGAAAGGACGAAACACCGGGGAATATGCTTGCTACCAGTCCTCGAGGACTGGTAGCAAGCATATTCCTTTTTGAATTCTCGACCTCGAGACA
control|118	GGAAAGGACGAAACACCGGATTACCCGCTCAGATTTTCGGCTCGAGCCGAAAATCTGAGCGGGTAATTTTTTGAATTCTCGACCTCGAGACA
control|119	GGAAAGGACGAAACACCGGGATTCTCACAATCAGTTCGATCTCGAGATCGAACTGATTGTGAGAATCTTTTTGAATTCTCGACCTCGAGACA
control|120	GGAAAGGACGAAACACCGGAATTATCCGGGGGACCTGCGACTCGAGTCGCAGGTCCCCCGGATAATTTTTTTGAATTCTCGACCTCGAGACA
control|121	GGAAAGGACGAAACACCGGTTCTGCATCCGCAAACTTTTGCTCGAGCAAAAGTTTGCGGATGCAGAATTTTTGAATTCTCGACCTCGAGACA
control|122	GGAAAGGACGAAACACCGGCAACATTTTCCGCCCGCAAACCTCGAGGTTTGCGGGCGGAAAATGTTGTTTTTGAATTCTCGACCTCGAGACA
control|123	GGAAAGGACGAAACACCGGCGGGAGACATTTTGTTCGAACCTCGAGGTTCGAACAAAATGTCTCCCGTTTTTGAATTCTCGACCTCGAGACA
control|124	GGAAAGGACGAAACACCGGCTCCGACCACTGTGCCATAGCCTCGAGGCTATGGCACAGTGGTCGGAGTTTTTGAATTCTCGACCTCGAGACA
control|125	GGAAAGGACGAAACACCGGAGCGCGCAAGTCAAGGACACTCTCGAGAGTGTCCTTGACTTGCGCGCTTTTTTGAATTCTCGACCTCGAGACA
control|126	GGAAAGGACGAAACACCGGCTGATCCGGAGTCGATAAGGACTCGAGTCCTTATCGACTCCGGATCAGTTTTTGAATTCTCGACCTCGAGACA
control|127	GGAAAGGACGAAACACCGGCTTGCCACAAGTAGCGGCGATCTCGAGATCGCCGCTACTTGTGGCAAGTTTTTGAATTCTCGACCTCGAGACA
control|128	GGAAAGGACGAAACACCGGAGTTACCAACGCAATCACGGACTCGAGTCCGTGATTGCGTTGGTAACTTTTTTGAATTCTCGACCTCGAGACA
control|129	GGAAAGGACGAAACACCGGTTGTCACCCCTTTATTAATTGCTCGAGCAATTAATAAAGGGGTGACAATTTTTGAATTCTCGACCTCGAGACA
control|130	GGAAAGGACGAAACACCGGAGGCGTTTGAGTTGCAAACAACTCGAGTTGTTTGCAACTCAAACGCCTTTTTTGAATTCTCGACCTCGAGACA
control|131	GGAAAGGACGAAACACCGGAGTCCCAGTAGACGGCTTAATCTCGAGATTAAGCCGTCTACTGGGACTTTTTTGAATTCTCGACCTCGAGACA
control|132	GGAAAGGACGAAACACCGGCAGCGAGAACTCCCCCGCAGTCTCGAGACTGCGGGGGAGTTCTCGCTGTTTTTGAATTCTCGACCTCGAGACA
control|133	GGAAAGGACGAAACACCGGCTCGTCTGCCAAGTGGTATCACTCGAGTGATACCACTTGGCAGACGAGTTTTTGAATTCTCGACCTCGAGACA
control|134	GGAAAGGACGAAACACCGGTCCCATAGGCTTCGGACTTGGCTCGAGCCAAGTCCGAAGCCTATGGGATTTTTGAATTCTCGACCTCGAGACA
control|135	GGAAAGGACGAAACACCGGAAACAAGCGATAGCTCGTTACCTCGAGGTAACGAGCTATCGCTTGTTTTTTTTGAATTCTCGACCTCGAGACA
control|136	GGAAAGGACGAAACACCGGAACAAAGGGTAATGCGCTTATCTCGAGATAAGCGCATTACCCTTTGTTTTTTTGAATTCTCGACCTCGAGACA
control|137	GGAAAGGACGAAACACCGGTTACGAGCTCAGTGAAGTATGCTCGAGCATACTTCACTGAGCTCGTAATTTTTGAATTCTCGACCTCGAGACA
control|138	GGAAAGGACGAAACACCGGTATTGTTGTTCAGGTCGTTGGCTCGAGCCAACGACCTGAACAACAATATTTTTGAATTCTCGACCTCGAGACA
control|139	GGAAAGGACGAAACACCGGGTCCTCTTGCTTGCGGTCGTCCTCGAGGACGACCGCAAGCAAGAGGACTTTTTGAATTCTCGACCTCGAGACA
control|140	GGAAAGGACGAAACACCGGTTATTGGCGCGGCAATTAATTCTCGAGAATTAATTGCCGCGCCAATAATTTTTGAATTCTCGACCTCGAGACA
control|141	GGAAAGGACGAAACACCGGGTTCTTAACTTTGACGCGATTCTCGAGAATCGCGTCAAAGTTAAGAACTTTTTGAATTCTCGACCTCGAGACA
control|142	GGAAAGGACGAAACACCGGAACTGGCAACATGTCGAGCTCCTCGAGGAGCTCGACATGTTGCCAGTTTTTTTGAATTCTCGACCTCGAGACA
control|143	GGAAAGGACGAAACACCGGCAAATTGGACACCTTTAGCTACTCGAGTAGCTAAAGGTGTCCAATTTGTTTTTGAATTCTCGACCTCGAGACA
control|144	GGAAAGGACGAAACACCGGTGTTCGGCTGCAATTGACAGGCTCGAGCCTGTCAATTGCAGCCGAACATTTTTGAATTCTCGACCTCGAGACA
control|145	GGAAAGGACGAAACACCGGATAGGATCGACTCATGGAGTTCTCGAGAACTCCATGAGTCGATCCTATTTTTTGAATTCTCGACCTCGAGACA
control|146	GGAAAGGACGAAACACCGGGCTGTGGTTAGTTCATTGCAGCTCGAGCTGCAATGAACTAACCACAGCTTTTTGAATTCTCGACCTCGAGACA
control|147	GGAAAGGACGAAACACCGGCGCCGCATGCATAATTATTATCTCGAGATAATAATTATGCATGCGGCGTTTTTGAATTCTCGACCTCGAGACA
control|148	GGAAAGGACGAAACACCGGTTGCTCGCTTCGCTTTATTCCCTCGAGGGAATAAAGCGAAGCGAGCAATTTTTGAATTCTCGACCTCGAGACA
control|149	GGAAAGGACGAAACACCGGACATCGGCGCCTTTGGTGTGACTCGAGTCACACCAAAGGCGCCGATGTTTTTTGAATTCTCGACCTCGAGACA
control|150	GGAAAGGACGAAACACCGGTCGGCCGAGTAGAGAGTATATCTCGAGATATACTCTCTACTCGGCCGATTTTTGAATTCTCGACCTCGAGACA
EIF4A3|1	GGAAAGGACGAAACACCGGATGGACTTTCTTCTCATAAATCTCGAGATTTATGAGAAGAAAGTCCATTTTTTGAATTCTCGACCTCGAGACA
EIF4A3|2	GGAAAGGACGAAACACCGGCGAGTGCTTATTTCTACAGATCTCGAGATCTGTAGAAATAAGCACTCGTTTTTGAATTCTCGACCTCGAGACA
EIF4A3|3	GGAAAGGACGAAACACCGGCGCATCTTGGTGAAACGTGATCTCGAGATCACGTTTCACCAAGATGCGTTTTTGAATTCTCGACCTCGAGACA
EIF4A3|4	GGAAAGGACGAAACACCGGGCAATCAAGCAGATCATCAAACTCGAGTTTGATGATCTGCTTGATTGCTTTTTGAATTCTCGACCTCGAGACA
EIF4A3|5	GGAAAGGACGAAACACCGGGCTCTCGGTGACTACATGAATCTCGAGATTCATGTAGTCACCGAGAGCTTTTTGAATTCTCGACCTCGAGACA
RPL23A|1	GGAAAGGACGAAACACCGGGCTGCCTAATTCTGAATATATCTCGAGATATATTCAGAATTAGGCAGCTTTTTGAATTCTCGACCTCGAGACA
RPL23A|2	GGAAAGGACGAAACACCGGGCCAACAAGCACCAGATTAAACTCGAGTTTAATCTGGTGCTTGTTGGCTTTTTGAATTCTCGACCTCGAGACA
RPL23A|3	GGAAAGGACGAAACACCGGAGGGTGTTAGCATCCATTTCACTCGAGTGAAATGGATGCTAACACCCTTTTTTGAATTCTCGACCTCGAGACA
RPL23A|4	GGAAAGGACGAAACACCGGGCTGGCTCTCTGGTAGCATTTCTCGAGAAATGCTACCAGAGAGCCAGCTTTTTGAATTCTCGACCTCGAGACA
RPL23A|5	GGAAAGGACGAAACACCGGTGATCATTCCAGAGATCTTTGCTCGAGCAAAGATCTCTGGAATGATCATTTTTGAATTCTCGACCTCGAGACA
RRM1|1	GGAAAGGACGAAACACCGGCCAATCCAGTTCACTCTAAATCTCGAGATTTAGAGTGAACTGGATTGGTTTTTGAATTCTCGACCTCGAGACA
RRM1|2	GGAAAGGACGAAACACCGGCCTGCTCAGATCACCATGAAACTCGAGTTTCATGGTGATCTGAGCAGGTTTTTGAATTCTCGACCTCGAGACA
RRM1|3	GGAAAGGACGAAACACCGGCCCACAACTTTCTAGCTGTTTCTCGAGAAACAGCTAGAAAGTTGTGGGTTTTTGAATTCTCGACCTCGAGACA
RRM1|4	GGAAAGGACGAAACACCGGGCTGTCTCTAACTTGCACAAACTCGAGTTTGTGCAAGTTAGAGACAGCTTTTTGAATTCTCGACCTCGAGACA
RRM1|5	GGAAAGGACGAAACACCGGGCTGAGCCTAACTATGGCAAACTCGAGTTTGCCATAGTTAGGCTCAGCTTTTTGAATTCTCGACCTCGAGACA
SF3B3|1	GGAAAGGACGAAACACCGGACTATCGGACATAGGGTAATTCTCGAGAATTACCCTATGTCCGATAGTTTTTTGAATTCTCGACCTCGAGACA
SF3B3|2	GGAAAGGACGAAACACCGGCTATCGGACATAGGGTAATTGCTCGAGCAATTACCCTATGTCCGATAGTTTTTGAATTCTCGACCTCGAGACA
SF3B3|3	GGAAAGGACGAAACACCGGGTTGGAGTAGATGTCGGATTTCTCGAGAAATCCGACATCTACTCCAACTTTTTGAATTCTCGACCTCGAGACA
SF3B3|4	GGAAAGGACGAAACACCGGAGGAGGGTGACTGGATAATTACTCGAGTAATTATCCAGTCACCCTCCTTTTTTGAATTCTCGACCTCGAGACA
SF3B3|5	GGAAAGGACGAAACACCGGTGAGAGTAACAACCTTATTATCTCGAGATAATAAGGTTGTTACTCTCATTTTTGAATTCTCGACCTCGAGACA
RPL8|1	GGAAAGGACGAAACACCGGAGGGAACTATGCCACCGTTATCTCGAGATAACGGTGGCATAGTTCCCTTTTTTGAATTCTCGACCTCGAGACA
RPL8|2	GGAAAGGACGAAACACCGGAGGGAACTATGCCACCGTTATCTCGAGATAACGGTGGCATAGTTCCCTTTTTTGAATTCTCGACCTCGAGACA
RPL8|3	GGAAAGGACGAAACACCGGCCGAATTGACAAACCCATCTTCTCGAGAAGATGGGTTTGTCAATTCGGTTTTTGAATTCTCGACCTCGAGACA
RPL8|4	GGAAAGGACGAAACACCGGCCAGTTTGTGTATTGCGGCAACTCGAGTTGCCGCAATACACAAACTGGTTTTTGAATTCTCGACCTCGAGACA
RPL8|5	GGAAAGGACGAAACACCGGCGTACCACAAATATAAGGCAACTCGAGTTGCCTTATATTTGTGGTACGTTTTTGAATTCTCGACCTCGAGACA
DNM2|1	GGAAAGGACGAAACACCGGGAGCGAATCGTCACCACTTACCTCGAGGTAAGTGGTGACGATTCGCTCTTTTTGAATTCTCGACCTCGAGACA
DNM2|2	GGAAAGGACGAAACACCGGGTTAGGCAGTGTACCAGTAAGCTCGAGCTTACTGGTACACTGCCTAACTTTTTGAATTCTCGACCTCGAGACA
DNM2|3	GGAAAGGACGAAACACCGGTTCTTCTGCTGATCGACATTGCTCGAGCAATGTCGATCAGCAGAAGAATTTTTGAATTCTCGACCTCGAGACA
DNM2|4	GGAAAGGACGAAACACCGGATGTAGGGCAGGCCTTCTATACTCGAGTATAGAAGGCCTGCCCTACATTTTTTGAATTCTCGACCTCGAGACA
DNM2|5	GGAAAGGACGAAACACCGGTGATCCCGCTGGTCAACAAACCTCGAGGTTTGTTGACCAGCGGGATCATTTTTGAATTCTCGACCTCGAGACA
PRPF19|1	GGAAAGGACGAAACACCGGTGCGCAAGCTTAAGAACTTTACTCGAGTAAAGTTCTTAAGCTTGCGCATTTTTGAATTCTCGACCTCGAGACA
PRPF19|2	GGAAAGGACGAAACACCGGCCTGTCTCTAATCATGTTTATCTCGAGATAAACATGATTAGAGACAGGTTTTTGAATTCTCGACCTCGAGACA
PRPF19|3	GGAAAGGACGAAACACCGGGACTTGAAGGAACGTACTAATCTCGAGATTAGTACGTTCCTTCAAGTCTTTTTGAATTCTCGACCTCGAGACA
PRPF19|4	GGAAAGGACGAAACACCGGCCGATGCCACTATCAGGATTTCTCGAGAAATCCTGATAGTGGCATCGGTTTTTGAATTCTCGACCTCGAGACA
PRPF19|5	GGAAAGGACGAAACACCGGCGGCTCATCGAGAAGTACATTCTCGAGAATGTACTTCTCGATGAGCCGTTTTTGAATTCTCGACCTCGAGACA
EIF2S1|1	GGAAAGGACGAAACACCGGTATGGTGCCTATGATGCATTTCTCGAGAAATGCATCATAGGCACCATATTTTTGAATTCTCGACCTCGAGACA
EIF2S1|2	GGAAAGGACGAAACACCGGGCAGGTAGTTTGTACCATTTACTCGAGTAAATGGTACAAACTACCTGCTTTTTGAATTCTCGACCTCGAGACA
EIF2S1|3	GGAAAGGACGAAACACCGGGCAGTCTCAGACCCATCTATTCTCGAGAATAGATGGGTCTGAGACTGCTTTTTGAATTCTCGACCTCGAGACA
EIF2S1|4	GGAAAGGACGAAACACCGGGCCCATTAAGATTAATCTAATCTCGAGATTAGATTAATCTTAATGGGCTTTTTGAATTCTCGACCTCGAGACA
EIF2S1|5	GGAAAGGACGAAACACCGGATGAACGGGAAGTACTCATTACTCGAGTAATGAGTACTTCCCGTTCATTTTTTGAATTCTCGACCTCGAGACA
RUVBL2|1	GGAAAGGACGAAACACCGGCCGTGATGTAACAAGGATTGACTCGAGTCAATCCTTGTTACATCACGGTTTTTGAATTCTCGACCTCGAGACA
RUVBL2|2	GGAAAGGACGAAACACCGGCGAGAAAGACACGAAGCAGATCTCGAGATCTGCTTCGTGTCTTTCTCGTTTTTGAATTCTCGACCTCGAGACA
RUVBL2|3	GGAAAGGACGAAACACCGGTCCAGATTGATCGACCAGCAACTCGAGTTGCTGGTCGATCAATCTGGATTTTTGAATTCTCGACCTCGAGACA
RUVBL2|4	GGAAAGGACGAAACACCGGGCAGTACATGAAGGAGTACCACTCGAGTGGTACTCCTTCATGTACTGCTTTTTGAATTCTCGACCTCGAGACA
RUVBL2|5	GGAAAGGACGAAACACCGGCCAAGATGATTGAGTCCCTGACTCGAGTCAGGGACTCAATCATCTTGGTTTTTGAATTCTCGACCTCGAGACA
TXNL4A|1	GGAAAGGACGAAACACCGGCGATCCATGTACTGTCATGTTCTCGAGAACATGACAGTACATGGATCGTTTTTGAATTCTCGACCTCGAGACA
TXNL4A|2	GGAAAGGACGAAACACCGGACTGGCAACAACAACAAGATTCTCGAGAATCTTGTTGTTGTTGCCAGTTTTTTGAATTCTCGACCTCGAGACA
TXNL4A|3	GGAAAGGACGAAACACCGGCAAGGACTACTCCACCAAGTACTCGAGTACTTGGTGGAGTAGTCCTTGTTTTTGAATTCTCGACCTCGAGACA
TXNL4A|4	GGAAAGGACGAAACACCGGCAACAAGATTAACTGGGCCATCTCGAGATGGCCCAGTTAATCTTGTTGTTTTTGAATTCTCGACCTCGAGACA
TXNL4A|5	GGAAAGGACGAAACACCGGGCAGTTATTTATCTTGTGGATCTCGAGATCCACAAGATAAATAACTGCTTTTTGAATTCTCGACCTCGAGACA
