# Supplementary material for: Optimized RNA-targeting CRISPR/Cas13d technology outperforms shRNA in identifying functional circRNAs
Source: Genome Biol. 2021 Jan 21;22:41. doi: 10.1186/s13059-021-02263-9 (PMC7818937; doi:10.1186/s13059-021-02263-9)
Supplement: Supplementary file 7 — Additional file 7: Table S6. MAGeCK results of negatively and positively selected genes for shRNA screening. [file 13059_2021_2263_MOESM7_ESM.xlsx]

## Sheet: sh_rra_controlnorm_d14.gene_sum
id	num	neg|score	neg|p-value	neg|fdr	neg|rank	neg|lfc	pos|score	pos|p-value	pos|fdr	pos|rank	pos|lfc
chr3|170077486|170079217|SKIL|	5	4.6226e-05	1.4964e-05	0.00214	1	-1.6805	0.99995	1	1	142	-1.6805
chr17|45695715|45696530|NPEPPS|	5	0.00039106	0.00064344	0.036218	2	-0.85959	0.99961	0.99997	1	141	-0.85959
chr1|95609446|95616975|TMEM56|	5	0.0012416	0.00099259	0.036218	3	-1.2854	0.99577	0.99967	1	134	-1.2854
chr2|99786012|99787892|MITD1|	5	0.0022998	0.0013617	0.036218	4	-1.108	0.99696	0.99968	1	137	-1.108
EIF4A3	5	0.0029621	0.0015512	0.036218	5	0.028636	0.81506	0.93878	1	94	0.028636
chr11|130130750|130131824|ZBTB44|	5	0.004244	0.0021697	0.036218	6	-0.72843	0.96948	0.99508	1	129	-0.72843
chr1|117944807|117948267|MAN1A2|	5	0.0059773	0.0022795	0.036218	7	-0.8788	0.99678	0.99968	1	136	-0.8788
RPL23A	5	0.0061791	0.0022795	0.036218	8	-0.21419	0.82557	0.93879	1	96	-0.21419
chr2|191523883|191537878|NAB1|	5	0.0062611	0.0022795	0.036218	9	-0.7905	0.99888	0.99989	1	140	-0.7905
chr3|145838898|145842016|PLOD2|	5	0.008709	0.0038955	0.046541	10	-0.86927	0.99599	0.99967	1	135	-0.86927
RRM1	5	0.0088652	0.0039055	0.046541	11	-0.6234	0.92014	0.98388	1	113	-0.6234
chr8|62593526|62596747|ASPH|	5	0.0088934	0.0039055	0.046541	12	-0.73934	0.99815	0.99973	1	139	-0.73934
SF3B3	5	0.0095138	0.0058707	0.058916	13	-1.0872	0.94975	0.98899	1	124	-1.0872
chr10|32197099|32199491|ARHGAP12|	5	0.011411	0.00618	0.058916	14	-0.4749	0.76223	0.89871	1	88	-0.4749
TXNL4A	5	0.011475	0.00618	0.058916	15	-1.0289	0.99289	0.99943	1	133	-1.0289
EIF2S1	5	0.021936	0.042073	0.270369	16	-0.60562	0.39853	0.63411	1	59	-0.60562
chr5|32135677|32143986|GOLPH3|	5	0.026641	0.044417	0.270369	17	-0.82419	0.74877	0.87654	1	86	-0.82419
chr3|138289159|138291826|CEP70|	5	0.027207	0.044417	0.270369	18	-0.56702	0.6793	0.82579	1	80	-0.56702
chr2|58449076|58459247|FANCL|	5	0.028412	0.044417	0.270369	19	-0.82743	0.99724	0.99969	1	138	-0.82743
chr4|153332454|153333681|FBXW7|	5	0.034176	0.04719	0.270369	20	0.003574	0.87575	0.97302	1	105	0.003574
chr10|7318853|7327916|SFMBT2|	5	0.037914	0.0472	0.270369	21	-0.60758	0.19854	0.52227	1	40	-0.60758
chr5|95091099|95099324|RHOBTB3|	5	0.04315	0.055829	0.270369	22	-0.75495	0.094108	0.29742	1	26	-0.75495
chr21|30693541|30702014|BACH1|	5	0.043699	0.055829	0.270369	23	-0.25962	0.41417	0.63412	1	60	-0.25962
RUVBL2	5	0.044503	0.055829	0.270369	24	-0.56279	0.86296	0.97119	1	103	-0.56279
chr1|155408117|155429689|ASH1L|	5	0.046679	0.055829	0.270369	25	-0.7529	0.93399	0.98823	1	120	-0.7529
chr11|73418464|73429763|RAB6A|	5	0.060596	0.057086	0.270369	26	-0.65248	0.96762	0.99507	1	128	-0.65248
chr5|137320945|137324004|FAM13B|	5	0.063609	0.05972	0.270369	27	-0.44271	0.77148	0.90389	1	89	-0.44271
chr1|117944807|117963271|MAN1A2|	3	0.066348	0.041594	0.270369	28	-0.85141	0.94657	0.98822	1	121	-0.85141
chr20|34302106|34313077|RBM39|	5	0.066786	0.05972	0.270369	29	-0.49256	0.37038	0.62562	1	56	-0.49256
chr11|120345268|120348235|ARHGEF12|	5	0.067337	0.05973	0.270369	30	-0.63497	0.97425	0.9963	1	131	-0.63497
chr2|61749745|61761038|XPO1|	5	0.068332	0.05973	0.270369	31	-0.60827	0.91695	0.9825	1	112	-0.60827
chr9|88920106|88924932|ZCCHC6|	5	0.088843	0.061545	0.270369	32	-0.23297	0.32833	0.62561	1	51	-0.23297
chr8|99718694|99719539|STK3|	5	0.09244	0.066164	0.270369	33	-0.36631	0.85043	0.95985	1	100	-0.36631
chr12|111990083|111993723|ATXN2|	5	0.094108	0.066164	0.270369	34	0.1893	0.6366	0.81784	1	76	0.1893
chr2|40655612|40657444|SLC8A1|	5	0.10354	0.066174	0.270369	35	0.44439	0.18039	0.47413	1	37	0.44439
chr14|32559707|32563592|ARHGAP5|	2	0.11176	0.075422	0.297972	36	-0.59701	0.50767	0.68489	1	66	-0.59701
chr19|5604593|5604947|SAFB2|	5	0.11899	0.077098	0.297972	37	-0.30105	0.38659	0.63411	1	57	-0.30105
chr4|52729602|52744020|DCUN1D4|	5	0.13515	0.089707	0.328926	38	0.10751	0.22307	0.54078	1	42	0.10751
chr14|32559707|32586493|ARHGAP5|	5	0.13711	0.089707	0.328926	39	-0.41531	0.89462	0.98117	1	108	-0.41531
chr4|129913321|129925031|SCLT1|	4	0.14027	0.10799	0.386073	40	-0.50254	0.65194	0.80328	1	78	-0.50254
chr6|87925620|87928449|ZNF292|	5	0.15281	0.14096	0.41998	41	-0.29441	0.98223	0.99803	1	132	-0.29441
chr3|171965322|171969331|FNDC3B|	5	0.16054	0.14096	0.41998	42	-0.21394	0.60381	0.80951	1	73	-0.21394
chr20|30954186|30956926|ASXL1|	5	0.16272	0.14096	0.41998	43	-0.28945	0.55954	0.75902	1	71	-0.28945
chr1|29481207|29481422|SRSF4|	5	0.16828	0.14096	0.41998	44	-0.5339	0.8689	0.97301	1	104	-0.5339
chr4|73956383|73958017|ANKRD17|	4	0.17338	0.13635	0.41998	45	-0.24082	0.29485	0.52518	1	50	-0.24082
chr9|114332370|114348445|PTGR1|	5	0.17338	0.14097	0.41998	46	-0.28239	0.80565	0.93143	1	92	-0.28239
chr9|33953282|33963789|UBAP2|	5	0.18352	0.14097	0.41998	47	0.11553	0.36627	0.62562	1	55	0.11553
chr7|99621041|99621930|ZKSCAN1|	5	0.19168	0.14097	0.41998	48	-0.49577	0.95785	0.99155	1	127	-0.49577
PRPF19	5	0.20083	0.16341	0.467347	49	-0.37297	0.9702	0.99559	1	130	-0.37297
chr18|9182379|9221997|ANKRD12|	5	0.20314	0.16341	0.467347	50	-0.17372	0.69338	0.82579	1	83	-0.17372
chr6|139264649|139265759|REPS1|	5	0.21943	0.16975	0.475973	51	-0.23971	0.93055	0.98823	1	118	-0.23971
chr13|33091993|33101669|N4BP2L2|	5	0.25172	0.19874	0.526325	52	-0.066441	0.48404	0.70058	1	64	-0.066441
chr2|61749745|61753656|XPO1|	5	0.25763	0.19874	0.526325	53	-0.20568	0.33691	0.62561	1	53	-0.20568
chr7|23650789|23651172|CCDC126|	5	0.26108	0.19875	0.526325	54	-0.1569	0.78568	0.91431	1	90	-0.1569
chr8|52773404|52773806|PCMTD1|	4	0.27641	0.22422	0.582564	55	-0.083182	0.83839	0.95719	1	99	-0.083182
chr19|34921480|34925873|UBA2|	5	0.27711	0.2322	0.582564	56	-0.56862	0.91198	0.9825	1	111	-0.56862
chr6|13579682|13584457|SIRT5|	5	0.2931	0.23221	0.582564	57	-0.17556	0.92247	0.98532	1	115	-0.17556
chr1|46105881|46108171|GPBP1L1|	5	0.31529	0.27755	0.610633	58	0.50726	0.062481	0.26437	1	22	0.50726
chr7|155465560|155473602|RBM33|	5	0.32833	0.27755	0.610633	59	-0.48435	0.8956	0.98117	1	109	-0.48435
chr1|214169811|214185058|PROX1|	5	0.34541	0.27755	0.610633	60	-0.164	0.53436	0.73406	1	69	-0.164
chr11|85718584|85742653|PICALM|	5	0.35382	0.27755	0.610633	61	-0.43218	0.88654	0.97635	1	106	-0.43218
chr18|12999419|13019205|CEP192|	5	0.36214	0.27755	0.610633	62	-0.047438	0.79752	0.92726	1	91	-0.047438
chr4|3088665|3109150|HTT|	5	0.40247	0.27756	0.610633	63	-0.48701	0.95241	0.99089	1	125	-0.48701
chr9|138773478|138774924|CAMSAP1|	5	0.40639	0.27756	0.610633	64	0.1983	0.39059	0.63411	1	58	0.1983
chr1|117944807|117984947|MAN1A2|	2	0.42453	0.24961	0.610633	65	-0.21924	0.68717	0.83294	1	81	-0.21924
chr15|59204761|59209198|SLTM|	5	0.44074	0.29682	0.633541	66	-0.33805	0.92092	0.98388	1	114	-0.33805
chr1|23356961|23377013|KDM1A|	5	0.44815	0.29683	0.633541	67	-0.35871	0.48054	0.70057	1	63	-0.35871
chr14|23378691|23380612|RBM23|	5	0.46634	0.31674	0.666076	68	-0.26692	0.44815	0.6502	1	61	-0.26692
chr5|109049220|109065214|MAN2A1|	5	0.50466	0.37485	0.703629	69	0.32575	0.088843	0.29156	1	24	0.32575
RPL8	4	0.51775	0.33049	0.684932	70	0.33343	0.46639	0.66574	1	62	0.33343
chr19|10183599|10184111|C3P1|	5	0.52462	0.39435	0.703629	71	0.1961	0.13309	0.38463	1	32	0.1961
chr10|34558584|34573173|PARD3|	5	0.52788	0.39435	0.703629	72	0.014031	0.81962	0.93878	1	95	0.014031
chr1|7837219|7838229|VAMP3|	5	0.53436	0.39435	0.703629	73	0.52283	0.056923	0.26436	1	20	0.52283
chr22|32874967|32875262|FBXO7|	5	0.56869	0.39435	0.703629	74	-0.34868	0.92323	0.98532	1	116	-0.34868
chr1|32381495|32385259|PTP4A2|	5	0.57171	0.39436	0.703629	75	0.46481	0.27222	0.59297	1	48	0.46481
chr1|21097422|21100103|HP1BP3|	5	0.58655	0.39436	0.703629	76	-0.0082001	0.89165	0.97978	1	107	-0.0082001
chr1|41536266|41541123|SCMH1|	5	0.60097	0.39436	0.703629	77	-0.28049	0.94698	0.98899	1	122	-0.28049
chr10|103427642|103436193|FBXW4|	5	0.60943	0.39436	0.703629	78	0.060134	0.93125	0.98823	1	119	0.060134
chr15|62299506|62306191|VPS13C|	5	0.62862	0.41331	0.703629	79	0.18695	0.23838	0.55958	1	43	0.18695
chr7|22347957|22357656|RAPGEF5|	5	0.63129	0.41331	0.703629	80	-0.14629	0.92769	0.98634	1	117	-0.14629
chr4|88116475|88116842|KLHL8|	5	0.63396	0.41331	0.703629	81	-0.41098	0.75268	0.88241	1	87	-0.41098
chr10|7839009|7844817|ATP5C1|	5	0.64704	0.41332	0.703629	82	0.081601	0.26573	0.58455	1	47	0.081601
chr3|169854206|169867032|PHC3|	5	0.65216	0.41332	0.703629	83	0.36456	0.17149	0.4543	1	36	0.36456
chr15|89656955|89659752|ABHD2|	5	0.6547	0.41332	0.703629	84	-0.19355	0.61499	0.80952	1	75	-0.19355
chr7|24663284|24708279|MPP6|	5	0.67208	0.43306	0.720093	85	0.20548	0.28202	0.59298	1	49	0.20548
chr3|149563797|149639014|RNF13|	5	0.6745	0.43306	0.720093	86	0.21151	0.54709	0.75096	1	70	0.21151
chr6|4891946|4892613|CDYL|	5	0.69107	0.47149	0.76356	87	-0.24136	0.7179	0.8489	1	85	-0.24136
chr1|59787207|59844509|FGGY|	5	0.69338	0.47149	0.76356	88	-0.14572	0.097932	0.29743	1	27	-0.14572
chr2|64083439|64085070|UGP2|	4	0.70835	0.53302	0.793977	89	0.1567	0.51775	0.73197	1	67	0.1567
chr12|105321750|105322472|SLC41A2|	5	0.73266	0.49124	0.76356	90	-0.023077	0.95737	0.99155	1	126	-0.023077
chr15|25650607|25657118|UBE3A|	5	0.73472	0.49124	0.76356	91	0.14272	0.8356	0.94868	1	98	0.14272
chr5|72370568|72373320|FCHO2|	5	0.73677	0.49124	0.76356	92	0.57064	0.0061791	0.047699	1	4	0.57064
chr18|21644103|21649235|TTC39C|	5	0.74082	0.49124	0.76356	93	-0.13288	0.853	0.96213	1	101	-0.13288
chr9|5968018|5988545|KIAA2026|	5	0.75461	0.51026	0.776239	94	0.40754	0.25521	0.57621	1	45	0.40754
chr19|30476129|30477324|URI1|	5	0.75844	0.51026	0.776239	95	0.10155	0.060745	0.26436	1	21	0.10155
chr14|102506572|102507010|DYNC1H1|	4	0.75925	0.59066	0.810772	96	0.32617	0.093781	0.27871	1	25	0.32617
chr8|71126137|71128999|NCOA2|	5	0.7641	0.52917	0.793977	97	-0.04964	0.85805	0.96907	1	102	-0.04964
chr11|33307958|33309057|HIPK3|	5	0.77148	0.56537	0.810772	98	-0.34945	0.64185	0.81784	1	77	-0.34945
chr4|144464661|144465125|SMARCA5|	5	0.79419	0.62931	0.810772	99	-0.217	0.94921	0.98899	1	123	-0.217
chr12|109046047|109048186|CORO1C|	5	0.79752	0.64408	0.810772	100	-0.093522	0.18855	0.48314	1	39	-0.093522
chr3|125032151|125050082|ZNF148|	5	0.80565	0.65843	0.810772	101	0.2343	0.67208	0.82579	1	79	0.2343
chr9|114148656|114154104|KIAA0368|	5	0.81351	0.65844	0.810772	102	-0.041337	0.70695	0.84127	1	84	-0.041337
chr20|57014000|57016139|VAPB|	5	0.81811	0.65844	0.810772	103	-0.061392	0.48753	0.70058	1	65	-0.061392
chr14|39648294|39648666|PNN|	5	0.8342	0.67199	0.810772	104	0.79611	0.0057029	0.047689	1	3	0.79611
chr1|155823066|155823597|GON4L|	4	0.83595	0.61626	0.810772	105	0.27397	0.13692	0.39469	1	33	0.27397
chr5|109049220|109051965|MAN2A1|	5	0.83838	0.67199	0.810772	106	0.48686	0.0029621	0.032566	1	2	0.48686
chr8|103372298|103373854|UBR5|	5	0.83975	0.67199	0.810772	107	-0.0086791	0.33263	0.62561	1	52	-0.0086791
chr5|38523520|38530768|LIFR|	5	0.84248	0.67199	0.810772	108	0.15335	0.0079662	0.055301	1	6	0.15335
chr8|131164981|131193126|ASAP1|	5	0.84516	0.672	0.810772	109	-0.0013996	0.90676	0.98249	1	110	-0.0013996
chr1|59805629|59844509|FGGY|	5	0.853	0.672	0.810772	110	0.07836	0.099575	0.29743	1	28	0.07836
chr17|57430575|57430887|YPEL2|	5	0.85554	0.672	0.810772	111	0.10124	0.34541	0.62562	1	54	0.10124
chr5|122881110|122893258|CSNK1G3|	5	0.8568	0.672	0.810772	112	0.23525	0.0088652	0.055311	1	7	0.23525
chr1|9991948|9994918|LZIC|	5	0.85805	0.672	0.810772	113	0.55866	0.032199	0.17559	1	15	0.55866
chr14|99924615|99932150|SETD3|	5	0.85929	0.672	0.810772	114	-0.038307	0.18352	0.47414	1	38	-0.038307
DNM2	5	0.86773	0.68603	0.810772	115	0.55053	0.063436	0.26437	1	23	0.55053
chr12|96381970|96384310|HAL|	5	0.87236	0.68603	0.810772	116	0.57384	0.02295	0.1281	1	11	0.57384
chr9|6880011|6893232|KDM4C|	5	0.8855	0.68604	0.810772	117	0.25756	0.61222	0.80952	1	74	0.25756
chr4|128995614|128999117|LARP1B|	5	0.88654	0.68604	0.810772	118	0.078815	0.12901	0.37146	1	30	0.078815
chr7|158552176|158557544|ESYT2|	5	0.88963	0.68604	0.810772	119	-0.19827	0.26491	0.58454	1	46	-0.19827
chr16|47531309|47549512|PHKB|	5	0.89064	0.68604	0.810772	120	0.15779	0.027207	0.15004	1	13	0.15779
chr7|156619298|156629579|LMBR1|	5	0.89364	0.68604	0.810772	121	-0.051589	0.8342	0.94868	1	97	-0.051589
chr4|128995614|129003460|LARP1B|	4	0.89706	0.73143	0.826908	122	0.8228	0.019343	0.12197	1	10	0.8228
chr15|57743697|57754090|CGNL1|	5	0.91282	0.73564	0.826908	123	0.87515	0.0075081	0.055301	1	5	0.87515
chr3|157839891|157841780|RSRC1|	5	0.91366	0.73565	0.826908	124	0.38695	0.25279	0.57621	1	44	0.38695
chr2|211018218|211019335|KANSL1L|	5	0.91532	0.73565	0.826908	125	0.0163	0.21943	0.54078	1	41	0.0163
chr15|80412669|80415142|ZFAND6|	5	0.91695	0.73565	0.826908	126	0.50702	0.026407	0.1458	1	12	0.50702
chr1|59787207|59812070|FGGY|	5	0.92247	0.74594	0.826908	127	1.2276	0.00082257	0.0078659	1	1	1.2276
chr2|207144263|207162097|ZDBF2|	5	0.92549	0.74595	0.826908	128	0.2787	0.60097	0.80951	1	72	0.2787
chr3|114069120|114070725|ZBTB20|	5	0.92769	0.74595	0.826908	129	0.092981	0.11117	0.34392	1	29	0.092981
chr12|12397195|12397589|LRP6|	5	0.94108	0.80625	0.873444	130	0.17287	0.53113	0.73406	1	68	0.17287
chr16|68155889|68160513|NFATC3|	5	0.94409	0.80626	0.873444	131	0.61645	0.03281	0.1756	1	16	0.61645
chr21|17135209|17138460|USP25|	5	0.94468	0.80626	0.873444	132	0.35026	0.037963	0.19793	1	17	0.35026
chr5|65284462|65290692|ERBB2IP|	5	0.95083	0.83126	0.893755	133	0.42974	0.13105	0.37147	1	31	0.42974
chr3|169863210|169867032|PHC3|	5	0.96445	0.87441	0.932652	134	0.20572	0.81196	0.93504	1	93	0.20572
chr21|16386664|16415895|NRIP1|	5	0.96838	0.88048	0.932652	135	0.086903	0.68874	0.82579	1	82	0.086903
chr19|6702137|6702590|C3|	5	0.98246	0.92581	0.966362	136	0.52403	0.16272	0.43677	1	34	0.52403
chr12|70193988|70195501|RAB3IP|	5	0.98382	0.92582	0.966362	137	0.1962	0.01474	0.082943	1	9	0.1962
chr6|117010482|117013555|KPNA5|	5	0.98877	0.9375	0.971464	138	0.67218	0.043521	0.22629	1	18	0.67218
chr12|23998916|24048958|SOX5|	5	0.99206	0.94766	0.974933	139	0.59318	0.029453	0.16026	1	14	0.59318
chr2|72945231|72960247|EXOC6B|	4	0.99269	0.96645	0.987156	140	0.44078	0.16979	0.43173	1	35	0.44078
chr11|46098304|46113774|PHF21A|	5	0.99872	0.99105	1	141	0.53923	0.012168	0.062772	1	8	0.53923
chr21|37619814|37620866|DOPEY2|	5	0.99924	0.99566	1	142	0.55546	0.046679	0.2263	1	19	0.55546
