# Supplementary material for: Optimized RNA-targeting CRISPR/Cas13d technology outperforms shRNA in identifying functional circRNAs
Source: Genome Biol. 2021 Jan 21;22:41. doi: 10.1186/s13059-021-02263-9 (PMC7818937; doi:10.1186/s13059-021-02263-9)
Supplement: Supplementary file 8 — Additional file 8: Table S7. MAGeCK results of negatively and positively selected genes for Cas13d screening. [file 13059_2021_2263_MOESM8_ESM.xlsx]

## Sheet: sg_rra_controlnorm_d14.gene_sum
id	num	neg|score	neg|p-value	neg|fdr	neg|rank	neg|lfc	pos|score	pos|p-value	pos|fdr	pos|rank	pos|lfc
EIF4A3	5	3.0515e-08	4.9879e-06	0.000357	1	-2.933	1	1	1	142	-2.933
RPL8	4	1.285e-05	4.9879e-06	0.000357	2	-2.1253	0.98797	0.98378	1	136	-2.1253
EIF2S1	5	1.8897e-05	3.4915e-05	0.001664	3	-1.4767	0.91904	0.84013	0.952413	126	-1.4767
RPL23A	5	3.1992e-05	9.477e-05	0.002996	4	-0.43857	0.99997	0.99996	1	141	-0.43857
RRM1	5	3.9948e-05	0.00010475	0.002996	5	-1.564	0.36591	0.41854	0.738918	79	-1.564
PRPF19	5	0.00015905	0.00076315	0.018188	6	-0.61241	0.86377	0.80688	0.952413	117	-0.61241
SF3B3	5	0.00032923	0.0014914	0.030467	7	-0.39937	0.9125	0.84012	0.952413	124	-0.39937
TXNL4A	5	0.00099399	0.003277	0.058577	8	-0.0050966	0.93702	0.8878	0.986361	128	-0.0050966
DNM2	5	0.0028478	0.0096316	0.153035	9	-0.19337	0.36178	0.41854	0.738918	77	-0.19337
chr14|39648294|39648666|PNN|	5	0.011785	0.029633	0.423752	10	-0.15728	0.328	0.37962	0.738918	71	-0.15728
RUVBL2	5	0.013243	0.032895	0.427636	11	-0.17516	0.99258	0.99056	1	139	-0.17516
chr1|214169811|214185058|PROX1|	5	0.023762	0.061516	0.73306	12	-0.16664	0.7217	0.65108	0.895253	103	-0.16664
chr1|59805629|59844509|FGGY|	5	0.03818	0.10477	0.956491	13	-0.12204	0.89908	0.83267	0.952413	120	-0.12204
chr2|61749745|61753656|XPO1|	5	0.048559	0.13673	0.956491	14	-0.035913	0.91663	0.84013	0.952413	125	-0.035913
chr5|109049220|109065214|MAN2A1|	5	0.057647	0.1593	0.956491	15	-0.12602	0.97907	0.95997	1	134	-0.12602
chr20|30954186|30956926|ASXL1|	5	0.063238	0.1593	0.956491	16	-0.12942	0.80198	0.72282	0.931199	111	-0.12942
chr2|211018218|211019335|KANSL1L|	5	0.065167	0.15931	0.956491	17	-0.13392	0.71308	0.63921	0.895253	102	-0.13392
chr19|10183599|10184111|C3P1|	5	0.07151	0.15931	0.956491	18	-0.093836	0.69747	0.62728	0.88813	101	-0.093836
chr6|117010482|117013555|KPNA5|	5	0.072171	0.15931	0.956491	19	-0.12452	0.094001	0.1854	0.67673	32	-0.12452
chr5|72370568|72373320|FCHO2|	5	0.073162	0.15931	0.956491	20	-0.047268	0.97073	0.94229	1	133	-0.047268
chr1|155823066|155823597|GON4L|	5	0.076508	0.16905	0.956491	21	-0.043486	0.15264	0.25286	0.67673	49	-0.043486
chr3|169854206|169867032|PHC3|	5	0.079573	0.16906	0.956491	22	-0.082856	0.55599	0.54494	0.858976	88	-0.082856
chr9|33953282|33963789|UBAP2|	5	0.080662	0.16906	0.956491	23	-0.094641	0.93957	0.89861	0.986361	130	-0.094641
chr10|32197099|32199491|ARHGAP12|	5	0.082866	0.17506	0.956491	24	-0.1422	0.60615	0.56839	0.858976	91	-0.1422
chr12|96381970|96384310|HAL|	5	0.083368	0.17506	0.956491	25	0.03936	0.62273	0.5684	0.858976	94	0.03936
chr18|9182379|9221997|ANKRD12|	5	0.094366	0.1806	0.956491	26	-0.085572	0.99247	0.99056	1	138	-0.085572
chr4|73956383|73958017|ANKRD17|	4	0.098781	0.15524	0.956491	27	-0.049694	0.24682	0.29767	0.68523	60	-0.049694
chr1|41536266|41541123|SCMH1|	5	0.10165	0.19923	1	28	-0.078168	0.99399	0.99216	1	140	-0.078168
chr12|12397195|12397589|LRP6|	5	0.11288	0.21244	1	29	0.040649	0.14109	0.25285	0.67673	43	0.040649
chr3|114069120|114070725|ZBTB20|	5	0.11678	0.21244	1	30	-0.03071	0.012141	0.022979	0.362411	7	-0.03071
chr14|32559707|32586493|ARHGAP5|	5	0.12637	0.21847	1	31	0.026834	0.10711	0.21719	0.67673	36	0.026834
chr10|103427642|103436193|FBXW4|	5	0.16297	0.28309	1	32	-0.061351	0.14744	0.25286	0.67673	46	-0.061351
chr15|25650607|25657118|UBE3A|	5	0.17336	0.29015	1	33	-0.069005	0.91983	0.84013	0.952413	127	-0.069005
chr3|138289159|138291826|CEP70|	5	0.18904	0.33276	1	34	0.054798	0.36344	0.41854	0.738918	78	0.054798
chr11|120345268|120348235|ARHGEF12|	5	0.19334	0.34096	1	35	0.10841	0.077458	0.17667	0.67673	27	0.10841
chr3|170077486|170079217|SKIL|	5	0.19586	0.34918	1	36	0.15716	0.090832	0.1821	0.67673	31	0.15716
chr3|169863210|169867032|PHC3|	5	0.19832	0.34919	1	37	-0.02588	0.090444	0.1821	0.67673	30	-0.02588
chr22|32874967|32875262|FBXO7|	5	0.20327	0.3574	1	38	0.014941	0.060675	0.13293	0.67673	23	0.014941
chr12|23998916|24048958|SOX5|	5	0.23247	0.41682	1	39	0.07101	0.33658	0.38787	0.738918	72	0.07101
chr11|73418464|73429763|RAB6A|	5	0.23318	0.41682	1	40	-0.088294	0.26081	0.29501	0.68523	62	-0.088294
chr4|128995614|129003460|LARP1B|	4	0.24206	0.41907	1	41	-0.087258	0.89925	0.84585	0.952413	121	-0.087258
chr3|171965322|171969331|FNDC3B|	5	0.24675	0.44638	1	42	0.018142	0.86733	0.80689	0.952413	118	0.018142
chr7|156619298|156629579|LMBR1|	5	0.24751	0.44639	1	43	0.069123	0.27416	0.31147	0.68523	65	0.069123
chr3|125032151|125050082|ZNF148|	5	0.27007	0.47589	1	44	-0.055498	0.90463	0.83268	0.952413	122	-0.055498
chr1|155408117|155429689|ASH1L|	5	0.27923	0.4759	1	45	0.0473	0.014723	0.025343	0.362411	9	0.0473
chr3|157839891|157841780|RSRC1|	5	0.28887	0.49697	1	46	-0.0068773	0.057316	0.13292	0.67673	21	-0.0068773
chr15|80412669|80415142|ZFAND6|	5	0.3285	0.53254	1	47	-0.073444	0.31058	0.37169	0.738918	68	-0.073444
chr14|102506572|102507010|DYNC1H1|	4	0.33032	0.49888	1	48	0.057559	0.14956	0.20602	0.67673	48	0.057559
chr8|99718694|99719539|STK3|	5	0.33847	0.54231	1	49	-0.051666	0.19334	0.26858	0.67673	56	-0.051666
chr16|68155889|68160513|NFATC3|	5	0.34346	0.55995	1	50	-0.05716	0.12637	0.24822	0.67673	39	-0.05716
chr1|59787207|59844509|FGGY|	5	0.34928	0.56933	1	51	-0.01764	0.82514	0.74649	0.952413	113	-0.01764
chr1|21097422|21100103|HP1BP3|	5	0.36094	0.59185	1	52	-0.070087	0.99235	0.99055	1	137	-0.070087
chr8|52773404|52773806|PCMTD1|	4	0.36134	0.50791	1	53	0.072717	0.18025	0.22171	0.67673	54	0.072717
chr1|29481207|29481422|SRSF4|	5	0.36591	0.59186	1	54	0.04749	0.35844	0.40977	0.738918	76	0.04749
chr21|17135209|17138460|USP25|	5	0.37344	0.60008	1	55	-0.037006	0.69058	0.61547	0.88813	99	-0.037006
chr5|38523520|38530768|LIFR|	5	0.38343	0.60008	1	56	-0.075569	0.97933	0.95997	1	135	-0.075569
chr5|65284462|65290692|ERBB2IP|	5	0.40209	0.60009	1	57	-0.017877	0.54976	0.53301	0.858976	87	-0.017877
chr4|129913321|129925031|SCLT1|	4	0.41064	0.51706	1	58	0.038332	0.35113	0.38368	0.738918	75	0.038332
chr11|85718584|85742653|PICALM|	5	0.42146	0.60824	1	59	0.083149	0.10414	0.18842	0.67673	35	0.083149
chr7|22347957|22357656|RAPGEF5|	5	0.46949	0.61683	1	60	-0.027764	0.85387	0.79775	0.952413	116	-0.027764
chr8|103372298|103373854|UBR5|	5	0.47659	0.61684	1	61	0.11886	0.069873	0.16452	0.67673	25	0.11886
chr9|114148656|114154104|KIAA0368|	5	0.49742	0.62519	1	62	-0.065778	0.77998	0.72281	0.931199	109	-0.065778
chr21|37619814|37620866|DOPEY2|	5	0.50083	0.62519	1	63	0.013599	0.37001	0.41855	0.738918	80	0.013599
chr1|117944807|117984947|MAN1A2|	2	0.5105	0.57303	1	64	-0.046447	0.8104	0.7683	0.952413	112	-0.046447
chr6|139264649|139265759|REPS1|	5	0.51428	0.6414	1	65	0.051455	0.17319	0.2628	0.67673	53	0.051455
chr1|59787207|59812070|FGGY|	5	0.52089	0.65005	1	66	0.13374	0.0088547	0.020735	0.362411	5	0.13374
chr10|7318853|7327916|SFMBT2|	5	0.52743	0.65006	1	67	0.18784	0.00055376	0.0025688	0.362411	1	0.18784
chr1|23356961|23377013|KDM1A|	5	0.54347	0.66692	1	68	0.018491	0.66915	0.60394	0.881256	98	0.018491
chr12|105321750|105322472|SLC41A2|	5	0.54662	0.66692	1	69	0.0041926	0.12875	0.24822	0.67673	40	0.0041926
chr15|89656955|89659752|ABHD2|	5	0.55599	0.66693	1	70	0.07921	0.055027	0.1293	0.67673	20	0.07921
chr12|109046047|109048186|CORO1C|	5	0.55907	0.66693	1	71	0.055493	0.49742	0.5097	0.847518	86	0.055493
chr19|30476129|30477324|URI1|	5	0.56214	0.66693	1	72	-0.053706	0.20327	0.27448	0.67673	57	-0.053706
chr17|57430575|57430887|YPEL2|	5	0.58608	0.69084	1	73	0.1107	0.052348	0.12929	0.67673	18	0.1107
chr4|128995614|128999117|LARP1B|	5	0.61451	0.71491	1	74	0.088525	0.35095	0.40976	0.738918	74	0.088525
chr11|33307958|33309057|HIPK3|	5	0.62001	0.72325	1	75	-0.012451	0.84608	0.76772	0.952413	115	-0.012451
chr2|64083439|64085070|UGP2|	4	0.62036	0.6885	1	76	-0.044892	0.9372	0.89204	0.986361	129	-0.044892
chr11|46098304|46113774|PHF21A|	5	0.62544	0.73135	1	77	-0.0391	0.9693	0.93883	1	132	-0.0391
chr5|137320945|137324004|FAM13B|	5	0.62813	0.73136	1	78	0.062676	0.2131	0.27448	0.67673	58	0.062676
chr18|21644103|21649235|TTC39C|	5	0.63347	0.73976	1	79	0.02001	0.77463	0.72281	0.931199	108	0.02001
chr9|6880011|6893232|KDM4C|	5	0.64655	0.75659	1	80	-0.072116	0.44033	0.47398	0.797407	85	-0.072116
chr19|5604593|5604947|SAFB2|	5	0.65168	0.75659	1	81	0.25602	0.0085888	0.020735	0.362411	4	0.25602
chr1|117944807|117948267|MAN1A2|	5	0.65926	0.7566	1	82	-0.012792	0.60896	0.56839	0.858976	92	-0.012792
chr4|88116475|88116842|KLHL8|	5	0.66423	0.76475	1	83	0.012473	0.071891	0.168	0.67673	26	0.012473
chr9|114332370|114348445|PTGR1|	5	0.6667	0.76475	1	84	0.14196	0.058831	0.13292	0.67673	22	0.14196
chr3|145838898|145842016|PLOD2|	5	0.67402	0.76475	1	85	-0.014096	0.018974	0.030531	0.363825	11	-0.014096
chr19|6702137|6702590|C3|	5	0.68826	0.76476	1	86	0.054567	0.84206	0.76771	0.952413	114	0.054567
chr7|158552176|158557544|ESYT2|	5	0.69289	0.76476	1	87	-0.06858	0.26685	0.31146	0.68523	63	-0.06858
chr10|7839009|7844817|ATP5C1|	5	0.71308	0.77352	1	88	-0.052111	0.72593	0.65109	0.895253	104	-0.052111
chr14|23378691|23380612|RBM23|	5	0.71741	0.78134	1	89	-0.01943	0.15781	0.25766	0.67673	50	-0.01943
chr21|30693541|30702014|BACH1|	5	0.71956	0.78134	1	90	0.031568	0.65926	0.60394	0.881256	96	0.031568
chr15|59204761|59209198|SLTM|	5	0.72593	0.78134	1	91	-0.078602	0.037919	0.096042	0.67673	14	-0.078602
chr8|71126137|71128999|NCOA2|	5	0.73424	0.78135	1	92	0.072255	0.17115	0.26279	0.67673	52	0.072255
chr7|99621041|99621930|ZKSCAN1|	5	0.73629	0.78135	1	93	0.054847	0.39815	0.47397	0.797407	82	0.054847
chr6|87925620|87928449|ZNF292|	5	0.74633	0.78986	1	94	0.052903	0.7954	0.72282	0.931199	110	0.052903
chr1|7837219|7838229|VAMP3|	5	0.76176	0.8153	1	95	0.0049305	0.90819	0.83268	0.952413	123	0.0049305
chr15|57743697|57754090|CGNL1|	5	0.76549	0.82329	1	96	0.0093403	0.58608	0.55658	0.858976	90	0.0093403
chr2|58449076|58459247|FANCL|	5	0.76918	0.82329	1	97	-0.0051795	0.31358	0.37169	0.738918	69	-0.0051795
chr7|23650789|23651172|CCDC126|	5	0.77101	0.82329	1	98	0.10064	0.16895	0.26279	0.67673	51	0.10064
chr7|155465560|155473602|RBM33|	5	0.77821	0.8233	1	99	0.088282	0.12472	0.24821	0.67673	38	0.088282
chr9|5968018|5988545|KIAA2026|	5	0.77998	0.8233	1	100	-0.042844	0.4366	0.47398	0.797407	84	-0.042844
chr19|34921480|34925873|UBA2|	5	0.78348	0.8233	1	101	0.075621	0.69519	0.62728	0.88813	100	0.075621
chr1|9991948|9994918|LZIC|	5	0.79205	0.8312	1	102	0.015223	0.56822	0.54495	0.858976	89	0.015223
chr2|61749745|61761038|XPO1|	5	0.80198	0.84595	1	103	0.059079	0.76918	0.71116	0.931199	106	0.059079
chr4|144464661|144465125|SMARCA5|	5	0.8266	0.87357	1	104	0.026667	0.24271	0.28762	0.68523	59	0.026667
chr9|138773478|138774924|CAMSAP1|	5	0.8295	0.87949	1	105	-0.045933	0.2883	0.34192	0.729778	66	-0.045933
chr14|99924615|99932150|SETD3|	5	0.83796	0.88567	1	106	0.0042964	0.94896	0.90359	0.986361	131	0.0042964
chr21|16386664|16415895|NRIP1|	5	0.84341	0.88567	1	107	0.049815	0.083368	0.17668	0.67673	28	0.049815
chr16|47531309|47549512|PHKB|	5	0.84475	0.88567	1	108	-0.04474	0.18834	0.26857	0.67673	55	-0.04474
chr5|95091099|95099324|RHOBTB3|	5	0.84608	0.88567	1	109	0.097993	0.6667	0.60394	0.881256	97	0.097993
chr1|32381495|32385259|PTP4A2|	5	0.85387	0.88568	1	110	0.12846	0.048975	0.10324	0.67673	17	0.12846
chr7|24663284|24708279|MPP6|	5	0.86134	0.89125	1	111	0.068487	0.099462	0.18541	0.67673	34	0.068487
chr11|130130750|130131824|ZBTB44|	5	0.86496	0.89125	1	112	0.11213	0.26928	0.31146	0.68523	64	0.11213
chr2|72945231|72960247|EXOC6B|	4	0.86615	0.87762	1	113	0.0019856	0.64277	0.57065	0.858976	95	0.0019856
chr12|70193988|70195501|RAB3IP|	5	0.89328	0.90716	1	114	-0.0022871	0.87425	0.81581	0.952413	119	-0.0022871
chr13|33091993|33101669|N4BP2L2|	5	0.89524	0.90716	1	115	-0.018358	0.25232	0.295	0.68523	61	-0.018358
chr18|12999419|13019205|CEP192|	5	0.90096	0.91645	1	116	-0.032163	0.37094	0.41855	0.738918	81	-0.032163
chr6|13579682|13584457|SIRT5|	5	0.90993	0.91646	1	117	0.12302	0.048153	0.10324	0.67673	16	0.12302
chr2|191523883|191537878|NAB1|	5	0.9125	0.92104	1	118	0.1484	0.0092291	0.020745	0.362411	6	0.1484
chr10|34558584|34573173|PARD3|	5	0.9274	0.93725	1	119	0.017479	0.77283	0.72281	0.931199	107	0.017479
chr6|4891946|4892613|CDYL|	5	0.93234	0.95104	1	120	0.021711	0.73832	0.67526	0.919645	105	0.021711
chr14|32559707|32563592|ARHGAP5|	2	0.9378	0.95491	1	121	0.1302	0.062204	0.10774	0.67673	24	0.1302
chr1|95609446|95616975|TMEM56|	5	0.94324	0.9618	1	122	0.1021	0.13901	0.25285	0.67673	42	0.1021
chr20|34302106|34313077|RBM39|	5	0.94559	0.96654	1	123	0.028768	0.42146	0.47397	0.797407	83	0.028768
chr17|45695715|45696530|NPEPPS|	5	0.95521	0.97595	1	124	0.078959	0.61727	0.56839	0.858976	93	0.078959
chr5|32135677|32143986|GOLPH3|	5	0.95715	0.9775	1	125	0.065681	0.0061649	0.018011	0.362411	3	0.065681
chr4|52729602|52744020|DCUN1D4|	5	0.96214	0.98056	1	126	0.017889	0.14528	0.25286	0.67673	45	0.017889
chr2|207144263|207162097|ZDBF2|	5	0.963	0.98184	1	127	0.056857	0.14221	0.25285	0.67673	44	0.056857
chr1|46105881|46108171|GPBP1L1|	5	0.96507	0.98313	1	128	0.062682	0.026376	0.060029	0.66032	13	0.062682
chr8|131164981|131193126|ASAP1|	5	0.96705	0.98437	1	129	0.16004	0.0192	0.030531	0.363825	12	0.16004
chr5|122881110|122893258|CSNK1G3|	5	0.96781	0.98547	1	130	0.090135	0.097972	0.18541	0.67673	33	0.090135
chr3|149563797|149639014|RNF13|	5	0.97073	0.98657	1	131	0.10216	0.34595	0.40976	0.738918	73	0.10216
chr12|111990083|111993723|ATXN2|	5	0.97143	0.98658	1	132	0.064474	0.0029586	0.0088136	0.362411	2	0.064474
chr4|153332454|153333681|FBXW7|	5	0.97177	0.98658	1	133	0.092248	0.31497	0.37169	0.738918	70	0.092248
chr1|117944807|117963271|MAN1A2|	3	0.97417	0.98672	1	134	0.10322	0.12005	0.16456	0.67673	37	0.10322
chr9|88920106|88924932|ZCCHC6|	5	0.97769	0.99016	1	135	0.14444	0.054961	0.1293	0.67673	19	0.14444
chr4|3088665|3109150|HTT|	5	0.98012	0.99177	1	136	0.042335	0.13696	0.25285	0.67673	41	0.042335
chr5|109049220|109051965|MAN2A1|	5	0.98038	0.99177	1	137	0.031258	0.1495	0.25286	0.67673	47	0.031258
chr20|57014000|57016139|VAPB|	5	0.9837	0.99255	1	138	0.073832	0.043649	0.099503	0.67673	15	0.073832
chr2|40655612|40657444|SLC8A1|	5	0.98456	0.99301	1	139	0.097696	0.29133	0.34192	0.729778	67	0.097696
chr2|99786012|99787892|MITD1|	5	0.98867	0.99635	1	140	0.091233	0.088513	0.18209	0.67673	29	0.091233
chr15|62299506|62306191|VPS13C|	5	0.99134	0.99706	1	141	0.11388	0.01415	0.024476	0.362411	8	0.11388
chr8|62593526|62596747|ASPH|	5	0.99223	0.9973	1	142	0.17147	0.014808	0.025343	0.362411	10	0.17147
