# Supplementary material for: Optimized RNA-targeting CRISPR/Cas13d technology outperforms shRNA in identifying functional circRNAs
Source: Genome Biol. 2021 Jan 21;22:41. doi: 10.1186/s13059-021-02263-9 (PMC7818937; doi:10.1186/s13059-021-02263-9)
Supplement: Supplementary file 9 — Additional file 9: Table S8. List of oligonucleotides in the large Cas13d library for drug selection screening. [file 13059_2021_2263_MOESM9_ESM.xlsx]

## Sheet: sgRNA_template
chr3|78763546|78767033|ROBO1|-|2	caccgaacccctaccaactggtcggggtttgaaacTCGTATCTTGAACAGTCAGAGTAGttttttaagcttggcgtaactagatcttgagacaa
chr3|78763546|78767033|ROBO1|-|4	caccgaacccctaccaactggtcggggtttgaaacCCTCGTATCTTGAACAGTCAGAGTttttttaagcttggcgtaactagatcttgagacaa
chr3|78763546|78767033|ROBO1|-|6	caccgaacccctaccaactggtcggggtttgaaacCTCCTCGTATCTTGAACAGTCAGAttttttaagcttggcgtaactagatcttgagacaa
chr3|78763546|78767033|ROBO1|-|8	caccgaacccctaccaactggtcggggtttgaaacTCCTCCTCGTATCTTGAACAGTCAttttttaagcttggcgtaactagatcttgagacaa
chr3|78763546|78767033|ROBO1|-|10	caccgaacccctaccaactggtcggggtttgaaacTTTCCTCCTCGTATCTTGAACAGTttttttaagcttggcgtaactagatcttgagacaa
chr3|78763546|78767033|ROBO1|-|12	caccgaacccctaccaactggtcggggtttgaaacGCTTTCCTCCTCGTATCTTGAACAttttttaagcttggcgtaactagatcttgagacaa
chr3|78763546|78767033|ROBO1|-|14	caccgaacccctaccaactggtcggggtttgaaacGAGCTTTCCTCCTCGTATCTTGAAttttttaagcttggcgtaactagatcttgagacaa
chr13|46577273|46594692|ZC3H13|-|0	caccgaacccctaccaactggtcggggtttgaaacCTTTCTTGGCTTGTCTCTCTTTTCttttttaagcttggcgtaactagatcttgagacaa
chr13|46577273|46594692|ZC3H13|-|4	caccgaacccctaccaactggtcggggtttgaaacGATTCTTTCTTGGCTTGTCTCTCTttttttaagcttggcgtaactagatcttgagacaa
chr13|46577273|46594692|ZC3H13|-|6	caccgaacccctaccaactggtcggggtttgaaacAAGATTCTTTCTTGGCTTGTCTCTttttttaagcttggcgtaactagatcttgagacaa
chr13|46577273|46594692|ZC3H13|-|8	caccgaacccctaccaactggtcggggtttgaaacTGAAGATTCTTTCTTGGCTTGTCTttttttaagcttggcgtaactagatcttgagacaa
chr13|46577273|46594692|ZC3H13|-|10	caccgaacccctaccaactggtcggggtttgaaacCTTGAAGATTCTTTCTTGGCTTGTttttttaagcttggcgtaactagatcttgagacaa
chr13|46577273|46594692|ZC3H13|-|12	caccgaacccctaccaactggtcggggtttgaaacCTCTTGAAGATTCTTTCTTGGCTTttttttaagcttggcgtaactagatcttgagacaa
chr18|74561481|74563895|ZNF236|+|2	caccgaacccctaccaactggtcggggtttgaaacCTCCATCTCTTCCTTTTCATGTAGttttttaagcttggcgtaactagatcttgagacaa
chr18|74561481|74563895|ZNF236|+|6	caccgaacccctaccaactggtcggggtttgaaacAAAACTCCATCTCTTCCTTTTCATttttttaagcttggcgtaactagatcttgagacaa
chr18|74561481|74563895|ZNF236|+|8	caccgaacccctaccaactggtcggggtttgaaacTTAAAACTCCATCTCTTCCTTTTCttttttaagcttggcgtaactagatcttgagacaa
chr18|74561481|74563895|ZNF236|+|10	caccgaacccctaccaactggtcggggtttgaaacTGTTAAAACTCCATCTCTTCCTTTttttttaagcttggcgtaactagatcttgagacaa
chr18|74561481|74563895|ZNF236|+|12	caccgaacccctaccaactggtcggggtttgaaacAATGTTAAAACTCCATCTCTTCCTttttttaagcttggcgtaactagatcttgagacaa
chr4|146083791|146092872|OTUD4|-|2	caccgaacccctaccaactggtcggggtttgaaacTATAAAACTGACACATAGCAGAGCttttttaagcttggcgtaactagatcttgagacaa
chr4|146083791|146092872|OTUD4|-|4	caccgaacccctaccaactggtcggggtttgaaacTCTATAAAACTGACACATAGCAGAttttttaagcttggcgtaactagatcttgagacaa
chr4|146083791|146092872|OTUD4|-|6	caccgaacccctaccaactggtcggggtttgaaacCTTCTATAAAACTGACACATAGCAttttttaagcttggcgtaactagatcttgagacaa
chr4|146083791|146092872|OTUD4|-|8	caccgaacccctaccaactggtcggggtttgaaacTCCTTCTATAAAACTGACACATAGttttttaagcttggcgtaactagatcttgagacaa
chr4|146083791|146092872|OTUD4|-|10	caccgaacccctaccaactggtcggggtttgaaacGATCCTTCTATAAAACTGACACATttttttaagcttggcgtaactagatcttgagacaa
chr4|146083791|146092872|OTUD4|-|12	caccgaacccctaccaactggtcggggtttgaaacATGATCCTTCTATAAAACTGACACttttttaagcttggcgtaactagatcttgagacaa
chr4|146083791|146092872|OTUD4|-|14	caccgaacccctaccaactggtcggggtttgaaacAAATGATCCTTCTATAAAACTGACttttttaagcttggcgtaactagatcttgagacaa
chr4|146083791|146092872|OTUD4|-|16	caccgaacccctaccaactggtcggggtttgaaacTCAAATGATCCTTCTATAAAACTGttttttaagcttggcgtaactagatcttgagacaa
chr7|73100965|73101425|WBSCR22|+|2	caccgaacccctaccaactggtcggggtttgaaacCGTGAGCTGATGCAACCATCAAATttttttaagcttggcgtaactagatcttgagacaa
chr7|73100965|73101425|WBSCR22|+|4	caccgaacccctaccaactggtcggggtttgaaacTCCGTGAGCTGATGCAACCATCAAttttttaagcttggcgtaactagatcttgagacaa
chr7|73100965|73101425|WBSCR22|+|6	caccgaacccctaccaactggtcggggtttgaaacCATCCGTGAGCTGATGCAACCATCttttttaagcttggcgtaactagatcttgagacaa
chr7|73100965|73101425|WBSCR22|+|8	caccgaacccctaccaactggtcggggtttgaaacATCATCCGTGAGCTGATGCAACCAttttttaagcttggcgtaactagatcttgagacaa
chr7|73100965|73101425|WBSCR22|+|10	caccgaacccctaccaactggtcggggtttgaaacCAATCATCCGTGAGCTGATGCAACttttttaagcttggcgtaactagatcttgagacaa
chr7|73100965|73101425|WBSCR22|+|12	caccgaacccctaccaactggtcggggtttgaaacATCAATCATCCGTGAGCTGATGCAttttttaagcttggcgtaactagatcttgagacaa
chr7|73100965|73101425|WBSCR22|+|14	caccgaacccctaccaactggtcggggtttgaaacATATCAATCATCCGTGAGCTGATGttttttaagcttggcgtaactagatcttgagacaa
chr15|63824845|63866602|USP3|+|4	caccgaacccctaccaactggtcggggtttgaaacCCGGCACACTCGTAACGAACAAACttttttaagcttggcgtaactagatcttgagacaa
chr15|63824845|63866602|USP3|+|6	caccgaacccctaccaactggtcggggtttgaaacGACCGGCACACTCGTAACGAACAAttttttaagcttggcgtaactagatcttgagacaa
chr15|63824845|63866602|USP3|+|8	caccgaacccctaccaactggtcggggtttgaaacTGGACCGGCACACTCGTAACGAACttttttaagcttggcgtaactagatcttgagacaa
chr15|63824845|63866602|USP3|+|10	caccgaacccctaccaactggtcggggtttgaaacGTTGGACCGGCACACTCGTAACGAttttttaagcttggcgtaactagatcttgagacaa
chr6|13579682|13601181|SIRT5|+|6	caccgaacccctaccaactggtcggggtttgaaacTTTCCATTTACTGAATCTGTTCGTttttttaagcttggcgtaactagatcttgagacaa
chr6|13579682|13601181|SIRT5|+|8	caccgaacccctaccaactggtcggggtttgaaacCATTTCCATTTACTGAATCTGTTCttttttaagcttggcgtaactagatcttgagacaa
chr6|13579682|13601181|SIRT5|+|10	caccgaacccctaccaactggtcggggtttgaaacAACATTTCCATTTACTGAATCTGTttttttaagcttggcgtaactagatcttgagacaa
chr6|13579682|13601181|SIRT5|+|12	caccgaacccctaccaactggtcggggtttgaaacAAAACATTTCCATTTACTGAATCTttttttaagcttggcgtaactagatcttgagacaa
chr14|39746137|39818181|CTAGE5|+|4	caccgaacccctaccaactggtcggggtttgaaacGCCACAACTTGCAAATGGAGCAGGttttttaagcttggcgtaactagatcttgagacaa
chr14|39746137|39818181|CTAGE5|+|6	caccgaacccctaccaactggtcggggtttgaaacCTGCCACAACTTGCAAATGGAGCAttttttaagcttggcgtaactagatcttgagacaa
chr14|39746137|39818181|CTAGE5|+|8	caccgaacccctaccaactggtcggggtttgaaacTGCTGCCACAACTTGCAAATGGAGttttttaagcttggcgtaactagatcttgagacaa
chr14|39746137|39818181|CTAGE5|+|10	caccgaacccctaccaactggtcggggtttgaaacAGTGCTGCCACAACTTGCAAATGGttttttaagcttggcgtaactagatcttgagacaa
chr14|39746137|39818181|CTAGE5|+|12	caccgaacccctaccaactggtcggggtttgaaacGCAGTGCTGCCACAACTTGCAAATttttttaagcttggcgtaactagatcttgagacaa
chr10|32308785|32310215|KIF5B|-|2	caccgaacccctaccaactggtcggggtttgaaacCTTTCTGTAAGTTCATGTAGTTTTttttttaagcttggcgtaactagatcttgagacaa
chr10|32308785|32310215|KIF5B|-|4	caccgaacccctaccaactggtcggggtttgaaacGACTTTCTGTAAGTTCATGTAGTTttttttaagcttggcgtaactagatcttgagacaa
chr10|32308785|32310215|KIF5B|-|6	caccgaacccctaccaactggtcggggtttgaaacTGGACTTTCTGTAAGTTCATGTAGttttttaagcttggcgtaactagatcttgagacaa
chr10|32308785|32310215|KIF5B|-|8	caccgaacccctaccaactggtcggggtttgaaacCATGGACTTTCTGTAAGTTCATGTttttttaagcttggcgtaactagatcttgagacaa
chr10|32308785|32310215|KIF5B|-|10	caccgaacccctaccaactggtcggggtttgaaacTTCATGGACTTTCTGTAAGTTCATttttttaagcttggcgtaactagatcttgagacaa
chr10|32308785|32310215|KIF5B|-|12	caccgaacccctaccaactggtcggggtttgaaacATTTCATGGACTTTCTGTAAGTTCttttttaagcttggcgtaactagatcttgagacaa
chr10|32308785|32310215|KIF5B|-|14	caccgaacccctaccaactggtcggggtttgaaacCCATTTCATGGACTTTCTGTAAGTttttttaagcttggcgtaactagatcttgagacaa
chr20|35421651|35467844|SOGA1|-|6	caccgaacccctaccaactggtcggggtttgaaacCAATCTCGTCCTCATTGGGAAGGAttttttaagcttggcgtaactagatcttgagacaa
chr20|35421651|35467844|SOGA1|-|8	caccgaacccctaccaactggtcggggtttgaaacCTCAATCTCGTCCTCATTGGGAAGttttttaagcttggcgtaactagatcttgagacaa
chr20|35421651|35467844|SOGA1|-|10	caccgaacccctaccaactggtcggggtttgaaacTCCTCAATCTCGTCCTCATTGGGAttttttaagcttggcgtaactagatcttgagacaa
chr20|35421651|35467844|SOGA1|-|12	caccgaacccctaccaactggtcggggtttgaaacGCTCCTCAATCTCGTCCTCATTGGttttttaagcttggcgtaactagatcttgagacaa
chr14|35055435|35078948|SNX6|-|2	caccgaacccctaccaactggtcggggtttgaaacTTTAAGTTGCATATATCTGTAGAAttttttaagcttggcgtaactagatcttgagacaa
chr14|35055435|35078948|SNX6|-|4	caccgaacccctaccaactggtcggggtttgaaacGCTTTAAGTTGCATATATCTGTAGttttttaagcttggcgtaactagatcttgagacaa
chr14|35055435|35078948|SNX6|-|6	caccgaacccctaccaactggtcggggtttgaaacTTGCTTTAAGTTGCATATATCTGTttttttaagcttggcgtaactagatcttgagacaa
chr14|35055435|35078948|SNX6|-|8	caccgaacccctaccaactggtcggggtttgaaacTATTGCTTTAAGTTGCATATATCTttttttaagcttggcgtaactagatcttgagacaa
chr14|35055435|35078948|SNX6|-|12	caccgaacccctaccaactggtcggggtttgaaacCATTTATTGCTTTAAGTTGCATATttttttaagcttggcgtaactagatcttgagacaa
chr9|17388159|17395067|CNTLN|+|2	caccgaacccctaccaactggtcggggtttgaaacGCTGTTCTGCTTTCACTCACATCCttttttaagcttggcgtaactagatcttgagacaa
chr9|17388159|17395067|CNTLN|+|4	caccgaacccctaccaactggtcggggtttgaaacGAGCTGTTCTGCTTTCACTCACATttttttaagcttggcgtaactagatcttgagacaa
chr9|17388159|17395067|CNTLN|+|8	caccgaacccctaccaactggtcggggtttgaaacTAAAGAGCTGTTCTGCTTTCACTCttttttaagcttggcgtaactagatcttgagacaa
chr9|17388159|17395067|CNTLN|+|10	caccgaacccctaccaactggtcggggtttgaaacTCTAAAGAGCTGTTCTGCTTTCACttttttaagcttggcgtaactagatcttgagacaa
chr1|231506307|231509845|EGLN1|-|4	caccgaacccctaccaactggtcggggtttgaaacACCATGGCCTTGTAGCATATGCTGttttttaagcttggcgtaactagatcttgagacaa
chr1|231506307|231509845|EGLN1|-|6	caccgaacccctaccaactggtcggggtttgaaacCAACCATGGCCTTGTAGCATATGCttttttaagcttggcgtaactagatcttgagacaa
chr1|231506307|231509845|EGLN1|-|8	caccgaacccctaccaactggtcggggtttgaaacAGCAACCATGGCCTTGTAGCATATttttttaagcttggcgtaactagatcttgagacaa
chr1|231506307|231509845|EGLN1|-|10	caccgaacccctaccaactggtcggggtttgaaacCAAGCAACCATGGCCTTGTAGCATttttttaagcttggcgtaactagatcttgagacaa
chr1|231506307|231509845|EGLN1|-|12	caccgaacccctaccaactggtcggggtttgaaacAACAAGCAACCATGGCCTTGTAGCttttttaagcttggcgtaactagatcttgagacaa
chr1|231506307|231509845|EGLN1|-|14	caccgaacccctaccaactggtcggggtttgaaacATAACAAGCAACCATGGCCTTGTAttttttaagcttggcgtaactagatcttgagacaa
chr1|117944807|117948267|MAN1A2|+|2	caccgaacccctaccaactggtcggggtttgaaacTCTTCCCAAATATGTTAGGGGAGTttttttaagcttggcgtaactagatcttgagacaa
chr1|117944807|117948267|MAN1A2|+|4	caccgaacccctaccaactggtcggggtttgaaacCCTCTTCCCAAATATGTTAGGGGAttttttaagcttggcgtaactagatcttgagacaa
chr1|117944807|117948267|MAN1A2|+|6	caccgaacccctaccaactggtcggggtttgaaacTTCCTCTTCCCAAATATGTTAGGGttttttaagcttggcgtaactagatcttgagacaa
chr1|117944807|117948267|MAN1A2|+|8	caccgaacccctaccaactggtcggggtttgaaacTCTTCCTCTTCCCAAATATGTTAGttttttaagcttggcgtaactagatcttgagacaa
chr1|117944807|117948267|MAN1A2|+|12	caccgaacccctaccaactggtcggggtttgaaacACGTTCTTCCTCTTCCCAAATATGttttttaagcttggcgtaactagatcttgagacaa
chr1|117944807|117948267|MAN1A2|+|14	caccgaacccctaccaactggtcggggtttgaaacAGACGTTCTTCCTCTTCCCAAATAttttttaagcttggcgtaactagatcttgagacaa
chr7|148716083|148718239|PDIA4|-|2	caccgaacccctaccaactggtcggggtttgaaacAAGAATCTTCCTGGGTTCTGGAGCttttttaagcttggcgtaactagatcttgagacaa
chr7|148716083|148718239|PDIA4|-|4	caccgaacccctaccaactggtcggggtttgaaacAGAAGAATCTTCCTGGGTTCTGGAttttttaagcttggcgtaactagatcttgagacaa
chr7|148716083|148718239|PDIA4|-|10	caccgaacccctaccaactggtcggggtttgaaacTCTGTTAGAAGAATCTTCCTGGGTttttttaagcttggcgtaactagatcttgagacaa
chr7|148716083|148718239|PDIA4|-|12	caccgaacccctaccaactggtcggggtttgaaacTCTCTGTTAGAAGAATCTTCCTGGttttttaagcttggcgtaactagatcttgagacaa
chrY|15021270|15024974|DDX3Y|+|0	caccgaacccctaccaactggtcggggtttgaaacCCTTATTCTCAATATGTGGAGGACttttttaagcttggcgtaactagatcttgagacaa
chrY|15021270|15024974|DDX3Y|+|2	caccgaacccctaccaactggtcggggtttgaaacGCCCTTATTCTCAATATGTGGAGGttttttaagcttggcgtaactagatcttgagacaa
chrY|15021270|15024974|DDX3Y|+|4	caccgaacccctaccaactggtcggggtttgaaacGCGCCCTTATTCTCAATATGTGGAttttttaagcttggcgtaactagatcttgagacaa
chrY|15021270|15024974|DDX3Y|+|6	caccgaacccctaccaactggtcggggtttgaaacTAGCGCCCTTATTCTCAATATGTGttttttaagcttggcgtaactagatcttgagacaa
chrY|15021270|15024974|DDX3Y|+|8	caccgaacccctaccaactggtcggggtttgaaacTATAGCGCCCTTATTCTCAATATGttttttaagcttggcgtaactagatcttgagacaa
chrY|15021270|15024974|DDX3Y|+|10	caccgaacccctaccaactggtcggggtttgaaacTATATAGCGCCCTTATTCTCAATAttttttaagcttggcgtaactagatcttgagacaa
chrY|15021270|15024974|DDX3Y|+|12	caccgaacccctaccaactggtcggggtttgaaacGGTATATAGCGCCCTTATTCTCAAttttttaagcttggcgtaactagatcttgagacaa
chrY|15021270|15024974|DDX3Y|+|14	caccgaacccctaccaactggtcggggtttgaaacGAGGTATATAGCGCCCTTATTCTCttttttaagcttggcgtaactagatcttgagacaa
chrY|15021270|15024974|DDX3Y|+|16	caccgaacccctaccaactggtcggggtttgaaacAGGAGGTATATAGCGCCCTTATTCttttttaagcttggcgtaactagatcttgagacaa
chr17|26490568|26499644|NLK|+|2	caccgaacccctaccaactggtcggggtttgaaacTCAAACCTGTTTATGAGGACCCCTttttttaagcttggcgtaactagatcttgagacaa
chr17|26490568|26499644|NLK|+|4	caccgaacccctaccaactggtcggggtttgaaacTTTCAAACCTGTTTATGAGGACCCttttttaagcttggcgtaactagatcttgagacaa
chr17|26490568|26499644|NLK|+|6	caccgaacccctaccaactggtcggggtttgaaacTATTTCAAACCTGTTTATGAGGACttttttaagcttggcgtaactagatcttgagacaa
chr17|26490568|26499644|NLK|+|8	caccgaacccctaccaactggtcggggtttgaaacGATATTTCAAACCTGTTTATGAGGttttttaagcttggcgtaactagatcttgagacaa
chr17|26490568|26499644|NLK|+|10	caccgaacccctaccaactggtcggggtttgaaacGAGATATTTCAAACCTGTTTATGAttttttaagcttggcgtaactagatcttgagacaa
chr17|26490568|26499644|NLK|+|12	caccgaacccctaccaactggtcggggtttgaaacTGGAGATATTTCAAACCTGTTTATttttttaagcttggcgtaactagatcttgagacaa
chr17|26490568|26499644|NLK|+|14	caccgaacccctaccaactggtcggggtttgaaacAATGGAGATATTTCAAACCTGTTTttttttaagcttggcgtaactagatcttgagacaa
chr2|206992520|206994966|NDUFS1|-|2	caccgaacccctaccaactggtcggggtttgaaacGCAATCCTCAGAGAGTGCTCTTATttttttaagcttggcgtaactagatcttgagacaa
chr2|206992520|206994966|NDUFS1|-|4	caccgaacccctaccaactggtcggggtttgaaacTTGCAATCCTCAGAGAGTGCTCTTttttttaagcttggcgtaactagatcttgagacaa
chr2|206992520|206994966|NDUFS1|-|6	caccgaacccctaccaactggtcggggtttgaaacACTTGCAATCCTCAGAGAGTGCTCttttttaagcttggcgtaactagatcttgagacaa
chr2|206992520|206994966|NDUFS1|-|8	caccgaacccctaccaactggtcggggtttgaaacTGACTTGCAATCCTCAGAGAGTGCttttttaagcttggcgtaactagatcttgagacaa
chr2|206992520|206994966|NDUFS1|-|10	caccgaacccctaccaactggtcggggtttgaaacCTTGACTTGCAATCCTCAGAGAGTttttttaagcttggcgtaactagatcttgagacaa
chr2|206992520|206994966|NDUFS1|-|12	caccgaacccctaccaactggtcggggtttgaaacTACTTGACTTGCAATCCTCAGAGAttttttaagcttggcgtaactagatcttgagacaa
chr10|28872327|28884970|WAC|+|2	caccgaacccctaccaactggtcggggtttgaaacTGGTCCCTTTTCTTTCTGTTTTCTttttttaagcttggcgtaactagatcttgagacaa
chr10|28872327|28884970|WAC|+|4	caccgaacccctaccaactggtcggggtttgaaacACTGGTCCCTTTTCTTTCTGTTTTttttttaagcttggcgtaactagatcttgagacaa
chr10|28872327|28884970|WAC|+|6	caccgaacccctaccaactggtcggggtttgaaacTAACTGGTCCCTTTTCTTTCTGTTttttttaagcttggcgtaactagatcttgagacaa
chr10|28872327|28884970|WAC|+|12	caccgaacccctaccaactggtcggggtttgaaacGGAGAGTAACTGGTCCCTTTTCTTttttttaagcttggcgtaactagatcttgagacaa
chr10|28872327|28884970|WAC|+|14	caccgaacccctaccaactggtcggggtttgaaacGTGGAGAGTAACTGGTCCCTTTTCttttttaagcttggcgtaactagatcttgagacaa
chr8|37971709|37976881|ASH2L|+|0	caccgaacccctaccaactggtcggggtttgaaacTATCCTCCGGGCCTTCTTGGTGGTttttttaagcttggcgtaactagatcttgagacaa
chr8|37971709|37976881|ASH2L|+|2	caccgaacccctaccaactggtcggggtttgaaacAATATCCTCCGGGCCTTCTTGGTGttttttaagcttggcgtaactagatcttgagacaa
chr8|37971709|37976881|ASH2L|+|4	caccgaacccctaccaactggtcggggtttgaaacATAATATCCTCCGGGCCTTCTTGGttttttaagcttggcgtaactagatcttgagacaa
chr8|37971709|37976881|ASH2L|+|6	caccgaacccctaccaactggtcggggtttgaaacGTATAATATCCTCCGGGCCTTCTTttttttaagcttggcgtaactagatcttgagacaa
chr8|37971709|37976881|ASH2L|+|8	caccgaacccctaccaactggtcggggtttgaaacTGGTATAATATCCTCCGGGCCTTCttttttaagcttggcgtaactagatcttgagacaa
chr8|37971709|37976881|ASH2L|+|10	caccgaacccctaccaactggtcggggtttgaaacAATGGTATAATATCCTCCGGGCCTttttttaagcttggcgtaactagatcttgagacaa
chr8|37971709|37976881|ASH2L|+|12	caccgaacccctaccaactggtcggggtttgaaacTAAATGGTATAATATCCTCCGGGCttttttaagcttggcgtaactagatcttgagacaa
chr8|37971709|37976881|ASH2L|+|14	caccgaacccctaccaactggtcggggtttgaaacAATAAATGGTATAATATCCTCCGGttttttaagcttggcgtaactagatcttgagacaa
chr14|66028054|66028484|FUT8|+|2	caccgaacccctaccaactggtcggggtttgaaacTACATGCGGAGAGATTCGGCCATTttttttaagcttggcgtaactagatcttgagacaa
chr14|66028054|66028484|FUT8|+|4	caccgaacccctaccaactggtcggggtttgaaacTCTACATGCGGAGAGATTCGGCCAttttttaagcttggcgtaactagatcttgagacaa
chr14|66028054|66028484|FUT8|+|6	caccgaacccctaccaactggtcggggtttgaaacGCTCTACATGCGGAGAGATTCGGCttttttaagcttggcgtaactagatcttgagacaa
chr14|66028054|66028484|FUT8|+|8	caccgaacccctaccaactggtcggggtttgaaacGCGCTCTACATGCGGAGAGATTCGttttttaagcttggcgtaactagatcttgagacaa
chr14|66028054|66028484|FUT8|+|10	caccgaacccctaccaactggtcggggtttgaaacATGCGCTCTACATGCGGAGAGATTttttttaagcttggcgtaactagatcttgagacaa
chr14|66028054|66028484|FUT8|+|12	caccgaacccctaccaactggtcggggtttgaaacTCATGCGCTCTACATGCGGAGAGAttttttaagcttggcgtaactagatcttgagacaa
chr7|95906507|95926263|SLC25A13|-|2	caccgaacccctaccaactggtcggggtttgaaacAGCCACCCATCTTTGGTCTGATCCttttttaagcttggcgtaactagatcttgagacaa
chr7|95906507|95926263|SLC25A13|-|4	caccgaacccctaccaactggtcggggtttgaaacAAAGCCACCCATCTTTGGTCTGATttttttaagcttggcgtaactagatcttgagacaa
chr7|95906507|95926263|SLC25A13|-|6	caccgaacccctaccaactggtcggggtttgaaacTTAAAGCCACCCATCTTTGGTCTGttttttaagcttggcgtaactagatcttgagacaa
chr7|95906507|95926263|SLC25A13|-|8	caccgaacccctaccaactggtcggggtttgaaacGGTTAAAGCCACCCATCTTTGGTCttttttaagcttggcgtaactagatcttgagacaa
chr7|95906507|95926263|SLC25A13|-|10	caccgaacccctaccaactggtcggggtttgaaacTTGGTTAAAGCCACCCATCTTTGGttttttaagcttggcgtaactagatcttgagacaa
chr7|95906507|95926263|SLC25A13|-|12	caccgaacccctaccaactggtcggggtttgaaacTCTTGGTTAAAGCCACCCATCTTTttttttaagcttggcgtaactagatcttgagacaa
chr7|95906507|95926263|SLC25A13|-|14	caccgaacccctaccaactggtcggggtttgaaacTCTCTTGGTTAAAGCCACCCATCTttttttaagcttggcgtaactagatcttgagacaa
chr11|93480462|93493024|C11orf54|+|2	caccgaacccctaccaactggtcggggtttgaaacTCTGTTTGGGTCTCTGGAGACAAAttttttaagcttggcgtaactagatcttgagacaa
chr11|93480462|93493024|C11orf54|+|4	caccgaacccctaccaactggtcggggtttgaaacTTTCTGTTTGGGTCTCTGGAGACAttttttaagcttggcgtaactagatcttgagacaa
chr11|93480462|93493024|C11orf54|+|6	caccgaacccctaccaactggtcggggtttgaaacAGTTTCTGTTTGGGTCTCTGGAGAttttttaagcttggcgtaactagatcttgagacaa
chr11|93480462|93493024|C11orf54|+|8	caccgaacccctaccaactggtcggggtttgaaacACAGTTTCTGTTTGGGTCTCTGGAttttttaagcttggcgtaactagatcttgagacaa
chr11|93480462|93493024|C11orf54|+|10	caccgaacccctaccaactggtcggggtttgaaacGAACAGTTTCTGTTTGGGTCTCTGttttttaagcttggcgtaactagatcttgagacaa
chr12|88500451|88500875|CEP290|-|2	caccgaacccctaccaactggtcggggtttgaaacTTTTCACTTAAATCTTTGCAAACAttttttaagcttggcgtaactagatcttgagacaa
chr12|88500451|88500875|CEP290|-|4	caccgaacccctaccaactggtcggggtttgaaacCCTTTTCACTTAAATCTTTGCAAAttttttaagcttggcgtaactagatcttgagacaa
chr12|88500451|88500875|CEP290|-|6	caccgaacccctaccaactggtcggggtttgaaacCTCCTTTTCACTTAAATCTTTGCAttttttaagcttggcgtaactagatcttgagacaa
chr12|88500451|88500875|CEP290|-|8	caccgaacccctaccaactggtcggggtttgaaacGTCTCCTTTTCACTTAAATCTTTGttttttaagcttggcgtaactagatcttgagacaa
chr21|40600425|40601362|BRWD1|-|2	caccgaacccctaccaactggtcggggtttgaaacTTGATCAAGACTGCCAATTCCTCTttttttaagcttggcgtaactagatcttgagacaa
chr21|40600425|40601362|BRWD1|-|4	caccgaacccctaccaactggtcggggtttgaaacTCTTGATCAAGACTGCCAATTCCTttttttaagcttggcgtaactagatcttgagacaa
chr21|40600425|40601362|BRWD1|-|6	caccgaacccctaccaactggtcggggtttgaaacATTCTTGATCAAGACTGCCAATTCttttttaagcttggcgtaactagatcttgagacaa
chr21|40600425|40601362|BRWD1|-|8	caccgaacccctaccaactggtcggggtttgaaacCAATTCTTGATCAAGACTGCCAATttttttaagcttggcgtaactagatcttgagacaa
chr21|40600425|40601362|BRWD1|-|10	caccgaacccctaccaactggtcggggtttgaaacACCAATTCTTGATCAAGACTGCCAttttttaagcttggcgtaactagatcttgagacaa
chr21|40600425|40601362|BRWD1|-|12	caccgaacccctaccaactggtcggggtttgaaacTAACCAATTCTTGATCAAGACTGCttttttaagcttggcgtaactagatcttgagacaa
chr21|40600425|40601362|BRWD1|-|14	caccgaacccctaccaactggtcggggtttgaaacTTTAACCAATTCTTGATCAAGACTttttttaagcttggcgtaactagatcttgagacaa
chr5|94244955|94259726|MCTP1|-|2	caccgaacccctaccaactggtcggggtttgaaacAAGTTCCTGCCAATGAAATCATCCttttttaagcttggcgtaactagatcttgagacaa
chr5|94244955|94259726|MCTP1|-|4	caccgaacccctaccaactggtcggggtttgaaacGAAAGTTCCTGCCAATGAAATCATttttttaagcttggcgtaactagatcttgagacaa
chr5|94244955|94259726|MCTP1|-|6	caccgaacccctaccaactggtcggggtttgaaacCTGAAAGTTCCTGCCAATGAAATCttttttaagcttggcgtaactagatcttgagacaa
chr5|94244955|94259726|MCTP1|-|8	caccgaacccctaccaactggtcggggtttgaaacTTCTGAAAGTTCCTGCCAATGAAAttttttaagcttggcgtaactagatcttgagacaa
chr5|94244955|94259726|MCTP1|-|10	caccgaacccctaccaactggtcggggtttgaaacTTTTCTGAAAGTTCCTGCCAATGAttttttaagcttggcgtaactagatcttgagacaa
chr5|94244955|94259726|MCTP1|-|12	caccgaacccctaccaactggtcggggtttgaaacCATTTTCTGAAAGTTCCTGCCAATttttttaagcttggcgtaactagatcttgagacaa
chr2|20478343|20527139|PUM2|-|2	caccgaacccctaccaactggtcggggtttgaaacTCAAACCTAAATGCAAACTGGATGttttttaagcttggcgtaactagatcttgagacaa
chr2|20478343|20527139|PUM2|-|4	caccgaacccctaccaactggtcggggtttgaaacGATCAAACCTAAATGCAAACTGGAttttttaagcttggcgtaactagatcttgagacaa
chr2|20478343|20527139|PUM2|-|6	caccgaacccctaccaactggtcggggtttgaaacCAGATCAAACCTAAATGCAAACTGttttttaagcttggcgtaactagatcttgagacaa
chr2|20478343|20527139|PUM2|-|8	caccgaacccctaccaactggtcggggtttgaaacCACAGATCAAACCTAAATGCAAACttttttaagcttggcgtaactagatcttgagacaa
chr2|20478343|20527139|PUM2|-|10	caccgaacccctaccaactggtcggggtttgaaacTCCACAGATCAAACCTAAATGCAAttttttaagcttggcgtaactagatcttgagacaa
chr2|20478343|20527139|PUM2|-|12	caccgaacccctaccaactggtcggggtttgaaacCATCCACAGATCAAACCTAAATGCttttttaagcttggcgtaactagatcttgagacaa
chr1|151611363|151611595|SNX27|+|2	caccgaacccctaccaactggtcggggtttgaaacTGGTTCCACAAACTTCTCACCATTttttttaagcttggcgtaactagatcttgagacaa
chr1|151611363|151611595|SNX27|+|4	caccgaacccctaccaactggtcggggtttgaaacCGTGGTTCCACAAACTTCTCACCAttttttaagcttggcgtaactagatcttgagacaa
chr1|151611363|151611595|SNX27|+|6	caccgaacccctaccaactggtcggggtttgaaacCACGTGGTTCCACAAACTTCTCACttttttaagcttggcgtaactagatcttgagacaa
chr1|151611363|151611595|SNX27|+|8	caccgaacccctaccaactggtcggggtttgaaacTTCACGTGGTTCCACAAACTTCTCttttttaagcttggcgtaactagatcttgagacaa
chr1|151611363|151611595|SNX27|+|10	caccgaacccctaccaactggtcggggtttgaaacCATTCACGTGGTTCCACAAACTTCttttttaagcttggcgtaactagatcttgagacaa
chr1|151611363|151611595|SNX27|+|12	caccgaacccctaccaactggtcggggtttgaaacAACATTCACGTGGTTCCACAAACTttttttaagcttggcgtaactagatcttgagacaa
chr1|151611363|151611595|SNX27|+|14	caccgaacccctaccaactggtcggggtttgaaacTCAACATTCACGTGGTTCCACAAAttttttaagcttggcgtaactagatcttgagacaa
chr14|91947919|91952074|SMEK1|-|4	caccgaacccctaccaactggtcggggtttgaaacAGAGTGTCCTGCAACATGCCAACAttttttaagcttggcgtaactagatcttgagacaa
chr14|91947919|91952074|SMEK1|-|6	caccgaacccctaccaactggtcggggtttgaaacTCAGAGTGTCCTGCAACATGCCAAttttttaagcttggcgtaactagatcttgagacaa
chr14|91947919|91952074|SMEK1|-|8	caccgaacccctaccaactggtcggggtttgaaacAATCAGAGTGTCCTGCAACATGCCttttttaagcttggcgtaactagatcttgagacaa
chr14|91947919|91952074|SMEK1|-|10	caccgaacccctaccaactggtcggggtttgaaacACAATCAGAGTGTCCTGCAACATGttttttaagcttggcgtaactagatcttgagacaa
chr14|91947919|91952074|SMEK1|-|12	caccgaacccctaccaactggtcggggtttgaaacACACAATCAGAGTGTCCTGCAACAttttttaagcttggcgtaactagatcttgagacaa
chrX|84322132|84329397|APOOL|+|4	caccgaacccctaccaactggtcggggtttgaaacCTTGGAACCTGAAGTGGATTCTGAttttttaagcttggcgtaactagatcttgagacaa
chrX|84322132|84329397|APOOL|+|6	caccgaacccctaccaactggtcggggtttgaaacAACTTGGAACCTGAAGTGGATTCTttttttaagcttggcgtaactagatcttgagacaa
chrX|84322132|84329397|APOOL|+|8	caccgaacccctaccaactggtcggggtttgaaacTAAACTTGGAACCTGAAGTGGATTttttttaagcttggcgtaactagatcttgagacaa
chrX|84322132|84329397|APOOL|+|10	caccgaacccctaccaactggtcggggtttgaaacCTTAAACTTGGAACCTGAAGTGGAttttttaagcttggcgtaactagatcttgagacaa
chrX|84322132|84329397|APOOL|+|12	caccgaacccctaccaactggtcggggtttgaaacTTCTTAAACTTGGAACCTGAAGTGttttttaagcttggcgtaactagatcttgagacaa
chrX|84322132|84329397|APOOL|+|14	caccgaacccctaccaactggtcggggtttgaaacTTTTCTTAAACTTGGAACCTGAAGttttttaagcttggcgtaactagatcttgagacaa
chr11|72695132|72726930|FCHSD2|-|4	caccgaacccctaccaactggtcggggtttgaaacTGCATACCCTTCATAATGTTAACTttttttaagcttggcgtaactagatcttgagacaa
chr11|72695132|72726930|FCHSD2|-|6	caccgaacccctaccaactggtcggggtttgaaacTCTGCATACCCTTCATAATGTTAAttttttaagcttggcgtaactagatcttgagacaa
chr11|72695132|72726930|FCHSD2|-|8	caccgaacccctaccaactggtcggggtttgaaacCTTCTGCATACCCTTCATAATGTTttttttaagcttggcgtaactagatcttgagacaa
chr11|72695132|72726930|FCHSD2|-|10	caccgaacccctaccaactggtcggggtttgaaacAACTTCTGCATACCCTTCATAATGttttttaagcttggcgtaactagatcttgagacaa
chr11|72695132|72726930|FCHSD2|-|14	caccgaacccctaccaactggtcggggtttgaaacAGCCAACTTCTGCATACCCTTCATttttttaagcttggcgtaactagatcttgagacaa
chr1|58992932|59002413|OMA1|-|2	caccgaacccctaccaactggtcggggtttgaaacATGCCCCTTTGCAGCAAGCAGTAGttttttaagcttggcgtaactagatcttgagacaa
chr1|58992932|59002413|OMA1|-|4	caccgaacccctaccaactggtcggggtttgaaacTTATGCCCCTTTGCAGCAAGCAGTttttttaagcttggcgtaactagatcttgagacaa
chr1|58992932|59002413|OMA1|-|6	caccgaacccctaccaactggtcggggtttgaaacCCTTATGCCCCTTTGCAGCAAGCAttttttaagcttggcgtaactagatcttgagacaa
chr1|58992932|59002413|OMA1|-|8	caccgaacccctaccaactggtcggggtttgaaacTTCCTTATGCCCCTTTGCAGCAAGttttttaagcttggcgtaactagatcttgagacaa
chr1|58992932|59002413|OMA1|-|10	caccgaacccctaccaactggtcggggtttgaaacATTTCCTTATGCCCCTTTGCAGCAttttttaagcttggcgtaactagatcttgagacaa
chr1|58992932|59002413|OMA1|-|12	caccgaacccctaccaactggtcggggtttgaaacCCATTTCCTTATGCCCCTTTGCAGttttttaagcttggcgtaactagatcttgagacaa
chr1|58992932|59002413|OMA1|-|14	caccgaacccctaccaactggtcggggtttgaaacCACCATTTCCTTATGCCCCTTTGCttttttaagcttggcgtaactagatcttgagacaa
chr3|172003715|172016577|FNDC3B|+|2	caccgaacccctaccaactggtcggggtttgaaacCATATTCTCACATGATAATCTGTTttttttaagcttggcgtaactagatcttgagacaa
chr3|172003715|172016577|FNDC3B|+|4	caccgaacccctaccaactggtcggggtttgaaacCTCATATTCTCACATGATAATCTGttttttaagcttggcgtaactagatcttgagacaa
chr3|172003715|172016577|FNDC3B|+|6	caccgaacccctaccaactggtcggggtttgaaacAACTCATATTCTCACATGATAATCttttttaagcttggcgtaactagatcttgagacaa
chr3|172003715|172016577|FNDC3B|+|8	caccgaacccctaccaactggtcggggtttgaaacCCAACTCATATTCTCACATGATAAttttttaagcttggcgtaactagatcttgagacaa
chr3|172003715|172016577|FNDC3B|+|10	caccgaacccctaccaactggtcggggtttgaaacTTCCAACTCATATTCTCACATGATttttttaagcttggcgtaactagatcttgagacaa
chr1|243736227|244006584|AKT3|-|4	caccgaacccctaccaactggtcggggtttgaaacGACTCAGCCTTGAGATCACGGTACttttttaagcttggcgtaactagatcttgagacaa
chr1|243736227|244006584|AKT3|-|6	caccgaacccctaccaactggtcggggtttgaaacATGACTCAGCCTTGAGATCACGGTttttttaagcttggcgtaactagatcttgagacaa
chr1|243736227|244006584|AKT3|-|8	caccgaacccctaccaactggtcggggtttgaaacTGATGACTCAGCCTTGAGATCACGttttttaagcttggcgtaactagatcttgagacaa
chr1|243736227|244006584|AKT3|-|10	caccgaacccctaccaactggtcggggtttgaaacAGTGATGACTCAGCCTTGAGATCAttttttaagcttggcgtaactagatcttgagacaa
chr1|243736227|244006584|AKT3|-|12	caccgaacccctaccaactggtcggggtttgaaacCTAGTGATGACTCAGCCTTGAGATttttttaagcttggcgtaactagatcttgagacaa
chr7|139083344|139094400|LUC7L2|+|0	caccgaacccctaccaactggtcggggtttgaaacTTCTCTCCTCAGCTTCTCCCTTTCttttttaagcttggcgtaactagatcttgagacaa
chr7|139083344|139094400|LUC7L2|+|6	caccgaacccctaccaactggtcggggtttgaaacGATCCATTCTCTCCTCAGCTTCTCttttttaagcttggcgtaactagatcttgagacaa
chr7|139083344|139094400|LUC7L2|+|8	caccgaacccctaccaactggtcggggtttgaaacAAGATCCATTCTCTCCTCAGCTTCttttttaagcttggcgtaactagatcttgagacaa
chr7|139083344|139094400|LUC7L2|+|10	caccgaacccctaccaactggtcggggtttgaaacCCAAGATCCATTCTCTCCTCAGCTttttttaagcttggcgtaactagatcttgagacaa
chr7|139083344|139094400|LUC7L2|+|12	caccgaacccctaccaactggtcggggtttgaaacCTCCAAGATCCATTCTCTCCTCAGttttttaagcttggcgtaactagatcttgagacaa
chr8|42780699|42798588|HOOK3|+|4	caccgaacccctaccaactggtcggggtttgaaacCAGGATCTCTTGCTTCTGTTCACAttttttaagcttggcgtaactagatcttgagacaa
chr8|42780699|42798588|HOOK3|+|8	caccgaacccctaccaactggtcggggtttgaaacTATGCAGGATCTCTTGCTTCTGTTttttttaagcttggcgtaactagatcttgagacaa
chr8|42780699|42798588|HOOK3|+|10	caccgaacccctaccaactggtcggggtttgaaacAATATGCAGGATCTCTTGCTTCTGttttttaagcttggcgtaactagatcttgagacaa
chr8|42780699|42798588|HOOK3|+|12	caccgaacccctaccaactggtcggggtttgaaacAAAATATGCAGGATCTCTTGCTTCttttttaagcttggcgtaactagatcttgagacaa
chr8|42780699|42798588|HOOK3|+|14	caccgaacccctaccaactggtcggggtttgaaacTCAAAATATGCAGGATCTCTTGCTttttttaagcttggcgtaactagatcttgagacaa
chr2|72945231|72960247|EXOC6B|-|4	caccgaacccctaccaactggtcggggtttgaaacACTTGATTTTGCTTCATGGCAGTCttttttaagcttggcgtaactagatcttgagacaa
chr2|72945231|72960247|EXOC6B|-|6	caccgaacccctaccaactggtcggggtttgaaacTCACTTGATTTTGCTTCATGGCAGttttttaagcttggcgtaactagatcttgagacaa
chr2|72945231|72960247|EXOC6B|-|8	caccgaacccctaccaactggtcggggtttgaaacCGTCACTTGATTTTGCTTCATGGCttttttaagcttggcgtaactagatcttgagacaa
chr2|72945231|72960247|EXOC6B|-|10	caccgaacccctaccaactggtcggggtttgaaacTCCGTCACTTGATTTTGCTTCATGttttttaagcttggcgtaactagatcttgagacaa
chr2|72945231|72960247|EXOC6B|-|12	caccgaacccctaccaactggtcggggtttgaaacTATCCGTCACTTGATTTTGCTTCAttttttaagcttggcgtaactagatcttgagacaa
chr2|72945231|72960247|EXOC6B|-|14	caccgaacccctaccaactggtcggggtttgaaacAGTATCCGTCACTTGATTTTGCTTttttttaagcttggcgtaactagatcttgagacaa
chr3|30686238|30691952|TGFBR2|+|6	caccgaacccctaccaactggtcggggtttgaaacTCGTTATTAACTTCTGAGAAGATGttttttaagcttggcgtaactagatcttgagacaa
chr3|30686238|30691952|TGFBR2|+|8	caccgaacccctaccaactggtcggggtttgaaacTGTCGTTATTAACTTCTGAGAAGAttttttaagcttggcgtaactagatcttgagacaa
chr3|30686238|30691952|TGFBR2|+|10	caccgaacccctaccaactggtcggggtttgaaacCATGTCGTTATTAACTTCTGAGAAttttttaagcttggcgtaactagatcttgagacaa
chr3|30686238|30691952|TGFBR2|+|12	caccgaacccctaccaactggtcggggtttgaaacATCATGTCGTTATTAACTTCTGAGttttttaagcttggcgtaactagatcttgagacaa
chr3|30686238|30691952|TGFBR2|+|14	caccgaacccctaccaactggtcggggtttgaaacCTATCATGTCGTTATTAACTTCTGttttttaagcttggcgtaactagatcttgagacaa
chr5|36211945|36227667|NADKD1|-|2	caccgaacccctaccaactggtcggggtttgaaacTGCAAGCTGGATGACAGACTCTCCttttttaagcttggcgtaactagatcttgagacaa
chr5|36211945|36227667|NADKD1|-|4	caccgaacccctaccaactggtcggggtttgaaacAATGCAAGCTGGATGACAGACTCTttttttaagcttggcgtaactagatcttgagacaa
chr5|36211945|36227667|NADKD1|-|6	caccgaacccctaccaactggtcggggtttgaaacTCAATGCAAGCTGGATGACAGACTttttttaagcttggcgtaactagatcttgagacaa
chr5|36211945|36227667|NADKD1|-|8	caccgaacccctaccaactggtcggggtttgaaacTTTCAATGCAAGCTGGATGACAGAttttttaagcttggcgtaactagatcttgagacaa
chr5|36211945|36227667|NADKD1|-|10	caccgaacccctaccaactggtcggggtttgaaacCCTTTCAATGCAAGCTGGATGACAttttttaagcttggcgtaactagatcttgagacaa
chr13|25049609|25052414|PARP4|-|2	caccgaacccctaccaactggtcggggtttgaaacCTTGTACTGGGCTACAGTGTCTATttttttaagcttggcgtaactagatcttgagacaa
chr13|25049609|25052414|PARP4|-|4	caccgaacccctaccaactggtcggggtttgaaacTACTTGTACTGGGCTACAGTGTCTttttttaagcttggcgtaactagatcttgagacaa
chr13|25049609|25052414|PARP4|-|6	caccgaacccctaccaactggtcggggtttgaaacGATACTTGTACTGGGCTACAGTGTttttttaagcttggcgtaactagatcttgagacaa
chr13|25049609|25052414|PARP4|-|8	caccgaacccctaccaactggtcggggtttgaaacTTGATACTTGTACTGGGCTACAGTttttttaagcttggcgtaactagatcttgagacaa
chr13|25049609|25052414|PARP4|-|10	caccgaacccctaccaactggtcggggtttgaaacACTTGATACTTGTACTGGGCTACAttttttaagcttggcgtaactagatcttgagacaa
chr1|185183638|185200840|SWT1|+|0	caccgaacccctaccaactggtcggggtttgaaacTTAGCTTTGAATTCCTTCAAGAATttttttaagcttggcgtaactagatcttgagacaa
chr1|185183638|185200840|SWT1|+|2	caccgaacccctaccaactggtcggggtttgaaacTATTAGCTTTGAATTCCTTCAAGAttttttaagcttggcgtaactagatcttgagacaa
chr1|185183638|185200840|SWT1|+|6	caccgaacccctaccaactggtcggggtttgaaacGCCTTATTAGCTTTGAATTCCTTCttttttaagcttggcgtaactagatcttgagacaa
chr1|185183638|185200840|SWT1|+|8	caccgaacccctaccaactggtcggggtttgaaacCTGCCTTATTAGCTTTGAATTCCTttttttaagcttggcgtaactagatcttgagacaa
chr1|185183638|185200840|SWT1|+|10	caccgaacccctaccaactggtcggggtttgaaacCACTGCCTTATTAGCTTTGAATTCttttttaagcttggcgtaactagatcttgagacaa
chr1|185183638|185200840|SWT1|+|12	caccgaacccctaccaactggtcggggtttgaaacTCCACTGCCTTATTAGCTTTGAATttttttaagcttggcgtaactagatcttgagacaa
chr5|135483520|135489852|SMAD5|+|0	caccgaacccctaccaactggtcggggtttgaaacCTTTCTGGACTCTCCACTCTCTTAttttttaagcttggcgtaactagatcttgagacaa
chr5|135483520|135489852|SMAD5|+|2	caccgaacccctaccaactggtcggggtttgaaacTCCTTTCTGGACTCTCCACTCTCTttttttaagcttggcgtaactagatcttgagacaa
chr5|135483520|135489852|SMAD5|+|4	caccgaacccctaccaactggtcggggtttgaaacCTTCCTTTCTGGACTCTCCACTCTttttttaagcttggcgtaactagatcttgagacaa
chr5|135483520|135489852|SMAD5|+|10	caccgaacccctaccaactggtcggggtttgaaacCAACAGCTTCCTTTCTGGACTCTCttttttaagcttggcgtaactagatcttgagacaa
chr10|69748419|69773943|HERC4|-|2	caccgaacccctaccaactggtcggggtttgaaacTGCTGCCCTATGTAGTATTTCTAAttttttaagcttggcgtaactagatcttgagacaa
chr10|69748419|69773943|HERC4|-|4	caccgaacccctaccaactggtcggggtttgaaacTGTGCTGCCCTATGTAGTATTTCTttttttaagcttggcgtaactagatcttgagacaa
chr10|69748419|69773943|HERC4|-|6	caccgaacccctaccaactggtcggggtttgaaacAGTGTGCTGCCCTATGTAGTATTTttttttaagcttggcgtaactagatcttgagacaa
chr10|69748419|69773943|HERC4|-|8	caccgaacccctaccaactggtcggggtttgaaacGAAGTGTGCTGCCCTATGTAGTATttttttaagcttggcgtaactagatcttgagacaa
chr10|69748419|69773943|HERC4|-|10	caccgaacccctaccaactggtcggggtttgaaacCAGAAGTGTGCTGCCCTATGTAGTttttttaagcttggcgtaactagatcttgagacaa
chr10|69748419|69773943|HERC4|-|12	caccgaacccctaccaactggtcggggtttgaaacAGCAGAAGTGTGCTGCCCTATGTAttttttaagcttggcgtaactagatcttgagacaa
chr10|69748419|69773943|HERC4|-|14	caccgaacccctaccaactggtcggggtttgaaacAAAGCAGAAGTGTGCTGCCCTATGttttttaagcttggcgtaactagatcttgagacaa
chr2|148730307|148739650|ORC4|-|2	caccgaacccctaccaactggtcggggtttgaaacGGCTTCCATAGTTTTTCCTGATCCttttttaagcttggcgtaactagatcttgagacaa
chr2|148730307|148739650|ORC4|-|4	caccgaacccctaccaactggtcggggtttgaaacCAGGCTTCCATAGTTTTTCCTGATttttttaagcttggcgtaactagatcttgagacaa
chr2|148730307|148739650|ORC4|-|6	caccgaacccctaccaactggtcggggtttgaaacTCCAGGCTTCCATAGTTTTTCCTGttttttaagcttggcgtaactagatcttgagacaa
chr2|148730307|148739650|ORC4|-|8	caccgaacccctaccaactggtcggggtttgaaacGCTCCAGGCTTCCATAGTTTTTCCttttttaagcttggcgtaactagatcttgagacaa
chr2|148730307|148739650|ORC4|-|10	caccgaacccctaccaactggtcggggtttgaaacTGGCTCCAGGCTTCCATAGTTTTTttttttaagcttggcgtaactagatcttgagacaa
chr2|148730307|148739650|ORC4|-|12	caccgaacccctaccaactggtcggggtttgaaacTCTGGCTCCAGGCTTCCATAGTTTttttttaagcttggcgtaactagatcttgagacaa
chr2|148730307|148739650|ORC4|-|14	caccgaacccctaccaactggtcggggtttgaaacCCTCTGGCTCCAGGCTTCCATAGTttttttaagcttggcgtaactagatcttgagacaa
chr10|105197771|105198565|PDCD11|+|2	caccgaacccctaccaactggtcggggtttgaaacTAACATCGAAAGAACACACCGTGTttttttaagcttggcgtaactagatcttgagacaa
chr10|105197771|105198565|PDCD11|+|4	caccgaacccctaccaactggtcggggtttgaaacTGTAACATCGAAAGAACACACCGTttttttaagcttggcgtaactagatcttgagacaa
chr10|105197771|105198565|PDCD11|+|6	caccgaacccctaccaactggtcggggtttgaaacGATGTAACATCGAAAGAACACACCttttttaagcttggcgtaactagatcttgagacaa
chr10|105197771|105198565|PDCD11|+|8	caccgaacccctaccaactggtcggggtttgaaacAGGATGTAACATCGAAAGAACACAttttttaagcttggcgtaactagatcttgagacaa
chr10|105197771|105198565|PDCD11|+|10	caccgaacccctaccaactggtcggggtttgaaacACAGGATGTAACATCGAAAGAACAttttttaagcttggcgtaactagatcttgagacaa
chr10|105197771|105198565|PDCD11|+|12	caccgaacccctaccaactggtcggggtttgaaacGGACAGGATGTAACATCGAAAGAAttttttaagcttggcgtaactagatcttgagacaa
chr10|105197771|105198565|PDCD11|+|14	caccgaacccctaccaactggtcggggtttgaaacGTGGACAGGATGTAACATCGAAAGttttttaagcttggcgtaactagatcttgagacaa
chr3|16327848|16345099|OXNAD1|+|4	caccgaacccctaccaactggtcggggtttgaaacGACACAATCTCTTTATTTTTTCTGttttttaagcttggcgtaactagatcttgagacaa
chr3|16327848|16345099|OXNAD1|+|8	caccgaacccctaccaactggtcggggtttgaaacTGCTGACACAATCTCTTTATTTTTttttttaagcttggcgtaactagatcttgagacaa
chr3|16327848|16345099|OXNAD1|+|12	caccgaacccctaccaactggtcggggtttgaaacTAGCTGCTGACACAATCTCTTTATttttttaagcttggcgtaactagatcttgagacaa
chr4|128995614|129003460|LARP1B|+|2	caccgaacccctaccaactggtcggggtttgaaacCGAATTTTCGTGTATCATTTCTCCttttttaagcttggcgtaactagatcttgagacaa
chr4|128995614|129003460|LARP1B|+|4	caccgaacccctaccaactggtcggggtttgaaacACCGAATTTTCGTGTATCATTTCTttttttaagcttggcgtaactagatcttgagacaa
chr4|128995614|129003460|LARP1B|+|6	caccgaacccctaccaactggtcggggtttgaaacGAACCGAATTTTCGTGTATCATTTttttttaagcttggcgtaactagatcttgagacaa
chr4|128995614|129003460|LARP1B|+|8	caccgaacccctaccaactggtcggggtttgaaacGGGAACCGAATTTTCGTGTATCATttttttaagcttggcgtaactagatcttgagacaa
chr4|128995614|129003460|LARP1B|+|10	caccgaacccctaccaactggtcggggtttgaaacGAGGGAACCGAATTTTCGTGTATCttttttaagcttggcgtaactagatcttgagacaa
chr4|128995614|129003460|LARP1B|+|12	caccgaacccctaccaactggtcggggtttgaaacTTGAGGGAACCGAATTTTCGTGTAttttttaagcttggcgtaactagatcttgagacaa
chr11|120276826|120302620|ARHGEF12|+|4	caccgaacccctaccaactggtcggggtttgaaacGGGGAAACATCTGCATTGTCACTAttttttaagcttggcgtaactagatcttgagacaa
chr11|120276826|120302620|ARHGEF12|+|6	caccgaacccctaccaactggtcggggtttgaaacGAGGGGAAACATCTGCATTGTCACttttttaagcttggcgtaactagatcttgagacaa
chr11|120276826|120302620|ARHGEF12|+|8	caccgaacccctaccaactggtcggggtttgaaacTTGAGGGGAAACATCTGCATTGTCttttttaagcttggcgtaactagatcttgagacaa
chr11|120276826|120302620|ARHGEF12|+|10	caccgaacccctaccaactggtcggggtttgaaacTTTTGAGGGGAAACATCTGCATTGttttttaagcttggcgtaactagatcttgagacaa
chr11|120276826|120302620|ARHGEF12|+|12	caccgaacccctaccaactggtcggggtttgaaacTTTTTTGAGGGGAAACATCTGCATttttttaagcttggcgtaactagatcttgagacaa
chr11|120276826|120302620|ARHGEF12|+|14	caccgaacccctaccaactggtcggggtttgaaacGGTTTTTTGAGGGGAAACATCTGCttttttaagcttggcgtaactagatcttgagacaa
chr9|77631183|77632364|C9orf41|-|0	caccgaacccctaccaactggtcggggtttgaaacGGTGCATCTCTCTTTTGGAAAATTttttttaagcttggcgtaactagatcttgagacaa
chr9|77631183|77632364|C9orf41|-|2	caccgaacccctaccaactggtcggggtttgaaacCTGGTGCATCTCTCTTTTGGAAAAttttttaagcttggcgtaactagatcttgagacaa
chr9|77631183|77632364|C9orf41|-|4	caccgaacccctaccaactggtcggggtttgaaacTACTGGTGCATCTCTCTTTTGGAAttttttaagcttggcgtaactagatcttgagacaa
chr9|77631183|77632364|C9orf41|-|6	caccgaacccctaccaactggtcggggtttgaaacCATACTGGTGCATCTCTCTTTTGGttttttaagcttggcgtaactagatcttgagacaa
chr9|77631183|77632364|C9orf41|-|8	caccgaacccctaccaactggtcggggtttgaaacTGCATACTGGTGCATCTCTCTTTTttttttaagcttggcgtaactagatcttgagacaa
chr9|77631183|77632364|C9orf41|-|10	caccgaacccctaccaactggtcggggtttgaaacCATGCATACTGGTGCATCTCTCTTttttttaagcttggcgtaactagatcttgagacaa
chr9|77631183|77632364|C9orf41|-|12	caccgaacccctaccaactggtcggggtttgaaacCTCATGCATACTGGTGCATCTCTCttttttaagcttggcgtaactagatcttgagacaa
chr9|77631183|77632364|C9orf41|-|14	caccgaacccctaccaactggtcggggtttgaaacCGCTCATGCATACTGGTGCATCTCttttttaagcttggcgtaactagatcttgagacaa
chr8|117668094|117671219|EIF3H|-|0	caccgaacccctaccaactggtcggggtttgaaacTGGACTGCTGGCAAGGCTGAGCAAttttttaagcttggcgtaactagatcttgagacaa
chr8|117668094|117671219|EIF3H|-|2	caccgaacccctaccaactggtcggggtttgaaacATTGGACTGCTGGCAAGGCTGAGCttttttaagcttggcgtaactagatcttgagacaa
chr8|117668094|117671219|EIF3H|-|4	caccgaacccctaccaactggtcggggtttgaaacATATTGGACTGCTGGCAAGGCTGAttttttaagcttggcgtaactagatcttgagacaa
chr8|117668094|117671219|EIF3H|-|8	caccgaacccctaccaactggtcggggtttgaaacTCTGATATTGGACTGCTGGCAAGGttttttaagcttggcgtaactagatcttgagacaa
chr8|117668094|117671219|EIF3H|-|10	caccgaacccctaccaactggtcggggtttgaaacCATCTGATATTGGACTGCTGGCAAttttttaagcttggcgtaactagatcttgagacaa
chr8|117668094|117671219|EIF3H|-|12	caccgaacccctaccaactggtcggggtttgaaacTCCATCTGATATTGGACTGCTGGCttttttaagcttggcgtaactagatcttgagacaa
chr1|26772806|26774151|DHDDS|+|4	caccgaacccctaccaactggtcggggtttgaaacGTTTCTCCCTGGGATCCAACAGGCttttttaagcttggcgtaactagatcttgagacaa
chr1|26772806|26774151|DHDDS|+|12	caccgaacccctaccaactggtcggggtttgaaacCTTCTGCAGTTTCTCCCTGGGATCttttttaagcttggcgtaactagatcttgagacaa
chr16|30490411|30490782|ITGAL|+|0	caccgaacccctaccaactggtcggggtttgaaacAGGCCTGGTACGAAGTGTTGCTGAttttttaagcttggcgtaactagatcttgagacaa
chr16|30490411|30490782|ITGAL|+|2	caccgaacccctaccaactggtcggggtttgaaacACAGGCCTGGTACGAAGTGTTGCTttttttaagcttggcgtaactagatcttgagacaa
chr16|30490411|30490782|ITGAL|+|4	caccgaacccctaccaactggtcggggtttgaaacTCACAGGCCTGGTACGAAGTGTTGttttttaagcttggcgtaactagatcttgagacaa
chr16|30490411|30490782|ITGAL|+|6	caccgaacccctaccaactggtcggggtttgaaacGGTCACAGGCCTGGTACGAAGTGTttttttaagcttggcgtaactagatcttgagacaa
chr16|30490411|30490782|ITGAL|+|8	caccgaacccctaccaactggtcggggtttgaaacAGGGTCACAGGCCTGGTACGAAGTttttttaagcttggcgtaactagatcttgagacaa
chr16|30490411|30490782|ITGAL|+|10	caccgaacccctaccaactggtcggggtttgaaacCCAGGGTCACAGGCCTGGTACGAAttttttaagcttggcgtaactagatcttgagacaa
chr16|30490411|30490782|ITGAL|+|12	caccgaacccctaccaactggtcggggtttgaaacGCCCAGGGTCACAGGCCTGGTACGttttttaagcttggcgtaactagatcttgagacaa
chr11|20424464|20448411|PRMT3|+|4	caccgaacccctaccaactggtcggggtttgaaacATTTTGTCCATCCACTCAGATATGttttttaagcttggcgtaactagatcttgagacaa
chr11|20424464|20448411|PRMT3|+|6	caccgaacccctaccaactggtcggggtttgaaacGTATTTTGTCCATCCACTCAGATAttttttaagcttggcgtaactagatcttgagacaa
chr11|20424464|20448411|PRMT3|+|8	caccgaacccctaccaactggtcggggtttgaaacTCGTATTTTGTCCATCCACTCAGAttttttaagcttggcgtaactagatcttgagacaa
chr11|20424464|20448411|PRMT3|+|10	caccgaacccctaccaactggtcggggtttgaaacGTTCGTATTTTGTCCATCCACTCAttttttaagcttggcgtaactagatcttgagacaa
chr11|20424464|20448411|PRMT3|+|12	caccgaacccctaccaactggtcggggtttgaaacCTGTTCGTATTTTGTCCATCCACTttttttaagcttggcgtaactagatcttgagacaa
chr11|20424464|20448411|PRMT3|+|14	caccgaacccctaccaactggtcggggtttgaaacTTCTGTTCGTATTTTGTCCATCCAttttttaagcttggcgtaactagatcttgagacaa
chr18|9195548|9221997|ANKRD12|+|2	caccgaacccctaccaactggtcggggtttgaaacTTTACTCTGTGTAACTTTCATCATttttttaagcttggcgtaactagatcttgagacaa
chr18|9195548|9221997|ANKRD12|+|4	caccgaacccctaccaactggtcggggtttgaaacTCTTTACTCTGTGTAACTTTCATCttttttaagcttggcgtaactagatcttgagacaa
chr18|9195548|9221997|ANKRD12|+|6	caccgaacccctaccaactggtcggggtttgaaacTGTCTTTACTCTGTGTAACTTTCAttttttaagcttggcgtaactagatcttgagacaa
chr18|9195548|9221997|ANKRD12|+|8	caccgaacccctaccaactggtcggggtttgaaacCTTGTCTTTACTCTGTGTAACTTTttttttaagcttggcgtaactagatcttgagacaa
chr18|9195548|9221997|ANKRD12|+|10	caccgaacccctaccaactggtcggggtttgaaacATCTTGTCTTTACTCTGTGTAACTttttttaagcttggcgtaactagatcttgagacaa
chr18|9195548|9221997|ANKRD12|+|12	caccgaacccctaccaactggtcggggtttgaaacCAATCTTGTCTTTACTCTGTGTAAttttttaagcttggcgtaactagatcttgagacaa
chr9|17366614|17416187|CNTLN|+|2	caccgaacccctaccaactggtcggggtttgaaacTTCATCCTTTATTGTCTGCCTGCTttttttaagcttggcgtaactagatcttgagacaa
chr9|17366614|17416187|CNTLN|+|4	caccgaacccctaccaactggtcggggtttgaaacGATTCATCCTTTATTGTCTGCCTGttttttaagcttggcgtaactagatcttgagacaa
chr9|17366614|17416187|CNTLN|+|6	caccgaacccctaccaactggtcggggtttgaaacAAGATTCATCCTTTATTGTCTGCCttttttaagcttggcgtaactagatcttgagacaa
chr9|17366614|17416187|CNTLN|+|8	caccgaacccctaccaactggtcggggtttgaaacTCAAGATTCATCCTTTATTGTCTGttttttaagcttggcgtaactagatcttgagacaa
chr9|17366614|17416187|CNTLN|+|10	caccgaacccctaccaactggtcggggtttgaaacCTTCAAGATTCATCCTTTATTGTCttttttaagcttggcgtaactagatcttgagacaa
chr9|17366614|17416187|CNTLN|+|12	caccgaacccctaccaactggtcggggtttgaaacTTCTTCAAGATTCATCCTTTATTGttttttaagcttggcgtaactagatcttgagacaa
chr7|129679303|129688984|ZC3HC1|-|2	caccgaacccctaccaactggtcggggtttgaaacTCCTTCCTGGGGATGGGCTGTCTGttttttaagcttggcgtaactagatcttgagacaa
chr7|129679303|129688984|ZC3HC1|-|4	caccgaacccctaccaactggtcggggtttgaaacTGTCCTTCCTGGGGATGGGCTGTCttttttaagcttggcgtaactagatcttgagacaa
chr7|129679303|129688984|ZC3HC1|-|6	caccgaacccctaccaactggtcggggtttgaaacCGTGTCCTTCCTGGGGATGGGCTGttttttaagcttggcgtaactagatcttgagacaa
chr7|129679303|129688984|ZC3HC1|-|8	caccgaacccctaccaactggtcggggtttgaaacGACGTGTCCTTCCTGGGGATGGGCttttttaagcttggcgtaactagatcttgagacaa
chr7|129679303|129688984|ZC3HC1|-|10	caccgaacccctaccaactggtcggggtttgaaacCAGACGTGTCCTTCCTGGGGATGGttttttaagcttggcgtaactagatcttgagacaa
chr7|129679303|129688984|ZC3HC1|-|12	caccgaacccctaccaactggtcggggtttgaaacGGCAGACGTGTCCTTCCTGGGGATttttttaagcttggcgtaactagatcttgagacaa
chr7|129679303|129688984|ZC3HC1|-|14	caccgaacccctaccaactggtcggggtttgaaacGTGGCAGACGTGTCCTTCCTGGGGttttttaagcttggcgtaactagatcttgagacaa
chr4|75040222|75091111|MTHFD2L|+|2	caccgaacccctaccaactggtcggggtttgaaacTCATGTCTGCAGCAACTATGATAAttttttaagcttggcgtaactagatcttgagacaa
chr4|75040222|75091111|MTHFD2L|+|4	caccgaacccctaccaactggtcggggtttgaaacCTTCATGTCTGCAGCAACTATGATttttttaagcttggcgtaactagatcttgagacaa
chr4|75040222|75091111|MTHFD2L|+|6	caccgaacccctaccaactggtcggggtttgaaacGGCTTCATGTCTGCAGCAACTATGttttttaagcttggcgtaactagatcttgagacaa
chr4|75040222|75091111|MTHFD2L|+|10	caccgaacccctaccaactggtcggggtttgaaacTAATGGCTTCATGTCTGCAGCAACttttttaagcttggcgtaactagatcttgagacaa
chr4|75040222|75091111|MTHFD2L|+|12	caccgaacccctaccaactggtcggggtttgaaacAATAATGGCTTCATGTCTGCAGCAttttttaagcttggcgtaactagatcttgagacaa
chr4|39739039|39779430|UBE2K|+|2	caccgaacccctaccaactggtcggggtttgaaacGCTCGTCCTATCAAAGCCCATAGCttttttaagcttggcgtaactagatcttgagacaa
chr4|39739039|39779430|UBE2K|+|4	caccgaacccctaccaactggtcggggtttgaaacTTGCTCGTCCTATCAAAGCCCATAttttttaagcttggcgtaactagatcttgagacaa
chr4|39739039|39779430|UBE2K|+|6	caccgaacccctaccaactggtcggggtttgaaacTTTTGCTCGTCCTATCAAAGCCCAttttttaagcttggcgtaactagatcttgagacaa
chr4|39739039|39779430|UBE2K|+|8	caccgaacccctaccaactggtcggggtttgaaacATTTTTGCTCGTCCTATCAAAGCCttttttaagcttggcgtaactagatcttgagacaa
chr4|39739039|39779430|UBE2K|+|10	caccgaacccctaccaactggtcggggtttgaaacTGATTTTTGCTCGTCCTATCAAAGttttttaagcttggcgtaactagatcttgagacaa
chr4|39739039|39779430|UBE2K|+|12	caccgaacccctaccaactggtcggggtttgaaacTTTGATTTTTGCTCGTCCTATCAAttttttaagcttggcgtaactagatcttgagacaa
chr1|227381486|227441856|CDC42BPA|-|2	caccgaacccctaccaactggtcggggtttgaaacGTTTAGCTGTGTACATAATGTAGCttttttaagcttggcgtaactagatcttgagacaa
chr1|227381486|227441856|CDC42BPA|-|8	caccgaacccctaccaactggtcggggtttgaaacTAAATGGTTTAGCTGTGTACATAAttttttaagcttggcgtaactagatcttgagacaa
chr1|227381486|227441856|CDC42BPA|-|10	caccgaacccctaccaactggtcggggtttgaaacAGTAAATGGTTTAGCTGTGTACATttttttaagcttggcgtaactagatcttgagacaa
chr1|227381486|227441856|CDC42BPA|-|12	caccgaacccctaccaactggtcggggtttgaaacGAAGTAAATGGTTTAGCTGTGTACttttttaagcttggcgtaactagatcttgagacaa
chr1|227381486|227441856|CDC42BPA|-|14	caccgaacccctaccaactggtcggggtttgaaacTAGAAGTAAATGGTTTAGCTGTGTttttttaagcttggcgtaactagatcttgagacaa
chr13|73409380|73505405|PIBF1|+|0	caccgaacccctaccaactggtcggggtttgaaacGTCTCTCTTGTGAAAGCTGTGTTAttttttaagcttggcgtaactagatcttgagacaa
chr13|73409380|73505405|PIBF1|+|2	caccgaacccctaccaactggtcggggtttgaaacTGGTCTCTCTTGTGAAAGCTGTGTttttttaagcttggcgtaactagatcttgagacaa
chr13|73409380|73505405|PIBF1|+|4	caccgaacccctaccaactggtcggggtttgaaacAATGGTCTCTCTTGTGAAAGCTGTttttttaagcttggcgtaactagatcttgagacaa
chr13|73409380|73505405|PIBF1|+|6	caccgaacccctaccaactggtcggggtttgaaacATAATGGTCTCTCTTGTGAAAGCTttttttaagcttggcgtaactagatcttgagacaa
chr13|73409380|73505405|PIBF1|+|8	caccgaacccctaccaactggtcggggtttgaaacTTATAATGGTCTCTCTTGTGAAAGttttttaagcttggcgtaactagatcttgagacaa
chr13|73409380|73505405|PIBF1|+|10	caccgaacccctaccaactggtcggggtttgaaacTTTTATAATGGTCTCTCTTGTGAAttttttaagcttggcgtaactagatcttgagacaa
chr13|73409380|73505405|PIBF1|+|12	caccgaacccctaccaactggtcggggtttgaaacTGTTTTATAATGGTCTCTCTTGTGttttttaagcttggcgtaactagatcttgagacaa
chr1|59805629|59812070|FGGY|+|4	caccgaacccctaccaactggtcggggtttgaaacACAACTTTCTCTTTCAGCCACAGAttttttaagcttggcgtaactagatcttgagacaa
chr1|59805629|59812070|FGGY|+|6	caccgaacccctaccaactggtcggggtttgaaacGTACAACTTTCTCTTTCAGCCACAttttttaagcttggcgtaactagatcttgagacaa
chr1|59805629|59812070|FGGY|+|8	caccgaacccctaccaactggtcggggtttgaaacTTGTACAACTTTCTCTTTCAGCCAttttttaagcttggcgtaactagatcttgagacaa
chr10|103916775|103917971|NOLC1|+|0	caccgaacccctaccaactggtcggggtttgaaacGTGTCTGGTTTGGGAGGGGCTTTAttttttaagcttggcgtaactagatcttgagacaa
chr10|103916775|103917971|NOLC1|+|2	caccgaacccctaccaactggtcggggtttgaaacCTGTGTCTGGTTTGGGAGGGGCTTttttttaagcttggcgtaactagatcttgagacaa
chr10|103916775|103917971|NOLC1|+|4	caccgaacccctaccaactggtcggggtttgaaacTGCTGTGTCTGGTTTGGGAGGGGCttttttaagcttggcgtaactagatcttgagacaa
chr10|103916775|103917971|NOLC1|+|6	caccgaacccctaccaactggtcggggtttgaaacCCTGCTGTGTCTGGTTTGGGAGGGttttttaagcttggcgtaactagatcttgagacaa
chr10|103916775|103917971|NOLC1|+|8	caccgaacccctaccaactggtcggggtttgaaacATCCTGCTGTGTCTGGTTTGGGAGttttttaagcttggcgtaactagatcttgagacaa
chr10|103916775|103917971|NOLC1|+|10	caccgaacccctaccaactggtcggggtttgaaacGCATCCTGCTGTGTCTGGTTTGGGttttttaagcttggcgtaactagatcttgagacaa
chr10|103916775|103917971|NOLC1|+|12	caccgaacccctaccaactggtcggggtttgaaacTGGCATCCTGCTGTGTCTGGTTTGttttttaagcttggcgtaactagatcttgagacaa
chr10|103916775|103917971|NOLC1|+|14	caccgaacccctaccaactggtcggggtttgaaacATTGGCATCCTGCTGTGTCTGGTTttttttaagcttggcgtaactagatcttgagacaa
chr10|103916775|103917971|NOLC1|+|16	caccgaacccctaccaactggtcggggtttgaaacGCATTGGCATCCTGCTGTGTCTGGttttttaagcttggcgtaactagatcttgagacaa
chr4|52729602|52765544|DCUN1D4|+|2	caccgaacccctaccaactggtcggggtttgaaacGAAAATCCGTGCAAAGTCAAACGCttttttaagcttggcgtaactagatcttgagacaa
chr4|52729602|52765544|DCUN1D4|+|4	caccgaacccctaccaactggtcggggtttgaaacCTGAAAATCCGTGCAAAGTCAAACttttttaagcttggcgtaactagatcttgagacaa
chr4|52729602|52765544|DCUN1D4|+|6	caccgaacccctaccaactggtcggggtttgaaacAGCTGAAAATCCGTGCAAAGTCAAttttttaagcttggcgtaactagatcttgagacaa
chr4|52729602|52765544|DCUN1D4|+|8	caccgaacccctaccaactggtcggggtttgaaacTCAGCTGAAAATCCGTGCAAAGTCttttttaagcttggcgtaactagatcttgagacaa
chr4|52729602|52765544|DCUN1D4|+|10	caccgaacccctaccaactggtcggggtttgaaacGTTCAGCTGAAAATCCGTGCAAAGttttttaagcttggcgtaactagatcttgagacaa
chr4|52729602|52765544|DCUN1D4|+|12	caccgaacccctaccaactggtcggggtttgaaacGAGTTCAGCTGAAAATCCGTGCAAttttttaagcttggcgtaactagatcttgagacaa
chr15|85607600|85610435|PDE8A|+|2	caccgaacccctaccaactggtcggggtttgaaacTGCTACCTGCACAGTGCCTCTGCAttttttaagcttggcgtaactagatcttgagacaa
chr15|85607600|85610435|PDE8A|+|6	caccgaacccctaccaactggtcggggtttgaaacCTACTGCTACCTGCACAGTGCCTCttttttaagcttggcgtaactagatcttgagacaa
chr15|85607600|85610435|PDE8A|+|8	caccgaacccctaccaactggtcggggtttgaaacAGCTACTGCTACCTGCACAGTGCCttttttaagcttggcgtaactagatcttgagacaa
chr15|85607600|85610435|PDE8A|+|10	caccgaacccctaccaactggtcggggtttgaaacTCAGCTACTGCTACCTGCACAGTGttttttaagcttggcgtaactagatcttgagacaa
chr15|85607600|85610435|PDE8A|+|12	caccgaacccctaccaactggtcggggtttgaaacCATCAGCTACTGCTACCTGCACAGttttttaagcttggcgtaactagatcttgagacaa
chr2|242343242|242357524|FARP2|+|2	caccgaacccctaccaactggtcggggtttgaaacTTTAGGCTGGAACACGAGTACACCttttttaagcttggcgtaactagatcttgagacaa
chr2|242343242|242357524|FARP2|+|4	caccgaacccctaccaactggtcggggtttgaaacCATTTAGGCTGGAACACGAGTACAttttttaagcttggcgtaactagatcttgagacaa
chr2|242343242|242357524|FARP2|+|6	caccgaacccctaccaactggtcggggtttgaaacCGCATTTAGGCTGGAACACGAGTAttttttaagcttggcgtaactagatcttgagacaa
chr2|242343242|242357524|FARP2|+|8	caccgaacccctaccaactggtcggggtttgaaacATCGCATTTAGGCTGGAACACGAGttttttaagcttggcgtaactagatcttgagacaa
chr2|242343242|242357524|FARP2|+|10	caccgaacccctaccaactggtcggggtttgaaacCCATCGCATTTAGGCTGGAACACGttttttaagcttggcgtaactagatcttgagacaa
chr2|242343242|242357524|FARP2|+|12	caccgaacccctaccaactggtcggggtttgaaacGGCCATCGCATTTAGGCTGGAACAttttttaagcttggcgtaactagatcttgagacaa
chr15|44620882|44630515|CASC4|+|0	caccgaacccctaccaactggtcggggtttgaaacTGCTCAGGGGGAAGATCATCAACTttttttaagcttggcgtaactagatcttgagacaa
chr15|44620882|44630515|CASC4|+|2	caccgaacccctaccaactggtcggggtttgaaacGTTGCTCAGGGGGAAGATCATCAAttttttaagcttggcgtaactagatcttgagacaa
chr15|44620882|44630515|CASC4|+|4	caccgaacccctaccaactggtcggggtttgaaacAAGTTGCTCAGGGGGAAGATCATCttttttaagcttggcgtaactagatcttgagacaa
chr15|44620882|44630515|CASC4|+|6	caccgaacccctaccaactggtcggggtttgaaacGCAAGTTGCTCAGGGGGAAGATCAttttttaagcttggcgtaactagatcttgagacaa
chr15|44620882|44630515|CASC4|+|8	caccgaacccctaccaactggtcggggtttgaaacCAGCAAGTTGCTCAGGGGGAAGATttttttaagcttggcgtaactagatcttgagacaa
chr15|44620882|44630515|CASC4|+|10	caccgaacccctaccaactggtcggggtttgaaacCTCAGCAAGTTGCTCAGGGGGAAGttttttaagcttggcgtaactagatcttgagacaa
chr15|44620882|44630515|CASC4|+|12	caccgaacccctaccaactggtcggggtttgaaacAGCTCAGCAAGTTGCTCAGGGGGAttttttaagcttggcgtaactagatcttgagacaa
chr15|44620882|44630515|CASC4|+|14	caccgaacccctaccaactggtcggggtttgaaacGAAGCTCAGCAAGTTGCTCAGGGGttttttaagcttggcgtaactagatcttgagacaa
chr5|65307876|65310553|ERBB2IP|+|4	caccgaacccctaccaactggtcggggtttgaaacCTGTATTCTTAGGCAACATTTTTAttttttaagcttggcgtaactagatcttgagacaa
chr5|65307876|65310553|ERBB2IP|+|6	caccgaacccctaccaactggtcggggtttgaaacTCCTGTATTCTTAGGCAACATTTTttttttaagcttggcgtaactagatcttgagacaa
chr5|65307876|65310553|ERBB2IP|+|8	caccgaacccctaccaactggtcggggtttgaaacACTCCTGTATTCTTAGGCAACATTttttttaagcttggcgtaactagatcttgagacaa
chr5|65307876|65310553|ERBB2IP|+|10	caccgaacccctaccaactggtcggggtttgaaacAAACTCCTGTATTCTTAGGCAACAttttttaagcttggcgtaactagatcttgagacaa
chr5|65307876|65310553|ERBB2IP|+|12	caccgaacccctaccaactggtcggggtttgaaacGGAAACTCCTGTATTCTTAGGCAAttttttaagcttggcgtaactagatcttgagacaa
chr5|65307876|65310553|ERBB2IP|+|14	caccgaacccctaccaactggtcggggtttgaaacCTGGAAACTCCTGTATTCTTAGGCttttttaagcttggcgtaactagatcttgagacaa
chr5|65307876|65310553|ERBB2IP|+|16	caccgaacccctaccaactggtcggggtttgaaacTTCTGGAAACTCCTGTATTCTTAGttttttaagcttggcgtaactagatcttgagacaa
chr14|75576387|75577074|NEK9|-|2	caccgaacccctaccaactggtcggggtttgaaacATCTCTCACCCAAGTGTACAGTTCttttttaagcttggcgtaactagatcttgagacaa
chr14|75576387|75577074|NEK9|-|4	caccgaacccctaccaactggtcggggtttgaaacCCATCTCTCACCCAAGTGTACAGTttttttaagcttggcgtaactagatcttgagacaa
chr14|75576387|75577074|NEK9|-|6	caccgaacccctaccaactggtcggggtttgaaacCTCCATCTCTCACCCAAGTGTACAttttttaagcttggcgtaactagatcttgagacaa
chr14|75576387|75577074|NEK9|-|8	caccgaacccctaccaactggtcggggtttgaaacTCCTCCATCTCTCACCCAAGTGTAttttttaagcttggcgtaactagatcttgagacaa
chr14|75576387|75577074|NEK9|-|10	caccgaacccctaccaactggtcggggtttgaaacTTTCCTCCATCTCTCACCCAAGTGttttttaagcttggcgtaactagatcttgagacaa
chr14|75576387|75577074|NEK9|-|12	caccgaacccctaccaactggtcggggtttgaaacTTTTTCCTCCATCTCTCACCCAAGttttttaagcttggcgtaactagatcttgagacaa
chr2|122215262|122216551|CLASP1|-|2	caccgaacccctaccaactggtcggggtttgaaacAGATGCCTTCTAACTGCGACAGACttttttaagcttggcgtaactagatcttgagacaa
chr2|122215262|122216551|CLASP1|-|4	caccgaacccctaccaactggtcggggtttgaaacACAGATGCCTTCTAACTGCGACAGttttttaagcttggcgtaactagatcttgagacaa
chr2|122215262|122216551|CLASP1|-|6	caccgaacccctaccaactggtcggggtttgaaacTGACAGATGCCTTCTAACTGCGACttttttaagcttggcgtaactagatcttgagacaa
chr2|122215262|122216551|CLASP1|-|8	caccgaacccctaccaactggtcggggtttgaaacGATGACAGATGCCTTCTAACTGCGttttttaagcttggcgtaactagatcttgagacaa
chr2|122215262|122216551|CLASP1|-|12	caccgaacccctaccaactggtcggggtttgaaacAACTGATGACAGATGCCTTCTAACttttttaagcttggcgtaactagatcttgagacaa
chr2|122215262|122216551|CLASP1|-|14	caccgaacccctaccaactggtcggggtttgaaacAGAACTGATGACAGATGCCTTCTAttttttaagcttggcgtaactagatcttgagacaa
chr2|188348850|188368497|TFPI|-|2	caccgaacccctaccaactggtcggggtttgaaacTCATCTCAAAAAGGCTGGGAACCTttttttaagcttggcgtaactagatcttgagacaa
chr2|188348850|188368497|TFPI|-|4	caccgaacccctaccaactggtcggggtttgaaacAATCATCTCAAAAAGGCTGGGAACttttttaagcttggcgtaactagatcttgagacaa
chr2|188348850|188368497|TFPI|-|6	caccgaacccctaccaactggtcggggtttgaaacTAAATCATCTCAAAAAGGCTGGGAttttttaagcttggcgtaactagatcttgagacaa
chr2|188348850|188368497|TFPI|-|8	caccgaacccctaccaactggtcggggtttgaaacTGTAAATCATCTCAAAAAGGCTGGttttttaagcttggcgtaactagatcttgagacaa
chr2|188348850|188368497|TFPI|-|10	caccgaacccctaccaactggtcggggtttgaaacTGTGTAAATCATCTCAAAAAGGCTttttttaagcttggcgtaactagatcttgagacaa
chr2|188348850|188368497|TFPI|-|12	caccgaacccctaccaactggtcggggtttgaaacATTGTGTAAATCATCTCAAAAAGGttttttaagcttggcgtaactagatcttgagacaa
chr10|52193235|52226692|SGMS1|-|4	caccgaacccctaccaactggtcggggtttgaaacTTTCCAATGGATTATTTAAAAACAttttttaagcttggcgtaactagatcttgagacaa
chr10|52193235|52226692|SGMS1|-|6	caccgaacccctaccaactggtcggggtttgaaacTCTTTCCAATGGATTATTTAAAAAttttttaagcttggcgtaactagatcttgagacaa
chr10|52193235|52226692|SGMS1|-|10	caccgaacccctaccaactggtcggggtttgaaacGTCTTCTTTCCAATGGATTATTTAttttttaagcttggcgtaactagatcttgagacaa
chr10|52193235|52226692|SGMS1|-|12	caccgaacccctaccaactggtcggggtttgaaacCAGTCTTCTTTCCAATGGATTATTttttttaagcttggcgtaactagatcttgagacaa
chr10|52193235|52226692|SGMS1|-|14	caccgaacccctaccaactggtcggggtttgaaacATCAGTCTTCTTTCCAATGGATTAttttttaagcttggcgtaactagatcttgagacaa
chr2|165548730|165552346|COBLL1|-|0	caccgaacccctaccaactggtcggggtttgaaacACTACCTTTTCAATTTGGCAGCAGttttttaagcttggcgtaactagatcttgagacaa
chr2|165548730|165552346|COBLL1|-|2	caccgaacccctaccaactggtcggggtttgaaacGAACTACCTTTTCAATTTGGCAGCttttttaagcttggcgtaactagatcttgagacaa
chr2|165548730|165552346|COBLL1|-|4	caccgaacccctaccaactggtcggggtttgaaacTTGAACTACCTTTTCAATTTGGCAttttttaagcttggcgtaactagatcttgagacaa
chr2|165548730|165552346|COBLL1|-|6	caccgaacccctaccaactggtcggggtttgaaacTTTTGAACTACCTTTTCAATTTGGttttttaagcttggcgtaactagatcttgagacaa
chr2|165548730|165552346|COBLL1|-|10	caccgaacccctaccaactggtcggggtttgaaacTTCATTTTGAACTACCTTTTCAATttttttaagcttggcgtaactagatcttgagacaa
chr6|76412360|76412788|SENP6|+|0	caccgaacccctaccaactggtcggggtttgaaacTGCACTGTATGATGTGTGGAACTTttttttaagcttggcgtaactagatcttgagacaa
chr6|76412360|76412788|SENP6|+|2	caccgaacccctaccaactggtcggggtttgaaacTGTGCACTGTATGATGTGTGGAACttttttaagcttggcgtaactagatcttgagacaa
chr6|76412360|76412788|SENP6|+|4	caccgaacccctaccaactggtcggggtttgaaacAGTGTGCACTGTATGATGTGTGGAttttttaagcttggcgtaactagatcttgagacaa
chr6|76412360|76412788|SENP6|+|6	caccgaacccctaccaactggtcggggtttgaaacCCAGTGTGCACTGTATGATGTGTGttttttaagcttggcgtaactagatcttgagacaa
chr6|76412360|76412788|SENP6|+|8	caccgaacccctaccaactggtcggggtttgaaacAACCAGTGTGCACTGTATGATGTGttttttaagcttggcgtaactagatcttgagacaa
chr6|76412360|76412788|SENP6|+|10	caccgaacccctaccaactggtcggggtttgaaacAAAACCAGTGTGCACTGTATGATGttttttaagcttggcgtaactagatcttgagacaa
chr6|76412360|76412788|SENP6|+|12	caccgaacccctaccaactggtcggggtttgaaacCAAAAACCAGTGTGCACTGTATGAttttttaagcttggcgtaactagatcttgagacaa
chr6|76412360|76412788|SENP6|+|14	caccgaacccctaccaactggtcggggtttgaaacGCCAAAAACCAGTGTGCACTGTATttttttaagcttggcgtaactagatcttgagacaa
chr6|69723929|69785930|BAI3|+|2	caccgaacccctaccaactggtcggggtttgaaacGAAGTTGTTTTGGAGTCATCCCACttttttaagcttggcgtaactagatcttgagacaa
chr6|69723929|69785930|BAI3|+|4	caccgaacccctaccaactggtcggggtttgaaacAAGAAGTTGTTTTGGAGTCATCCCttttttaagcttggcgtaactagatcttgagacaa
chr6|69723929|69785930|BAI3|+|6	caccgaacccctaccaactggtcggggtttgaaacGAAAGAAGTTGTTTTGGAGTCATCttttttaagcttggcgtaactagatcttgagacaa
chr6|69723929|69785930|BAI3|+|8	caccgaacccctaccaactggtcggggtttgaaacTTGAAAGAAGTTGTTTTGGAGTCAttttttaagcttggcgtaactagatcttgagacaa
chr6|69723929|69785930|BAI3|+|10	caccgaacccctaccaactggtcggggtttgaaacATTTGAAAGAAGTTGTTTTGGAGTttttttaagcttggcgtaactagatcttgagacaa
chr6|69723929|69785930|BAI3|+|12	caccgaacccctaccaactggtcggggtttgaaacCTATTTGAAAGAAGTTGTTTTGGAttttttaagcttggcgtaactagatcttgagacaa
chr6|69723929|69785930|BAI3|+|14	caccgaacccctaccaactggtcggggtttgaaacAACTATTTGAAAGAAGTTGTTTTGttttttaagcttggcgtaactagatcttgagacaa
chr17|67270083|67280213|ABCA5|-|0	caccgaacccctaccaactggtcggggtttgaaacAAACCTTCACACACTCTCACCAGCttttttaagcttggcgtaactagatcttgagacaa
chr17|67270083|67280213|ABCA5|-|2	caccgaacccctaccaactggtcggggtttgaaacACAAACCTTCACACACTCTCACCAttttttaagcttggcgtaactagatcttgagacaa
chr17|67270083|67280213|ABCA5|-|4	caccgaacccctaccaactggtcggggtttgaaacAAACAAACCTTCACACACTCTCACttttttaagcttggcgtaactagatcttgagacaa
chr17|67270083|67280213|ABCA5|-|8	caccgaacccctaccaactggtcggggtttgaaacCAGAAAACAAACCTTCACACACTCttttttaagcttggcgtaactagatcttgagacaa
chr17|67270083|67280213|ABCA5|-|10	caccgaacccctaccaactggtcggggtttgaaacGGCAGAAAACAAACCTTCACACACttttttaagcttggcgtaactagatcttgagacaa
chr17|67270083|67280213|ABCA5|-|12	caccgaacccctaccaactggtcggggtttgaaacAGGGCAGAAAACAAACCTTCACACttttttaagcttggcgtaactagatcttgagacaa
chr18|56601664|56621031|ZNF532|+|2	caccgaacccctaccaactggtcggggtttgaaacAGTCTTCTTCCCGTGCTCCTTCCTttttttaagcttggcgtaactagatcttgagacaa
chr18|56601664|56621031|ZNF532|+|4	caccgaacccctaccaactggtcggggtttgaaacCAAGTCTTCTTCCCGTGCTCCTTCttttttaagcttggcgtaactagatcttgagacaa
chr18|56601664|56621031|ZNF532|+|6	caccgaacccctaccaactggtcggggtttgaaacTGCAAGTCTTCTTCCCGTGCTCCTttttttaagcttggcgtaactagatcttgagacaa
chr18|56601664|56621031|ZNF532|+|8	caccgaacccctaccaactggtcggggtttgaaacAGTGCAAGTCTTCTTCCCGTGCTCttttttaagcttggcgtaactagatcttgagacaa
chr18|56601664|56621031|ZNF532|+|10	caccgaacccctaccaactggtcggggtttgaaacATAGTGCAAGTCTTCTTCCCGTGCttttttaagcttggcgtaactagatcttgagacaa
chr18|56601664|56621031|ZNF532|+|12	caccgaacccctaccaactggtcggggtttgaaacAGATAGTGCAAGTCTTCTTCCCGTttttttaagcttggcgtaactagatcttgagacaa
chr7|23650789|23651172|CCDC126|+|2	caccgaacccctaccaactggtcggggtttgaaacTTAACTCATATCCTGCCATAGAAGttttttaagcttggcgtaactagatcttgagacaa
chr7|23650789|23651172|CCDC126|+|4	caccgaacccctaccaactggtcggggtttgaaacTATTAACTCATATCCTGCCATAGAttttttaagcttggcgtaactagatcttgagacaa
chr7|23650789|23651172|CCDC126|+|6	caccgaacccctaccaactggtcggggtttgaaacTCTATTAACTCATATCCTGCCATAttttttaagcttggcgtaactagatcttgagacaa
chr7|23650789|23651172|CCDC126|+|8	caccgaacccctaccaactggtcggggtttgaaacACTCTATTAACTCATATCCTGCCAttttttaagcttggcgtaactagatcttgagacaa
chr7|23650789|23651172|CCDC126|+|10	caccgaacccctaccaactggtcggggtttgaaacCCACTCTATTAACTCATATCCTGCttttttaagcttggcgtaactagatcttgagacaa
chr7|23650789|23651172|CCDC126|+|12	caccgaacccctaccaactggtcggggtttgaaacATCCACTCTATTAACTCATATCCTttttttaagcttggcgtaactagatcttgagacaa
chr7|23650789|23651172|CCDC126|+|14	caccgaacccctaccaactggtcggggtttgaaacGTATCCACTCTATTAACTCATATCttttttaagcttggcgtaactagatcttgagacaa
chr7|140301202|140302342|DENND2A|-|0	caccgaacccctaccaactggtcggggtttgaaacGACCCTGTGGTCTGCACTGGATTTttttttaagcttggcgtaactagatcttgagacaa
chr7|140301202|140302342|DENND2A|-|2	caccgaacccctaccaactggtcggggtttgaaacTTGACCCTGTGGTCTGCACTGGATttttttaagcttggcgtaactagatcttgagacaa
chr7|140301202|140302342|DENND2A|-|4	caccgaacccctaccaactggtcggggtttgaaacCCTTGACCCTGTGGTCTGCACTGGttttttaagcttggcgtaactagatcttgagacaa
chr7|140301202|140302342|DENND2A|-|6	caccgaacccctaccaactggtcggggtttgaaacCACCTTGACCCTGTGGTCTGCACTttttttaagcttggcgtaactagatcttgagacaa
chr7|140301202|140302342|DENND2A|-|8	caccgaacccctaccaactggtcggggtttgaaacTCCACCTTGACCCTGTGGTCTGCAttttttaagcttggcgtaactagatcttgagacaa
chr7|140301202|140302342|DENND2A|-|10	caccgaacccctaccaactggtcggggtttgaaacCTTCCACCTTGACCCTGTGGTCTGttttttaagcttggcgtaactagatcttgagacaa
chr7|140301202|140302342|DENND2A|-|12	caccgaacccctaccaactggtcggggtttgaaacACCTTCCACCTTGACCCTGTGGTCttttttaagcttggcgtaactagatcttgagacaa
chr2|233651859|233660931|GIGYF2|+|2	caccgaacccctaccaactggtcggggtttgaaacGTCTCCCTTGAATTTCTCCCTGAGttttttaagcttggcgtaactagatcttgagacaa
chr2|233651859|233660931|GIGYF2|+|4	caccgaacccctaccaactggtcggggtttgaaacTGGTCTCCCTTGAATTTCTCCCTGttttttaagcttggcgtaactagatcttgagacaa
chr2|233651859|233660931|GIGYF2|+|6	caccgaacccctaccaactggtcggggtttgaaacTTTGGTCTCCCTTGAATTTCTCCCttttttaagcttggcgtaactagatcttgagacaa
chr2|233651859|233660931|GIGYF2|+|8	caccgaacccctaccaactggtcggggtttgaaacAATTTGGTCTCCCTTGAATTTCTCttttttaagcttggcgtaactagatcttgagacaa
chr2|233651859|233660931|GIGYF2|+|10	caccgaacccctaccaactggtcggggtttgaaacAAAATTTGGTCTCCCTTGAATTTCttttttaagcttggcgtaactagatcttgagacaa
chr7|100410368|100410830|EPHB4|-|2	caccgaacccctaccaactggtcggggtttgaaacTAGTACCCGCAGGAAGGAGTCCAGttttttaagcttggcgtaactagatcttgagacaa
chr7|100410368|100410830|EPHB4|-|4	caccgaacccctaccaactggtcggggtttgaaacCTTAGTACCCGCAGGAAGGAGTCCttttttaagcttggcgtaactagatcttgagacaa
chr7|100410368|100410830|EPHB4|-|6	caccgaacccctaccaactggtcggggtttgaaacACCTTAGTACCCGCAGGAAGGAGTttttttaagcttggcgtaactagatcttgagacaa
chr7|100410368|100410830|EPHB4|-|8	caccgaacccctaccaactggtcggggtttgaaacAGACCTTAGTACCCGCAGGAAGGAttttttaagcttggcgtaactagatcttgagacaa
chr7|100410368|100410830|EPHB4|-|10	caccgaacccctaccaactggtcggggtttgaaacGTAGACCTTAGTACCCGCAGGAAGttttttaagcttggcgtaactagatcttgagacaa
chr7|100410368|100410830|EPHB4|-|12	caccgaacccctaccaactggtcggggtttgaaacATGTAGACCTTAGTACCCGCAGGAttttttaagcttggcgtaactagatcttgagacaa
chr7|100410368|100410830|EPHB4|-|14	caccgaacccctaccaactggtcggggtttgaaacCGATGTAGACCTTAGTACCCGCAGttttttaagcttggcgtaactagatcttgagacaa
chr11|6962801|6977013|ZNF215|+|2	caccgaacccctaccaactggtcggggtttgaaacGCATATCTTTCCAGGCATCTGAAGttttttaagcttggcgtaactagatcttgagacaa
chr11|6962801|6977013|ZNF215|+|4	caccgaacccctaccaactggtcggggtttgaaacGGGCATATCTTTCCAGGCATCTGAttttttaagcttggcgtaactagatcttgagacaa
chr11|6962801|6977013|ZNF215|+|6	caccgaacccctaccaactggtcggggtttgaaacCAGGGCATATCTTTCCAGGCATCTttttttaagcttggcgtaactagatcttgagacaa
chr11|6962801|6977013|ZNF215|+|8	caccgaacccctaccaactggtcggggtttgaaacTGCAGGGCATATCTTTCCAGGCATttttttaagcttggcgtaactagatcttgagacaa
chr11|6962801|6977013|ZNF215|+|10	caccgaacccctaccaactggtcggggtttgaaacCTTGCAGGGCATATCTTTCCAGGCttttttaagcttggcgtaactagatcttgagacaa
chr11|6962801|6977013|ZNF215|+|12	caccgaacccctaccaactggtcggggtttgaaacTCCTTGCAGGGCATATCTTTCCAGttttttaagcttggcgtaactagatcttgagacaa
chr6|4891946|4892613|CDYL|+|4	caccgaacccctaccaactggtcggggtttgaaacCTTTCAACCTTTCCCGTTAACAGCttttttaagcttggcgtaactagatcttgagacaa
chr6|4891946|4892613|CDYL|+|6	caccgaacccctaccaactggtcggggtttgaaacTCCTTTCAACCTTTCCCGTTAACAttttttaagcttggcgtaactagatcttgagacaa
chr6|4891946|4892613|CDYL|+|8	caccgaacccctaccaactggtcggggtttgaaacAATCCTTTCAACCTTTCCCGTTAAttttttaagcttggcgtaactagatcttgagacaa
chr6|4891946|4892613|CDYL|+|10	caccgaacccctaccaactggtcggggtttgaaacACAATCCTTTCAACCTTTCCCGTTttttttaagcttggcgtaactagatcttgagacaa
chr6|4891946|4892613|CDYL|+|12	caccgaacccctaccaactggtcggggtttgaaacCAACAATCCTTTCAACCTTTCCCGttttttaagcttggcgtaactagatcttgagacaa
chr10|34558584|34630744|PARD3|-|2	caccgaacccctaccaactggtcggggtttgaaacATTTACCTGTCTACAGGTGAGGGTttttttaagcttggcgtaactagatcttgagacaa
chr10|34558584|34630744|PARD3|-|4	caccgaacccctaccaactggtcggggtttgaaacGTATTTACCTGTCTACAGGTGAGGttttttaagcttggcgtaactagatcttgagacaa
chr10|34558584|34630744|PARD3|-|6	caccgaacccctaccaactggtcggggtttgaaacTGGTATTTACCTGTCTACAGGTGAttttttaagcttggcgtaactagatcttgagacaa
chr10|34558584|34630744|PARD3|-|8	caccgaacccctaccaactggtcggggtttgaaacGCTGGTATTTACCTGTCTACAGGTttttttaagcttggcgtaactagatcttgagacaa
chr10|34558584|34630744|PARD3|-|10	caccgaacccctaccaactggtcggggtttgaaacCAGCTGGTATTTACCTGTCTACAGttttttaagcttggcgtaactagatcttgagacaa
chr10|70246900|70266475|SLC25A16|-|4	caccgaacccctaccaactggtcggggtttgaaacAAATACTCAGGCACTTTTCAAATTttttttaagcttggcgtaactagatcttgagacaa
chr10|70246900|70266475|SLC25A16|-|6	caccgaacccctaccaactggtcggggtttgaaacGAAAATACTCAGGCACTTTTCAAAttttttaagcttggcgtaactagatcttgagacaa
chr10|70246900|70266475|SLC25A16|-|8	caccgaacccctaccaactggtcggggtttgaaacCAGAAAATACTCAGGCACTTTTCAttttttaagcttggcgtaactagatcttgagacaa
chr10|70246900|70266475|SLC25A16|-|10	caccgaacccctaccaactggtcggggtttgaaacTGCAGAAAATACTCAGGCACTTTTttttttaagcttggcgtaactagatcttgagacaa
chr10|70246900|70266475|SLC25A16|-|12	caccgaacccctaccaactggtcggggtttgaaacAATGCAGAAAATACTCAGGCACTTttttttaagcttggcgtaactagatcttgagacaa
chr10|70246900|70266475|SLC25A16|-|14	caccgaacccctaccaactggtcggggtttgaaacGCAATGCAGAAAATACTCAGGCACttttttaagcttggcgtaactagatcttgagacaa
chr10|70246900|70266475|SLC25A16|-|16	caccgaacccctaccaactggtcggggtttgaaacACGCAATGCAGAAAATACTCAGGCttttttaagcttggcgtaactagatcttgagacaa
chr13|28748408|28752072|PAN3|+|2	caccgaacccctaccaactggtcggggtttgaaacCTGGAACTTTCGTCTCTGAGAGATttttttaagcttggcgtaactagatcttgagacaa
chr13|28748408|28752072|PAN3|+|4	caccgaacccctaccaactggtcggggtttgaaacTCCTGGAACTTTCGTCTCTGAGAGttttttaagcttggcgtaactagatcttgagacaa
chr13|28748408|28752072|PAN3|+|6	caccgaacccctaccaactggtcggggtttgaaacATTCCTGGAACTTTCGTCTCTGAGttttttaagcttggcgtaactagatcttgagacaa
chr13|28748408|28752072|PAN3|+|8	caccgaacccctaccaactggtcggggtttgaaacCCATTCCTGGAACTTTCGTCTCTGttttttaagcttggcgtaactagatcttgagacaa
chr13|28748408|28752072|PAN3|+|10	caccgaacccctaccaactggtcggggtttgaaacATCCATTCCTGGAACTTTCGTCTCttttttaagcttggcgtaactagatcttgagacaa
chr13|28748408|28752072|PAN3|+|12	caccgaacccctaccaactggtcggggtttgaaacCCATCCATTCCTGGAACTTTCGTCttttttaagcttggcgtaactagatcttgagacaa
chr13|28748408|28752072|PAN3|+|14	caccgaacccctaccaactggtcggggtttgaaacCTCCATCCATTCCTGGAACTTTCGttttttaagcttggcgtaactagatcttgagacaa
chr5|95091099|95099324|RHOBTB3|+|8	caccgaacccctaccaactggtcggggtttgaaacCAGGCATTTTTTCTTTCCTGGTGTttttttaagcttggcgtaactagatcttgagacaa
chr5|95091099|95099324|RHOBTB3|+|10	caccgaacccctaccaactggtcggggtttgaaacGACAGGCATTTTTTCTTTCCTGGTttttttaagcttggcgtaactagatcttgagacaa
chr5|95091099|95099324|RHOBTB3|+|12	caccgaacccctaccaactggtcggggtttgaaacAAGACAGGCATTTTTTCTTTCCTGttttttaagcttggcgtaactagatcttgagacaa
chr5|95091099|95099324|RHOBTB3|+|14	caccgaacccctaccaactggtcggggtttgaaacTTAAGACAGGCATTTTTTCTTTCCttttttaagcttggcgtaactagatcttgagacaa
chr3|111632165|111639266|PHLDB2|+|6	caccgaacccctaccaactggtcggggtttgaaacGCTGTCTCTCCTTGGTCTTTTCACttttttaagcttggcgtaactagatcttgagacaa
chr3|111632165|111639266|PHLDB2|+|8	caccgaacccctaccaactggtcggggtttgaaacACGCTGTCTCTCCTTGGTCTTTTCttttttaagcttggcgtaactagatcttgagacaa
chr3|111632165|111639266|PHLDB2|+|10	caccgaacccctaccaactggtcggggtttgaaacAGACGCTGTCTCTCCTTGGTCTTTttttttaagcttggcgtaactagatcttgagacaa
chr3|111632165|111639266|PHLDB2|+|12	caccgaacccctaccaactggtcggggtttgaaacCCAGACGCTGTCTCTCCTTGGTCTttttttaagcttggcgtaactagatcttgagacaa
chr1|197621364|197684204|DENND1B|-|4	caccgaacccctaccaactggtcggggtttgaaacCACAGGATCACACTCAAATTTACAttttttaagcttggcgtaactagatcttgagacaa
chr1|197621364|197684204|DENND1B|-|6	caccgaacccctaccaactggtcggggtttgaaacACCACAGGATCACACTCAAATTTAttttttaagcttggcgtaactagatcttgagacaa
chr1|197621364|197684204|DENND1B|-|8	caccgaacccctaccaactggtcggggtttgaaacATACCACAGGATCACACTCAAATTttttttaagcttggcgtaactagatcttgagacaa
chr1|197621364|197684204|DENND1B|-|10	caccgaacccctaccaactggtcggggtttgaaacCAATACCACAGGATCACACTCAAAttttttaagcttggcgtaactagatcttgagacaa
chr1|197621364|197684204|DENND1B|-|12	caccgaacccctaccaactggtcggggtttgaaacCACAATACCACAGGATCACACTCAttttttaagcttggcgtaactagatcttgagacaa
chr1|197621364|197684204|DENND1B|-|14	caccgaacccctaccaactggtcggggtttgaaacTCCACAATACCACAGGATCACACTttttttaagcttggcgtaactagatcttgagacaa
chr3|188933080|188956698|TPRG1|+|2	caccgaacccctaccaactggtcggggtttgaaacCCCCGGTTGTCCAGGGACATCCCAttttttaagcttggcgtaactagatcttgagacaa
chr3|188933080|188956698|TPRG1|+|4	caccgaacccctaccaactggtcggggtttgaaacGCCCCCGGTTGTCCAGGGACATCCttttttaagcttggcgtaactagatcttgagacaa
chr3|188933080|188956698|TPRG1|+|8	caccgaacccctaccaactggtcggggtttgaaacAATGGCCCCCGGTTGTCCAGGGACttttttaagcttggcgtaactagatcttgagacaa
chr3|188933080|188956698|TPRG1|+|10	caccgaacccctaccaactggtcggggtttgaaacTCAATGGCCCCCGGTTGTCCAGGGttttttaagcttggcgtaactagatcttgagacaa
chr3|188933080|188956698|TPRG1|+|12	caccgaacccctaccaactggtcggggtttgaaacTCTCAATGGCCCCCGGTTGTCCAGttttttaagcttggcgtaactagatcttgagacaa
chr3|188933080|188956698|TPRG1|+|14	caccgaacccctaccaactggtcggggtttgaaacAGTCTCAATGGCCCCCGGTTGTCCttttttaagcttggcgtaactagatcttgagacaa
chr20|47567859|47570327|ARFGEF2|+|6	caccgaacccctaccaactggtcggggtttgaaacCGATGAGTTTCTGACAGTGATGAGttttttaagcttggcgtaactagatcttgagacaa
chr20|47567859|47570327|ARFGEF2|+|8	caccgaacccctaccaactggtcggggtttgaaacTGCGATGAGTTTCTGACAGTGATGttttttaagcttggcgtaactagatcttgagacaa
chr20|47567859|47570327|ARFGEF2|+|10	caccgaacccctaccaactggtcggggtttgaaacTATGCGATGAGTTTCTGACAGTGAttttttaagcttggcgtaactagatcttgagacaa
chr6|144858717|144860579|UTRN|+|2	caccgaacccctaccaactggtcggggtttgaaacTTTAGCCTTATTCCATGTCATATTttttttaagcttggcgtaactagatcttgagacaa
chr6|144858717|144860579|UTRN|+|4	caccgaacccctaccaactggtcggggtttgaaacCTTTTAGCCTTATTCCATGTCATAttttttaagcttggcgtaactagatcttgagacaa
chr6|144858717|144860579|UTRN|+|6	caccgaacccctaccaactggtcggggtttgaaacTCCTTTTAGCCTTATTCCATGTCAttttttaagcttggcgtaactagatcttgagacaa
chr6|144858717|144860579|UTRN|+|8	caccgaacccctaccaactggtcggggtttgaaacTCTCCTTTTAGCCTTATTCCATGTttttttaagcttggcgtaactagatcttgagacaa
chr6|144858717|144860579|UTRN|+|10	caccgaacccctaccaactggtcggggtttgaaacTTTCTCCTTTTAGCCTTATTCCATttttttaagcttggcgtaactagatcttgagacaa
chr6|144858717|144860579|UTRN|+|12	caccgaacccctaccaactggtcggggtttgaaacACTTTCTCCTTTTAGCCTTATTCCttttttaagcttggcgtaactagatcttgagacaa
chr10|70246900|70253327|SLC25A16|-|4	caccgaacccctaccaactggtcggggtttgaaacTGTCATACAGGCACTTTTCAAATTttttttaagcttggcgtaactagatcttgagacaa
chr10|70246900|70253327|SLC25A16|-|6	caccgaacccctaccaactggtcggggtttgaaacGCTGTCATACAGGCACTTTTCAAAttttttaagcttggcgtaactagatcttgagacaa
chr10|70246900|70253327|SLC25A16|-|8	caccgaacccctaccaactggtcggggtttgaaacCTGCTGTCATACAGGCACTTTTCAttttttaagcttggcgtaactagatcttgagacaa
chr10|70246900|70253327|SLC25A16|-|10	caccgaacccctaccaactggtcggggtttgaaacAACTGCTGTCATACAGGCACTTTTttttttaagcttggcgtaactagatcttgagacaa
chr10|70246900|70253327|SLC25A16|-|12	caccgaacccctaccaactggtcggggtttgaaacATAACTGCTGTCATACAGGCACTTttttttaagcttggcgtaactagatcttgagacaa
chr10|70246900|70253327|SLC25A16|-|14	caccgaacccctaccaactggtcggggtttgaaacAGATAACTGCTGTCATACAGGCACttttttaagcttggcgtaactagatcttgagacaa
chr16|30740286|30740893|SRCAP|+|2	caccgaacccctaccaactggtcggggtttgaaacGGAGTCCGCAATCATACTGGATGAttttttaagcttggcgtaactagatcttgagacaa
chr16|30740286|30740893|SRCAP|+|4	caccgaacccctaccaactggtcggggtttgaaacAGGGAGTCCGCAATCATACTGGATttttttaagcttggcgtaactagatcttgagacaa
chr16|30740286|30740893|SRCAP|+|6	caccgaacccctaccaactggtcggggtttgaaacCCAGGGAGTCCGCAATCATACTGGttttttaagcttggcgtaactagatcttgagacaa
chr16|30740286|30740893|SRCAP|+|8	caccgaacccctaccaactggtcggggtttgaaacCTCCAGGGAGTCCGCAATCATACTttttttaagcttggcgtaactagatcttgagacaa
chr16|30740286|30740893|SRCAP|+|10	caccgaacccctaccaactggtcggggtttgaaacTCCTCCAGGGAGTCCGCAATCATAttttttaagcttggcgtaactagatcttgagacaa
chr16|30740286|30740893|SRCAP|+|12	caccgaacccctaccaactggtcggggtttgaaacTTTCCTCCAGGGAGTCCGCAATCAttttttaagcttggcgtaactagatcttgagacaa
chr16|30740286|30740893|SRCAP|+|14	caccgaacccctaccaactggtcggggtttgaaacCTTTTCCTCCAGGGAGTCCGCAATttttttaagcttggcgtaactagatcttgagacaa
chr8|42761315|42785315|HOOK3|+|2	caccgaacccctaccaactggtcggggtttgaaacCTGGATCTCATGATTATAATCCAAttttttaagcttggcgtaactagatcttgagacaa
chr8|42761315|42785315|HOOK3|+|4	caccgaacccctaccaactggtcggggtttgaaacGTCTGGATCTCATGATTATAATCCttttttaagcttggcgtaactagatcttgagacaa
chr8|42761315|42785315|HOOK3|+|6	caccgaacccctaccaactggtcggggtttgaaacATGTCTGGATCTCATGATTATAATttttttaagcttggcgtaactagatcttgagacaa
chr8|42761315|42785315|HOOK3|+|8	caccgaacccctaccaactggtcggggtttgaaacAAATGTCTGGATCTCATGATTATAttttttaagcttggcgtaactagatcttgagacaa
chr8|42761315|42785315|HOOK3|+|10	caccgaacccctaccaactggtcggggtttgaaacTTAAATGTCTGGATCTCATGATTAttttttaagcttggcgtaactagatcttgagacaa
chr8|42761315|42785315|HOOK3|+|12	caccgaacccctaccaactggtcggggtttgaaacCATTAAATGTCTGGATCTCATGATttttttaagcttggcgtaactagatcttgagacaa
chr8|42761315|42785315|HOOK3|+|14	caccgaacccctaccaactggtcggggtttgaaacCACATTAAATGTCTGGATCTCATGttttttaagcttggcgtaactagatcttgagacaa
chr12|69644908|69656342|CPSF6|+|0	caccgaacccctaccaactggtcggggtttgaaacCTTCCTTCTAACGATGACGATATTttttttaagcttggcgtaactagatcttgagacaa
chr12|69644908|69656342|CPSF6|+|2	caccgaacccctaccaactggtcggggtttgaaacAGCTTCCTTCTAACGATGACGATAttttttaagcttggcgtaactagatcttgagacaa
chr12|69644908|69656342|CPSF6|+|4	caccgaacccctaccaactggtcggggtttgaaacTCAGCTTCCTTCTAACGATGACGAttttttaagcttggcgtaactagatcttgagacaa
chr12|69644908|69656342|CPSF6|+|6	caccgaacccctaccaactggtcggggtttgaaacATTCAGCTTCCTTCTAACGATGACttttttaagcttggcgtaactagatcttgagacaa
chr12|69644908|69656342|CPSF6|+|8	caccgaacccctaccaactggtcggggtttgaaacATATTCAGCTTCCTTCTAACGATGttttttaagcttggcgtaactagatcttgagacaa
chr12|69644908|69656342|CPSF6|+|10	caccgaacccctaccaactggtcggggtttgaaacCCATATTCAGCTTCCTTCTAACGAttttttaagcttggcgtaactagatcttgagacaa
chr12|69644908|69656342|CPSF6|+|12	caccgaacccctaccaactggtcggggtttgaaacCACCATATTCAGCTTCCTTCTAACttttttaagcttggcgtaactagatcttgagacaa
chr9|102677459|102691125|STX17|+|0	caccgaacccctaccaactggtcggggtttgaaacAAACCTGAACTGTACGTCCTGCATttttttaagcttggcgtaactagatcttgagacaa
chr9|102677459|102691125|STX17|+|2	caccgaacccctaccaactggtcggggtttgaaacAAAAACCTGAACTGTACGTCCTGCttttttaagcttggcgtaactagatcttgagacaa
chr9|102677459|102691125|STX17|+|4	caccgaacccctaccaactggtcggggtttgaaacAGAAAAACCTGAACTGTACGTCCTttttttaagcttggcgtaactagatcttgagacaa
chr9|102677459|102691125|STX17|+|6	caccgaacccctaccaactggtcggggtttgaaacATAGAAAAACCTGAACTGTACGTCttttttaagcttggcgtaactagatcttgagacaa
chr9|102677459|102691125|STX17|+|8	caccgaacccctaccaactggtcggggtttgaaacATATAGAAAAACCTGAACTGTACGttttttaagcttggcgtaactagatcttgagacaa
chr9|102677459|102691125|STX17|+|10	caccgaacccctaccaactggtcggggtttgaaacTCATATAGAAAAACCTGAACTGTAttttttaagcttggcgtaactagatcttgagacaa
chr9|102677459|102691125|STX17|+|12	caccgaacccctaccaactggtcggggtttgaaacACTCATATAGAAAAACCTGAACTGttttttaagcttggcgtaactagatcttgagacaa
chrX|149962163|149984551|CD99L2|-|0	caccgaacccctaccaactggtcggggtttgaaacGGCTCTTTACCCTTGTCAGGTTTGttttttaagcttggcgtaactagatcttgagacaa
chrX|149962163|149984551|CD99L2|-|2	caccgaacccctaccaactggtcggggtttgaaacATGGCTCTTTACCCTTGTCAGGTTttttttaagcttggcgtaactagatcttgagacaa
chrX|149962163|149984551|CD99L2|-|4	caccgaacccctaccaactggtcggggtttgaaacCCATGGCTCTTTACCCTTGTCAGGttttttaagcttggcgtaactagatcttgagacaa
chrX|149962163|149984551|CD99L2|-|6	caccgaacccctaccaactggtcggggtttgaaacTCCCATGGCTCTTTACCCTTGTCAttttttaagcttggcgtaactagatcttgagacaa
chrX|149962163|149984551|CD99L2|-|8	caccgaacccctaccaactggtcggggtttgaaacGGTCCCATGGCTCTTTACCCTTGTttttttaagcttggcgtaactagatcttgagacaa
chrX|149962163|149984551|CD99L2|-|10	caccgaacccctaccaactggtcggggtttgaaacGTGGTCCCATGGCTCTTTACCCTTttttttaagcttggcgtaactagatcttgagacaa
chrX|149962163|149984551|CD99L2|-|12	caccgaacccctaccaactggtcggggtttgaaacGTGTGGTCCCATGGCTCTTTACCCttttttaagcttggcgtaactagatcttgagacaa
chrX|149962163|149984551|CD99L2|-|14	caccgaacccctaccaactggtcggggtttgaaacTGGTGTGGTCCCATGGCTCTTTACttttttaagcttggcgtaactagatcttgagacaa
chr2|227729319|227732034|RHBDD1|+|2	caccgaacccctaccaactggtcggggtttgaaacCTGAACCCTGGTGAGAATAAATGAttttttaagcttggcgtaactagatcttgagacaa
chr2|227729319|227732034|RHBDD1|+|4	caccgaacccctaccaactggtcggggtttgaaacGGCTGAACCCTGGTGAGAATAAATttttttaagcttggcgtaactagatcttgagacaa
chr2|227729319|227732034|RHBDD1|+|6	caccgaacccctaccaactggtcggggtttgaaacACGGCTGAACCCTGGTGAGAATAAttttttaagcttggcgtaactagatcttgagacaa
chr2|227729319|227732034|RHBDD1|+|8	caccgaacccctaccaactggtcggggtttgaaacAGACGGCTGAACCCTGGTGAGAATttttttaagcttggcgtaactagatcttgagacaa
chr2|227729319|227732034|RHBDD1|+|10	caccgaacccctaccaactggtcggggtttgaaacACAGACGGCTGAACCCTGGTGAGAttttttaagcttggcgtaactagatcttgagacaa
chr2|227729319|227732034|RHBDD1|+|12	caccgaacccctaccaactggtcggggtttgaaacATACAGACGGCTGAACCCTGGTGAttttttaagcttggcgtaactagatcttgagacaa
chr2|227729319|227732034|RHBDD1|+|14	caccgaacccctaccaactggtcggggtttgaaacATATACAGACGGCTGAACCCTGGTttttttaagcttggcgtaactagatcttgagacaa
chr9|114337013|114348445|PTGR1|-|0	caccgaacccctaccaactggtcggggtttgaaacAACTCTGGGGGAAGTGGGCCGGTTttttttaagcttggcgtaactagatcttgagacaa
chr9|114337013|114348445|PTGR1|-|2	caccgaacccctaccaactggtcggggtttgaaacACAACTCTGGGGGAAGTGGGCCGGttttttaagcttggcgtaactagatcttgagacaa
chr9|114337013|114348445|PTGR1|-|4	caccgaacccctaccaactggtcggggtttgaaacCCACAACTCTGGGGGAAGTGGGCCttttttaagcttggcgtaactagatcttgagacaa
chr9|114337013|114348445|PTGR1|-|6	caccgaacccctaccaactggtcggggtttgaaacTTCCACAACTCTGGGGGAAGTGGGttttttaagcttggcgtaactagatcttgagacaa
chr9|114337013|114348445|PTGR1|-|8	caccgaacccctaccaactggtcggggtttgaaacCTTTCCACAACTCTGGGGGAAGTGttttttaagcttggcgtaactagatcttgagacaa
chr9|114337013|114348445|PTGR1|-|10	caccgaacccctaccaactggtcggggtttgaaacTACTTTCCACAACTCTGGGGGAAGttttttaagcttggcgtaactagatcttgagacaa
chr9|114337013|114348445|PTGR1|-|12	caccgaacccctaccaactggtcggggtttgaaacTTTACTTTCCACAACTCTGGGGGAttttttaagcttggcgtaactagatcttgagacaa
chr10|103432671|103436193|FBXW4|-|2	caccgaacccctaccaactggtcggggtttgaaacGTCATCCTTGGCCGTCCTGTCCCTttttttaagcttggcgtaactagatcttgagacaa
chr10|103432671|103436193|FBXW4|-|4	caccgaacccctaccaactggtcggggtttgaaacTGGTCATCCTTGGCCGTCCTGTCCttttttaagcttggcgtaactagatcttgagacaa
chr10|103432671|103436193|FBXW4|-|6	caccgaacccctaccaactggtcggggtttgaaacACTGGTCATCCTTGGCCGTCCTGTttttttaagcttggcgtaactagatcttgagacaa
chr10|103432671|103436193|FBXW4|-|8	caccgaacccctaccaactggtcggggtttgaaacACACTGGTCATCCTTGGCCGTCCTttttttaagcttggcgtaactagatcttgagacaa
chr10|103432671|103436193|FBXW4|-|10	caccgaacccctaccaactggtcggggtttgaaacGGACACTGGTCATCCTTGGCCGTCttttttaagcttggcgtaactagatcttgagacaa
chr10|103432671|103436193|FBXW4|-|12	caccgaacccctaccaactggtcggggtttgaaacTGGGACACTGGTCATCCTTGGCCGttttttaagcttggcgtaactagatcttgagacaa
chr10|103432671|103436193|FBXW4|-|14	caccgaacccctaccaactggtcggggtttgaaacACTGGGACACTGGTCATCCTTGGCttttttaagcttggcgtaactagatcttgagacaa
chr10|103432671|103436193|FBXW4|-|16	caccgaacccctaccaactggtcggggtttgaaacTCACTGGGACACTGGTCATCCTTGttttttaagcttggcgtaactagatcttgagacaa
chr22|22160138|22162135|MAPK1|-|4	caccgaacccctaccaactggtcggggtttgaaacAAGCAGAGCTTGAGATCACAGGTGttttttaagcttggcgtaactagatcttgagacaa
chr22|22160138|22162135|MAPK1|-|6	caccgaacccctaccaactggtcggggtttgaaacATAAGCAGAGCTTGAGATCACAGGttttttaagcttggcgtaactagatcttgagacaa
chr22|22160138|22162135|MAPK1|-|8	caccgaacccctaccaactggtcggggtttgaaacTCATAAGCAGAGCTTGAGATCACAttttttaagcttggcgtaactagatcttgagacaa
chr22|22160138|22162135|MAPK1|-|10	caccgaacccctaccaactggtcggggtttgaaacTATCATAAGCAGAGCTTGAGATCAttttttaagcttggcgtaactagatcttgagacaa
chr22|22160138|22162135|MAPK1|-|12	caccgaacccctaccaactggtcggggtttgaaacATTATCATAAGCAGAGCTTGAGATttttttaagcttggcgtaactagatcttgagacaa
chr22|22160138|22162135|MAPK1|-|14	caccgaacccctaccaactggtcggggtttgaaacACATTATCATAAGCAGAGCTTGAGttttttaagcttggcgtaactagatcttgagacaa
chr4|22737603|22750583|GBA3|+|0	caccgaacccctaccaactggtcggggtttgaaacCCTCCTTTGAACAGTTCCTGAAATttttttaagcttggcgtaactagatcttgagacaa
chr4|22737603|22750583|GBA3|+|2	caccgaacccctaccaactggtcggggtttgaaacAGCCTCCTTTGAACAGTTCCTGAAttttttaagcttggcgtaactagatcttgagacaa
chr4|22737603|22750583|GBA3|+|4	caccgaacccctaccaactggtcggggtttgaaacCCAGCCTCCTTTGAACAGTTCCTGttttttaagcttggcgtaactagatcttgagacaa
chr4|22737603|22750583|GBA3|+|6	caccgaacccctaccaactggtcggggtttgaaacTCCCAGCCTCCTTTGAACAGTTCCttttttaagcttggcgtaactagatcttgagacaa
chr4|22737603|22750583|GBA3|+|8	caccgaacccctaccaactggtcggggtttgaaacCATCCCAGCCTCCTTTGAACAGTTttttttaagcttggcgtaactagatcttgagacaa
chr4|22737603|22750583|GBA3|+|10	caccgaacccctaccaactggtcggggtttgaaacTGCATCCCAGCCTCCTTTGAACAGttttttaagcttggcgtaactagatcttgagacaa
chr4|22737603|22750583|GBA3|+|12	caccgaacccctaccaactggtcggggtttgaaacTCTGCATCCCAGCCTCCTTTGAACttttttaagcttggcgtaactagatcttgagacaa
chr1|32381495|32385259|PTP4A2|-|4	caccgaacccctaccaactggtcggggtttgaaacCGAAAAACTAGAACGTGGATTCCTttttttaagcttggcgtaactagatcttgagacaa
chr1|32381495|32385259|PTP4A2|-|6	caccgaacccctaccaactggtcggggtttgaaacAACGAAAAACTAGAACGTGGATTCttttttaagcttggcgtaactagatcttgagacaa
chr1|32381495|32385259|PTP4A2|-|8	caccgaacccctaccaactggtcggggtttgaaacCCAACGAAAAACTAGAACGTGGATttttttaagcttggcgtaactagatcttgagacaa
chr1|32381495|32385259|PTP4A2|-|10	caccgaacccctaccaactggtcggggtttgaaacTTCCAACGAAAAACTAGAACGTGGttttttaagcttggcgtaactagatcttgagacaa
chr1|32381495|32385259|PTP4A2|-|12	caccgaacccctaccaactggtcggggtttgaaacTATTCCAACGAAAAACTAGAACGTttttttaagcttggcgtaactagatcttgagacaa
chr17|18768781|18769265|PRPSAP2|+|4	caccgaacccctaccaactggtcggggtttgaaacAATTCCTCTCTGCAATTTTCTTTGttttttaagcttggcgtaactagatcttgagacaa
chr17|18768781|18769265|PRPSAP2|+|6	caccgaacccctaccaactggtcggggtttgaaacAAAATTCCTCTCTGCAATTTTCTTttttttaagcttggcgtaactagatcttgagacaa
chr17|18768781|18769265|PRPSAP2|+|8	caccgaacccctaccaactggtcggggtttgaaacACAAAATTCCTCTCTGCAATTTTCttttttaagcttggcgtaactagatcttgagacaa
chr17|18768781|18769265|PRPSAP2|+|10	caccgaacccctaccaactggtcggggtttgaaacCAACAAAATTCCTCTCTGCAATTTttttttaagcttggcgtaactagatcttgagacaa
chr17|18768781|18769265|PRPSAP2|+|12	caccgaacccctaccaactggtcggggtttgaaacGACAACAAAATTCCTCTCTGCAATttttttaagcttggcgtaactagatcttgagacaa
chr17|18768781|18769265|PRPSAP2|+|14	caccgaacccctaccaactggtcggggtttgaaacCTGACAACAAAATTCCTCTCTGCAttttttaagcttggcgtaactagatcttgagacaa
chr3|57276883|57301820|APPL1|+|0	caccgaacccctaccaactggtcggggtttgaaacTGATCAGTTCAGCATGCAAAGCTAttttttaagcttggcgtaactagatcttgagacaa
chr3|57276883|57301820|APPL1|+|2	caccgaacccctaccaactggtcggggtttgaaacCATGATCAGTTCAGCATGCAAAGCttttttaagcttggcgtaactagatcttgagacaa
chr3|57276883|57301820|APPL1|+|4	caccgaacccctaccaactggtcggggtttgaaacATCATGATCAGTTCAGCATGCAAAttttttaagcttggcgtaactagatcttgagacaa
chr3|57276883|57301820|APPL1|+|6	caccgaacccctaccaactggtcggggtttgaaacGCATCATGATCAGTTCAGCATGCAttttttaagcttggcgtaactagatcttgagacaa
chr3|57276883|57301820|APPL1|+|8	caccgaacccctaccaactggtcggggtttgaaacCAGCATCATGATCAGTTCAGCATGttttttaagcttggcgtaactagatcttgagacaa
chr3|57276883|57301820|APPL1|+|10	caccgaacccctaccaactggtcggggtttgaaacCGCAGCATCATGATCAGTTCAGCAttttttaagcttggcgtaactagatcttgagacaa
chr3|57276883|57301820|APPL1|+|12	caccgaacccctaccaactggtcggggtttgaaacATCGCAGCATCATGATCAGTTCAGttttttaagcttggcgtaactagatcttgagacaa
chr1|161771841|161790951|ATF6|+|0	caccgaacccctaccaactggtcggggtttgaaacTGGCCTCATAGGTCCATAGTTCAGttttttaagcttggcgtaactagatcttgagacaa
chr1|161771841|161790951|ATF6|+|2	caccgaacccctaccaactggtcggggtttgaaacTCTGGCCTCATAGGTCCATAGTTCttttttaagcttggcgtaactagatcttgagacaa
chr1|161771841|161790951|ATF6|+|4	caccgaacccctaccaactggtcggggtttgaaacCGTCTGGCCTCATAGGTCCATAGTttttttaagcttggcgtaactagatcttgagacaa
chr1|161771841|161790951|ATF6|+|6	caccgaacccctaccaactggtcggggtttgaaacACCGTCTGGCCTCATAGGTCCATAttttttaagcttggcgtaactagatcttgagacaa
chr1|161771841|161790951|ATF6|+|8	caccgaacccctaccaactggtcggggtttgaaacAAACCGTCTGGCCTCATAGGTCCAttttttaagcttggcgtaactagatcttgagacaa
chr1|161771841|161790951|ATF6|+|10	caccgaacccctaccaactggtcggggtttgaaacCAAAACCGTCTGGCCTCATAGGTCttttttaagcttggcgtaactagatcttgagacaa
chr1|161771841|161790951|ATF6|+|12	caccgaacccctaccaactggtcggggtttgaaacAGCAAAACCGTCTGGCCTCATAGGttttttaagcttggcgtaactagatcttgagacaa
chr1|161771841|161790951|ATF6|+|14	caccgaacccctaccaactggtcggggtttgaaacACAGCAAAACCGTCTGGCCTCATAttttttaagcttggcgtaactagatcttgagacaa
chr18|46889530|46906128|DYM|-|0	caccgaacccctaccaactggtcggggtttgaaacTCAAAAGAGTGGAATATCAGTGATttttttaagcttggcgtaactagatcttgagacaa
chr18|46889530|46906128|DYM|-|2	caccgaacccctaccaactggtcggggtttgaaacTTTCAAAAGAGTGGAATATCAGTGttttttaagcttggcgtaactagatcttgagacaa
chr18|46889530|46906128|DYM|-|4	caccgaacccctaccaactggtcggggtttgaaacGTTTTCAAAAGAGTGGAATATCAGttttttaagcttggcgtaactagatcttgagacaa
chr18|46889530|46906128|DYM|-|6	caccgaacccctaccaactggtcggggtttgaaacTTGTTTTCAAAAGAGTGGAATATCttttttaagcttggcgtaactagatcttgagacaa
chr18|46889530|46906128|DYM|-|8	caccgaacccctaccaactggtcggggtttgaaacGATTGTTTTCAAAAGAGTGGAATAttttttaagcttggcgtaactagatcttgagacaa
chr18|46889530|46906128|DYM|-|10	caccgaacccctaccaactggtcggggtttgaaacAGGATTGTTTTCAAAAGAGTGGAAttttttaagcttggcgtaactagatcttgagacaa
chr18|46889530|46906128|DYM|-|12	caccgaacccctaccaactggtcggggtttgaaacCGAGGATTGTTTTCAAAAGAGTGGttttttaagcttggcgtaactagatcttgagacaa
chr18|46889530|46906128|DYM|-|14	caccgaacccctaccaactggtcggggtttgaaacTTCGAGGATTGTTTTCAAAAGAGTttttttaagcttggcgtaactagatcttgagacaa
chr12|111923074|111924628|ATXN2|-|6	caccgaacccctaccaactggtcggggtttgaaacCCTAACTTGCCTGCTCTATATGTCttttttaagcttggcgtaactagatcttgagacaa
chr12|111923074|111924628|ATXN2|-|8	caccgaacccctaccaactggtcggggtttgaaacTTCCTAACTTGCCTGCTCTATATGttttttaagcttggcgtaactagatcttgagacaa
chr12|111923074|111924628|ATXN2|-|10	caccgaacccctaccaactggtcggggtttgaaacATTTCCTAACTTGCCTGCTCTATAttttttaagcttggcgtaactagatcttgagacaa
chr12|111923074|111924628|ATXN2|-|12	caccgaacccctaccaactggtcggggtttgaaacTGATTTCCTAACTTGCCTGCTCTAttttttaagcttggcgtaactagatcttgagacaa
chr12|111923074|111924628|ATXN2|-|14	caccgaacccctaccaactggtcggggtttgaaacGTTGATTTCCTAACTTGCCTGCTCttttttaagcttggcgtaactagatcttgagacaa
chr12|111923074|111924628|ATXN2|-|16	caccgaacccctaccaactggtcggggtttgaaacATGTTGATTTCCTAACTTGCCTGCttttttaagcttggcgtaactagatcttgagacaa
chr5|72370568|72373320|FCHO2|+|2	caccgaacccctaccaactggtcggggtttgaaacACACACCTGAACACAAGCTGTGCAttttttaagcttggcgtaactagatcttgagacaa
chr5|72370568|72373320|FCHO2|+|4	caccgaacccctaccaactggtcggggtttgaaacTGACACACCTGAACACAAGCTGTGttttttaagcttggcgtaactagatcttgagacaa
chr5|72370568|72373320|FCHO2|+|6	caccgaacccctaccaactggtcggggtttgaaacCGTGACACACCTGAACACAAGCTGttttttaagcttggcgtaactagatcttgagacaa
chr5|72370568|72373320|FCHO2|+|10	caccgaacccctaccaactggtcggggtttgaaacACCCCGTGACACACCTGAACACAAttttttaagcttggcgtaactagatcttgagacaa
chr5|72370568|72373320|FCHO2|+|12	caccgaacccctaccaactggtcggggtttgaaacGGACCCCGTGACACACCTGAACACttttttaagcttggcgtaactagatcttgagacaa
chr5|72370568|72373320|FCHO2|+|14	caccgaacccctaccaactggtcggggtttgaaacTGGGACCCCGTGACACACCTGAACttttttaagcttggcgtaactagatcttgagacaa
chr20|60714130|60716000|PSMA7|-|2	caccgaacccctaccaactggtcggggtttgaaacACCAACCTTCCAGGCATGGTATGTttttttaagcttggcgtaactagatcttgagacaa
chr20|60714130|60716000|PSMA7|-|4	caccgaacccctaccaactggtcggggtttgaaacACACCAACCTTCCAGGCATGGTATttttttaagcttggcgtaactagatcttgagacaa
chr20|60714130|60716000|PSMA7|-|6	caccgaacccctaccaactggtcggggtttgaaacGAACACCAACCTTCCAGGCATGGTttttttaagcttggcgtaactagatcttgagacaa
chr20|60714130|60716000|PSMA7|-|8	caccgaacccctaccaactggtcggggtttgaaacTCGAACACCAACCTTCCAGGCATGttttttaagcttggcgtaactagatcttgagacaa
chr20|60714130|60716000|PSMA7|-|10	caccgaacccctaccaactggtcggggtttgaaacCCTCGAACACCAACCTTCCAGGCAttttttaagcttggcgtaactagatcttgagacaa
chr20|60714130|60716000|PSMA7|-|12	caccgaacccctaccaactggtcggggtttgaaacTTCCTCGAACACCAACCTTCCAGGttttttaagcttggcgtaactagatcttgagacaa
chr20|60714130|60716000|PSMA7|-|14	caccgaacccctaccaactggtcggggtttgaaacTCTTCCTCGAACACCAACCTTCCAttttttaagcttggcgtaactagatcttgagacaa
chr6|161469647|161471011|MAP3K4|+|0	caccgaacccctaccaactggtcggggtttgaaacTTTTCTCCACTGGACGATCGTTCTttttttaagcttggcgtaactagatcttgagacaa
chr6|161469647|161471011|MAP3K4|+|2	caccgaacccctaccaactggtcggggtttgaaacTTTTTTCTCCACTGGACGATCGTTttttttaagcttggcgtaactagatcttgagacaa
chr6|161469647|161471011|MAP3K4|+|4	caccgaacccctaccaactggtcggggtttgaaacCATTTTTTCTCCACTGGACGATCGttttttaagcttggcgtaactagatcttgagacaa
chr6|161469647|161471011|MAP3K4|+|6	caccgaacccctaccaactggtcggggtttgaaacTTCATTTTTTCTCCACTGGACGATttttttaagcttggcgtaactagatcttgagacaa
chr6|161469647|161471011|MAP3K4|+|8	caccgaacccctaccaactggtcggggtttgaaacCATTCATTTTTTCTCCACTGGACGttttttaagcttggcgtaactagatcttgagacaa
chr6|161469647|161471011|MAP3K4|+|10	caccgaacccctaccaactggtcggggtttgaaacTGCATTCATTTTTTCTCCACTGGAttttttaagcttggcgtaactagatcttgagacaa
chr6|161469647|161471011|MAP3K4|+|12	caccgaacccctaccaactggtcggggtttgaaacGGTGCATTCATTTTTTCTCCACTGttttttaagcttggcgtaactagatcttgagacaa
chr6|161469647|161471011|MAP3K4|+|14	caccgaacccctaccaactggtcggggtttgaaacTTGGTGCATTCATTTTTTCTCCACttttttaagcttggcgtaactagatcttgagacaa
chr14|67736417|67770316|MPP5|+|2	caccgaacccctaccaactggtcggggtttgaaacCTTATTTACTGTTTCCTTGGCAGGttttttaagcttggcgtaactagatcttgagacaa
chr14|67736417|67770316|MPP5|+|4	caccgaacccctaccaactggtcggggtttgaaacTTCTTATTTACTGTTTCCTTGGCAttttttaagcttggcgtaactagatcttgagacaa
chr14|67736417|67770316|MPP5|+|6	caccgaacccctaccaactggtcggggtttgaaacCTTTCTTATTTACTGTTTCCTTGGttttttaagcttggcgtaactagatcttgagacaa
chr14|67736417|67770316|MPP5|+|8	caccgaacccctaccaactggtcggggtttgaaacGGCTTTCTTATTTACTGTTTCCTTttttttaagcttggcgtaactagatcttgagacaa
chr14|67736417|67770316|MPP5|+|10	caccgaacccctaccaactggtcggggtttgaaacAAGGCTTTCTTATTTACTGTTTCCttttttaagcttggcgtaactagatcttgagacaa
chr14|67736417|67770316|MPP5|+|12	caccgaacccctaccaactggtcggggtttgaaacTCAAGGCTTTCTTATTTACTGTTTttttttaagcttggcgtaactagatcttgagacaa
chr14|67736417|67770316|MPP5|+|14	caccgaacccctaccaactggtcggggtttgaaacACTCAAGGCTTTCTTATTTACTGTttttttaagcttggcgtaactagatcttgagacaa
chr15|41648236|41669502|NUSAP1|+|6	caccgaacccctaccaactggtcggggtttgaaacTCTCTGTTACTTTGTCTGGAGATGttttttaagcttggcgtaactagatcttgagacaa
chr15|41648236|41669502|NUSAP1|+|8	caccgaacccctaccaactggtcggggtttgaaacAATCTCTGTTACTTTGTCTGGAGAttttttaagcttggcgtaactagatcttgagacaa
chr15|41648236|41669502|NUSAP1|+|10	caccgaacccctaccaactggtcggggtttgaaacTGAATCTCTGTTACTTTGTCTGGAttttttaagcttggcgtaactagatcttgagacaa
chr15|41648236|41669502|NUSAP1|+|12	caccgaacccctaccaactggtcggggtttgaaacTTTGAATCTCTGTTACTTTGTCTGttttttaagcttggcgtaactagatcttgagacaa
chr3|183368083|183369064|KLHL24|+|2	caccgaacccctaccaactggtcggggtttgaaacATGTGGCTGCGTGGCCTAGTCCTTttttttaagcttggcgtaactagatcttgagacaa
chr3|183368083|183369064|KLHL24|+|4	caccgaacccctaccaactggtcggggtttgaaacTTATGTGGCTGCGTGGCCTAGTCCttttttaagcttggcgtaactagatcttgagacaa
chr3|183368083|183369064|KLHL24|+|6	caccgaacccctaccaactggtcggggtttgaaacCTTTATGTGGCTGCGTGGCCTAGTttttttaagcttggcgtaactagatcttgagacaa
chr3|183368083|183369064|KLHL24|+|8	caccgaacccctaccaactggtcggggtttgaaacTTCTTTATGTGGCTGCGTGGCCTAttttttaagcttggcgtaactagatcttgagacaa
chr3|183368083|183369064|KLHL24|+|10	caccgaacccctaccaactggtcggggtttgaaacTCTTCTTTATGTGGCTGCGTGGCCttttttaagcttggcgtaactagatcttgagacaa
chr3|183368083|183369064|KLHL24|+|12	caccgaacccctaccaactggtcggggtttgaaacGATCTTCTTTATGTGGCTGCGTGGttttttaagcttggcgtaactagatcttgagacaa
chr1|78097534|78107340|ZZZ3|-|8	caccgaacccctaccaactggtcggggtttgaaacATAACTTGATATTCTTTGTTGTGTttttttaagcttggcgtaactagatcttgagacaa
chr1|78097534|78107340|ZZZ3|-|10	caccgaacccctaccaactggtcggggtttgaaacGAATAACTTGATATTCTTTGTTGTttttttaagcttggcgtaactagatcttgagacaa
chr1|78097534|78107340|ZZZ3|-|12	caccgaacccctaccaactggtcggggtttgaaacTAGAATAACTTGATATTCTTTGTTttttttaagcttggcgtaactagatcttgagacaa
chr1|78097534|78107340|ZZZ3|-|14	caccgaacccctaccaactggtcggggtttgaaacACTAGAATAACTTGATATTCTTTGttttttaagcttggcgtaactagatcttgagacaa
chr11|112070421|112088612|BCO2|+|4	caccgaacccctaccaactggtcggggtttgaaacGGAGAAACCTTGTGGTTGTCCCATttttttaagcttggcgtaactagatcttgagacaa
chr11|112070421|112088612|BCO2|+|6	caccgaacccctaccaactggtcggggtttgaaacTAGGAGAAACCTTGTGGTTGTCCCttttttaagcttggcgtaactagatcttgagacaa
chr11|112070421|112088612|BCO2|+|8	caccgaacccctaccaactggtcggggtttgaaacTATAGGAGAAACCTTGTGGTTGTCttttttaagcttggcgtaactagatcttgagacaa
chr11|112070421|112088612|BCO2|+|10	caccgaacccctaccaactggtcggggtttgaaacCTTATAGGAGAAACCTTGTGGTTGttttttaagcttggcgtaactagatcttgagacaa
chr9|95018961|95032265|IARS|-|6	caccgaacccctaccaactggtcggggtttgaaacAGTGTCTGATCTGCCATTTCAGTCttttttaagcttggcgtaactagatcttgagacaa
chr9|95018961|95032265|IARS|-|8	caccgaacccctaccaactggtcggggtttgaaacGGAGTGTCTGATCTGCCATTTCAGttttttaagcttggcgtaactagatcttgagacaa
chr9|95018961|95032265|IARS|-|10	caccgaacccctaccaactggtcggggtttgaaacGAGGAGTGTCTGATCTGCCATTTCttttttaagcttggcgtaactagatcttgagacaa
chr9|95018961|95032265|IARS|-|12	caccgaacccctaccaactggtcggggtttgaaacTAGAGGAGTGTCTGATCTGCCATTttttttaagcttggcgtaactagatcttgagacaa
chr15|100739522|100871259|ADAMTS17|-|6	caccgaacccctaccaactggtcggggtttgaaacTGAGGCCAACTTGTGGCCCAGCTCttttttaagcttggcgtaactagatcttgagacaa
chr15|100739522|100871259|ADAMTS17|-|10	caccgaacccctaccaactggtcggggtttgaaacTGAATGAGGCCAACTTGTGGCCCAttttttaagcttggcgtaactagatcttgagacaa
chr15|100739522|100871259|ADAMTS17|-|12	caccgaacccctaccaactggtcggggtttgaaacGCTGAATGAGGCCAACTTGTGGCCttttttaagcttggcgtaactagatcttgagacaa
chr15|100739522|100871259|ADAMTS17|-|14	caccgaacccctaccaactggtcggggtttgaaacAAGCTGAATGAGGCCAACTTGTGGttttttaagcttggcgtaactagatcttgagacaa
chr17|67124759|67130883|ABCA6|-|4	caccgaacccctaccaactggtcggggtttgaaacGCAATGAGCTGAATCATTCCAGTAttttttaagcttggcgtaactagatcttgagacaa
chr17|67124759|67130883|ABCA6|-|6	caccgaacccctaccaactggtcggggtttgaaacCAGCAATGAGCTGAATCATTCCAGttttttaagcttggcgtaactagatcttgagacaa
chr17|67124759|67130883|ABCA6|-|8	caccgaacccctaccaactggtcggggtttgaaacCCCAGCAATGAGCTGAATCATTCCttttttaagcttggcgtaactagatcttgagacaa
chr17|67124759|67130883|ABCA6|-|10	caccgaacccctaccaactggtcggggtttgaaacATCCCAGCAATGAGCTGAATCATTttttttaagcttggcgtaactagatcttgagacaa
chr12|70671911|70704797|CNOT2|+|4	caccgaacccctaccaactggtcggggtttgaaacGTCTCCCTATCTTTTTCTGACCGAttttttaagcttggcgtaactagatcttgagacaa
chr12|70671911|70704797|CNOT2|+|10	caccgaacccctaccaactggtcggggtttgaaacCACCACGTCTCCCTATCTTTTTCTttttttaagcttggcgtaactagatcttgagacaa
chr12|70671911|70704797|CNOT2|+|12	caccgaacccctaccaactggtcggggtttgaaacCCCACCACGTCTCCCTATCTTTTTttttttaagcttggcgtaactagatcttgagacaa
chr12|70671911|70704797|CNOT2|+|14	caccgaacccctaccaactggtcggggtttgaaacCGCCCACCACGTCTCCCTATCTTTttttttaagcttggcgtaactagatcttgagacaa
chr7|72873865|72884813|BAZ1B|-|0	caccgaacccctaccaactggtcggggtttgaaacTTCACTTTGCTTCCTCTACCATTTttttttaagcttggcgtaactagatcttgagacaa
chr7|72873865|72884813|BAZ1B|-|2	caccgaacccctaccaactggtcggggtttgaaacGTTTCACTTTGCTTCCTCTACCATttttttaagcttggcgtaactagatcttgagacaa
chr7|72873865|72884813|BAZ1B|-|4	caccgaacccctaccaactggtcggggtttgaaacCAGTTTCACTTTGCTTCCTCTACCttttttaagcttggcgtaactagatcttgagacaa
chr7|72873865|72884813|BAZ1B|-|6	caccgaacccctaccaactggtcggggtttgaaacTCCAGTTTCACTTTGCTTCCTCTAttttttaagcttggcgtaactagatcttgagacaa
chr3|50004902|50012825|RBM6|+|2	caccgaacccctaccaactggtcggggtttgaaacCTCCCACTGTGTTATACTCCTTCAttttttaagcttggcgtaactagatcttgagacaa
chr3|50004902|50012825|RBM6|+|4	caccgaacccctaccaactggtcggggtttgaaacGGCTCCCACTGTGTTATACTCCTTttttttaagcttggcgtaactagatcttgagacaa
chr3|50004902|50012825|RBM6|+|6	caccgaacccctaccaactggtcggggtttgaaacTTGGCTCCCACTGTGTTATACTCCttttttaagcttggcgtaactagatcttgagacaa
chr3|50004902|50012825|RBM6|+|8	caccgaacccctaccaactggtcggggtttgaaacTCTTGGCTCCCACTGTGTTATACTttttttaagcttggcgtaactagatcttgagacaa
chr3|50004902|50012825|RBM6|+|10	caccgaacccctaccaactggtcggggtttgaaacCTTCTTGGCTCCCACTGTGTTATAttttttaagcttggcgtaactagatcttgagacaa
chr9|17235655|17236586|CNTLN|+|2	caccgaacccctaccaactggtcggggtttgaaacCTCTCTCTTTATTTTTGCATCAGTttttttaagcttggcgtaactagatcttgagacaa
chr9|17235655|17236586|CNTLN|+|6	caccgaacccctaccaactggtcggggtttgaaacCTGACTCTCTCTTTATTTTTGCATttttttaagcttggcgtaactagatcttgagacaa
chr9|17235655|17236586|CNTLN|+|8	caccgaacccctaccaactggtcggggtttgaaacTACTGACTCTCTCTTTATTTTTGCttttttaagcttggcgtaactagatcttgagacaa
chr9|17235655|17236586|CNTLN|+|10	caccgaacccctaccaactggtcggggtttgaaacAGTACTGACTCTCTCTTTATTTTTttttttaagcttggcgtaactagatcttgagacaa
chr9|17235655|17236586|CNTLN|+|12	caccgaacccctaccaactggtcggggtttgaaacTCAGTACTGACTCTCTCTTTATTTttttttaagcttggcgtaactagatcttgagacaa
chr17|30498061|30510291|RHOT1|+|2	caccgaacccctaccaactggtcggggtttgaaacCTCTAGCTCCTTCTCCTCTGGGCAttttttaagcttggcgtaactagatcttgagacaa
chr17|30498061|30510291|RHOT1|+|4	caccgaacccctaccaactggtcggggtttgaaacAACTCTAGCTCCTTCTCCTCTGGGttttttaagcttggcgtaactagatcttgagacaa
chr17|30498061|30510291|RHOT1|+|6	caccgaacccctaccaactggtcggggtttgaaacCCAACTCTAGCTCCTTCTCCTCTGttttttaagcttggcgtaactagatcttgagacaa
chr17|30498061|30510291|RHOT1|+|8	caccgaacccctaccaactggtcggggtttgaaacTCCCAACTCTAGCTCCTTCTCCTCttttttaagcttggcgtaactagatcttgagacaa
chr17|30498061|30510291|RHOT1|+|10	caccgaacccctaccaactggtcggggtttgaaacCTTCCCAACTCTAGCTCCTTCTCCttttttaagcttggcgtaactagatcttgagacaa
chr17|30498061|30510291|RHOT1|+|12	caccgaacccctaccaactggtcggggtttgaaacGTCTTCCCAACTCTAGCTCCTTCTttttttaagcttggcgtaactagatcttgagacaa
chr2|135628534|135630211|ACMSD|+|2	caccgaacccctaccaactggtcggggtttgaaacGCATTCCTTTCCTATGACATCTGTttttttaagcttggcgtaactagatcttgagacaa
chr2|135628534|135630211|ACMSD|+|4	caccgaacccctaccaactggtcggggtttgaaacTGGCATTCCTTTCCTATGACATCTttttttaagcttggcgtaactagatcttgagacaa
chr2|135628534|135630211|ACMSD|+|6	caccgaacccctaccaactggtcggggtttgaaacGCTGGCATTCCTTTCCTATGACATttttttaagcttggcgtaactagatcttgagacaa
chr2|135628534|135630211|ACMSD|+|8	caccgaacccctaccaactggtcggggtttgaaacCTGCTGGCATTCCTTTCCTATGACttttttaagcttggcgtaactagatcttgagacaa
chr2|135628534|135630211|ACMSD|+|10	caccgaacccctaccaactggtcggggtttgaaacCTCTGCTGGCATTCCTTTCCTATGttttttaagcttggcgtaactagatcttgagacaa
chr2|135628534|135630211|ACMSD|+|12	caccgaacccctaccaactggtcggggtttgaaacGTCTCTGCTGGCATTCCTTTCCTAttttttaagcttggcgtaactagatcttgagacaa
chr8|131370262|131374017|ASAP1|-|0	caccgaacccctaccaactggtcggggtttgaaacATATCTCCTCCAGCAGCGTGACGGttttttaagcttggcgtaactagatcttgagacaa
chr8|131370262|131374017|ASAP1|-|2	caccgaacccctaccaactggtcggggtttgaaacGGATATCTCCTCCAGCAGCGTGACttttttaagcttggcgtaactagatcttgagacaa
chr8|131370262|131374017|ASAP1|-|4	caccgaacccctaccaactggtcggggtttgaaacCTGGATATCTCCTCCAGCAGCGTGttttttaagcttggcgtaactagatcttgagacaa
chr8|131370262|131374017|ASAP1|-|6	caccgaacccctaccaactggtcggggtttgaaacTCCTGGATATCTCCTCCAGCAGCGttttttaagcttggcgtaactagatcttgagacaa
chr8|131370262|131374017|ASAP1|-|8	caccgaacccctaccaactggtcggggtttgaaacATTCCTGGATATCTCCTCCAGCAGttttttaagcttggcgtaactagatcttgagacaa
chr8|131370262|131374017|ASAP1|-|10	caccgaacccctaccaactggtcggggtttgaaacTCATTCCTGGATATCTCCTCCAGCttttttaagcttggcgtaactagatcttgagacaa
chr3|29910348|29941246|RBMS3|+|0	caccgaacccctaccaactggtcggggtttgaaacGGGGTGTTGGTTGCATAACGTATGttttttaagcttggcgtaactagatcttgagacaa
chr3|29910348|29941246|RBMS3|+|2	caccgaacccctaccaactggtcggggtttgaaacTGGGGGTGTTGGTTGCATAACGTAttttttaagcttggcgtaactagatcttgagacaa
chr3|29910348|29941246|RBMS3|+|4	caccgaacccctaccaactggtcggggtttgaaacACTGGGGGTGTTGGTTGCATAACGttttttaagcttggcgtaactagatcttgagacaa
chr3|29910348|29941246|RBMS3|+|8	caccgaacccctaccaactggtcggggtttgaaacGCTCACTGGGGGTGTTGGTTGCATttttttaagcttggcgtaactagatcttgagacaa
chr3|29910348|29941246|RBMS3|+|10	caccgaacccctaccaactggtcggggtttgaaacAGGCTCACTGGGGGTGTTGGTTGCttttttaagcttggcgtaactagatcttgagacaa
chr3|29910348|29941246|RBMS3|+|12	caccgaacccctaccaactggtcggggtttgaaacAAAGGCTCACTGGGGGTGTTGGTTttttttaagcttggcgtaactagatcttgagacaa
chr3|29910348|29941246|RBMS3|+|14	caccgaacccctaccaactggtcggggtttgaaacGCAAAGGCTCACTGGGGGTGTTGGttttttaagcttggcgtaactagatcttgagacaa
chr3|29910348|29941246|RBMS3|+|16	caccgaacccctaccaactggtcggggtttgaaacCAGCAAAGGCTCACTGGGGGTGTTttttttaagcttggcgtaactagatcttgagacaa
chr5|109049220|109051965|MAN2A1|+|2	caccgaacccctaccaactggtcggggtttgaaacCTGGCCCTGGGTCGTTATGGGAATttttttaagcttggcgtaactagatcttgagacaa
chr5|109049220|109051965|MAN2A1|+|4	caccgaacccctaccaactggtcggggtttgaaacAGCTGGCCCTGGGTCGTTATGGGAttttttaagcttggcgtaactagatcttgagacaa
chr5|109049220|109051965|MAN2A1|+|6	caccgaacccctaccaactggtcggggtttgaaacAGAGCTGGCCCTGGGTCGTTATGGttttttaagcttggcgtaactagatcttgagacaa
chr5|109049220|109051965|MAN2A1|+|8	caccgaacccctaccaactggtcggggtttgaaacTGAGAGCTGGCCCTGGGTCGTTATttttttaagcttggcgtaactagatcttgagacaa
chr5|109049220|109051965|MAN2A1|+|10	caccgaacccctaccaactggtcggggtttgaaacATTGAGAGCTGGCCCTGGGTCGTTttttttaagcttggcgtaactagatcttgagacaa
chr5|109049220|109051965|MAN2A1|+|12	caccgaacccctaccaactggtcggggtttgaaacACATTGAGAGCTGGCCCTGGGTCGttttttaagcttggcgtaactagatcttgagacaa
chr17|71231614|71233134|C17orf80|+|2	caccgaacccctaccaactggtcggggtttgaaacCTATTCCTTGTGAGAGTCTTTCCCttttttaagcttggcgtaactagatcttgagacaa
chr17|71231614|71233134|C17orf80|+|4	caccgaacccctaccaactggtcggggtttgaaacTCCTATTCCTTGTGAGAGTCTTTCttttttaagcttggcgtaactagatcttgagacaa
chr17|71231614|71233134|C17orf80|+|6	caccgaacccctaccaactggtcggggtttgaaacCATCCTATTCCTTGTGAGAGTCTTttttttaagcttggcgtaactagatcttgagacaa
chr17|71231614|71233134|C17orf80|+|8	caccgaacccctaccaactggtcggggtttgaaacCTCATCCTATTCCTTGTGAGAGTCttttttaagcttggcgtaactagatcttgagacaa
chr17|71231614|71233134|C17orf80|+|10	caccgaacccctaccaactggtcggggtttgaaacCACTCATCCTATTCCTTGTGAGAGttttttaagcttggcgtaactagatcttgagacaa
chr17|71231614|71233134|C17orf80|+|12	caccgaacccctaccaactggtcggggtttgaaacATCACTCATCCTATTCCTTGTGAGttttttaagcttggcgtaactagatcttgagacaa
chr17|71231614|71233134|C17orf80|+|14	caccgaacccctaccaactggtcggggtttgaaacTTATCACTCATCCTATTCCTTGTGttttttaagcttggcgtaactagatcttgagacaa
chr10|117221450|117228839|ATRNL1|+|6	caccgaacccctaccaactggtcggggtttgaaacAAAAGGCTGTCTGTATTTTAATAGttttttaagcttggcgtaactagatcttgagacaa
chr10|117221450|117228839|ATRNL1|+|8	caccgaacccctaccaactggtcggggtttgaaacTCAAAAGGCTGTCTGTATTTTAATttttttaagcttggcgtaactagatcttgagacaa
chr10|117221450|117228839|ATRNL1|+|10	caccgaacccctaccaactggtcggggtttgaaacAATCAAAAGGCTGTCTGTATTTTAttttttaagcttggcgtaactagatcttgagacaa
chr10|117221450|117228839|ATRNL1|+|12	caccgaacccctaccaactggtcggggtttgaaacTCAATCAAAAGGCTGTCTGTATTTttttttaagcttggcgtaactagatcttgagacaa
chr10|117221450|117228839|ATRNL1|+|14	caccgaacccctaccaactggtcggggtttgaaacAATCAATCAAAAGGCTGTCTGTATttttttaagcttggcgtaactagatcttgagacaa
chr10|117221450|117228839|ATRNL1|+|16	caccgaacccctaccaactggtcggggtttgaaacATAATCAATCAAAAGGCTGTCTGTttttttaagcttggcgtaactagatcttgagacaa
chr7|111127293|111201979|IMMP2L|-|2	caccgaacccctaccaactggtcggggtttgaaacAAAACCACCAATGATACAATGTCAttttttaagcttggcgtaactagatcttgagacaa
chr7|111127293|111201979|IMMP2L|-|4	caccgaacccctaccaactggtcggggtttgaaacCCAAAACCACCAATGATACAATGTttttttaagcttggcgtaactagatcttgagacaa
chr7|111127293|111201979|IMMP2L|-|6	caccgaacccctaccaactggtcggggtttgaaacGGCCAAAACCACCAATGATACAATttttttaagcttggcgtaactagatcttgagacaa
chr7|111127293|111201979|IMMP2L|-|8	caccgaacccctaccaactggtcggggtttgaaacTTGGCCAAAACCACCAATGATACAttttttaagcttggcgtaactagatcttgagacaa
chr7|111127293|111201979|IMMP2L|-|10	caccgaacccctaccaactggtcggggtttgaaacATTTGGCCAAAACCACCAATGATAttttttaagcttggcgtaactagatcttgagacaa
chr7|111127293|111201979|IMMP2L|-|12	caccgaacccctaccaactggtcggggtttgaaacCAATTTGGCCAAAACCACCAATGAttttttaagcttggcgtaactagatcttgagacaa
chr7|111127293|111201979|IMMP2L|-|14	caccgaacccctaccaactggtcggggtttgaaacCCCAATTTGGCCAAAACCACCAATttttttaagcttggcgtaactagatcttgagacaa
chr1|78267015|78280916|FAM73A|+|6	caccgaacccctaccaactggtcggggtttgaaacAAAATTTGATCAATATCATCAGCAttttttaagcttggcgtaactagatcttgagacaa
chr1|78267015|78280916|FAM73A|+|8	caccgaacccctaccaactggtcggggtttgaaacAGAAAATTTGATCAATATCATCAGttttttaagcttggcgtaactagatcttgagacaa
chr1|78267015|78280916|FAM73A|+|10	caccgaacccctaccaactggtcggggtttgaaacGGAGAAAATTTGATCAATATCATCttttttaagcttggcgtaactagatcttgagacaa
chr1|78267015|78280916|FAM73A|+|12	caccgaacccctaccaactggtcggggtttgaaacCCGGAGAAAATTTGATCAATATCAttttttaagcttggcgtaactagatcttgagacaa
chr1|78267015|78280916|FAM73A|+|14	caccgaacccctaccaactggtcggggtttgaaacCACCGGAGAAAATTTGATCAATATttttttaagcttggcgtaactagatcttgagacaa
chr4|52714370|52758017|DCUN1D4|+|4	caccgaacccctaccaactggtcggggtttgaaacACTGATATTGGAGAGAAGTCATTCttttttaagcttggcgtaactagatcttgagacaa
chr4|52714370|52758017|DCUN1D4|+|6	caccgaacccctaccaactggtcggggtttgaaacAAACTGATATTGGAGAGAAGTCATttttttaagcttggcgtaactagatcttgagacaa
chr4|52714370|52758017|DCUN1D4|+|8	caccgaacccctaccaactggtcggggtttgaaacTAAAACTGATATTGGAGAGAAGTCttttttaagcttggcgtaactagatcttgagacaa
chr4|52714370|52758017|DCUN1D4|+|10	caccgaacccctaccaactggtcggggtttgaaacTCTAAAACTGATATTGGAGAGAAGttttttaagcttggcgtaactagatcttgagacaa
chr4|52714370|52758017|DCUN1D4|+|12	caccgaacccctaccaactggtcggggtttgaaacTCTCTAAAACTGATATTGGAGAGAttttttaagcttggcgtaactagatcttgagacaa
chr4|52714370|52758017|DCUN1D4|+|14	caccgaacccctaccaactggtcggggtttgaaacATTCTCTAAAACTGATATTGGAGAttttttaagcttggcgtaactagatcttgagacaa
chr4|52714370|52758017|DCUN1D4|+|16	caccgaacccctaccaactggtcggggtttgaaacACATTCTCTAAAACTGATATTGGAttttttaagcttggcgtaactagatcttgagacaa
chr7|5963017|5963593|CCZ1|+|0	caccgaacccctaccaactggtcggggtttgaaacAGACCATTTACTTCAATCAGGTTTttttttaagcttggcgtaactagatcttgagacaa
chr7|5963017|5963593|CCZ1|+|2	caccgaacccctaccaactggtcggggtttgaaacTCAGACCATTTACTTCAATCAGGTttttttaagcttggcgtaactagatcttgagacaa
chr7|5963017|5963593|CCZ1|+|4	caccgaacccctaccaactggtcggggtttgaaacTCTCAGACCATTTACTTCAATCAGttttttaagcttggcgtaactagatcttgagacaa
chr7|5963017|5963593|CCZ1|+|6	caccgaacccctaccaactggtcggggtttgaaacTTTCTCAGACCATTTACTTCAATCttttttaagcttggcgtaactagatcttgagacaa
chr7|5963017|5963593|CCZ1|+|8	caccgaacccctaccaactggtcggggtttgaaacTCTTTCTCAGACCATTTACTTCAAttttttaagcttggcgtaactagatcttgagacaa
chr7|5963017|5963593|CCZ1|+|10	caccgaacccctaccaactggtcggggtttgaaacGTTCTTTCTCAGACCATTTACTTCttttttaagcttggcgtaactagatcttgagacaa
chr7|5963017|5963593|CCZ1|+|12	caccgaacccctaccaactggtcggggtttgaaacGGGTTCTTTCTCAGACCATTTACTttttttaagcttggcgtaactagatcttgagacaa
chr7|5963017|5963593|CCZ1|+|14	caccgaacccctaccaactggtcggggtttgaaacTGGGGTTCTTTCTCAGACCATTTAttttttaagcttggcgtaactagatcttgagacaa
chr7|27824781|27825108|TAX1BP1|+|4	caccgaacccctaccaactggtcggggtttgaaacGTAAGACCCTTATAAAGTTCCTTTttttttaagcttggcgtaactagatcttgagacaa
chr7|27824781|27825108|TAX1BP1|+|6	caccgaacccctaccaactggtcggggtttgaaacCAGTAAGACCCTTATAAAGTTCCTttttttaagcttggcgtaactagatcttgagacaa
chr7|27824781|27825108|TAX1BP1|+|8	caccgaacccctaccaactggtcggggtttgaaacTTCAGTAAGACCCTTATAAAGTTCttttttaagcttggcgtaactagatcttgagacaa
chr7|27824781|27825108|TAX1BP1|+|10	caccgaacccctaccaactggtcggggtttgaaacACTTCAGTAAGACCCTTATAAAGTttttttaagcttggcgtaactagatcttgagacaa
chr7|27824781|27825108|TAX1BP1|+|12	caccgaacccctaccaactggtcggggtttgaaacTTACTTCAGTAAGACCCTTATAAAttttttaagcttggcgtaactagatcttgagacaa
chr9|114148656|114154104|KIAA0368|-|2	caccgaacccctaccaactggtcggggtttgaaacTTAACTCTGGATTCTCGAACTCGCttttttaagcttggcgtaactagatcttgagacaa
chr9|114148656|114154104|KIAA0368|-|4	caccgaacccctaccaactggtcggggtttgaaacGTTTAACTCTGGATTCTCGAACTCttttttaagcttggcgtaactagatcttgagacaa
chr9|114148656|114154104|KIAA0368|-|6	caccgaacccctaccaactggtcggggtttgaaacATGTTTAACTCTGGATTCTCGAACttttttaagcttggcgtaactagatcttgagacaa
chr9|114148656|114154104|KIAA0368|-|8	caccgaacccctaccaactggtcggggtttgaaacTCATGTTTAACTCTGGATTCTCGAttttttaagcttggcgtaactagatcttgagacaa
chr9|114148656|114154104|KIAA0368|-|10	caccgaacccctaccaactggtcggggtttgaaacCTTCATGTTTAACTCTGGATTCTCttttttaagcttggcgtaactagatcttgagacaa
chr9|114148656|114154104|KIAA0368|-|14	caccgaacccctaccaactggtcggggtttgaaacGAAACTTCATGTTTAACTCTGGATttttttaagcttggcgtaactagatcttgagacaa
chr6|57244698|57398317|PRIM2|+|4	caccgaacccctaccaactggtcggggtttgaaacTCACTTATCTTGTCTGGATCCATCttttttaagcttggcgtaactagatcttgagacaa
chr6|57244698|57398317|PRIM2|+|6	caccgaacccctaccaactggtcggggtttgaaacCATCACTTATCTTGTCTGGATCCAttttttaagcttggcgtaactagatcttgagacaa
chr6|57244698|57398317|PRIM2|+|10	caccgaacccctaccaactggtcggggtttgaaacTCTTCATCACTTATCTTGTCTGGAttttttaagcttggcgtaactagatcttgagacaa
chr6|57244698|57398317|PRIM2|+|16	caccgaacccctaccaactggtcggggtttgaaacGTCTTCTCTTCATCACTTATCTTGttttttaagcttggcgtaactagatcttgagacaa
chr18|76886266|76914555|ATP9B|+|2	caccgaacccctaccaactggtcggggtttgaaacAAATCCCTGCTTTTTCTGAAGTCCttttttaagcttggcgtaactagatcttgagacaa
chr18|76886266|76914555|ATP9B|+|4	caccgaacccctaccaactggtcggggtttgaaacACAAATCCCTGCTTTTTCTGAAGTttttttaagcttggcgtaactagatcttgagacaa
chr18|76886266|76914555|ATP9B|+|6	caccgaacccctaccaactggtcggggtttgaaacAGACAAATCCCTGCTTTTTCTGAAttttttaagcttggcgtaactagatcttgagacaa
chr18|76886266|76914555|ATP9B|+|8	caccgaacccctaccaactggtcggggtttgaaacCAAGACAAATCCCTGCTTTTTCTGttttttaagcttggcgtaactagatcttgagacaa
chr18|76886266|76914555|ATP9B|+|10	caccgaacccctaccaactggtcggggtttgaaacGCCAAGACAAATCCCTGCTTTTTCttttttaagcttggcgtaactagatcttgagacaa
chr18|76886266|76914555|ATP9B|+|12	caccgaacccctaccaactggtcggggtttgaaacCAGCCAAGACAAATCCCTGCTTTTttttttaagcttggcgtaactagatcttgagacaa
chr18|76886266|76914555|ATP9B|+|14	caccgaacccctaccaactggtcggggtttgaaacAACAGCCAAGACAAATCCCTGCTTttttttaagcttggcgtaactagatcttgagacaa
chr20|23370582|23383709|NAPB|-|0	caccgaacccctaccaactggtcggggtttgaaacTCCTCTGCTCATAGATCTCAATGGttttttaagcttggcgtaactagatcttgagacaa
chr20|23370582|23383709|NAPB|-|4	caccgaacccctaccaactggtcggggtttgaaacTGTTTCCTCTGCTCATAGATCTCAttttttaagcttggcgtaactagatcttgagacaa
chr20|23370582|23383709|NAPB|-|6	caccgaacccctaccaactggtcggggtttgaaacTGTGTTTCCTCTGCTCATAGATCTttttttaagcttggcgtaactagatcttgagacaa
chr20|23370582|23383709|NAPB|-|10	caccgaacccctaccaactggtcggggtttgaaacTTCTTGTGTTTCCTCTGCTCATAGttttttaagcttggcgtaactagatcttgagacaa
chr17|67151159|67152066|ABCA10|-|0	caccgaacccctaccaactggtcggggtttgaaacGATTCTTTTTTAACACAAAAGGAAttttttaagcttggcgtaactagatcttgagacaa
chr17|67151159|67152066|ABCA10|-|2	caccgaacccctaccaactggtcggggtttgaaacGAGATTCTTTTTTAACACAAAAGGttttttaagcttggcgtaactagatcttgagacaa
chr17|67151159|67152066|ABCA10|-|4	caccgaacccctaccaactggtcggggtttgaaacGAGAGATTCTTTTTTAACACAAAAttttttaagcttggcgtaactagatcttgagacaa
chr17|67151159|67152066|ABCA10|-|8	caccgaacccctaccaactggtcggggtttgaaacCGTGGAGAGATTCTTTTTTAACACttttttaagcttggcgtaactagatcttgagacaa
chr17|67151159|67152066|ABCA10|-|10	caccgaacccctaccaactggtcggggtttgaaacTCCGTGGAGAGATTCTTTTTTAACttttttaagcttggcgtaactagatcttgagacaa
chr17|67151159|67152066|ABCA10|-|12	caccgaacccctaccaactggtcggggtttgaaacACTCCGTGGAGAGATTCTTTTTTAttttttaagcttggcgtaactagatcttgagacaa
chr17|67151159|67152066|ABCA10|-|14	caccgaacccctaccaactggtcggggtttgaaacCTACTCCGTGGAGAGATTCTTTTTttttttaagcttggcgtaactagatcttgagacaa
chr1|243776972|244006584|AKT3|-|0	caccgaacccctaccaactggtcggggtttgaaacCAGCCTCGCCCCCATTAACATATTttttttaagcttggcgtaactagatcttgagacaa
chr1|243776972|244006584|AKT3|-|2	caccgaacccctaccaactggtcggggtttgaaacCTCAGCCTCGCCCCCATTAACATAttttttaagcttggcgtaactagatcttgagacaa
chr1|243776972|244006584|AKT3|-|4	caccgaacccctaccaactggtcggggtttgaaacGACTCAGCCTCGCCCCCATTAACAttttttaagcttggcgtaactagatcttgagacaa
chr1|243776972|244006584|AKT3|-|6	caccgaacccctaccaactggtcggggtttgaaacATGACTCAGCCTCGCCCCCATTAAttttttaagcttggcgtaactagatcttgagacaa
chr1|243776972|244006584|AKT3|-|8	caccgaacccctaccaactggtcggggtttgaaacTGATGACTCAGCCTCGCCCCCATTttttttaagcttggcgtaactagatcttgagacaa
chr1|243776972|244006584|AKT3|-|10	caccgaacccctaccaactggtcggggtttgaaacAGTGATGACTCAGCCTCGCCCCCAttttttaagcttggcgtaactagatcttgagacaa
chr1|243776972|244006584|AKT3|-|12	caccgaacccctaccaactggtcggggtttgaaacCTAGTGATGACTCAGCCTCGCCCCttttttaagcttggcgtaactagatcttgagacaa
chr22|24698162|24709434|SPECC1L|+|0	caccgaacccctaccaactggtcggggtttgaaacAAATCTGTGCTAATCTTGGATTTGttttttaagcttggcgtaactagatcttgagacaa
chr22|24698162|24709434|SPECC1L|+|2	caccgaacccctaccaactggtcggggtttgaaacGCAAATCTGTGCTAATCTTGGATTttttttaagcttggcgtaactagatcttgagacaa
chr22|24698162|24709434|SPECC1L|+|4	caccgaacccctaccaactggtcggggtttgaaacAAGCAAATCTGTGCTAATCTTGGAttttttaagcttggcgtaactagatcttgagacaa
chr22|24698162|24709434|SPECC1L|+|6	caccgaacccctaccaactggtcggggtttgaaacACAAGCAAATCTGTGCTAATCTTGttttttaagcttggcgtaactagatcttgagacaa
chr22|24698162|24709434|SPECC1L|+|8	caccgaacccctaccaactggtcggggtttgaaacTTACAAGCAAATCTGTGCTAATCTttttttaagcttggcgtaactagatcttgagacaa
chr22|24698162|24709434|SPECC1L|+|10	caccgaacccctaccaactggtcggggtttgaaacATTTACAAGCAAATCTGTGCTAATttttttaagcttggcgtaactagatcttgagacaa
chr22|24698162|24709434|SPECC1L|+|12	caccgaacccctaccaactggtcggggtttgaaacGCATTTACAAGCAAATCTGTGCTAttttttaagcttggcgtaactagatcttgagacaa
chr22|24698162|24709434|SPECC1L|+|14	caccgaacccctaccaactggtcggggtttgaaacATGCATTTACAAGCAAATCTGTGCttttttaagcttggcgtaactagatcttgagacaa
chr1|94360169|94363454|GCLM|-|2	caccgaacccctaccaactggtcggggtttgaaacGTTTTGCTTTTGGATCATTGTGAGttttttaagcttggcgtaactagatcttgagacaa
chr1|94360169|94363454|GCLM|-|4	caccgaacccctaccaactggtcggggtttgaaacCAGTTTTGCTTTTGGATCATTGTGttttttaagcttggcgtaactagatcttgagacaa
chr1|94360169|94363454|GCLM|-|6	caccgaacccctaccaactggtcggggtttgaaacAACAGTTTTGCTTTTGGATCATTGttttttaagcttggcgtaactagatcttgagacaa
chr1|94360169|94363454|GCLM|-|8	caccgaacccctaccaactggtcggggtttgaaacTGAACAGTTTTGCTTTTGGATCATttttttaagcttggcgtaactagatcttgagacaa
chr1|94360169|94363454|GCLM|-|10	caccgaacccctaccaactggtcggggtttgaaacAATGAACAGTTTTGCTTTTGGATCttttttaagcttggcgtaactagatcttgagacaa
chr1|94360169|94363454|GCLM|-|12	caccgaacccctaccaactggtcggggtttgaaacACAATGAACAGTTTTGCTTTTGGAttttttaagcttggcgtaactagatcttgagacaa
chr1|94360169|94363454|GCLM|-|14	caccgaacccctaccaactggtcggggtttgaaacCTACAATGAACAGTTTTGCTTTTGttttttaagcttggcgtaactagatcttgagacaa
chr6|170626457|170632347|FAM120B|+|2	caccgaacccctaccaactggtcggggtttgaaacAAGGATCTTGACAGTCCTCCAGTAttttttaagcttggcgtaactagatcttgagacaa
chr6|170626457|170632347|FAM120B|+|4	caccgaacccctaccaactggtcggggtttgaaacGAAAGGATCTTGACAGTCCTCCAGttttttaagcttggcgtaactagatcttgagacaa
chr6|170626457|170632347|FAM120B|+|6	caccgaacccctaccaactggtcggggtttgaaacGGGAAAGGATCTTGACAGTCCTCCttttttaagcttggcgtaactagatcttgagacaa
chr6|170626457|170632347|FAM120B|+|10	caccgaacccctaccaactggtcggggtttgaaacCTCCGGGAAAGGATCTTGACAGTCttttttaagcttggcgtaactagatcttgagacaa
chr3|171965322|172016577|FNDC3B|+|2	caccgaacccctaccaactggtcggggtttgaaacAATCACCTCACATGATAATCTGTTttttttaagcttggcgtaactagatcttgagacaa
chr3|171965322|172016577|FNDC3B|+|4	caccgaacccctaccaactggtcggggtttgaaacTCAATCACCTCACATGATAATCTGttttttaagcttggcgtaactagatcttgagacaa
chr3|171965322|172016577|FNDC3B|+|6	caccgaacccctaccaactggtcggggtttgaaacCTTCAATCACCTCACATGATAATCttttttaagcttggcgtaactagatcttgagacaa
chr3|171965322|172016577|FNDC3B|+|8	caccgaacccctaccaactggtcggggtttgaaacATCTTCAATCACCTCACATGATAAttttttaagcttggcgtaactagatcttgagacaa
chr3|171965322|172016577|FNDC3B|+|10	caccgaacccctaccaactggtcggggtttgaaacCTATCTTCAATCACCTCACATGATttttttaagcttggcgtaactagatcttgagacaa
chr3|171965322|172016577|FNDC3B|+|12	caccgaacccctaccaactggtcggggtttgaaacTACTATCTTCAATCACCTCACATGttttttaagcttggcgtaactagatcttgagacaa
chr17|65941524|65972074|BPTF|+|2	caccgaacccctaccaactggtcggggtttgaaacCTGTACCTGCTAGCTTTGAAGCCTttttttaagcttggcgtaactagatcttgagacaa
chr17|65941524|65972074|BPTF|+|4	caccgaacccctaccaactggtcggggtttgaaacACCTGTACCTGCTAGCTTTGAAGCttttttaagcttggcgtaactagatcttgagacaa
chr17|65941524|65972074|BPTF|+|6	caccgaacccctaccaactggtcggggtttgaaacTCACCTGTACCTGCTAGCTTTGAAttttttaagcttggcgtaactagatcttgagacaa
chr17|65941524|65972074|BPTF|+|8	caccgaacccctaccaactggtcggggtttgaaacGTTCACCTGTACCTGCTAGCTTTGttttttaagcttggcgtaactagatcttgagacaa
chr17|27379937|27380613|PIPOX|+|2	caccgaacccctaccaactggtcggggtttgaaacGTCTGCCTGGAGAGGCATCTCAATttttttaagcttggcgtaactagatcttgagacaa
chr17|27379937|27380613|PIPOX|+|6	caccgaacccctaccaactggtcggggtttgaaacTCCAGTCTGCCTGGAGAGGCATCTttttttaagcttggcgtaactagatcttgagacaa
chr17|27379937|27380613|PIPOX|+|8	caccgaacccctaccaactggtcggggtttgaaacAATCCAGTCTGCCTGGAGAGGCATttttttaagcttggcgtaactagatcttgagacaa
chr17|27379937|27380613|PIPOX|+|10	caccgaacccctaccaactggtcggggtttgaaacGTAATCCAGTCTGCCTGGAGAGGCttttttaagcttggcgtaactagatcttgagacaa
chr17|27379937|27380613|PIPOX|+|12	caccgaacccctaccaactggtcggggtttgaaacCAGTAATCCAGTCTGCCTGGAGAGttttttaagcttggcgtaactagatcttgagacaa
chr4|95494501|95507595|PDLIM5|+|2	caccgaacccctaccaactggtcggggtttgaaacGATGCTTTTGCCTTCTTTGTATTAttttttaagcttggcgtaactagatcttgagacaa
chr4|95494501|95507595|PDLIM5|+|6	caccgaacccctaccaactggtcggggtttgaaacAGCAGATGCTTTTGCCTTCTTTGTttttttaagcttggcgtaactagatcttgagacaa
chr4|95494501|95507595|PDLIM5|+|10	caccgaacccctaccaactggtcggggtttgaaacGTGCAGCAGATGCTTTTGCCTTCTttttttaagcttggcgtaactagatcttgagacaa
chr4|95494501|95507595|PDLIM5|+|12	caccgaacccctaccaactggtcggggtttgaaacGGGTGCAGCAGATGCTTTTGCCTTttttttaagcttggcgtaactagatcttgagacaa
chr22|41738532|41739580|ZC3H7B|+|2	caccgaacccctaccaactggtcggggtttgaaacCTCTGGCTTTGCACAGGTAGTAGGttttttaagcttggcgtaactagatcttgagacaa
chr22|41738532|41739580|ZC3H7B|+|4	caccgaacccctaccaactggtcggggtttgaaacGGCTCTGGCTTTGCACAGGTAGTAttttttaagcttggcgtaactagatcttgagacaa
chr22|41738532|41739580|ZC3H7B|+|6	caccgaacccctaccaactggtcggggtttgaaacAGGGCTCTGGCTTTGCACAGGTAGttttttaagcttggcgtaactagatcttgagacaa
chr22|41738532|41739580|ZC3H7B|+|8	caccgaacccctaccaactggtcggggtttgaaacGCAGGGCTCTGGCTTTGCACAGGTttttttaagcttggcgtaactagatcttgagacaa
chr22|41738532|41739580|ZC3H7B|+|10	caccgaacccctaccaactggtcggggtttgaaacATGCAGGGCTCTGGCTTTGCACAGttttttaagcttggcgtaactagatcttgagacaa
chr22|41738532|41739580|ZC3H7B|+|12	caccgaacccctaccaactggtcggggtttgaaacGCATGCAGGGCTCTGGCTTTGCACttttttaagcttggcgtaactagatcttgagacaa
chr22|41738532|41739580|ZC3H7B|+|14	caccgaacccctaccaactggtcggggtttgaaacGGGCATGCAGGGCTCTGGCTTTGCttttttaagcttggcgtaactagatcttgagacaa
chr5|138979956|138994551|UBE2D2|+|2	caccgaacccctaccaactggtcggggtttgaaacCAATTCCTTTTGAAATAGTTAGTGttttttaagcttggcgtaactagatcttgagacaa
chr5|138979956|138994551|UBE2D2|+|4	caccgaacccctaccaactggtcggggtttgaaacTTCAATTCCTTTTGAAATAGTTAGttttttaagcttggcgtaactagatcttgagacaa
chr5|138979956|138994551|UBE2D2|+|6	caccgaacccctaccaactggtcggggtttgaaacCATTCAATTCCTTTTGAAATAGTTttttttaagcttggcgtaactagatcttgagacaa
chr5|138979956|138994551|UBE2D2|+|8	caccgaacccctaccaactggtcggggtttgaaacATCATTCAATTCCTTTTGAAATAGttttttaagcttggcgtaactagatcttgagacaa
chr6|42630995|42633983|UBR2|+|2	caccgaacccctaccaactggtcggggtttgaaacAAATACTTAGGACGAAAATCAGGCttttttaagcttggcgtaactagatcttgagacaa
chr6|42630995|42633983|UBR2|+|6	caccgaacccctaccaactggtcggggtttgaaacATCAAAATACTTAGGACGAAAATCttttttaagcttggcgtaactagatcttgagacaa
chr6|42630995|42633983|UBR2|+|10	caccgaacccctaccaactggtcggggtttgaaacCGGAATCAAAATACTTAGGACGAAttttttaagcttggcgtaactagatcttgagacaa
chr6|42630995|42633983|UBR2|+|12	caccgaacccctaccaactggtcggggtttgaaacAACGGAATCAAAATACTTAGGACGttttttaagcttggcgtaactagatcttgagacaa
chr6|42630995|42633983|UBR2|+|14	caccgaacccctaccaactggtcggggtttgaaacTGAACGGAATCAAAATACTTAGGAttttttaagcttggcgtaactagatcttgagacaa
chr12|72020039|72022817|ZFC3H1|-|6	caccgaacccctaccaactggtcggggtttgaaacAATGGAGGAGAGTCCAAAAGCTTTttttttaagcttggcgtaactagatcttgagacaa
chr12|72020039|72022817|ZFC3H1|-|8	caccgaacccctaccaactggtcggggtttgaaacTAAATGGAGGAGAGTCCAAAAGCTttttttaagcttggcgtaactagatcttgagacaa
chr12|72020039|72022817|ZFC3H1|-|10	caccgaacccctaccaactggtcggggtttgaaacTGTAAATGGAGGAGAGTCCAAAAGttttttaagcttggcgtaactagatcttgagacaa
chr12|72020039|72022817|ZFC3H1|-|12	caccgaacccctaccaactggtcggggtttgaaacGTTGTAAATGGAGGAGAGTCCAAAttttttaagcttggcgtaactagatcttgagacaa
chr12|72020039|72022817|ZFC3H1|-|14	caccgaacccctaccaactggtcggggtttgaaacAGGTTGTAAATGGAGGAGAGTCCAttttttaagcttggcgtaactagatcttgagacaa
chr6|84894904|84896341|KIAA1009|-|2	caccgaacccctaccaactggtcggggtttgaaacTCAGAGCTTTTTTCCTAGGTTGATttttttaagcttggcgtaactagatcttgagacaa
chr6|84894904|84896341|KIAA1009|-|4	caccgaacccctaccaactggtcggggtttgaaacTCTCAGAGCTTTTTTCCTAGGTTGttttttaagcttggcgtaactagatcttgagacaa
chr6|84894904|84896341|KIAA1009|-|8	caccgaacccctaccaactggtcggggtttgaaacACTTTCTCAGAGCTTTTTTCCTAGttttttaagcttggcgtaactagatcttgagacaa
chr6|84894904|84896341|KIAA1009|-|10	caccgaacccctaccaactggtcggggtttgaaacCCACTTTCTCAGAGCTTTTTTCCTttttttaagcttggcgtaactagatcttgagacaa
chr6|84894904|84896341|KIAA1009|-|12	caccgaacccctaccaactggtcggggtttgaaacGGCCACTTTCTCAGAGCTTTTTTCttttttaagcttggcgtaactagatcttgagacaa
chr6|84894904|84896341|KIAA1009|-|14	caccgaacccctaccaactggtcggggtttgaaacTCGGCCACTTTCTCAGAGCTTTTTttttttaagcttggcgtaactagatcttgagacaa
chr5|78692645|78752841|HOMER1|-|4	caccgaacccctaccaactggtcggggtttgaaacGTTGTTCCCTGTAGTTTCTGAGTCttttttaagcttggcgtaactagatcttgagacaa
chr5|78692645|78752841|HOMER1|-|6	caccgaacccctaccaactggtcggggtttgaaacAGGTTGTTCCCTGTAGTTTCTGAGttttttaagcttggcgtaactagatcttgagacaa
chr5|78692645|78752841|HOMER1|-|8	caccgaacccctaccaactggtcggggtttgaaacATAGGTTGTTCCCTGTAGTTTCTGttttttaagcttggcgtaactagatcttgagacaa
chr5|78692645|78752841|HOMER1|-|10	caccgaacccctaccaactggtcggggtttgaaacAGATAGGTTGTTCCCTGTAGTTTCttttttaagcttggcgtaactagatcttgagacaa
chr5|78692645|78752841|HOMER1|-|12	caccgaacccctaccaactggtcggggtttgaaacGAAGATAGGTTGTTCCCTGTAGTTttttttaagcttggcgtaactagatcttgagacaa
chr5|78692645|78752841|HOMER1|-|14	caccgaacccctaccaactggtcggggtttgaaacCTGAAGATAGGTTGTTCCCTGTAGttttttaagcttggcgtaactagatcttgagacaa
chr12|100166699|100175875|ANKS1B|-|2	caccgaacccctaccaactggtcggggtttgaaacTTCTGTTACACTCTGGCTTCCATTttttttaagcttggcgtaactagatcttgagacaa
chr12|100166699|100175875|ANKS1B|-|4	caccgaacccctaccaactggtcggggtttgaaacTTTTCTGTTACACTCTGGCTTCCAttttttaagcttggcgtaactagatcttgagacaa
chr12|100166699|100175875|ANKS1B|-|6	caccgaacccctaccaactggtcggggtttgaaacCCTTTTCTGTTACACTCTGGCTTCttttttaagcttggcgtaactagatcttgagacaa
chr12|100166699|100175875|ANKS1B|-|10	caccgaacccctaccaactggtcggggtttgaaacCTCCCCTTTTCTGTTACACTCTGGttttttaagcttggcgtaactagatcttgagacaa
chr12|100166699|100175875|ANKS1B|-|12	caccgaacccctaccaactggtcggggtttgaaacCACTCCCCTTTTCTGTTACACTCTttttttaagcttggcgtaactagatcttgagacaa
chr5|127466758|127497492|SLC12A2|+|2	caccgaacccctaccaactggtcggggtttgaaacCTCCTCCTGCATCAAATACTGTGCttttttaagcttggcgtaactagatcttgagacaa
chr5|127466758|127497492|SLC12A2|+|4	caccgaacccctaccaactggtcggggtttgaaacTGCTCCTCCTGCATCAAATACTGTttttttaagcttggcgtaactagatcttgagacaa
chr5|127466758|127497492|SLC12A2|+|6	caccgaacccctaccaactggtcggggtttgaaacTATGCTCCTCCTGCATCAAATACTttttttaagcttggcgtaactagatcttgagacaa
chr5|127466758|127497492|SLC12A2|+|8	caccgaacccctaccaactggtcggggtttgaaacAATATGCTCCTCCTGCATCAAATAttttttaagcttggcgtaactagatcttgagacaa
chr5|127466758|127497492|SLC12A2|+|10	caccgaacccctaccaactggtcggggtttgaaacATAATATGCTCCTCCTGCATCAAAttttttaagcttggcgtaactagatcttgagacaa
chr5|127466758|127497492|SLC12A2|+|12	caccgaacccctaccaactggtcggggtttgaaacAAATAATATGCTCCTCCTGCATCAttttttaagcttggcgtaactagatcttgagacaa
chr10|70497601|70502326|CCAR1|+|2	caccgaacccctaccaactggtcggggtttgaaacATATTGCTAAGCTGAAAGAATACAttttttaagcttggcgtaactagatcttgagacaa
chr10|70497601|70502326|CCAR1|+|4	caccgaacccctaccaactggtcggggtttgaaacGAATATTGCTAAGCTGAAAGAATAttttttaagcttggcgtaactagatcttgagacaa
chr10|70497601|70502326|CCAR1|+|6	caccgaacccctaccaactggtcggggtttgaaacGTGAATATTGCTAAGCTGAAAGAAttttttaagcttggcgtaactagatcttgagacaa
chr10|70497601|70502326|CCAR1|+|8	caccgaacccctaccaactggtcggggtttgaaacTTGTGAATATTGCTAAGCTGAAAGttttttaagcttggcgtaactagatcttgagacaa
chr10|70497601|70502326|CCAR1|+|12	caccgaacccctaccaactggtcggggtttgaaacGAGGTTGTGAATATTGCTAAGCTGttttttaagcttggcgtaactagatcttgagacaa
chr10|70497601|70502326|CCAR1|+|14	caccgaacccctaccaactggtcggggtttgaaacCTGAGGTTGTGAATATTGCTAAGCttttttaagcttggcgtaactagatcttgagacaa
chr6|117019866|117026323|KPNA5|+|0	caccgaacccctaccaactggtcggggtttgaaacGGTTTCTAAAAGAGGTGGAAGTATttttttaagcttggcgtaactagatcttgagacaa
chr6|117019866|117026323|KPNA5|+|2	caccgaacccctaccaactggtcggggtttgaaacTAGGTTTCTAAAAGAGGTGGAAGTttttttaagcttggcgtaactagatcttgagacaa
chr6|117019866|117026323|KPNA5|+|4	caccgaacccctaccaactggtcggggtttgaaacATTAGGTTTCTAAAAGAGGTGGAAttttttaagcttggcgtaactagatcttgagacaa
chr6|117019866|117026323|KPNA5|+|6	caccgaacccctaccaactggtcggggtttgaaacGGATTAGGTTTCTAAAAGAGGTGGttttttaagcttggcgtaactagatcttgagacaa
chr6|117019866|117026323|KPNA5|+|8	caccgaacccctaccaactggtcggggtttgaaacGTGGATTAGGTTTCTAAAAGAGGTttttttaagcttggcgtaactagatcttgagacaa
chr6|117019866|117026323|KPNA5|+|10	caccgaacccctaccaactggtcggggtttgaaacTGGTGGATTAGGTTTCTAAAAGAGttttttaagcttggcgtaactagatcttgagacaa
chr6|117019866|117026323|KPNA5|+|12	caccgaacccctaccaactggtcggggtttgaaacATTGGTGGATTAGGTTTCTAAAAGttttttaagcttggcgtaactagatcttgagacaa
chr6|117019866|117026323|KPNA5|+|14	caccgaacccctaccaactggtcggggtttgaaacCTATTGGTGGATTAGGTTTCTAAAttttttaagcttggcgtaactagatcttgagacaa
chr17|20107645|20109225|SPECC1|+|4	caccgaacccctaccaactggtcggggtttgaaacAAAGGCCCCTTGGCCAGCAGACTGttttttaagcttggcgtaactagatcttgagacaa
chr17|20107645|20109225|SPECC1|+|6	caccgaacccctaccaactggtcggggtttgaaacGTAAAGGCCCCTTGGCCAGCAGACttttttaagcttggcgtaactagatcttgagacaa
chr17|20107645|20109225|SPECC1|+|8	caccgaacccctaccaactggtcggggtttgaaacTTGTAAAGGCCCCTTGGCCAGCAGttttttaagcttggcgtaactagatcttgagacaa
chr17|20107645|20109225|SPECC1|+|10	caccgaacccctaccaactggtcggggtttgaaacTGTTGTAAAGGCCCCTTGGCCAGCttttttaagcttggcgtaactagatcttgagacaa
chr13|76134888|76143643|UCHL3|+|2	caccgaacccctaccaactggtcggggtttgaaacAAGAAACTCAGTCTGACCTTCATGttttttaagcttggcgtaactagatcttgagacaa
chr13|76134888|76143643|UCHL3|+|4	caccgaacccctaccaactggtcggggtttgaaacTTAAGAAACTCAGTCTGACCTTCAttttttaagcttggcgtaactagatcttgagacaa
chr13|76134888|76143643|UCHL3|+|10	caccgaacccctaccaactggtcggggtttgaaacAATTGTTTAAGAAACTCAGTCTGAttttttaagcttggcgtaactagatcttgagacaa
chr13|76134888|76143643|UCHL3|+|12	caccgaacccctaccaactggtcggggtttgaaacCTAATTGTTTAAGAAACTCAGTCTttttttaagcttggcgtaactagatcttgagacaa
chr1|42730785|42744343|FOXJ3|-|4	caccgaacccctaccaactggtcggggtttgaaacATGTCATCCTTTCCAGGGTCATCCttttttaagcttggcgtaactagatcttgagacaa
chr1|42730785|42744343|FOXJ3|-|6	caccgaacccctaccaactggtcggggtttgaaacAGATGTCATCCTTTCCAGGGTCATttttttaagcttggcgtaactagatcttgagacaa
chr1|42730785|42744343|FOXJ3|-|8	caccgaacccctaccaactggtcggggtttgaaacTCAGATGTCATCCTTTCCAGGGTCttttttaagcttggcgtaactagatcttgagacaa
chr1|42730785|42744343|FOXJ3|-|10	caccgaacccctaccaactggtcggggtttgaaacGTTCAGATGTCATCCTTTCCAGGGttttttaagcttggcgtaactagatcttgagacaa
chr1|42730785|42744343|FOXJ3|-|12	caccgaacccctaccaactggtcggggtttgaaacCAGTTCAGATGTCATCCTTTCCAGttttttaagcttggcgtaactagatcttgagacaa
chr13|78293666|78327493|SLAIN1|+|2	caccgaacccctaccaactggtcggggtttgaaacTATAACTACAAGATTGTATTCTTGttttttaagcttggcgtaactagatcttgagacaa
chr13|78293666|78327493|SLAIN1|+|4	caccgaacccctaccaactggtcggggtttgaaacTGTATAACTACAAGATTGTATTCTttttttaagcttggcgtaactagatcttgagacaa
chr13|78293666|78327493|SLAIN1|+|6	caccgaacccctaccaactggtcggggtttgaaacAATGTATAACTACAAGATTGTATTttttttaagcttggcgtaactagatcttgagacaa
chr13|78293666|78327493|SLAIN1|+|8	caccgaacccctaccaactggtcggggtttgaaacCCAATGTATAACTACAAGATTGTAttttttaagcttggcgtaactagatcttgagacaa
chr13|78293666|78327493|SLAIN1|+|10	caccgaacccctaccaactggtcggggtttgaaacAGCCAATGTATAACTACAAGATTGttttttaagcttggcgtaactagatcttgagacaa
chr13|78293666|78327493|SLAIN1|+|12	caccgaacccctaccaactggtcggggtttgaaacAGAGCCAATGTATAACTACAAGATttttttaagcttggcgtaactagatcttgagacaa
chr13|78293666|78327493|SLAIN1|+|14	caccgaacccctaccaactggtcggggtttgaaacGAAGAGCCAATGTATAACTACAAGttttttaagcttggcgtaactagatcttgagacaa
chr6|163876310|163956157|QKI|+|6	caccgaacccctaccaactggtcggggtttgaaacCTGCTAATTTTGCAGGTACCAATAttttttaagcttggcgtaactagatcttgagacaa
chr6|163876310|163956157|QKI|+|8	caccgaacccctaccaactggtcggggtttgaaacCTCTGCTAATTTTGCAGGTACCAAttttttaagcttggcgtaactagatcttgagacaa
chr6|163876310|163956157|QKI|+|10	caccgaacccctaccaactggtcggggtttgaaacTACTCTGCTAATTTTGCAGGTACCttttttaagcttggcgtaactagatcttgagacaa
chr6|163876310|163956157|QKI|+|12	caccgaacccctaccaactggtcggggtttgaaacCGTACTCTGCTAATTTTGCAGGTAttttttaagcttggcgtaactagatcttgagacaa
chr6|163876310|163956157|QKI|+|14	caccgaacccctaccaactggtcggggtttgaaacTCCGTACTCTGCTAATTTTGCAGGttttttaagcttggcgtaactagatcttgagacaa
chr6|163876310|163956157|QKI|+|16	caccgaacccctaccaactggtcggggtttgaaacTTTCCGTACTCTGCTAATTTTGCAttttttaagcttggcgtaactagatcttgagacaa
chr5|132227855|132228810|AFF4|-|2	caccgaacccctaccaactggtcggggtttgaaacTTCATTCTTAACCTCCTTGGAGCTttttttaagcttggcgtaactagatcttgagacaa
chr5|132227855|132228810|AFF4|-|4	caccgaacccctaccaactggtcggggtttgaaacTCTTCATTCTTAACCTCCTTGGAGttttttaagcttggcgtaactagatcttgagacaa
chr5|72850146|72857113|ANKRA2|-|0	caccgaacccctaccaactggtcggggtttgaaacTCAGCTAAGAGCATCTTTACACATttttttaagcttggcgtaactagatcttgagacaa
chr5|72850146|72857113|ANKRA2|-|2	caccgaacccctaccaactggtcggggtttgaaacATTCAGCTAAGAGCATCTTTACACttttttaagcttggcgtaactagatcttgagacaa
chr5|72850146|72857113|ANKRA2|-|4	caccgaacccctaccaactggtcggggtttgaaacGCATTCAGCTAAGAGCATCTTTACttttttaagcttggcgtaactagatcttgagacaa
chr5|72850146|72857113|ANKRA2|-|6	caccgaacccctaccaactggtcggggtttgaaacTTGCATTCAGCTAAGAGCATCTTTttttttaagcttggcgtaactagatcttgagacaa
chr5|72850146|72857113|ANKRA2|-|8	caccgaacccctaccaactggtcggggtttgaaacTATTGCATTCAGCTAAGAGCATCTttttttaagcttggcgtaactagatcttgagacaa
chr5|72850146|72857113|ANKRA2|-|10	caccgaacccctaccaactggtcggggtttgaaacGATATTGCATTCAGCTAAGAGCATttttttaagcttggcgtaactagatcttgagacaa
chr5|72850146|72857113|ANKRA2|-|12	caccgaacccctaccaactggtcggggtttgaaacTGGATATTGCATTCAGCTAAGAGCttttttaagcttggcgtaactagatcttgagacaa
chr1|213251037|213290752|RPS6KC1|+|4	caccgaacccctaccaactggtcggggtttgaaacACAATTATCTTCCGTACTACACTCttttttaagcttggcgtaactagatcttgagacaa
chr1|213251037|213290752|RPS6KC1|+|6	caccgaacccctaccaactggtcggggtttgaaacATACAATTATCTTCCGTACTACACttttttaagcttggcgtaactagatcttgagacaa
chr1|213251037|213290752|RPS6KC1|+|8	caccgaacccctaccaactggtcggggtttgaaacCCATACAATTATCTTCCGTACTACttttttaagcttggcgtaactagatcttgagacaa
chr1|213251037|213290752|RPS6KC1|+|10	caccgaacccctaccaactggtcggggtttgaaacTTCCATACAATTATCTTCCGTACTttttttaagcttggcgtaactagatcttgagacaa
chrX|53430497|53430825|SMC1A|-|0	caccgaacccctaccaactggtcggggtttgaaacTTTCCGCTTCTTGGCGATTTCATTttttttaagcttggcgtaactagatcttgagacaa
chrX|53430497|53430825|SMC1A|-|2	caccgaacccctaccaactggtcggggtttgaaacTTTTTCCGCTTCTTGGCGATTTCAttttttaagcttggcgtaactagatcttgagacaa
chrX|53430497|53430825|SMC1A|-|4	caccgaacccctaccaactggtcggggtttgaaacGATTTTTCCGCTTCTTGGCGATTTttttttaagcttggcgtaactagatcttgagacaa
chrX|53430497|53430825|SMC1A|-|8	caccgaacccctaccaactggtcggggtttgaaacCTTGGATTTTTCCGCTTCTTGGCGttttttaagcttggcgtaactagatcttgagacaa
chrX|53430497|53430825|SMC1A|-|10	caccgaacccctaccaactggtcggggtttgaaacAGCTTGGATTTTTCCGCTTCTTGGttttttaagcttggcgtaactagatcttgagacaa
chrX|53430497|53430825|SMC1A|-|12	caccgaacccctaccaactggtcggggtttgaaacCCAGCTTGGATTTTTCCGCTTCTTttttttaagcttggcgtaactagatcttgagacaa
chrX|53430497|53430825|SMC1A|-|14	caccgaacccctaccaactggtcggggtttgaaacCTCCAGCTTGGATTTTTCCGCTTCttttttaagcttggcgtaactagatcttgagacaa
chr1|70758070|70781249|ANKRD13C|-|0	caccgaacccctaccaactggtcggggtttgaaacGTAACTCAAAATTCTGTTCCATTAttttttaagcttggcgtaactagatcttgagacaa
chr1|70758070|70781249|ANKRD13C|-|2	caccgaacccctaccaactggtcggggtttgaaacCTGTAACTCAAAATTCTGTTCCATttttttaagcttggcgtaactagatcttgagacaa
chr1|70758070|70781249|ANKRD13C|-|4	caccgaacccctaccaactggtcggggtttgaaacAGCTGTAACTCAAAATTCTGTTCCttttttaagcttggcgtaactagatcttgagacaa
chr1|70758070|70781249|ANKRD13C|-|6	caccgaacccctaccaactggtcggggtttgaaacAGAGCTGTAACTCAAAATTCTGTTttttttaagcttggcgtaactagatcttgagacaa
chr1|70758070|70781249|ANKRD13C|-|8	caccgaacccctaccaactggtcggggtttgaaacAAAGAGCTGTAACTCAAAATTCTGttttttaagcttggcgtaactagatcttgagacaa
chr1|70758070|70781249|ANKRD13C|-|10	caccgaacccctaccaactggtcggggtttgaaacCAAAAGAGCTGTAACTCAAAATTCttttttaagcttggcgtaactagatcttgagacaa
chr1|70758070|70781249|ANKRD13C|-|12	caccgaacccctaccaactggtcggggtttgaaacCTCAAAAGAGCTGTAACTCAAAATttttttaagcttggcgtaactagatcttgagacaa
chr10|105777917|105778666|SLK|+|8	caccgaacccctaccaactggtcggggtttgaaacAAACTCTTGTTCCTTCTCGTGGCGttttttaagcttggcgtaactagatcttgagacaa
chr10|105777917|105778666|SLK|+|10	caccgaacccctaccaactggtcggggtttgaaacACAAACTCTTGTTCCTTCTCGTGGttttttaagcttggcgtaactagatcttgagacaa
chr17|43552465|43553092|PLEKHM1|-|0	caccgaacccctaccaactggtcggggtttgaaacGTGTTCTTGCAGAGACCGGTCTGAttttttaagcttggcgtaactagatcttgagacaa
chr17|43552465|43553092|PLEKHM1|-|2	caccgaacccctaccaactggtcggggtttgaaacATGTGTTCTTGCAGAGACCGGTCTttttttaagcttggcgtaactagatcttgagacaa
chr17|43552465|43553092|PLEKHM1|-|4	caccgaacccctaccaactggtcggggtttgaaacTGATGTGTTCTTGCAGAGACCGGTttttttaagcttggcgtaactagatcttgagacaa
chr17|43552465|43553092|PLEKHM1|-|6	caccgaacccctaccaactggtcggggtttgaaacGATGATGTGTTCTTGCAGAGACCGttttttaagcttggcgtaactagatcttgagacaa
chr17|43552465|43553092|PLEKHM1|-|8	caccgaacccctaccaactggtcggggtttgaaacGAGATGATGTGTTCTTGCAGAGACttttttaagcttggcgtaactagatcttgagacaa
chr17|43552465|43553092|PLEKHM1|-|10	caccgaacccctaccaactggtcggggtttgaaacCTGAGATGATGTGTTCTTGCAGAGttttttaagcttggcgtaactagatcttgagacaa
chr17|43552465|43553092|PLEKHM1|-|12	caccgaacccctaccaactggtcggggtttgaaacCTCTGAGATGATGTGTTCTTGCAGttttttaagcttggcgtaactagatcttgagacaa
chr13|26911703|26928017|CDK8|+|2	caccgaacccctaccaactggtcggggtttgaaacTCCTTCCAAATCTCTGTGCAACACttttttaagcttggcgtaactagatcttgagacaa
chr13|26911703|26928017|CDK8|+|4	caccgaacccctaccaactggtcggggtttgaaacCATCCTTCCAAATCTCTGTGCAACttttttaagcttggcgtaactagatcttgagacaa
chr13|26911703|26928017|CDK8|+|8	caccgaacccctaccaactggtcggggtttgaaacTTATCATCCTTCCAAATCTCTGTGttttttaagcttggcgtaactagatcttgagacaa
chr13|26911703|26928017|CDK8|+|10	caccgaacccctaccaactggtcggggtttgaaacCTTTATCATCCTTCCAAATCTCTGttttttaagcttggcgtaactagatcttgagacaa
chr13|26911703|26928017|CDK8|+|12	caccgaacccctaccaactggtcggggtttgaaacGTCTTTATCATCCTTCCAAATCTCttttttaagcttggcgtaactagatcttgagacaa
chr13|26911703|26928017|CDK8|+|14	caccgaacccctaccaactggtcggggtttgaaacTAGTCTTTATCATCCTTCCAAATCttttttaagcttggcgtaactagatcttgagacaa
chr9|113734352|113735838|LPAR1|-|6	caccgaacccctaccaactggtcggggtttgaaacAGACGTCCACCTGGGGCTGTGAAAttttttaagcttggcgtaactagatcttgagacaa
chr9|113734352|113735838|LPAR1|-|8	caccgaacccctaccaactggtcggggtttgaaacTCAGACGTCCACCTGGGGCTGTGAttttttaagcttggcgtaactagatcttgagacaa
chr2|15629017|15651474|NBAS|-|2	caccgaacccctaccaactggtcggggtttgaaacAAAAGTCTGCTCATTTTGACCCCAttttttaagcttggcgtaactagatcttgagacaa
chr2|15629017|15651474|NBAS|-|4	caccgaacccctaccaactggtcggggtttgaaacGTAAAAGTCTGCTCATTTTGACCCttttttaagcttggcgtaactagatcttgagacaa
chr2|15629017|15651474|NBAS|-|6	caccgaacccctaccaactggtcggggtttgaaacAAGTAAAAGTCTGCTCATTTTGACttttttaagcttggcgtaactagatcttgagacaa
chr2|15629017|15651474|NBAS|-|8	caccgaacccctaccaactggtcggggtttgaaacACAAGTAAAAGTCTGCTCATTTTGttttttaagcttggcgtaactagatcttgagacaa
chr2|15629017|15651474|NBAS|-|10	caccgaacccctaccaactggtcggggtttgaaacCAACAAGTAAAAGTCTGCTCATTTttttttaagcttggcgtaactagatcttgagacaa
chr2|15629017|15651474|NBAS|-|12	caccgaacccctaccaactggtcggggtttgaaacACCAACAAGTAAAAGTCTGCTCATttttttaagcttggcgtaactagatcttgagacaa
chr4|129913321|129925031|SCLT1|-|2	caccgaacccctaccaactggtcggggtttgaaacTGCAACCTAAGTTTTTTTCGGAGTttttttaagcttggcgtaactagatcttgagacaa
chr4|129913321|129925031|SCLT1|-|4	caccgaacccctaccaactggtcggggtttgaaacTGTGCAACCTAAGTTTTTTTCGGAttttttaagcttggcgtaactagatcttgagacaa
chr4|129913321|129925031|SCLT1|-|6	caccgaacccctaccaactggtcggggtttgaaacACTGTGCAACCTAAGTTTTTTTCGttttttaagcttggcgtaactagatcttgagacaa
chr4|129913321|129925031|SCLT1|-|8	caccgaacccctaccaactggtcggggtttgaaacTCACTGTGCAACCTAAGTTTTTTTttttttaagcttggcgtaactagatcttgagacaa
chr4|129913321|129925031|SCLT1|-|10	caccgaacccctaccaactggtcggggtttgaaacATTCACTGTGCAACCTAAGTTTTTttttttaagcttggcgtaactagatcttgagacaa
chr4|129913321|129925031|SCLT1|-|12	caccgaacccctaccaactggtcggggtttgaaacTAATTCACTGTGCAACCTAAGTTTttttttaagcttggcgtaactagatcttgagacaa
chr4|129913321|129925031|SCLT1|-|14	caccgaacccctaccaactggtcggggtttgaaacTTTAATTCACTGTGCAACCTAAGTttttttaagcttggcgtaactagatcttgagacaa
chr2|210993754|211019335|KANSL1L|-|2	caccgaacccctaccaactggtcggggtttgaaacGGAAACCTTGGAGGCACGAATTTGttttttaagcttggcgtaactagatcttgagacaa
chr2|210993754|211019335|KANSL1L|-|4	caccgaacccctaccaactggtcggggtttgaaacTTGGAAACCTTGGAGGCACGAATTttttttaagcttggcgtaactagatcttgagacaa
chr2|210993754|211019335|KANSL1L|-|6	caccgaacccctaccaactggtcggggtttgaaacTATTGGAAACCTTGGAGGCACGAAttttttaagcttggcgtaactagatcttgagacaa
chr2|210993754|211019335|KANSL1L|-|8	caccgaacccctaccaactggtcggggtttgaaacAGTATTGGAAACCTTGGAGGCACGttttttaagcttggcgtaactagatcttgagacaa
chr2|210993754|211019335|KANSL1L|-|10	caccgaacccctaccaactggtcggggtttgaaacTAAGTATTGGAAACCTTGGAGGCAttttttaagcttggcgtaactagatcttgagacaa
chr2|210993754|211019335|KANSL1L|-|12	caccgaacccctaccaactggtcggggtttgaaacGATAAGTATTGGAAACCTTGGAGGttttttaagcttggcgtaactagatcttgagacaa
chr4|25153581|25160729|SEPSECS|-|2	caccgaacccctaccaactggtcggggtttgaaacCTTGCCCTGCTGAATGAGATGCATttttttaagcttggcgtaactagatcttgagacaa
chr4|25153581|25160729|SEPSECS|-|4	caccgaacccctaccaactggtcggggtttgaaacCACTTGCCCTGCTGAATGAGATGCttttttaagcttggcgtaactagatcttgagacaa
chr4|25153581|25160729|SEPSECS|-|6	caccgaacccctaccaactggtcggggtttgaaacGACACTTGCCCTGCTGAATGAGATttttttaagcttggcgtaactagatcttgagacaa
chr4|25153581|25160729|SEPSECS|-|8	caccgaacccctaccaactggtcggggtttgaaacTGGACACTTGCCCTGCTGAATGAGttttttaagcttggcgtaactagatcttgagacaa
chr4|25153581|25160729|SEPSECS|-|10	caccgaacccctaccaactggtcggggtttgaaacTCTGGACACTTGCCCTGCTGAATGttttttaagcttggcgtaactagatcttgagacaa
chr1|98015115|98039526|DPYD|-|0	caccgaacccctaccaactggtcggggtttgaaacCCATCTGTACGTATTTGTGAATGTttttttaagcttggcgtaactagatcttgagacaa
chr1|98015115|98039526|DPYD|-|2	caccgaacccctaccaactggtcggggtttgaaacTTCCATCTGTACGTATTTGTGAATttttttaagcttggcgtaactagatcttgagacaa
chr1|98015115|98039526|DPYD|-|4	caccgaacccctaccaactggtcggggtttgaaacAGTTCCATCTGTACGTATTTGTGAttttttaagcttggcgtaactagatcttgagacaa
chr1|98015115|98039526|DPYD|-|6	caccgaacccctaccaactggtcggggtttgaaacCAAGTTCCATCTGTACGTATTTGTttttttaagcttggcgtaactagatcttgagacaa
chr1|98015115|98039526|DPYD|-|8	caccgaacccctaccaactggtcggggtttgaaacAGCAAGTTCCATCTGTACGTATTTttttttaagcttggcgtaactagatcttgagacaa
chr1|98015115|98039526|DPYD|-|10	caccgaacccctaccaactggtcggggtttgaaacTTAGCAAGTTCCATCTGTACGTATttttttaagcttggcgtaactagatcttgagacaa
chr1|98015115|98039526|DPYD|-|12	caccgaacccctaccaactggtcggggtttgaaacCCTTAGCAAGTTCCATCTGTACGTttttttaagcttggcgtaactagatcttgagacaa
chr3|119219541|119232566|TIMMDC1|+|0	caccgaacccctaccaactggtcggggtttgaaacTTCACCCAGCAAGGCTCCAATTATttttttaagcttggcgtaactagatcttgagacaa
chr3|119219541|119232566|TIMMDC1|+|2	caccgaacccctaccaactggtcggggtttgaaacTGTTCACCCAGCAAGGCTCCAATTttttttaagcttggcgtaactagatcttgagacaa
chr3|119219541|119232566|TIMMDC1|+|4	caccgaacccctaccaactggtcggggtttgaaacGCTGTTCACCCAGCAAGGCTCCAAttttttaagcttggcgtaactagatcttgagacaa
chr3|119219541|119232566|TIMMDC1|+|6	caccgaacccctaccaactggtcggggtttgaaacCTGCTGTTCACCCAGCAAGGCTCCttttttaagcttggcgtaactagatcttgagacaa
chr3|119219541|119232566|TIMMDC1|+|8	caccgaacccctaccaactggtcggggtttgaaacCTCTGCTGTTCACCCAGCAAGGCTttttttaagcttggcgtaactagatcttgagacaa
chr3|119219541|119232566|TIMMDC1|+|10	caccgaacccctaccaactggtcggggtttgaaacTTCTCTGCTGTTCACCCAGCAAGGttttttaagcttggcgtaactagatcttgagacaa
chr3|119219541|119232566|TIMMDC1|+|12	caccgaacccctaccaactggtcggggtttgaaacAATTCTCTGCTGTTCACCCAGCAAttttttaagcttggcgtaactagatcttgagacaa
chr3|119219541|119232566|TIMMDC1|+|14	caccgaacccctaccaactggtcggggtttgaaacGAAATTCTCTGCTGTTCACCCAGCttttttaagcttggcgtaactagatcttgagacaa
chr1|176118141|176153828|RFWD2|-|4	caccgaacccctaccaactggtcggggtttgaaacAGATGGGGCTCTCTCTTATTTCTTttttttaagcttggcgtaactagatcttgagacaa
chr1|176118141|176153828|RFWD2|-|6	caccgaacccctaccaactggtcggggtttgaaacGCAGATGGGGCTCTCTCTTATTTCttttttaagcttggcgtaactagatcttgagacaa
chr10|27453992|27454468|MASTL|+|6	caccgaacccctaccaactggtcggggtttgaaacATATTAATATATGATTTTAGTAATttttttaagcttggcgtaactagatcttgagacaa
chr10|27453992|27454468|MASTL|+|8	caccgaacccctaccaactggtcggggtttgaaacTCATATTAATATATGATTTTAGTAttttttaagcttggcgtaactagatcttgagacaa
chr10|27453992|27454468|MASTL|+|10	caccgaacccctaccaactggtcggggtttgaaacCATCATATTAATATATGATTTTAGttttttaagcttggcgtaactagatcttgagacaa
chr10|27453992|27454468|MASTL|+|14	caccgaacccctaccaactggtcggggtttgaaacTATCCATCATATTAATATATGATTttttttaagcttggcgtaactagatcttgagacaa
chr4|83799882|83803090|SEC31A|-|2	caccgaacccctaccaactggtcggggtttgaaacTTCATCCTGGAAAATGTTCACATCttttttaagcttggcgtaactagatcttgagacaa
chr4|83799882|83803090|SEC31A|-|4	caccgaacccctaccaactggtcggggtttgaaacACTTCATCCTGGAAAATGTTCACAttttttaagcttggcgtaactagatcttgagacaa
chr4|83799882|83803090|SEC31A|-|6	caccgaacccctaccaactggtcggggtttgaaacTAACTTCATCCTGGAAAATGTTCAttttttaagcttggcgtaactagatcttgagacaa
chr4|83799882|83803090|SEC31A|-|8	caccgaacccctaccaactggtcggggtttgaaacTTTAACTTCATCCTGGAAAATGTTttttttaagcttggcgtaactagatcttgagacaa
chr4|83799882|83803090|SEC31A|-|10	caccgaacccctaccaactggtcggggtttgaaacCCTTTAACTTCATCCTGGAAAATGttttttaagcttggcgtaactagatcttgagacaa
chr14|39648294|39648666|PNN|+|2	caccgaacccctaccaactggtcggggtttgaaacCTTTTGCGTTCATTTTTCTCTGTGttttttaagcttggcgtaactagatcttgagacaa
chr14|39648294|39648666|PNN|+|4	caccgaacccctaccaactggtcggggtttgaaacCGCTTTTGCGTTCATTTTTCTCTGttttttaagcttggcgtaactagatcttgagacaa
chr14|39648294|39648666|PNN|+|6	caccgaacccctaccaactggtcggggtttgaaacGCCGCTTTTGCGTTCATTTTTCTCttttttaagcttggcgtaactagatcttgagacaa
chr14|39648294|39648666|PNN|+|8	caccgaacccctaccaactggtcggggtttgaaacGCGCCGCTTTTGCGTTCATTTTTCttttttaagcttggcgtaactagatcttgagacaa
chr14|39648294|39648666|PNN|+|10	caccgaacccctaccaactggtcggggtttgaaacTGGCGCCGCTTTTGCGTTCATTTTttttttaagcttggcgtaactagatcttgagacaa
chr14|39648294|39648666|PNN|+|12	caccgaacccctaccaactggtcggggtttgaaacCCTGGCGCCGCTTTTGCGTTCATTttttttaagcttggcgtaactagatcttgagacaa
chr2|120885263|120903865|EPB41L5|+|2	caccgaacccctaccaactggtcggggtttgaaacGGAATGCTGTTTGTGGCAGCATCCttttttaagcttggcgtaactagatcttgagacaa
chr2|120885263|120903865|EPB41L5|+|4	caccgaacccctaccaactggtcggggtttgaaacGAGGAATGCTGTTTGTGGCAGCATttttttaagcttggcgtaactagatcttgagacaa
chr2|120885263|120903865|EPB41L5|+|6	caccgaacccctaccaactggtcggggtttgaaacCAGAGGAATGCTGTTTGTGGCAGCttttttaagcttggcgtaactagatcttgagacaa
chr2|120885263|120903865|EPB41L5|+|8	caccgaacccctaccaactggtcggggtttgaaacTTCAGAGGAATGCTGTTTGTGGCAttttttaagcttggcgtaactagatcttgagacaa
chr2|120885263|120903865|EPB41L5|+|10	caccgaacccctaccaactggtcggggtttgaaacTATTCAGAGGAATGCTGTTTGTGGttttttaagcttggcgtaactagatcttgagacaa
chr2|120885263|120903865|EPB41L5|+|12	caccgaacccctaccaactggtcggggtttgaaacAATATTCAGAGGAATGCTGTTTGTttttttaagcttggcgtaactagatcttgagacaa
chr5|55256229|55264224|IL6ST|-|2	caccgaacccctaccaactggtcggggtttgaaacGAGGCATATCTTCATAGGTGATCCttttttaagcttggcgtaactagatcttgagacaa
chr5|55256229|55264224|IL6ST|-|4	caccgaacccctaccaactggtcggggtttgaaacTGGAGGCATATCTTCATAGGTGATttttttaagcttggcgtaactagatcttgagacaa
chr5|55256229|55264224|IL6ST|-|6	caccgaacccctaccaactggtcggggtttgaaacTCTGGAGGCATATCTTCATAGGTGttttttaagcttggcgtaactagatcttgagacaa
chr5|55256229|55264224|IL6ST|-|8	caccgaacccctaccaactggtcggggtttgaaacTTTCTGGAGGCATATCTTCATAGGttttttaagcttggcgtaactagatcttgagacaa
chr5|55256229|55264224|IL6ST|-|10	caccgaacccctaccaactggtcggggtttgaaacTTTTTCTGGAGGCATATCTTCATAttttttaagcttggcgtaactagatcttgagacaa
chr5|55256229|55264224|IL6ST|-|12	caccgaacccctaccaactggtcggggtttgaaacGGTTTTTCTGGAGGCATATCTTCAttttttaagcttggcgtaactagatcttgagacaa
chr5|55256229|55264224|IL6ST|-|14	caccgaacccctaccaactggtcggggtttgaaacTAGGTTTTTCTGGAGGCATATCTTttttttaagcttggcgtaactagatcttgagacaa
chr12|120995084|120995485|RNF10|+|2	caccgaacccctaccaactggtcggggtttgaaacAATGCGCTCCTAGATGAATGGGATttttttaagcttggcgtaactagatcttgagacaa
chr12|120995084|120995485|RNF10|+|4	caccgaacccctaccaactggtcggggtttgaaacCAAATGCGCTCCTAGATGAATGGGttttttaagcttggcgtaactagatcttgagacaa
chr12|120995084|120995485|RNF10|+|6	caccgaacccctaccaactggtcggggtttgaaacTACAAATGCGCTCCTAGATGAATGttttttaagcttggcgtaactagatcttgagacaa
chr12|120995084|120995485|RNF10|+|8	caccgaacccctaccaactggtcggggtttgaaacGCTACAAATGCGCTCCTAGATGAAttttttaagcttggcgtaactagatcttgagacaa
chr12|120995084|120995485|RNF10|+|10	caccgaacccctaccaactggtcggggtttgaaacTGGCTACAAATGCGCTCCTAGATGttttttaagcttggcgtaactagatcttgagacaa
chr12|120995084|120995485|RNF10|+|12	caccgaacccctaccaactggtcggggtttgaaacCATGGCTACAAATGCGCTCCTAGAttttttaagcttggcgtaactagatcttgagacaa
chr11|46515157|46529920|AMBRA1|-|0	caccgaacccctaccaactggtcggggtttgaaacTAATCTGCCAGGACCCTGTTAACAttttttaagcttggcgtaactagatcttgagacaa
chr11|46515157|46529920|AMBRA1|-|2	caccgaacccctaccaactggtcggggtttgaaacGATAATCTGCCAGGACCCTGTTAAttttttaagcttggcgtaactagatcttgagacaa
chr11|46515157|46529920|AMBRA1|-|4	caccgaacccctaccaactggtcggggtttgaaacGAGATAATCTGCCAGGACCCTGTTttttttaagcttggcgtaactagatcttgagacaa
chr11|46515157|46529920|AMBRA1|-|6	caccgaacccctaccaactggtcggggtttgaaacAGGAGATAATCTGCCAGGACCCTGttttttaagcttggcgtaactagatcttgagacaa
chr11|46515157|46529920|AMBRA1|-|8	caccgaacccctaccaactggtcggggtttgaaacGCAGGAGATAATCTGCCAGGACCCttttttaagcttggcgtaactagatcttgagacaa
chr11|46515157|46529920|AMBRA1|-|10	caccgaacccctaccaactggtcggggtttgaaacCAGCAGGAGATAATCTGCCAGGACttttttaagcttggcgtaactagatcttgagacaa
chr15|94841429|94858866|MCTP2|+|2	caccgaacccctaccaactggtcggggtttgaaacTGACTCCACAGCGATCTCGGACAAttttttaagcttggcgtaactagatcttgagacaa
chr15|94841429|94858866|MCTP2|+|4	caccgaacccctaccaactggtcggggtttgaaacAATGACTCCACAGCGATCTCGGACttttttaagcttggcgtaactagatcttgagacaa
chr15|94841429|94858866|MCTP2|+|6	caccgaacccctaccaactggtcggggtttgaaacGCAATGACTCCACAGCGATCTCGGttttttaagcttggcgtaactagatcttgagacaa
chr15|94841429|94858866|MCTP2|+|8	caccgaacccctaccaactggtcggggtttgaaacCTGCAATGACTCCACAGCGATCTCttttttaagcttggcgtaactagatcttgagacaa
chr15|94841429|94858866|MCTP2|+|10	caccgaacccctaccaactggtcggggtttgaaacAACTGCAATGACTCCACAGCGATCttttttaagcttggcgtaactagatcttgagacaa
chr5|138145726|138147991|CTNNA1|+|2	caccgaacccctaccaactggtcggggtttgaaacAATCACCTGTTGTCTTTTGGCTGCttttttaagcttggcgtaactagatcttgagacaa
chr5|138145726|138147991|CTNNA1|+|4	caccgaacccctaccaactggtcggggtttgaaacCAAATCACCTGTTGTCTTTTGGCTttttttaagcttggcgtaactagatcttgagacaa
chr5|138145726|138147991|CTNNA1|+|6	caccgaacccctaccaactggtcggggtttgaaacATCAAATCACCTGTTGTCTTTTGGttttttaagcttggcgtaactagatcttgagacaa
chr5|138145726|138147991|CTNNA1|+|8	caccgaacccctaccaactggtcggggtttgaaacTCATCAAATCACCTGTTGTCTTTTttttttaagcttggcgtaactagatcttgagacaa
chr5|138145726|138147991|CTNNA1|+|10	caccgaacccctaccaactggtcggggtttgaaacCTTCATCAAATCACCTGTTGTCTTttttttaagcttggcgtaactagatcttgagacaa
chr5|138145726|138147991|CTNNA1|+|12	caccgaacccctaccaactggtcggggtttgaaacGCCTTCATCAAATCACCTGTTGTCttttttaagcttggcgtaactagatcttgagacaa
chr11|113933932|113935290|ZBTB16|+|0	caccgaacccctaccaactggtcggggtttgaaacGAGGCTGTGCTGCTCCACAGCCTCttttttaagcttggcgtaactagatcttgagacaa
chr11|113933932|113935290|ZBTB16|+|2	caccgaacccctaccaactggtcggggtttgaaacAGGAGGCTGTGCTGCTCCACAGCCttttttaagcttggcgtaactagatcttgagacaa
chr11|113933932|113935290|ZBTB16|+|6	caccgaacccctaccaactggtcggggtttgaaacATAGAGGAGGCTGTGCTGCTCCACttttttaagcttggcgtaactagatcttgagacaa
chr11|113933932|113935290|ZBTB16|+|8	caccgaacccctaccaactggtcggggtttgaaacCAATAGAGGAGGCTGTGCTGCTCCttttttaagcttggcgtaactagatcttgagacaa
chr11|113933932|113935290|ZBTB16|+|10	caccgaacccctaccaactggtcggggtttgaaacGCCAATAGAGGAGGCTGTGCTGCTttttttaagcttggcgtaactagatcttgagacaa
chr11|113933932|113935290|ZBTB16|+|12	caccgaacccctaccaactggtcggggtttgaaacGGGCCAATAGAGGAGGCTGTGCTGttttttaagcttggcgtaactagatcttgagacaa
chr10|105382226|105420872|SH3PXD2A|-|2	caccgaacccctaccaactggtcggggtttgaaacCGGCACCTCGGCTGTGCTGCCTGTttttttaagcttggcgtaactagatcttgagacaa
chr10|105382226|105420872|SH3PXD2A|-|4	caccgaacccctaccaactggtcggggtttgaaacGTCGGCACCTCGGCTGTGCTGCCTttttttaagcttggcgtaactagatcttgagacaa
chr10|105382226|105420872|SH3PXD2A|-|6	caccgaacccctaccaactggtcggggtttgaaacGCGTCGGCACCTCGGCTGTGCTGCttttttaagcttggcgtaactagatcttgagacaa
chr10|105382226|105420872|SH3PXD2A|-|8	caccgaacccctaccaactggtcggggtttgaaacTGGCGTCGGCACCTCGGCTGTGCTttttttaagcttggcgtaactagatcttgagacaa
chr10|105382226|105420872|SH3PXD2A|-|10	caccgaacccctaccaactggtcggggtttgaaacGGTGGCGTCGGCACCTCGGCTGTGttttttaagcttggcgtaactagatcttgagacaa
chr3|171830241|171851336|FNDC3B|+|2	caccgaacccctaccaactggtcggggtttgaaacGGCTTCCTTGAATGCACTGAAGTGttttttaagcttggcgtaactagatcttgagacaa
chr3|171830241|171851336|FNDC3B|+|4	caccgaacccctaccaactggtcggggtttgaaacCTGGCTTCCTTGAATGCACTGAAGttttttaagcttggcgtaactagatcttgagacaa
chr3|171830241|171851336|FNDC3B|+|6	caccgaacccctaccaactggtcggggtttgaaacAACTGGCTTCCTTGAATGCACTGAttttttaagcttggcgtaactagatcttgagacaa
chr3|171830241|171851336|FNDC3B|+|8	caccgaacccctaccaactggtcggggtttgaaacTCAACTGGCTTCCTTGAATGCACTttttttaagcttggcgtaactagatcttgagacaa
chr3|171830241|171851336|FNDC3B|+|10	caccgaacccctaccaactggtcggggtttgaaacCCTCAACTGGCTTCCTTGAATGCAttttttaagcttggcgtaactagatcttgagacaa
chr3|171830241|171851336|FNDC3B|+|12	caccgaacccctaccaactggtcggggtttgaaacTCCCTCAACTGGCTTCCTTGAATGttttttaagcttggcgtaactagatcttgagacaa
chr11|14316016|14317401|RRAS2|-|0	caccgaacccctaccaactggtcggggtttgaaacAGGACTGTCTTTGATGATCCAGATttttttaagcttggcgtaactagatcttgagacaa
chr11|14316016|14317401|RRAS2|-|2	caccgaacccctaccaactggtcggggtttgaaacATAGGACTGTCTTTGATGATCCAGttttttaagcttggcgtaactagatcttgagacaa
chr11|14316016|14317401|RRAS2|-|4	caccgaacccctaccaactggtcggggtttgaaacAAATAGGACTGTCTTTGATGATCCttttttaagcttggcgtaactagatcttgagacaa
chr11|14316016|14317401|RRAS2|-|6	caccgaacccctaccaactggtcggggtttgaaacCAAAATAGGACTGTCTTTGATGATttttttaagcttggcgtaactagatcttgagacaa
chr11|14316016|14317401|RRAS2|-|8	caccgaacccctaccaactggtcggggtttgaaacTACAAAATAGGACTGTCTTTGATGttttttaagcttggcgtaactagatcttgagacaa
chr11|14316016|14317401|RRAS2|-|10	caccgaacccctaccaactggtcggggtttgaaacGTTACAAAATAGGACTGTCTTTGAttttttaagcttggcgtaactagatcttgagacaa
chr11|14316016|14317401|RRAS2|-|12	caccgaacccctaccaactggtcggggtttgaaacCCGTTACAAAATAGGACTGTCTTTttttttaagcttggcgtaactagatcttgagacaa
chr16|20636744|20638638|ACSM1|-|2	caccgaacccctaccaactggtcggggtttgaaacGTCACCCTCCCCTCGAATCGGGTCttttttaagcttggcgtaactagatcttgagacaa
chr16|20636744|20638638|ACSM1|-|4	caccgaacccctaccaactggtcggggtttgaaacGGGTCACCCTCCCCTCGAATCGGGttttttaagcttggcgtaactagatcttgagacaa
chr16|20636744|20638638|ACSM1|-|6	caccgaacccctaccaactggtcggggtttgaaacCTGGGTCACCCTCCCCTCGAATCGttttttaagcttggcgtaactagatcttgagacaa
chr16|20636744|20638638|ACSM1|-|8	caccgaacccctaccaactggtcggggtttgaaacCTCTGGGTCACCCTCCCCTCGAATttttttaagcttggcgtaactagatcttgagacaa
chr16|20636744|20638638|ACSM1|-|10	caccgaacccctaccaactggtcggggtttgaaacTTCTCTGGGTCACCCTCCCCTCGAttttttaagcttggcgtaactagatcttgagacaa
chr16|20636744|20638638|ACSM1|-|12	caccgaacccctaccaactggtcggggtttgaaacTCTTCTCTGGGTCACCCTCCCCTCttttttaagcttggcgtaactagatcttgagacaa
chr3|141811902|141820683|TFDP2|-|4	caccgaacccctaccaactggtcggggtttgaaacAGAACAACCTTTTGTTGGACTGAGttttttaagcttggcgtaactagatcttgagacaa
chr3|141811902|141820683|TFDP2|-|6	caccgaacccctaccaactggtcggggtttgaaacAAAGAACAACCTTTTGTTGGACTGttttttaagcttggcgtaactagatcttgagacaa
chr3|141811902|141820683|TFDP2|-|8	caccgaacccctaccaactggtcggggtttgaaacTAAAAGAACAACCTTTTGTTGGACttttttaagcttggcgtaactagatcttgagacaa
chr3|141811902|141820683|TFDP2|-|10	caccgaacccctaccaactggtcggggtttgaaacTTTAAAAGAACAACCTTTTGTTGGttttttaagcttggcgtaactagatcttgagacaa
chr3|141811902|141820683|TFDP2|-|12	caccgaacccctaccaactggtcggggtttgaaacTCTTTAAAAGAACAACCTTTTGTTttttttaagcttggcgtaactagatcttgagacaa
chr3|141811902|141820683|TFDP2|-|14	caccgaacccctaccaactggtcggggtttgaaacATTCTTTAAAAGAACAACCTTTTGttttttaagcttggcgtaactagatcttgagacaa
chr1|225140371|225161855|DNAH14|+|0	caccgaacccctaccaactggtcggggtttgaaacCTGGCTGCTCTTCTCTGTCTTAATttttttaagcttggcgtaactagatcttgagacaa
chr1|225140371|225161855|DNAH14|+|2	caccgaacccctaccaactggtcggggtttgaaacAACTGGCTGCTCTTCTCTGTCTTAttttttaagcttggcgtaactagatcttgagacaa
chr1|225140371|225161855|DNAH14|+|4	caccgaacccctaccaactggtcggggtttgaaacGGAACTGGCTGCTCTTCTCTGTCTttttttaagcttggcgtaactagatcttgagacaa
chr1|225140371|225161855|DNAH14|+|6	caccgaacccctaccaactggtcggggtttgaaacAAGGAACTGGCTGCTCTTCTCTGTttttttaagcttggcgtaactagatcttgagacaa
chr1|225140371|225161855|DNAH14|+|8	caccgaacccctaccaactggtcggggtttgaaacTAAAGGAACTGGCTGCTCTTCTCTttttttaagcttggcgtaactagatcttgagacaa
chr1|225140371|225161855|DNAH14|+|10	caccgaacccctaccaactggtcggggtttgaaacTATAAAGGAACTGGCTGCTCTTCTttttttaagcttggcgtaactagatcttgagacaa
chr1|225140371|225161855|DNAH14|+|12	caccgaacccctaccaactggtcggggtttgaaacACTATAAAGGAACTGGCTGCTCTTttttttaagcttggcgtaactagatcttgagacaa
chr2|201462119|201464469|AOX1|+|4	caccgaacccctaccaactggtcggggtttgaaacGGTGATGCCACCAAGGGCATCAGTttttttaagcttggcgtaactagatcttgagacaa
chr2|201462119|201464469|AOX1|+|6	caccgaacccctaccaactggtcggggtttgaaacTGGGTGATGCCACCAAGGGCATCAttttttaagcttggcgtaactagatcttgagacaa
chr2|201462119|201464469|AOX1|+|8	caccgaacccctaccaactggtcggggtttgaaacGCTGGGTGATGCCACCAAGGGCATttttttaagcttggcgtaactagatcttgagacaa
chr2|201462119|201464469|AOX1|+|12	caccgaacccctaccaactggtcggggtttgaaacATTGGCTGGGTGATGCCACCAAGGttttttaagcttggcgtaactagatcttgagacaa
chr2|201462119|201464469|AOX1|+|14	caccgaacccctaccaactggtcggggtttgaaacGCATTGGCTGGGTGATGCCACCAAttttttaagcttggcgtaactagatcttgagacaa
chr13|43528083|43544806|EPSTI1|-|8	caccgaacccctaccaactggtcggggtttgaaacTATGCACTTGTGTATTGCTGATGCttttttaagcttggcgtaactagatcttgagacaa
chr13|43528083|43544806|EPSTI1|-|10	caccgaacccctaccaactggtcggggtttgaaacTGTATGCACTTGTGTATTGCTGATttttttaagcttggcgtaactagatcttgagacaa
chr13|43528083|43544806|EPSTI1|-|12	caccgaacccctaccaactggtcggggtttgaaacGGTGTATGCACTTGTGTATTGCTGttttttaagcttggcgtaactagatcttgagacaa
chr13|43528083|43544806|EPSTI1|-|14	caccgaacccctaccaactggtcggggtttgaaacAAGGTGTATGCACTTGTGTATTGCttttttaagcttggcgtaactagatcttgagacaa
chr13|43528083|43544806|EPSTI1|-|16	caccgaacccctaccaactggtcggggtttgaaacTCAAGGTGTATGCACTTGTGTATTttttttaagcttggcgtaactagatcttgagacaa
chr10|12123470|12162266|DHTKD1|+|2	caccgaacccctaccaactggtcggggtttgaaacGATCAACTTGCAGGCCAGCTGCTTttttttaagcttggcgtaactagatcttgagacaa
chr10|12123470|12162266|DHTKD1|+|4	caccgaacccctaccaactggtcggggtttgaaacATGATCAACTTGCAGGCCAGCTGCttttttaagcttggcgtaactagatcttgagacaa
chr10|12123470|12162266|DHTKD1|+|6	caccgaacccctaccaactggtcggggtttgaaacCCATGATCAACTTGCAGGCCAGCTttttttaagcttggcgtaactagatcttgagacaa
chr10|12123470|12162266|DHTKD1|+|8	caccgaacccctaccaactggtcggggtttgaaacGGCCATGATCAACTTGCAGGCCAGttttttaagcttggcgtaactagatcttgagacaa
chr10|12123470|12162266|DHTKD1|+|10	caccgaacccctaccaactggtcggggtttgaaacAAGGCCATGATCAACTTGCAGGCCttttttaagcttggcgtaactagatcttgagacaa
chr19|41089303|41089623|SHKBP1|+|2	caccgaacccctaccaactggtcggggtttgaaacCTGGACTGGTCTTGGGGGTGAGGTttttttaagcttggcgtaactagatcttgagacaa
chr19|41089303|41089623|SHKBP1|+|4	caccgaacccctaccaactggtcggggtttgaaacTCCTGGACTGGTCTTGGGGGTGAGttttttaagcttggcgtaactagatcttgagacaa
chr19|41089303|41089623|SHKBP1|+|6	caccgaacccctaccaactggtcggggtttgaaacCCTCCTGGACTGGTCTTGGGGGTGttttttaagcttggcgtaactagatcttgagacaa
chr19|41089303|41089623|SHKBP1|+|8	caccgaacccctaccaactggtcggggtttgaaacCACCTCCTGGACTGGTCTTGGGGGttttttaagcttggcgtaactagatcttgagacaa
chr19|41089303|41089623|SHKBP1|+|10	caccgaacccctaccaactggtcggggtttgaaacTGCACCTCCTGGACTGGTCTTGGGttttttaagcttggcgtaactagatcttgagacaa
chr19|41089303|41089623|SHKBP1|+|12	caccgaacccctaccaactggtcggggtttgaaacGCTGCACCTCCTGGACTGGTCTTGttttttaagcttggcgtaactagatcttgagacaa
chr14|76633005|76647192|GPATCH2L|+|2	caccgaacccctaccaactggtcggggtttgaaacGTTTCACTGGCAGAGCAGTGTGCTttttttaagcttggcgtaactagatcttgagacaa
chr14|76633005|76647192|GPATCH2L|+|4	caccgaacccctaccaactggtcggggtttgaaacTGGTTTCACTGGCAGAGCAGTGTGttttttaagcttggcgtaactagatcttgagacaa
chr14|76633005|76647192|GPATCH2L|+|6	caccgaacccctaccaactggtcggggtttgaaacGCTGGTTTCACTGGCAGAGCAGTGttttttaagcttggcgtaactagatcttgagacaa
chr14|76633005|76647192|GPATCH2L|+|12	caccgaacccctaccaactggtcggggtttgaaacCACACTGCTGGTTTCACTGGCAGAttttttaagcttggcgtaactagatcttgagacaa
chr14|76633005|76647192|GPATCH2L|+|14	caccgaacccctaccaactggtcggggtttgaaacCACACACTGCTGGTTTCACTGGCAttttttaagcttggcgtaactagatcttgagacaa
chr4|169923221|169928907|CBR4|-|4	caccgaacccctaccaactggtcggggtttgaaacATGATCTCCTGGTGCAACTACATTttttttaagcttggcgtaactagatcttgagacaa
chr4|169923221|169928907|CBR4|-|6	caccgaacccctaccaactggtcggggtttgaaacAAATGATCTCCTGGTGCAACTACAttttttaagcttggcgtaactagatcttgagacaa
chr4|169923221|169928907|CBR4|-|8	caccgaacccctaccaactggtcggggtttgaaacCCAAATGATCTCCTGGTGCAACTAttttttaagcttggcgtaactagatcttgagacaa
chr4|169923221|169928907|CBR4|-|10	caccgaacccctaccaactggtcggggtttgaaacTGCCAAATGATCTCCTGGTGCAACttttttaagcttggcgtaactagatcttgagacaa
chr4|169923221|169928907|CBR4|-|12	caccgaacccctaccaactggtcggggtttgaaacAATGCCAAATGATCTCCTGGTGCAttttttaagcttggcgtaactagatcttgagacaa
chr4|169923221|169928907|CBR4|-|14	caccgaacccctaccaactggtcggggtttgaaacTAAATGCCAAATGATCTCCTGGTGttttttaagcttggcgtaactagatcttgagacaa
chr13|100909848|100992513|PCCA|+|4	caccgaacccctaccaactggtcggggtttgaaacAGGGTAGCCTTGAATTTTCTTGAAttttttaagcttggcgtaactagatcttgagacaa
chr13|100909848|100992513|PCCA|+|6	caccgaacccctaccaactggtcggggtttgaaacACAGGGTAGCCTTGAATTTTCTTGttttttaagcttggcgtaactagatcttgagacaa
chr13|100909848|100992513|PCCA|+|8	caccgaacccctaccaactggtcggggtttgaaacTGACAGGGTAGCCTTGAATTTTCTttttttaagcttggcgtaactagatcttgagacaa
chr13|100909848|100992513|PCCA|+|10	caccgaacccctaccaactggtcggggtttgaaacCATGACAGGGTAGCCTTGAATTTTttttttaagcttggcgtaactagatcttgagacaa
chr13|100909848|100992513|PCCA|+|12	caccgaacccctaccaactggtcggggtttgaaacATCATGACAGGGTAGCCTTGAATTttttttaagcttggcgtaactagatcttgagacaa
chr13|100909848|100992513|PCCA|+|14	caccgaacccctaccaactggtcggggtttgaaacTGATCATGACAGGGTAGCCTTGAAttttttaagcttggcgtaactagatcttgagacaa
chr10|96818091|96827448|CYP2C8|-|0	caccgaacccctaccaactggtcggggtttgaaacAGAACTGCTCCATTTTGATCAGGAttttttaagcttggcgtaactagatcttgagacaa
chr10|96818091|96827448|CYP2C8|-|6	caccgaacccctaccaactggtcggggtttgaaacCTTTTGAGAACTGCTCCATTTTGAttttttaagcttggcgtaactagatcttgagacaa
chr10|96818091|96827448|CYP2C8|-|8	caccgaacccctaccaactggtcggggtttgaaacGACTTTTGAGAACTGCTCCATTTTttttttaagcttggcgtaactagatcttgagacaa
chr10|96818091|96827448|CYP2C8|-|10	caccgaacccctaccaactggtcggggtttgaaacTAGACTTTTGAGAACTGCTCCATTttttttaagcttggcgtaactagatcttgagacaa
chr10|96818091|96827448|CYP2C8|-|12	caccgaacccctaccaactggtcggggtttgaaacCATAGACTTTTGAGAACTGCTCCAttttttaagcttggcgtaactagatcttgagacaa
chr10|96818091|96827448|CYP2C8|-|14	caccgaacccctaccaactggtcggggtttgaaacACCATAGACTTTTGAGAACTGCTCttttttaagcttggcgtaactagatcttgagacaa
chr17|80721840|80739597|TBCD|+|0	caccgaacccctaccaactggtcggggtttgaaacCATTCAGGGCCTGCAGCGTCCCATttttttaagcttggcgtaactagatcttgagacaa
chr17|80721840|80739597|TBCD|+|2	caccgaacccctaccaactggtcggggtttgaaacTCCATTCAGGGCCTGCAGCGTCCCttttttaagcttggcgtaactagatcttgagacaa
chr17|80721840|80739597|TBCD|+|4	caccgaacccctaccaactggtcggggtttgaaacCATCCATTCAGGGCCTGCAGCGTCttttttaagcttggcgtaactagatcttgagacaa
chr17|80721840|80739597|TBCD|+|6	caccgaacccctaccaactggtcggggtttgaaacATCATCCATTCAGGGCCTGCAGCGttttttaagcttggcgtaactagatcttgagacaa
chr17|80721840|80739597|TBCD|+|8	caccgaacccctaccaactggtcggggtttgaaacTCATCATCCATTCAGGGCCTGCAGttttttaagcttggcgtaactagatcttgagacaa
chr17|80721840|80739597|TBCD|+|10	caccgaacccctaccaactggtcggggtttgaaacGTTCATCATCCATTCAGGGCCTGCttttttaagcttggcgtaactagatcttgagacaa
chr17|80721840|80739597|TBCD|+|12	caccgaacccctaccaactggtcggggtttgaaacAAGTTCATCATCCATTCAGGGCCTttttttaagcttggcgtaactagatcttgagacaa
chr11|82984689|82989872|CCDC90B|-|4	caccgaacccctaccaactggtcggggtttgaaacGTCAAATCCTTTTTTGTAAATTCTttttttaagcttggcgtaactagatcttgagacaa
chr11|82984689|82989872|CCDC90B|-|6	caccgaacccctaccaactggtcggggtttgaaacTTGTCAAATCCTTTTTTGTAAATTttttttaagcttggcgtaactagatcttgagacaa
chr11|82984689|82989872|CCDC90B|-|8	caccgaacccctaccaactggtcggggtttgaaacTTTTGTCAAATCCTTTTTTGTAAAttttttaagcttggcgtaactagatcttgagacaa
chr11|82984689|82989872|CCDC90B|-|10	caccgaacccctaccaactggtcggggtttgaaacTGTTTTGTCAAATCCTTTTTTGTAttttttaagcttggcgtaactagatcttgagacaa
chr11|82984689|82989872|CCDC90B|-|12	caccgaacccctaccaactggtcggggtttgaaacTGTGTTTTGTCAAATCCTTTTTTGttttttaagcttggcgtaactagatcttgagacaa
chr1|25666964|25669564|TMEM50A|+|0	caccgaacccctaccaactggtcggggtttgaaacGTCAATTAGGAAGGCTATGGTTGCttttttaagcttggcgtaactagatcttgagacaa
chr1|25666964|25669564|TMEM50A|+|2	caccgaacccctaccaactggtcggggtttgaaacAGGTCAATTAGGAAGGCTATGGTTttttttaagcttggcgtaactagatcttgagacaa
chr1|25666964|25669564|TMEM50A|+|4	caccgaacccctaccaactggtcggggtttgaaacTCAGGTCAATTAGGAAGGCTATGGttttttaagcttggcgtaactagatcttgagacaa
chr1|25666964|25669564|TMEM50A|+|6	caccgaacccctaccaactggtcggggtttgaaacTTTCAGGTCAATTAGGAAGGCTATttttttaagcttggcgtaactagatcttgagacaa
chr1|25666964|25669564|TMEM50A|+|8	caccgaacccctaccaactggtcggggtttgaaacTTTTTCAGGTCAATTAGGAAGGCTttttttaagcttggcgtaactagatcttgagacaa
chr1|25666964|25669564|TMEM50A|+|10	caccgaacccctaccaactggtcggggtttgaaacTTTTTTTCAGGTCAATTAGGAAGGttttttaagcttggcgtaactagatcttgagacaa
chr1|25666964|25669564|TMEM50A|+|12	caccgaacccctaccaactggtcggggtttgaaacCATTTTTTTCAGGTCAATTAGGAAttttttaagcttggcgtaactagatcttgagacaa
chr7|91924202|92000921|ANKIB1|+|0	caccgaacccctaccaactggtcggggtttgaaacCATTCTTAGCACACTGCATGTGATttttttaagcttggcgtaactagatcttgagacaa
chr7|91924202|92000921|ANKIB1|+|2	caccgaacccctaccaactggtcggggtttgaaacCACATTCTTAGCACACTGCATGTGttttttaagcttggcgtaactagatcttgagacaa
chr7|91924202|92000921|ANKIB1|+|4	caccgaacccctaccaactggtcggggtttgaaacTTCACATTCTTAGCACACTGCATGttttttaagcttggcgtaactagatcttgagacaa
chr7|91924202|92000921|ANKIB1|+|6	caccgaacccctaccaactggtcggggtttgaaacCTTTCACATTCTTAGCACACTGCAttttttaagcttggcgtaactagatcttgagacaa
chr7|91924202|92000921|ANKIB1|+|14	caccgaacccctaccaactggtcggggtttgaaacTGCAACATCTTTCACATTCTTAGCttttttaagcttggcgtaactagatcttgagacaa
chr12|12672795|12674397|DUSP16|-|2	caccgaacccctaccaactggtcggggtttgaaacGAAAGCCTGCAAGCAGGTGAACAGttttttaagcttggcgtaactagatcttgagacaa
chr12|12672795|12674397|DUSP16|-|4	caccgaacccctaccaactggtcggggtttgaaacCTGAAAGCCTGCAAGCAGGTGAACttttttaagcttggcgtaactagatcttgagacaa
chr12|12672795|12674397|DUSP16|-|6	caccgaacccctaccaactggtcggggtttgaaacGACTGAAAGCCTGCAAGCAGGTGAttttttaagcttggcgtaactagatcttgagacaa
chr12|12672795|12674397|DUSP16|-|8	caccgaacccctaccaactggtcggggtttgaaacTGGACTGAAAGCCTGCAAGCAGGTttttttaagcttggcgtaactagatcttgagacaa
chr12|12672795|12674397|DUSP16|-|10	caccgaacccctaccaactggtcggggtttgaaacACTGGACTGAAAGCCTGCAAGCAGttttttaagcttggcgtaactagatcttgagacaa
chr12|12672795|12674397|DUSP16|-|12	caccgaacccctaccaactggtcggggtttgaaacACACTGGACTGAAAGCCTGCAAGCttttttaagcttggcgtaactagatcttgagacaa
chr4|1219147|1235307|CTBP1|-|4	caccgaacccctaccaactggtcggggtttgaaacAAGTCTTACAAGTCCGATGATGCCttttttaagcttggcgtaactagatcttgagacaa
chr4|1219147|1235307|CTBP1|-|6	caccgaacccctaccaactggtcggggtttgaaacCAAAGTCTTACAAGTCCGATGATGttttttaagcttggcgtaactagatcttgagacaa
chr4|1219147|1235307|CTBP1|-|8	caccgaacccctaccaactggtcggggtttgaaacGTCAAAGTCTTACAAGTCCGATGAttttttaagcttggcgtaactagatcttgagacaa
chr4|1219147|1235307|CTBP1|-|10	caccgaacccctaccaactggtcggggtttgaaacGGGTCAAAGTCTTACAAGTCCGATttttttaagcttggcgtaactagatcttgagacaa
chr4|1219147|1235307|CTBP1|-|12	caccgaacccctaccaactggtcggggtttgaaacCGGGGTCAAAGTCTTACAAGTCCGttttttaagcttggcgtaactagatcttgagacaa
chr22|46085591|46114373|ATXN10|+|6	caccgaacccctaccaactggtcggggtttgaaacTGCTGTTTCTCTTTCTTGATTGTTttttttaagcttggcgtaactagatcttgagacaa
chr22|46085591|46114373|ATXN10|+|8	caccgaacccctaccaactggtcggggtttgaaacGGTGCTGTTTCTCTTTCTTGATTGttttttaagcttggcgtaactagatcttgagacaa
chr22|46085591|46114373|ATXN10|+|10	caccgaacccctaccaactggtcggggtttgaaacTGGGTGCTGTTTCTCTTTCTTGATttttttaagcttggcgtaactagatcttgagacaa
chr22|46085591|46114373|ATXN10|+|12	caccgaacccctaccaactggtcggggtttgaaacCCTGGGTGCTGTTTCTCTTTCTTGttttttaagcttggcgtaactagatcttgagacaa
chr8|48196616|48206619|KIAA0146|+|6	caccgaacccctaccaactggtcggggtttgaaacCTGTTAATGACTTGGGAAGCTCCGttttttaagcttggcgtaactagatcttgagacaa
chr8|48196616|48206619|KIAA0146|+|8	caccgaacccctaccaactggtcggggtttgaaacAGCTGTTAATGACTTGGGAAGCTCttttttaagcttggcgtaactagatcttgagacaa
chr8|48196616|48206619|KIAA0146|+|10	caccgaacccctaccaactggtcggggtttgaaacTCAGCTGTTAATGACTTGGGAAGCttttttaagcttggcgtaactagatcttgagacaa
chr8|48196616|48206619|KIAA0146|+|12	caccgaacccctaccaactggtcggggtttgaaacCTTCAGCTGTTAATGACTTGGGAAttttttaagcttggcgtaactagatcttgagacaa
chr1|59787207|59812070|FGGY|+|0	caccgaacccctaccaactggtcggggtttgaaacCCACCTCTTTCAGCCACAGAAGTTttttttaagcttggcgtaactagatcttgagacaa
chr1|59787207|59812070|FGGY|+|2	caccgaacccctaccaactggtcggggtttgaaacCTCCACCTCTTTCAGCCACAGAAGttttttaagcttggcgtaactagatcttgagacaa
chr1|59787207|59812070|FGGY|+|4	caccgaacccctaccaactggtcggggtttgaaacTCCTCCACCTCTTTCAGCCACAGAttttttaagcttggcgtaactagatcttgagacaa
chr1|59787207|59812070|FGGY|+|6	caccgaacccctaccaactggtcggggtttgaaacGTTCCTCCACCTCTTTCAGCCACAttttttaagcttggcgtaactagatcttgagacaa
chr1|59787207|59812070|FGGY|+|12	caccgaacccctaccaactggtcggggtttgaaacATTGCAGTTCCTCCACCTCTTTCAttttttaagcttggcgtaactagatcttgagacaa
chr12|112513481|112516545|NAA25|-|2	caccgaacccctaccaactggtcggggtttgaaacTATAGATTTTTTAGTAAGAGGCGCttttttaagcttggcgtaactagatcttgagacaa
chr12|112513481|112516545|NAA25|-|4	caccgaacccctaccaactggtcggggtttgaaacGATATAGATTTTTTAGTAAGAGGCttttttaagcttggcgtaactagatcttgagacaa
chr12|112513481|112516545|NAA25|-|6	caccgaacccctaccaactggtcggggtttgaaacCCGATATAGATTTTTTAGTAAGAGttttttaagcttggcgtaactagatcttgagacaa
chr12|112513481|112516545|NAA25|-|8	caccgaacccctaccaactggtcggggtttgaaacTGCCGATATAGATTTTTTAGTAAGttttttaagcttggcgtaactagatcttgagacaa
chr12|112513481|112516545|NAA25|-|10	caccgaacccctaccaactggtcggggtttgaaacTGTGCCGATATAGATTTTTTAGTAttttttaagcttggcgtaactagatcttgagacaa
chr12|112513481|112516545|NAA25|-|12	caccgaacccctaccaactggtcggggtttgaaacCCTGTGCCGATATAGATTTTTTAGttttttaagcttggcgtaactagatcttgagacaa
chr17|79813017|79813462|P4HB|-|2	caccgaacccctaccaactggtcggggtttgaaacTGCCAGCTTCTTAAAGAGGACAACttttttaagcttggcgtaactagatcttgagacaa
chr17|79813017|79813462|P4HB|-|4	caccgaacccctaccaactggtcggggtttgaaacTCTGCCAGCTTCTTAAAGAGGACAttttttaagcttggcgtaactagatcttgagacaa
chr17|79813017|79813462|P4HB|-|6	caccgaacccctaccaactggtcggggtttgaaacTCTCTGCCAGCTTCTTAAAGAGGAttttttaagcttggcgtaactagatcttgagacaa
chr17|79813017|79813462|P4HB|-|8	caccgaacccctaccaactggtcggggtttgaaacCCTCTCTGCCAGCTTCTTAAAGAGttttttaagcttggcgtaactagatcttgagacaa
chr17|79813017|79813462|P4HB|-|10	caccgaacccctaccaactggtcggggtttgaaacAGCCTCTCTGCCAGCTTCTTAAAGttttttaagcttggcgtaactagatcttgagacaa
chr17|79813017|79813462|P4HB|-|12	caccgaacccctaccaactggtcggggtttgaaacTCAGCCTCTCTGCCAGCTTCTTAAttttttaagcttggcgtaactagatcttgagacaa
chr16|70044653|70052000|PDXDC2P|-|2	caccgaacccctaccaactggtcggggtttgaaacTTGACTCTGCTGCGGTCATCAAAGttttttaagcttggcgtaactagatcttgagacaa
chr16|70044653|70052000|PDXDC2P|-|4	caccgaacccctaccaactggtcggggtttgaaacCATTGACTCTGCTGCGGTCATCAAttttttaagcttggcgtaactagatcttgagacaa
chr16|70044653|70052000|PDXDC2P|-|6	caccgaacccctaccaactggtcggggtttgaaacACCATTGACTCTGCTGCGGTCATCttttttaagcttggcgtaactagatcttgagacaa
chr16|70044653|70052000|PDXDC2P|-|8	caccgaacccctaccaactggtcggggtttgaaacCAACCATTGACTCTGCTGCGGTCAttttttaagcttggcgtaactagatcttgagacaa
chr16|70044653|70052000|PDXDC2P|-|10	caccgaacccctaccaactggtcggggtttgaaacTGCAACCATTGACTCTGCTGCGGTttttttaagcttggcgtaactagatcttgagacaa
chr16|70044653|70052000|PDXDC2P|-|12	caccgaacccctaccaactggtcggggtttgaaacCCTGCAACCATTGACTCTGCTGCGttttttaagcttggcgtaactagatcttgagacaa
chr3|67546221|67559327|SUCLG2|-|6	caccgaacccctaccaactggtcggggtttgaaacGATCTGCAGCCTTAGGATCAGCTGttttttaagcttggcgtaactagatcttgagacaa
chr3|67546221|67559327|SUCLG2|-|8	caccgaacccctaccaactggtcggggtttgaaacTTGATCTGCAGCCTTAGGATCAGCttttttaagcttggcgtaactagatcttgagacaa
chr3|67546221|67559327|SUCLG2|-|10	caccgaacccctaccaactggtcggggtttgaaacATTTGATCTGCAGCCTTAGGATCAttttttaagcttggcgtaactagatcttgagacaa
chr3|67546221|67559327|SUCLG2|-|12	caccgaacccctaccaactggtcggggtttgaaacTAATTTGATCTGCAGCCTTAGGATttttttaagcttggcgtaactagatcttgagacaa
chr3|67546221|67559327|SUCLG2|-|14	caccgaacccctaccaactggtcggggtttgaaacCGTAATTTGATCTGCAGCCTTAGGttttttaagcttggcgtaactagatcttgagacaa
chr18|9524591|9525849|RALBP1|+|0	caccgaacccctaccaactggtcggggtttgaaacTGATCTGTCTTTTAGCTTCTCTCAttttttaagcttggcgtaactagatcttgagacaa
chr18|9524591|9525849|RALBP1|+|4	caccgaacccctaccaactggtcggggtttgaaacTTGCTGATCTGTCTTTTAGCTTCTttttttaagcttggcgtaactagatcttgagacaa
chr18|9524591|9525849|RALBP1|+|6	caccgaacccctaccaactggtcggggtttgaaacGATTGCTGATCTGTCTTTTAGCTTttttttaagcttggcgtaactagatcttgagacaa
chr18|9524591|9525849|RALBP1|+|8	caccgaacccctaccaactggtcggggtttgaaacTCGATTGCTGATCTGTCTTTTAGCttttttaagcttggcgtaactagatcttgagacaa
chr18|9524591|9525849|RALBP1|+|10	caccgaacccctaccaactggtcggggtttgaaacACTCGATTGCTGATCTGTCTTTTAttttttaagcttggcgtaactagatcttgagacaa
chr18|9524591|9525849|RALBP1|+|12	caccgaacccctaccaactggtcggggtttgaaacGGACTCGATTGCTGATCTGTCTTTttttttaagcttggcgtaactagatcttgagacaa
chr22|32874967|32875262|FBXO7|+|2	caccgaacccctaccaactggtcggggtttgaaacTTAGAACATACTGTCGTCATTCCAttttttaagcttggcgtaactagatcttgagacaa
chr22|32874967|32875262|FBXO7|+|4	caccgaacccctaccaactggtcggggtttgaaacTATTAGAACATACTGTCGTCATTCttttttaagcttggcgtaactagatcttgagacaa
chr22|32874967|32875262|FBXO7|+|6	caccgaacccctaccaactggtcggggtttgaaacGGTATTAGAACATACTGTCGTCATttttttaagcttggcgtaactagatcttgagacaa
chr22|32874967|32875262|FBXO7|+|8	caccgaacccctaccaactggtcggggtttgaaacCGGGTATTAGAACATACTGTCGTCttttttaagcttggcgtaactagatcttgagacaa
chr22|32874967|32875262|FBXO7|+|10	caccgaacccctaccaactggtcggggtttgaaacATCGGGTATTAGAACATACTGTCGttttttaagcttggcgtaactagatcttgagacaa
chr22|32874967|32875262|FBXO7|+|12	caccgaacccctaccaactggtcggggtttgaaacAAATCGGGTATTAGAACATACTGTttttttaagcttggcgtaactagatcttgagacaa
chr11|14793482|14810788|PDE3B|+|2	caccgaacccctaccaactggtcggggtttgaaacAATCATCTTGAAATGCCAAATTCTttttttaagcttggcgtaactagatcttgagacaa
chr11|14793482|14810788|PDE3B|+|4	caccgaacccctaccaactggtcggggtttgaaacAGAATCATCTTGAAATGCCAAATTttttttaagcttggcgtaactagatcttgagacaa
chr11|14793482|14810788|PDE3B|+|6	caccgaacccctaccaactggtcggggtttgaaacAAAGAATCATCTTGAAATGCCAAAttttttaagcttggcgtaactagatcttgagacaa
chr11|14793482|14810788|PDE3B|+|8	caccgaacccctaccaactggtcggggtttgaaacCCAAAGAATCATCTTGAAATGCCAttttttaagcttggcgtaactagatcttgagacaa
chr11|14793482|14810788|PDE3B|+|10	caccgaacccctaccaactggtcggggtttgaaacTCCCAAAGAATCATCTTGAAATGCttttttaagcttggcgtaactagatcttgagacaa
chr11|14793482|14810788|PDE3B|+|12	caccgaacccctaccaactggtcggggtttgaaacAATCCCAAAGAATCATCTTGAAATttttttaagcttggcgtaactagatcttgagacaa
chr11|14793482|14810788|PDE3B|+|14	caccgaacccctaccaactggtcggggtttgaaacCCAATCCCAAAGAATCATCTTGAAttttttaagcttggcgtaactagatcttgagacaa
chr7|104678572|104681470|KMT2E|+|4	caccgaacccctaccaactggtcggggtttgaaacGAATAGACTCTGAACCTGCAGCCAttttttaagcttggcgtaactagatcttgagacaa
chr7|104678572|104681470|KMT2E|+|6	caccgaacccctaccaactggtcggggtttgaaacCAGAATAGACTCTGAACCTGCAGCttttttaagcttggcgtaactagatcttgagacaa
chr7|104678572|104681470|KMT2E|+|8	caccgaacccctaccaactggtcggggtttgaaacTCCAGAATAGACTCTGAACCTGCAttttttaagcttggcgtaactagatcttgagacaa
chr7|104678572|104681470|KMT2E|+|10	caccgaacccctaccaactggtcggggtttgaaacTATCCAGAATAGACTCTGAACCTGttttttaagcttggcgtaactagatcttgagacaa
chr7|104678572|104681470|KMT2E|+|12	caccgaacccctaccaactggtcggggtttgaaacCTTATCCAGAATAGACTCTGAACCttttttaagcttggcgtaactagatcttgagacaa
chr7|104678572|104681470|KMT2E|+|14	caccgaacccctaccaactggtcggggtttgaaacTGCTTATCCAGAATAGACTCTGAAttttttaagcttggcgtaactagatcttgagacaa
chr7|104678572|104681470|KMT2E|+|16	caccgaacccctaccaactggtcggggtttgaaacCCTGCTTATCCAGAATAGACTCTGttttttaagcttggcgtaactagatcttgagacaa
chr1|28116072|28120143|STX12|+|2	caccgaacccctaccaactggtcggggtttgaaacGAGCAGCTGTTCTGAAGTAGATAAttttttaagcttggcgtaactagatcttgagacaa
chr1|28116072|28120143|STX12|+|4	caccgaacccctaccaactggtcggggtttgaaacCTGAGCAGCTGTTCTGAAGTAGATttttttaagcttggcgtaactagatcttgagacaa
chr1|28116072|28120143|STX12|+|6	caccgaacccctaccaactggtcggggtttgaaacATCTGAGCAGCTGTTCTGAAGTAGttttttaagcttggcgtaactagatcttgagacaa
chr1|28116072|28120143|STX12|+|8	caccgaacccctaccaactggtcggggtttgaaacTTATCTGAGCAGCTGTTCTGAAGTttttttaagcttggcgtaactagatcttgagacaa
chr1|28116072|28120143|STX12|+|10	caccgaacccctaccaactggtcggggtttgaaacCTTTATCTGAGCAGCTGTTCTGAAttttttaagcttggcgtaactagatcttgagacaa
chr1|28116072|28120143|STX12|+|12	caccgaacccctaccaactggtcggggtttgaaacTTCTTTATCTGAGCAGCTGTTCTGttttttaagcttggcgtaactagatcttgagacaa
chr1|28116072|28120143|STX12|+|14	caccgaacccctaccaactggtcggggtttgaaacAATTCTTTATCTGAGCAGCTGTTCttttttaagcttggcgtaactagatcttgagacaa
chr21|16386664|16415895|NRIP1|-|2	caccgaacccctaccaactggtcggggtttgaaacCACTTCCGTCTGTCTCCAAGCTCTttttttaagcttggcgtaactagatcttgagacaa
chr21|16386664|16415895|NRIP1|-|4	caccgaacccctaccaactggtcggggtttgaaacAACACTTCCGTCTGTCTCCAAGCTttttttaagcttggcgtaactagatcttgagacaa
chr21|16386664|16415895|NRIP1|-|6	caccgaacccctaccaactggtcggggtttgaaacCAAACACTTCCGTCTGTCTCCAAGttttttaagcttggcgtaactagatcttgagacaa
chr21|16386664|16415895|NRIP1|-|8	caccgaacccctaccaactggtcggggtttgaaacTCCAAACACTTCCGTCTGTCTCCAttttttaagcttggcgtaactagatcttgagacaa
chr21|16386664|16415895|NRIP1|-|10	caccgaacccctaccaactggtcggggtttgaaacAATCCAAACACTTCCGTCTGTCTCttttttaagcttggcgtaactagatcttgagacaa
chr21|16386664|16415895|NRIP1|-|12	caccgaacccctaccaactggtcggggtttgaaacACAATCCAAACACTTCCGTCTGTCttttttaagcttggcgtaactagatcttgagacaa
chr21|16386664|16415895|NRIP1|-|14	caccgaacccctaccaactggtcggggtttgaaacTCACAATCCAAACACTTCCGTCTGttttttaagcttggcgtaactagatcttgagacaa
chr20|34309661|34313077|RBM39|-|2	caccgaacccctaccaactggtcggggtttgaaacGGTTCTTCTTCCAAAAGGCTCAAAttttttaagcttggcgtaactagatcttgagacaa
chr20|34309661|34313077|RBM39|-|4	caccgaacccctaccaactggtcggggtttgaaacTAGGTTCTTCTTCCAAAAGGCTCAttttttaagcttggcgtaactagatcttgagacaa
chr20|34309661|34313077|RBM39|-|8	caccgaacccctaccaactggtcggggtttgaaacTCAATAGGTTCTTCTTCCAAAAGGttttttaagcttggcgtaactagatcttgagacaa
chr20|34309661|34313077|RBM39|-|10	caccgaacccctaccaactggtcggggtttgaaacTATCAATAGGTTCTTCTTCCAAAAttttttaagcttggcgtaactagatcttgagacaa
chr20|34309661|34313077|RBM39|-|12	caccgaacccctaccaactggtcggggtttgaaacATTATCAATAGGTTCTTCTTCCAAttttttaagcttggcgtaactagatcttgagacaa
chr20|34309661|34313077|RBM39|-|14	caccgaacccctaccaactggtcggggtttgaaacAAATTATCAATAGGTTCTTCTTCCttttttaagcttggcgtaactagatcttgagacaa
chr20|34309661|34313077|RBM39|-|16	caccgaacccctaccaactggtcggggtttgaaacTTAAATTATCAATAGGTTCTTCTTttttttaagcttggcgtaactagatcttgagacaa
chr1|33413822|33415375|RNF19B|-|0	caccgaacccctaccaactggtcggggtttgaaacATAACTGAGGTAATGCAAGTCTGAttttttaagcttggcgtaactagatcttgagacaa
chr1|33413822|33415375|RNF19B|-|2	caccgaacccctaccaactggtcggggtttgaaacGCATAACTGAGGTAATGCAAGTCTttttttaagcttggcgtaactagatcttgagacaa
chr1|33413822|33415375|RNF19B|-|4	caccgaacccctaccaactggtcggggtttgaaacCAGCATAACTGAGGTAATGCAAGTttttttaagcttggcgtaactagatcttgagacaa
chr1|33413822|33415375|RNF19B|-|6	caccgaacccctaccaactggtcggggtttgaaacAACAGCATAACTGAGGTAATGCAAttttttaagcttggcgtaactagatcttgagacaa
chr1|33413822|33415375|RNF19B|-|8	caccgaacccctaccaactggtcggggtttgaaacATAACAGCATAACTGAGGTAATGCttttttaagcttggcgtaactagatcttgagacaa
chr1|33413822|33415375|RNF19B|-|10	caccgaacccctaccaactggtcggggtttgaaacCAATAACAGCATAACTGAGGTAATttttttaagcttggcgtaactagatcttgagacaa
chr1|33413822|33415375|RNF19B|-|12	caccgaacccctaccaactggtcggggtttgaaacGGCAATAACAGCATAACTGAGGTAttttttaagcttggcgtaactagatcttgagacaa
chr3|167754623|167759262|GOLIM4|-|0	caccgaacccctaccaactggtcggggtttgaaacGTCTCTCCTGCACCTCTCGGGTTGttttttaagcttggcgtaactagatcttgagacaa
chr3|167754623|167759262|GOLIM4|-|2	caccgaacccctaccaactggtcggggtttgaaacCAGTCTCTCCTGCACCTCTCGGGTttttttaagcttggcgtaactagatcttgagacaa
chr3|167754623|167759262|GOLIM4|-|4	caccgaacccctaccaactggtcggggtttgaaacTACAGTCTCTCCTGCACCTCTCGGttttttaagcttggcgtaactagatcttgagacaa
chr3|167754623|167759262|GOLIM4|-|6	caccgaacccctaccaactggtcggggtttgaaacTATACAGTCTCTCCTGCACCTCTCttttttaagcttggcgtaactagatcttgagacaa
chr3|167754623|167759262|GOLIM4|-|8	caccgaacccctaccaactggtcggggtttgaaacTGTATACAGTCTCTCCTGCACCTCttttttaagcttggcgtaactagatcttgagacaa
chr3|167754623|167759262|GOLIM4|-|10	caccgaacccctaccaactggtcggggtttgaaacATTGTATACAGTCTCTCCTGCACCttttttaagcttggcgtaactagatcttgagacaa
chr3|167754623|167759262|GOLIM4|-|12	caccgaacccctaccaactggtcggggtttgaaacAAATTGTATACAGTCTCTCCTGCAttttttaagcttggcgtaactagatcttgagacaa
chr7|158580694|158591763|ESYT2|-|2	caccgaacccctaccaactggtcggggtttgaaacATGAACTGGTTTCCTAAGGAAGAAttttttaagcttggcgtaactagatcttgagacaa
chr7|158580694|158591763|ESYT2|-|4	caccgaacccctaccaactggtcggggtttgaaacAAATGAACTGGTTTCCTAAGGAAGttttttaagcttggcgtaactagatcttgagacaa
chr7|158580694|158591763|ESYT2|-|6	caccgaacccctaccaactggtcggggtttgaaacGAAAATGAACTGGTTTCCTAAGGAttttttaagcttggcgtaactagatcttgagacaa
chr7|158580694|158591763|ESYT2|-|8	caccgaacccctaccaactggtcggggtttgaaacTGGAAAATGAACTGGTTTCCTAAGttttttaagcttggcgtaactagatcttgagacaa
chr7|158580694|158591763|ESYT2|-|10	caccgaacccctaccaactggtcggggtttgaaacTCTGGAAAATGAACTGGTTTCCTAttttttaagcttggcgtaactagatcttgagacaa
chr7|158580694|158591763|ESYT2|-|12	caccgaacccctaccaactggtcggggtttgaaacTGTCTGGAAAATGAACTGGTTTCCttttttaagcttggcgtaactagatcttgagacaa
chr7|158580694|158591763|ESYT2|-|14	caccgaacccctaccaactggtcggggtttgaaacAGTGTCTGGAAAATGAACTGGTTTttttttaagcttggcgtaactagatcttgagacaa
chr7|158580694|158591763|ESYT2|-|16	caccgaacccctaccaactggtcggggtttgaaacTCAGTGTCTGGAAAATGAACTGGTttttttaagcttggcgtaactagatcttgagacaa
chr7|97820039|97823884|LMTK2|+|2	caccgaacccctaccaactggtcggggtttgaaacAGAGACCTGGTCAAACAGGTAGACttttttaagcttggcgtaactagatcttgagacaa
chr7|97820039|97823884|LMTK2|+|4	caccgaacccctaccaactggtcggggtttgaaacCCAGAGACCTGGTCAAACAGGTAGttttttaagcttggcgtaactagatcttgagacaa
chr7|97820039|97823884|LMTK2|+|6	caccgaacccctaccaactggtcggggtttgaaacACCCAGAGACCTGGTCAAACAGGTttttttaagcttggcgtaactagatcttgagacaa
chr7|97820039|97823884|LMTK2|+|8	caccgaacccctaccaactggtcggggtttgaaacACACCCAGAGACCTGGTCAAACAGttttttaagcttggcgtaactagatcttgagacaa
chr7|97820039|97823884|LMTK2|+|10	caccgaacccctaccaactggtcggggtttgaaacTCACACCCAGAGACCTGGTCAAACttttttaagcttggcgtaactagatcttgagacaa
chr7|97820039|97823884|LMTK2|+|12	caccgaacccctaccaactggtcggggtttgaaacTGTCACACCCAGAGACCTGGTCAAttttttaagcttggcgtaactagatcttgagacaa
chrX|122744768|122748040|THOC2|-|2	caccgaacccctaccaactggtcggggtttgaaacGTAGAGCTTGATGGAAAGTCTTCAttttttaagcttggcgtaactagatcttgagacaa
chrX|122744768|122748040|THOC2|-|6	caccgaacccctaccaactggtcggggtttgaaacTAATGTAGAGCTTGATGGAAAGTCttttttaagcttggcgtaactagatcttgagacaa
chrX|122744768|122748040|THOC2|-|8	caccgaacccctaccaactggtcggggtttgaaacATTAATGTAGAGCTTGATGGAAAGttttttaagcttggcgtaactagatcttgagacaa
chrX|122744768|122748040|THOC2|-|10	caccgaacccctaccaactggtcggggtttgaaacTGATTAATGTAGAGCTTGATGGAAttttttaagcttggcgtaactagatcttgagacaa
chrX|122744768|122748040|THOC2|-|12	caccgaacccctaccaactggtcggggtttgaaacTATGATTAATGTAGAGCTTGATGGttttttaagcttggcgtaactagatcttgagacaa
chr16|23113639|23119504|USP31|-|0	caccgaacccctaccaactggtcggggtttgaaacTAGTCTCTTTGACTGAGAATTCCTttttttaagcttggcgtaactagatcttgagacaa
chr16|23113639|23119504|USP31|-|2	caccgaacccctaccaactggtcggggtttgaaacAATAGTCTCTTTGACTGAGAATTCttttttaagcttggcgtaactagatcttgagacaa
chr16|23113639|23119504|USP31|-|4	caccgaacccctaccaactggtcggggtttgaaacACAATAGTCTCTTTGACTGAGAATttttttaagcttggcgtaactagatcttgagacaa
chr16|23113639|23119504|USP31|-|6	caccgaacccctaccaactggtcggggtttgaaacACACAATAGTCTCTTTGACTGAGAttttttaagcttggcgtaactagatcttgagacaa
chr16|23113639|23119504|USP31|-|8	caccgaacccctaccaactggtcggggtttgaaacTGACACAATAGTCTCTTTGACTGAttttttaagcttggcgtaactagatcttgagacaa
chr16|23113639|23119504|USP31|-|10	caccgaacccctaccaactggtcggggtttgaaacTTTGACACAATAGTCTCTTTGACTttttttaagcttggcgtaactagatcttgagacaa
chr16|23113639|23119504|USP31|-|12	caccgaacccctaccaactggtcggggtttgaaacTCTTTGACACAATAGTCTCTTTGAttttttaagcttggcgtaactagatcttgagacaa
chr16|23113639|23119504|USP31|-|14	caccgaacccctaccaactggtcggggtttgaaacATTCTTTGACACAATAGTCTCTTTttttttaagcttggcgtaactagatcttgagacaa
chr2|171884848|171902872|TLK1|-|2	caccgaacccctaccaactggtcggggtttgaaacTGTTGCCTTTTTGAGATGTCCTAGttttttaagcttggcgtaactagatcttgagacaa
chr2|171884848|171902872|TLK1|-|4	caccgaacccctaccaactggtcggggtttgaaacCTTGTTGCCTTTTTGAGATGTCCTttttttaagcttggcgtaactagatcttgagacaa
chr2|171884848|171902872|TLK1|-|8	caccgaacccctaccaactggtcggggtttgaaacCATTCTTGTTGCCTTTTTGAGATGttttttaagcttggcgtaactagatcttgagacaa
chr2|171884848|171902872|TLK1|-|10	caccgaacccctaccaactggtcggggtttgaaacCCCATTCTTGTTGCCTTTTTGAGAttttttaagcttggcgtaactagatcttgagacaa
chr2|171884848|171902872|TLK1|-|12	caccgaacccctaccaactggtcggggtttgaaacCACCCATTCTTGTTGCCTTTTTGAttttttaagcttggcgtaactagatcttgagacaa
chr2|171884848|171902872|TLK1|-|14	caccgaacccctaccaactggtcggggtttgaaacTTCACCCATTCTTGTTGCCTTTTTttttttaagcttggcgtaactagatcttgagacaa
chr1|94924162|94946162|ABCD3|+|6	caccgaacccctaccaactggtcggggtttgaaacACTTTTCTTACTGTTTGTGATGAGttttttaagcttggcgtaactagatcttgagacaa
chr1|94924162|94946162|ABCD3|+|8	caccgaacccctaccaactggtcggggtttgaaacCCACTTTTCTTACTGTTTGTGATGttttttaagcttggcgtaactagatcttgagacaa
chr1|94924162|94946162|ABCD3|+|10	caccgaacccctaccaactggtcggggtttgaaacTTCCACTTTTCTTACTGTTTGTGAttttttaagcttggcgtaactagatcttgagacaa
chr14|96986391|96991728|PAPOLA|+|0	caccgaacccctaccaactggtcggggtttgaaacTGGACTTTTGTATGCACTCCTAATttttttaagcttggcgtaactagatcttgagacaa
chr14|96986391|96991728|PAPOLA|+|2	caccgaacccctaccaactggtcggggtttgaaacACTGGACTTTTGTATGCACTCCTAttttttaagcttggcgtaactagatcttgagacaa
chr14|96986391|96991728|PAPOLA|+|4	caccgaacccctaccaactggtcggggtttgaaacTAACTGGACTTTTGTATGCACTCCttttttaagcttggcgtaactagatcttgagacaa
chr14|96986391|96991728|PAPOLA|+|6	caccgaacccctaccaactggtcggggtttgaaacTGTAACTGGACTTTTGTATGCACTttttttaagcttggcgtaactagatcttgagacaa
chr14|96986391|96991728|PAPOLA|+|8	caccgaacccctaccaactggtcggggtttgaaacGTTGTAACTGGACTTTTGTATGCAttttttaagcttggcgtaactagatcttgagacaa
chr14|96986391|96991728|PAPOLA|+|10	caccgaacccctaccaactggtcggggtttgaaacGTGTTGTAACTGGACTTTTGTATGttttttaagcttggcgtaactagatcttgagacaa
chr14|96986391|96991728|PAPOLA|+|12	caccgaacccctaccaactggtcggggtttgaaacCTGTGTTGTAACTGGACTTTTGTAttttttaagcttggcgtaactagatcttgagacaa
chr14|96986391|96991728|PAPOLA|+|14	caccgaacccctaccaactggtcggggtttgaaacCCCTGTGTTGTAACTGGACTTTTGttttttaagcttggcgtaactagatcttgagacaa
chr7|15405138|15433804|AGMO|-|4	caccgaacccctaccaactggtcggggtttgaaacTTGATGACCTCAAAAGCAGATGACttttttaagcttggcgtaactagatcttgagacaa
chr7|15405138|15433804|AGMO|-|6	caccgaacccctaccaactggtcggggtttgaaacTATTGATGACCTCAAAAGCAGATGttttttaagcttggcgtaactagatcttgagacaa
chr7|15405138|15433804|AGMO|-|8	caccgaacccctaccaactggtcggggtttgaaacGTTATTGATGACCTCAAAAGCAGAttttttaagcttggcgtaactagatcttgagacaa
chr7|15405138|15433804|AGMO|-|10	caccgaacccctaccaactggtcggggtttgaaacAGGTTATTGATGACCTCAAAAGCAttttttaagcttggcgtaactagatcttgagacaa
chr7|15405138|15433804|AGMO|-|12	caccgaacccctaccaactggtcggggtttgaaacCAAGGTTATTGATGACCTCAAAAGttttttaagcttggcgtaactagatcttgagacaa
chr2|177161587|177193640|MTX2|+|2	caccgaacccctaccaactggtcggggtttgaaacCTGCAGCTCCCCTACTGTAGCTTCttttttaagcttggcgtaactagatcttgagacaa
chr2|177161587|177193640|MTX2|+|4	caccgaacccctaccaactggtcggggtttgaaacTTCTGCAGCTCCCCTACTGTAGCTttttttaagcttggcgtaactagatcttgagacaa
chr2|177161587|177193640|MTX2|+|6	caccgaacccctaccaactggtcggggtttgaaacGGTTCTGCAGCTCCCCTACTGTAGttttttaagcttggcgtaactagatcttgagacaa
chr2|177161587|177193640|MTX2|+|8	caccgaacccctaccaactggtcggggtttgaaacAAGGTTCTGCAGCTCCCCTACTGTttttttaagcttggcgtaactagatcttgagacaa
chr2|177161587|177193640|MTX2|+|10	caccgaacccctaccaactggtcggggtttgaaacCCAAGGTTCTGCAGCTCCCCTACTttttttaagcttggcgtaactagatcttgagacaa
chr2|177161587|177193640|MTX2|+|12	caccgaacccctaccaactggtcggggtttgaaacGGCCAAGGTTCTGCAGCTCCCCTAttttttaagcttggcgtaactagatcttgagacaa
chr17|35310185|35311207|AATF|+|2	caccgaacccctaccaactggtcggggtttgaaacCCTCATTATTTTTCAGGGCACTGGttttttaagcttggcgtaactagatcttgagacaa
chr17|35310185|35311207|AATF|+|4	caccgaacccctaccaactggtcggggtttgaaacTTCCTCATTATTTTTCAGGGCACTttttttaagcttggcgtaactagatcttgagacaa
chr17|35310185|35311207|AATF|+|10	caccgaacccctaccaactggtcggggtttgaaacAGATATTTCCTCATTATTTTTCAGttttttaagcttggcgtaactagatcttgagacaa
chr17|35310185|35311207|AATF|+|12	caccgaacccctaccaactggtcggggtttgaaacTCAGATATTTCCTCATTATTTTTCttttttaagcttggcgtaactagatcttgagacaa
chr17|35310185|35311207|AATF|+|14	caccgaacccctaccaactggtcggggtttgaaacCATCAGATATTTCCTCATTATTTTttttttaagcttggcgtaactagatcttgagacaa
chr3|52771601|52773650|NEK4|-|4	caccgaacccctaccaactggtcggggtttgaaacGACCTTTCCTCTCTATCAAATTCAttttttaagcttggcgtaactagatcttgagacaa
chr3|52771601|52773650|NEK4|-|6	caccgaacccctaccaactggtcggggtttgaaacCTGACCTTTCCTCTCTATCAAATTttttttaagcttggcgtaactagatcttgagacaa
chr3|52771601|52773650|NEK4|-|8	caccgaacccctaccaactggtcggggtttgaaacGTCTGACCTTTCCTCTCTATCAAAttttttaagcttggcgtaactagatcttgagacaa
chr3|52771601|52773650|NEK4|-|10	caccgaacccctaccaactggtcggggtttgaaacTTGTCTGACCTTTCCTCTCTATCAttttttaagcttggcgtaactagatcttgagacaa
chr3|52771601|52773650|NEK4|-|12	caccgaacccctaccaactggtcggggtttgaaacATTTGTCTGACCTTTCCTCTCTATttttttaagcttggcgtaactagatcttgagacaa
chr19|13039155|13039661|FARSA|-|2	caccgaacccctaccaactggtcggggtttgaaacAGAGTCCTCGAAGGAAGAAGGTGTttttttaagcttggcgtaactagatcttgagacaa
chr19|13039155|13039661|FARSA|-|4	caccgaacccctaccaactggtcggggtttgaaacTCAGAGTCCTCGAAGGAAGAAGGTttttttaagcttggcgtaactagatcttgagacaa
chr19|13039155|13039661|FARSA|-|6	caccgaacccctaccaactggtcggggtttgaaacCTTCAGAGTCCTCGAAGGAAGAAGttttttaagcttggcgtaactagatcttgagacaa
chr19|13039155|13039661|FARSA|-|8	caccgaacccctaccaactggtcggggtttgaaacGTCTTCAGAGTCCTCGAAGGAAGAttttttaagcttggcgtaactagatcttgagacaa
chr19|13039155|13039661|FARSA|-|10	caccgaacccctaccaactggtcggggtttgaaacAGGTCTTCAGAGTCCTCGAAGGAAttttttaagcttggcgtaactagatcttgagacaa
chr19|13039155|13039661|FARSA|-|12	caccgaacccctaccaactggtcggggtttgaaacGTAGGTCTTCAGAGTCCTCGAAGGttttttaagcttggcgtaactagatcttgagacaa
chr19|13039155|13039661|FARSA|-|14	caccgaacccctaccaactggtcggggtttgaaacCAGTAGGTCTTCAGAGTCCTCGAAttttttaagcttggcgtaactagatcttgagacaa
chr19|13039155|13039661|FARSA|-|16	caccgaacccctaccaactggtcggggtttgaaacCCCAGTAGGTCTTCAGAGTCCTCGttttttaagcttggcgtaactagatcttgagacaa
chr5|142434003|142437312|ARHGAP26|+|0	caccgaacccctaccaactggtcggggtttgaaacGGGTTTTGCCAAGTGGTTCATGAGttttttaagcttggcgtaactagatcttgagacaa
chr5|142434003|142437312|ARHGAP26|+|2	caccgaacccctaccaactggtcggggtttgaaacTGGGGTTTTGCCAAGTGGTTCATGttttttaagcttggcgtaactagatcttgagacaa
chr5|142434003|142437312|ARHGAP26|+|4	caccgaacccctaccaactggtcggggtttgaaacCTTGGGGTTTTGCCAAGTGGTTCAttttttaagcttggcgtaactagatcttgagacaa
chr5|142434003|142437312|ARHGAP26|+|6	caccgaacccctaccaactggtcggggtttgaaacGTCTTGGGGTTTTGCCAAGTGGTTttttttaagcttggcgtaactagatcttgagacaa
chr5|142434003|142437312|ARHGAP26|+|8	caccgaacccctaccaactggtcggggtttgaaacCAGTCTTGGGGTTTTGCCAAGTGGttttttaagcttggcgtaactagatcttgagacaa
chr5|142434003|142437312|ARHGAP26|+|10	caccgaacccctaccaactggtcggggtttgaaacAGCAGTCTTGGGGTTTTGCCAAGTttttttaagcttggcgtaactagatcttgagacaa
chr5|142434003|142437312|ARHGAP26|+|12	caccgaacccctaccaactggtcggggtttgaaacGAAGCAGTCTTGGGGTTTTGCCAAttttttaagcttggcgtaactagatcttgagacaa
chr5|142434003|142437312|ARHGAP26|+|14	caccgaacccctaccaactggtcggggtttgaaacCAGAAGCAGTCTTGGGGTTTTGCCttttttaagcttggcgtaactagatcttgagacaa
chr5|142434003|142437312|ARHGAP26|+|16	caccgaacccctaccaactggtcggggtttgaaacCTCAGAAGCAGTCTTGGGGTTTTGttttttaagcttggcgtaactagatcttgagacaa
chr15|64410315|64411053|SNX1|+|2	caccgaacccctaccaactggtcggggtttgaaacTGGCATCTATCTTCTCAGGATCAGttttttaagcttggcgtaactagatcttgagacaa
chr15|64410315|64411053|SNX1|+|4	caccgaacccctaccaactggtcggggtttgaaacTGTGGCATCTATCTTCTCAGGATCttttttaagcttggcgtaactagatcttgagacaa
chr15|64410315|64411053|SNX1|+|6	caccgaacccctaccaactggtcggggtttgaaacACTGTGGCATCTATCTTCTCAGGAttttttaagcttggcgtaactagatcttgagacaa
chr15|64410315|64411053|SNX1|+|8	caccgaacccctaccaactggtcggggtttgaaacCCACTGTGGCATCTATCTTCTCAGttttttaagcttggcgtaactagatcttgagacaa
chr15|64410315|64411053|SNX1|+|10	caccgaacccctaccaactggtcggggtttgaaacCTCCACTGTGGCATCTATCTTCTCttttttaagcttggcgtaactagatcttgagacaa
chr7|94146871|94183887|CASD1|+|2	caccgaacccctaccaactggtcggggtttgaaacCATTGCCTCTAATGAAATTTTTCCttttttaagcttggcgtaactagatcttgagacaa
chr7|94146871|94183887|CASD1|+|4	caccgaacccctaccaactggtcggggtttgaaacATCATTGCCTCTAATGAAATTTTTttttttaagcttggcgtaactagatcttgagacaa
chr7|94146871|94183887|CASD1|+|6	caccgaacccctaccaactggtcggggtttgaaacGAATCATTGCCTCTAATGAAATTTttttttaagcttggcgtaactagatcttgagacaa
chr7|94146871|94183887|CASD1|+|8	caccgaacccctaccaactggtcggggtttgaaacACGAATCATTGCCTCTAATGAAATttttttaagcttggcgtaactagatcttgagacaa
chr7|94146871|94183887|CASD1|+|10	caccgaacccctaccaactggtcggggtttgaaacACACGAATCATTGCCTCTAATGAAttttttaagcttggcgtaactagatcttgagacaa
chr7|94146871|94183887|CASD1|+|12	caccgaacccctaccaactggtcggggtttgaaacTCACACGAATCATTGCCTCTAATGttttttaagcttggcgtaactagatcttgagacaa
chr11|3794861|3797251|NUP98|-|0	caccgaacccctaccaactggtcggggtttgaaacAAATCTCTAGTGACTTGCTTTCATttttttaagcttggcgtaactagatcttgagacaa
chr11|3794861|3797251|NUP98|-|2	caccgaacccctaccaactggtcggggtttgaaacCAAAATCTCTAGTGACTTGCTTTCttttttaagcttggcgtaactagatcttgagacaa
chr11|3794861|3797251|NUP98|-|4	caccgaacccctaccaactggtcggggtttgaaacTCCAAAATCTCTAGTGACTTGCTTttttttaagcttggcgtaactagatcttgagacaa
chr11|3794861|3797251|NUP98|-|6	caccgaacccctaccaactggtcggggtttgaaacGTTCCAAAATCTCTAGTGACTTGCttttttaagcttggcgtaactagatcttgagacaa
chr11|3794861|3797251|NUP98|-|8	caccgaacccctaccaactggtcggggtttgaaacTGGTTCCAAAATCTCTAGTGACTTttttttaagcttggcgtaactagatcttgagacaa
chr11|3794861|3797251|NUP98|-|10	caccgaacccctaccaactggtcggggtttgaaacACTGGTTCCAAAATCTCTAGTGACttttttaagcttggcgtaactagatcttgagacaa
chr11|3794861|3797251|NUP98|-|12	caccgaacccctaccaactggtcggggtttgaaacGTACTGGTTCCAAAATCTCTAGTGttttttaagcttggcgtaactagatcttgagacaa
chr11|3794861|3797251|NUP98|-|14	caccgaacccctaccaactggtcggggtttgaaacTAGTACTGGTTCCAAAATCTCTAGttttttaagcttggcgtaactagatcttgagacaa
chr4|151336589|151412187|LRBA|-|4	caccgaacccctaccaactggtcggggtttgaaacGCCAAGATCAATCTGTTTATGTGAttttttaagcttggcgtaactagatcttgagacaa
chr4|151336589|151412187|LRBA|-|6	caccgaacccctaccaactggtcggggtttgaaacATGCCAAGATCAATCTGTTTATGTttttttaagcttggcgtaactagatcttgagacaa
chr4|151336589|151412187|LRBA|-|8	caccgaacccctaccaactggtcggggtttgaaacATATGCCAAGATCAATCTGTTTATttttttaagcttggcgtaactagatcttgagacaa
chr4|151336589|151412187|LRBA|-|10	caccgaacccctaccaactggtcggggtttgaaacGTATATGCCAAGATCAATCTGTTTttttttaagcttggcgtaactagatcttgagacaa
chr4|151336589|151412187|LRBA|-|12	caccgaacccctaccaactggtcggggtttgaaacCTGTATATGCCAAGATCAATCTGTttttttaagcttggcgtaactagatcttgagacaa
chr4|151336589|151412187|LRBA|-|14	caccgaacccctaccaactggtcggggtttgaaacTTCTGTATATGCCAAGATCAATCTttttttaagcttggcgtaactagatcttgagacaa
chr1|82302569|82302742|LPHN2|+|4	caccgaacccctaccaactggtcggggtttgaaacCTTCATATCTTCTGTATTTGGTAAttttttaagcttggcgtaactagatcttgagacaa
chr1|82302569|82302742|LPHN2|+|6	caccgaacccctaccaactggtcggggtttgaaacATCTTCATATCTTCTGTATTTGGTttttttaagcttggcgtaactagatcttgagacaa
chr1|82302569|82302742|LPHN2|+|8	caccgaacccctaccaactggtcggggtttgaaacTGATCTTCATATCTTCTGTATTTGttttttaagcttggcgtaactagatcttgagacaa
chr1|82302569|82302742|LPHN2|+|10	caccgaacccctaccaactggtcggggtttgaaacATTGATCTTCATATCTTCTGTATTttttttaagcttggcgtaactagatcttgagacaa
chr1|82302569|82302742|LPHN2|+|12	caccgaacccctaccaactggtcggggtttgaaacTCATTGATCTTCATATCTTCTGTAttttttaagcttggcgtaactagatcttgagacaa
chr1|82302569|82302742|LPHN2|+|14	caccgaacccctaccaactggtcggggtttgaaacCATCATTGATCTTCATATCTTCTGttttttaagcttggcgtaactagatcttgagacaa
chr3|132294615|132324049|ACAD11|-|0	caccgaacccctaccaactggtcggggtttgaaacGTGTATGTGCATACAACTTCTTCTttttttaagcttggcgtaactagatcttgagacaa
chr3|132294615|132324049|ACAD11|-|2	caccgaacccctaccaactggtcggggtttgaaacCTGTGTATGTGCATACAACTTCTTttttttaagcttggcgtaactagatcttgagacaa
chr3|132294615|132324049|ACAD11|-|4	caccgaacccctaccaactggtcggggtttgaaacCCCTGTGTATGTGCATACAACTTCttttttaagcttggcgtaactagatcttgagacaa
chr3|132294615|132324049|ACAD11|-|6	caccgaacccctaccaactggtcggggtttgaaacTTCCCTGTGTATGTGCATACAACTttttttaagcttggcgtaactagatcttgagacaa
chr3|132294615|132324049|ACAD11|-|8	caccgaacccctaccaactggtcggggtttgaaacTATTCCCTGTGTATGTGCATACAAttttttaagcttggcgtaactagatcttgagacaa
chr3|132294615|132324049|ACAD11|-|10	caccgaacccctaccaactggtcggggtttgaaacCATATTCCCTGTGTATGTGCATACttttttaagcttggcgtaactagatcttgagacaa
chr3|132294615|132324049|ACAD11|-|12	caccgaacccctaccaactggtcggggtttgaaacTCCATATTCCCTGTGTATGTGCATttttttaagcttggcgtaactagatcttgagacaa
chr3|132294615|132324049|ACAD11|-|14	caccgaacccctaccaactggtcggggtttgaaacCCTCCATATTCCCTGTGTATGTGCttttttaagcttggcgtaactagatcttgagacaa
chr14|58785259|58796887|ARID4A|+|2	caccgaacccctaccaactggtcggggtttgaaacCAAACACACCTCTTCTTCTGTCTTttttttaagcttggcgtaactagatcttgagacaa
chr14|58785259|58796887|ARID4A|+|4	caccgaacccctaccaactggtcggggtttgaaacATCAAACACACCTCTTCTTCTGTCttttttaagcttggcgtaactagatcttgagacaa
chr14|58785259|58796887|ARID4A|+|6	caccgaacccctaccaactggtcggggtttgaaacTCATCAAACACACCTCTTCTTCTGttttttaagcttggcgtaactagatcttgagacaa
chr14|58785259|58796887|ARID4A|+|8	caccgaacccctaccaactggtcggggtttgaaacCATCATCAAACACACCTCTTCTTCttttttaagcttggcgtaactagatcttgagacaa
chr14|58785259|58796887|ARID4A|+|10	caccgaacccctaccaactggtcggggtttgaaacACCATCATCAAACACACCTCTTCTttttttaagcttggcgtaactagatcttgagacaa
chr14|58785259|58796887|ARID4A|+|12	caccgaacccctaccaactggtcggggtttgaaacTCACCATCATCAAACACACCTCTTttttttaagcttggcgtaactagatcttgagacaa
chr14|58785259|58796887|ARID4A|+|14	caccgaacccctaccaactggtcggggtttgaaacCATCACCATCATCAAACACACCTCttttttaagcttggcgtaactagatcttgagacaa
chr4|79747190|79772210|BMP2K|+|2	caccgaacccctaccaactggtcggggtttgaaacATCCACTTATTAAGCAATGTATGTttttttaagcttggcgtaactagatcttgagacaa
chr4|79747190|79772210|BMP2K|+|4	caccgaacccctaccaactggtcggggtttgaaacGAATCCACTTATTAAGCAATGTATttttttaagcttggcgtaactagatcttgagacaa
chr4|79747190|79772210|BMP2K|+|6	caccgaacccctaccaactggtcggggtttgaaacGAGAATCCACTTATTAAGCAATGTttttttaagcttggcgtaactagatcttgagacaa
chr4|79747190|79772210|BMP2K|+|8	caccgaacccctaccaactggtcggggtttgaaacTGGAGAATCCACTTATTAAGCAATttttttaagcttggcgtaactagatcttgagacaa
chr4|79747190|79772210|BMP2K|+|10	caccgaacccctaccaactggtcggggtttgaaacTGTGGAGAATCCACTTATTAAGCAttttttaagcttggcgtaactagatcttgagacaa
chr4|79747190|79772210|BMP2K|+|12	caccgaacccctaccaactggtcggggtttgaaacACTGTGGAGAATCCACTTATTAAGttttttaagcttggcgtaactagatcttgagacaa
chr4|79747190|79772210|BMP2K|+|14	caccgaacccctaccaactggtcggggtttgaaacAAACTGTGGAGAATCCACTTATTAttttttaagcttggcgtaactagatcttgagacaa
chr6|161157918|161162449|PLG|+|2	caccgaacccctaccaactggtcggggtttgaaacGGGCCGCTTGGGTTTCTCCCCAGCttttttaagcttggcgtaactagatcttgagacaa
chr6|161157918|161162449|PLG|+|4	caccgaacccctaccaactggtcggggtttgaaacAGGGGCCGCTTGGGTTTCTCCCCAttttttaagcttggcgtaactagatcttgagacaa
chr6|161157918|161162449|PLG|+|6	caccgaacccctaccaactggtcggggtttgaaacGAAGGGGCCGCTTGGGTTTCTCCCttttttaagcttggcgtaactagatcttgagacaa
chr6|161157918|161162449|PLG|+|8	caccgaacccctaccaactggtcggggtttgaaacATGAAGGGGCCGCTTGGGTTTCTCttttttaagcttggcgtaactagatcttgagacaa
chr6|161157918|161162449|PLG|+|10	caccgaacccctaccaactggtcggggtttgaaacAAATGAAGGGGCCGCTTGGGTTTCttttttaagcttggcgtaactagatcttgagacaa
chr6|161157918|161162449|PLG|+|12	caccgaacccctaccaactggtcggggtttgaaacTCAAATGAAGGGGCCGCTTGGGTTttttttaagcttggcgtaactagatcttgagacaa
chr6|161157918|161162449|PLG|+|14	caccgaacccctaccaactggtcggggtttgaaacAATCAAATGAAGGGGCCGCTTGGGttttttaagcttggcgtaactagatcttgagacaa
chr9|115336336|115337531|KIAA1958|+|0	caccgaacccctaccaactggtcggggtttgaaacACTCCTGGTATGCACTGTGCTGTGttttttaagcttggcgtaactagatcttgagacaa
chr9|115336336|115337531|KIAA1958|+|2	caccgaacccctaccaactggtcggggtttgaaacTCACTCCTGGTATGCACTGTGCTGttttttaagcttggcgtaactagatcttgagacaa
chr9|115336336|115337531|KIAA1958|+|4	caccgaacccctaccaactggtcggggtttgaaacTGTCACTCCTGGTATGCACTGTGCttttttaagcttggcgtaactagatcttgagacaa
chr9|115336336|115337531|KIAA1958|+|6	caccgaacccctaccaactggtcggggtttgaaacAGTGTCACTCCTGGTATGCACTGTttttttaagcttggcgtaactagatcttgagacaa
chr9|115336336|115337531|KIAA1958|+|8	caccgaacccctaccaactggtcggggtttgaaacGCAGTGTCACTCCTGGTATGCACTttttttaagcttggcgtaactagatcttgagacaa
chr9|115336336|115337531|KIAA1958|+|10	caccgaacccctaccaactggtcggggtttgaaacCAGCAGTGTCACTCCTGGTATGCAttttttaagcttggcgtaactagatcttgagacaa
chr9|115336336|115337531|KIAA1958|+|12	caccgaacccctaccaactggtcggggtttgaaacATCAGCAGTGTCACTCCTGGTATGttttttaagcttggcgtaactagatcttgagacaa
chr11|120276826|120278532|ARHGEF12|+|4	caccgaacccctaccaactggtcggggtttgaaacGGGGAAACCTGTGGGGTCAAAATCttttttaagcttggcgtaactagatcttgagacaa
chr11|120276826|120278532|ARHGEF12|+|6	caccgaacccctaccaactggtcggggtttgaaacGAGGGGAAACCTGTGGGGTCAAAAttttttaagcttggcgtaactagatcttgagacaa
chr11|120276826|120278532|ARHGEF12|+|8	caccgaacccctaccaactggtcggggtttgaaacTTGAGGGGAAACCTGTGGGGTCAAttttttaagcttggcgtaactagatcttgagacaa
chr11|120276826|120278532|ARHGEF12|+|10	caccgaacccctaccaactggtcggggtttgaaacTTTTGAGGGGAAACCTGTGGGGTCttttttaagcttggcgtaactagatcttgagacaa
chr12|32760890|32764217|FGD4|+|0	caccgaacccctaccaactggtcggggtttgaaacGTTTTAAGAAAAGGTAGCGTTCTTttttttaagcttggcgtaactagatcttgagacaa
chr12|32760890|32764217|FGD4|+|2	caccgaacccctaccaactggtcggggtttgaaacCTGTTTTAAGAAAAGGTAGCGTTCttttttaagcttggcgtaactagatcttgagacaa
chr12|32760890|32764217|FGD4|+|4	caccgaacccctaccaactggtcggggtttgaaacTTCTGTTTTAAGAAAAGGTAGCGTttttttaagcttggcgtaactagatcttgagacaa
chr12|32760890|32764217|FGD4|+|8	caccgaacccctaccaactggtcggggtttgaaacGATTTTCTGTTTTAAGAAAAGGTAttttttaagcttggcgtaactagatcttgagacaa
chr12|32760890|32764217|FGD4|+|10	caccgaacccctaccaactggtcggggtttgaaacCAGATTTTCTGTTTTAAGAAAAGGttttttaagcttggcgtaactagatcttgagacaa
chr12|32760890|32764217|FGD4|+|14	caccgaacccctaccaactggtcggggtttgaaacCCCACAGATTTTCTGTTTTAAGAAttttttaagcttggcgtaactagatcttgagacaa
chr12|32760890|32764217|FGD4|+|16	caccgaacccctaccaactggtcggggtttgaaacCTCCCACAGATTTTCTGTTTTAAGttttttaagcttggcgtaactagatcttgagacaa
chr4|110384056|110384800|SEC24B|+|4	caccgaacccctaccaactggtcggggtttgaaacGGCTGGACCAGTAATGGTTGGGTTttttttaagcttggcgtaactagatcttgagacaa
chr4|110384056|110384800|SEC24B|+|6	caccgaacccctaccaactggtcggggtttgaaacTGGGCTGGACCAGTAATGGTTGGGttttttaagcttggcgtaactagatcttgagacaa
chr4|110384056|110384800|SEC24B|+|8	caccgaacccctaccaactggtcggggtttgaaacTCTGGGCTGGACCAGTAATGGTTGttttttaagcttggcgtaactagatcttgagacaa
chr4|110384056|110384800|SEC24B|+|10	caccgaacccctaccaactggtcggggtttgaaacATTCTGGGCTGGACCAGTAATGGTttttttaagcttggcgtaactagatcttgagacaa
chr16|74493579|74497377|GLG1|-|0	caccgaacccctaccaactggtcggggtttgaaacACCTCTTTTTACACAATTCTGTTTttttttaagcttggcgtaactagatcttgagacaa
chr16|74493579|74497377|GLG1|-|2	caccgaacccctaccaactggtcggggtttgaaacGAACCTCTTTTTACACAATTCTGTttttttaagcttggcgtaactagatcttgagacaa
chr16|74493579|74497377|GLG1|-|4	caccgaacccctaccaactggtcggggtttgaaacCAGAACCTCTTTTTACACAATTCTttttttaagcttggcgtaactagatcttgagacaa
chr16|74493579|74497377|GLG1|-|6	caccgaacccctaccaactggtcggggtttgaaacGACAGAACCTCTTTTTACACAATTttttttaagcttggcgtaactagatcttgagacaa
chr16|74493579|74497377|GLG1|-|8	caccgaacccctaccaactggtcggggtttgaaacCGGACAGAACCTCTTTTTACACAAttttttaagcttggcgtaactagatcttgagacaa
chr16|74493579|74497377|GLG1|-|10	caccgaacccctaccaactggtcggggtttgaaacTCCGGACAGAACCTCTTTTTACACttttttaagcttggcgtaactagatcttgagacaa
chr7|86792810|86803985|DMTF1|+|0	caccgaacccctaccaactggtcggggtttgaaacCACTCTTAAGATAGCGTTCAATATttttttaagcttggcgtaactagatcttgagacaa
chr7|86792810|86803985|DMTF1|+|2	caccgaacccctaccaactggtcggggtttgaaacAACACTCTTAAGATAGCGTTCAATttttttaagcttggcgtaactagatcttgagacaa
chr7|86792810|86803985|DMTF1|+|4	caccgaacccctaccaactggtcggggtttgaaacGCAACACTCTTAAGATAGCGTTCAttttttaagcttggcgtaactagatcttgagacaa
chr7|86792810|86803985|DMTF1|+|6	caccgaacccctaccaactggtcggggtttgaaacCCGCAACACTCTTAAGATAGCGTTttttttaagcttggcgtaactagatcttgagacaa
chr7|86792810|86803985|DMTF1|+|8	caccgaacccctaccaactggtcggggtttgaaacCTCCGCAACACTCTTAAGATAGCGttttttaagcttggcgtaactagatcttgagacaa
chr7|86792810|86803985|DMTF1|+|10	caccgaacccctaccaactggtcggggtttgaaacATCTCCGCAACACTCTTAAGATAGttttttaagcttggcgtaactagatcttgagacaa
chr3|149563797|149639014|RNF13|+|4	caccgaacccctaccaactggtcggggtttgaaacAAAATCACCTTTCTTGAATTTATGttttttaagcttggcgtaactagatcttgagacaa
chr3|149563797|149639014|RNF13|+|6	caccgaacccctaccaactggtcggggtttgaaacGTAAAATCACCTTTCTTGAATTTAttttttaagcttggcgtaactagatcttgagacaa
chr3|149563797|149639014|RNF13|+|8	caccgaacccctaccaactggtcggggtttgaaacTTGTAAAATCACCTTTCTTGAATTttttttaagcttggcgtaactagatcttgagacaa
chr3|149563797|149639014|RNF13|+|10	caccgaacccctaccaactggtcggggtttgaaacCGTTGTAAAATCACCTTTCTTGAAttttttaagcttggcgtaactagatcttgagacaa
chr3|149563797|149639014|RNF13|+|12	caccgaacccctaccaactggtcggggtttgaaacCTCGTTGTAAAATCACCTTTCTTGttttttaagcttggcgtaactagatcttgagacaa
chr18|51797729|51800460|POLI|+|4	caccgaacccctaccaactggtcggggtttgaaacATGAACTCCTGTAACCTTATAAGAttttttaagcttggcgtaactagatcttgagacaa
chr18|51797729|51800460|POLI|+|6	caccgaacccctaccaactggtcggggtttgaaacTCATGAACTCCTGTAACCTTATAAttttttaagcttggcgtaactagatcttgagacaa
chr18|51797729|51800460|POLI|+|8	caccgaacccctaccaactggtcggggtttgaaacGATCATGAACTCCTGTAACCTTATttttttaagcttggcgtaactagatcttgagacaa
chr18|51797729|51800460|POLI|+|10	caccgaacccctaccaactggtcggggtttgaaacTTGATCATGAACTCCTGTAACCTTttttttaagcttggcgtaactagatcttgagacaa
chr18|51797729|51800460|POLI|+|12	caccgaacccctaccaactggtcggggtttgaaacACTTGATCATGAACTCCTGTAACCttttttaagcttggcgtaactagatcttgagacaa
chr18|51797729|51800460|POLI|+|14	caccgaacccctaccaactggtcggggtttgaaacACACTTGATCATGAACTCCTGTAAttttttaagcttggcgtaactagatcttgagacaa
chr9|33271149|33278223|CHMP5|+|4	caccgaacccctaccaactggtcggggtttgaaacGCATCAACCTTGTTTTTTGTATCAttttttaagcttggcgtaactagatcttgagacaa
chr9|33271149|33278223|CHMP5|+|6	caccgaacccctaccaactggtcggggtttgaaacTAGCATCAACCTTGTTTTTTGTATttttttaagcttggcgtaactagatcttgagacaa
chr9|33271149|33278223|CHMP5|+|8	caccgaacccctaccaactggtcggggtttgaaacCATAGCATCAACCTTGTTTTTTGTttttttaagcttggcgtaactagatcttgagacaa
chr9|33271149|33278223|CHMP5|+|10	caccgaacccctaccaactggtcggggtttgaaacTTCATAGCATCAACCTTGTTTTTTttttttaagcttggcgtaactagatcttgagacaa
chr11|62406454|62407203|GANAB|-|4	caccgaacccctaccaactggtcggggtttgaaacCCCAAGACCGGGCTATTGGTGGATttttttaagcttggcgtaactagatcttgagacaa
chr11|62406454|62407203|GANAB|-|6	caccgaacccctaccaactggtcggggtttgaaacCGCCCAAGACCGGGCTATTGGTGGttttttaagcttggcgtaactagatcttgagacaa
chr11|62406454|62407203|GANAB|-|8	caccgaacccctaccaactggtcggggtttgaaacGACGCCCAAGACCGGGCTATTGGTttttttaagcttggcgtaactagatcttgagacaa
chr11|62406454|62407203|GANAB|-|10	caccgaacccctaccaactggtcggggtttgaaacAAGACGCCCAAGACCGGGCTATTGttttttaagcttggcgtaactagatcttgagacaa
chr11|62406454|62407203|GANAB|-|12	caccgaacccctaccaactggtcggggtttgaaacCAAAGACGCCCAAGACCGGGCTATttttttaagcttggcgtaactagatcttgagacaa
chr11|62406454|62407203|GANAB|-|14	caccgaacccctaccaactggtcggggtttgaaacACCAAAGACGCCCAAGACCGGGCTttttttaagcttggcgtaactagatcttgagacaa
chr12|42778741|42792796|PPHLN1|+|2	caccgaacccctaccaactggtcggggtttgaaacCGGACTCTGTTCAATCTCTTTGGTttttttaagcttggcgtaactagatcttgagacaa
chr12|42778741|42792796|PPHLN1|+|4	caccgaacccctaccaactggtcggggtttgaaacCACGGACTCTGTTCAATCTCTTTGttttttaagcttggcgtaactagatcttgagacaa
chr12|42778741|42792796|PPHLN1|+|6	caccgaacccctaccaactggtcggggtttgaaacCGCACGGACTCTGTTCAATCTCTTttttttaagcttggcgtaactagatcttgagacaa
chr12|42778741|42792796|PPHLN1|+|8	caccgaacccctaccaactggtcggggtttgaaacGACGCACGGACTCTGTTCAATCTCttttttaagcttggcgtaactagatcttgagacaa
chr12|42778741|42792796|PPHLN1|+|10	caccgaacccctaccaactggtcggggtttgaaacAGGACGCACGGACTCTGTTCAATCttttttaagcttggcgtaactagatcttgagacaa
chr12|42778741|42792796|PPHLN1|+|12	caccgaacccctaccaactggtcggggtttgaaacCCAGGACGCACGGACTCTGTTCAAttttttaagcttggcgtaactagatcttgagacaa
chr12|42778741|42792796|PPHLN1|+|14	caccgaacccctaccaactggtcggggtttgaaacCACCAGGACGCACGGACTCTGTTCttttttaagcttggcgtaactagatcttgagacaa
chr12|1136913|1137738|ERC1|+|2	caccgaacccctaccaactggtcggggtttgaaacCCATATCTGGTTTTCCTCCTGTACttttttaagcttggcgtaactagatcttgagacaa
chr12|1136913|1137738|ERC1|+|4	caccgaacccctaccaactggtcggggtttgaaacCACCATATCTGGTTTTCCTCCTGTttttttaagcttggcgtaactagatcttgagacaa
chr12|1136913|1137738|ERC1|+|6	caccgaacccctaccaactggtcggggtttgaaacTACACCATATCTGGTTTTCCTCCTttttttaagcttggcgtaactagatcttgagacaa
chr12|1136913|1137738|ERC1|+|8	caccgaacccctaccaactggtcggggtttgaaacCTTACACCATATCTGGTTTTCCTCttttttaagcttggcgtaactagatcttgagacaa
chr12|1136913|1137738|ERC1|+|10	caccgaacccctaccaactggtcggggtttgaaacATCTTACACCATATCTGGTTTTCCttttttaagcttggcgtaactagatcttgagacaa
chr12|1136913|1137738|ERC1|+|12	caccgaacccctaccaactggtcggggtttgaaacGTATCTTACACCATATCTGGTTTTttttttaagcttggcgtaactagatcttgagacaa
chr7|72361165|72361649|POM121|+|6	caccgaacccctaccaactggtcggggtttgaaacACACTGGCCCCTGGACTATGTTGAttttttaagcttggcgtaactagatcttgagacaa
chr5|109152973|109159538|MAN2A1|+|2	caccgaacccctaccaactggtcggggtttgaaacAGGTACCCTGTATGTGGTATAGTCttttttaagcttggcgtaactagatcttgagacaa
chr5|109152973|109159538|MAN2A1|+|4	caccgaacccctaccaactggtcggggtttgaaacCAAGGTACCCTGTATGTGGTATAGttttttaagcttggcgtaactagatcttgagacaa
chr5|109152973|109159538|MAN2A1|+|6	caccgaacccctaccaactggtcggggtttgaaacCACAAGGTACCCTGTATGTGGTATttttttaagcttggcgtaactagatcttgagacaa
chr5|109152973|109159538|MAN2A1|+|8	caccgaacccctaccaactggtcggggtttgaaacACCACAAGGTACCCTGTATGTGGTttttttaagcttggcgtaactagatcttgagacaa
chr5|109152973|109159538|MAN2A1|+|10	caccgaacccctaccaactggtcggggtttgaaacAGACCACAAGGTACCCTGTATGTGttttttaagcttggcgtaactagatcttgagacaa
chr5|109152973|109159538|MAN2A1|+|12	caccgaacccctaccaactggtcggggtttgaaacATAGACCACAAGGTACCCTGTATGttttttaagcttggcgtaactagatcttgagacaa
chr6|52935854|52941341|FBXO9|+|4	caccgaacccctaccaactggtcggggtttgaaacGCTTCTGCCTTCATAGAGAGCTCCttttttaagcttggcgtaactagatcttgagacaa
chr6|52935854|52941341|FBXO9|+|6	caccgaacccctaccaactggtcggggtttgaaacCAGCTTCTGCCTTCATAGAGAGCTttttttaagcttggcgtaactagatcttgagacaa
chr6|52935854|52941341|FBXO9|+|8	caccgaacccctaccaactggtcggggtttgaaacCTCAGCTTCTGCCTTCATAGAGAGttttttaagcttggcgtaactagatcttgagacaa
chr6|52935854|52941341|FBXO9|+|10	caccgaacccctaccaactggtcggggtttgaaacTCCTCAGCTTCTGCCTTCATAGAGttttttaagcttggcgtaactagatcttgagacaa
chrX|2871183|2876476|ARSE|-|0	caccgaacccctaccaactggtcggggtttgaaacCAAACAATGAGTCCAGTGGCATAGttttttaagcttggcgtaactagatcttgagacaa
chrX|2871183|2876476|ARSE|-|2	caccgaacccctaccaactggtcggggtttgaaacCACAAACAATGAGTCCAGTGGCATttttttaagcttggcgtaactagatcttgagacaa
chrX|2871183|2876476|ARSE|-|4	caccgaacccctaccaactggtcggggtttgaaacAACACAAACAATGAGTCCAGTGGCttttttaagcttggcgtaactagatcttgagacaa
chrX|2871183|2876476|ARSE|-|8	caccgaacccctaccaactggtcggggtttgaaacCTGAAACACAAACAATGAGTCCAGttttttaagcttggcgtaactagatcttgagacaa
chrX|2871183|2876476|ARSE|-|10	caccgaacccctaccaactggtcggggtttgaaacTCCTGAAACACAAACAATGAGTCCttttttaagcttggcgtaactagatcttgagacaa
chrX|2871183|2876476|ARSE|-|12	caccgaacccctaccaactggtcggggtttgaaacGCTCCTGAAACACAAACAATGAGTttttttaagcttggcgtaactagatcttgagacaa
chr12|124904502|124915333|NCOR2|-|6	caccgaacccctaccaactggtcggggtttgaaacACTTCTGCTCCTGGCTCTTGCCGCttttttaagcttggcgtaactagatcttgagacaa
chr12|124904502|124915333|NCOR2|-|12	caccgaacccctaccaactggtcggggtttgaaacGGCAGAACTTCTGCTCCTGGCTCTttttttaagcttggcgtaactagatcttgagacaa
chr12|124904502|124915333|NCOR2|-|14	caccgaacccctaccaactggtcggggtttgaaacCTGGCAGAACTTCTGCTCCTGGCTttttttaagcttggcgtaactagatcttgagacaa
chr2|72958135|72960247|EXOC6B|-|0	caccgaacccctaccaactggtcggggtttgaaacGATTCTTTTAGTTTTCATCTGGTCttttttaagcttggcgtaactagatcttgagacaa
chr2|72958135|72960247|EXOC6B|-|2	caccgaacccctaccaactggtcggggtttgaaacTTGATTCTTTTAGTTTTCATCTGGttttttaagcttggcgtaactagatcttgagacaa
chr2|72958135|72960247|EXOC6B|-|4	caccgaacccctaccaactggtcggggtttgaaacACTTGATTCTTTTAGTTTTCATCTttttttaagcttggcgtaactagatcttgagacaa
chr2|72958135|72960247|EXOC6B|-|6	caccgaacccctaccaactggtcggggtttgaaacTCACTTGATTCTTTTAGTTTTCATttttttaagcttggcgtaactagatcttgagacaa
chr2|72958135|72960247|EXOC6B|-|8	caccgaacccctaccaactggtcggggtttgaaacCGTCACTTGATTCTTTTAGTTTTCttttttaagcttggcgtaactagatcttgagacaa
chr2|72958135|72960247|EXOC6B|-|10	caccgaacccctaccaactggtcggggtttgaaacTCCGTCACTTGATTCTTTTAGTTTttttttaagcttggcgtaactagatcttgagacaa
chr2|72958135|72960247|EXOC6B|-|12	caccgaacccctaccaactggtcggggtttgaaacTATCCGTCACTTGATTCTTTTAGTttttttaagcttggcgtaactagatcttgagacaa
chr2|72958135|72960247|EXOC6B|-|14	caccgaacccctaccaactggtcggggtttgaaacAGTATCCGTCACTTGATTCTTTTAttttttaagcttggcgtaactagatcttgagacaa
chr1|214169811|214185058|PROX1|+|8	caccgaacccctaccaactggtcggggtttgaaacAATCCCGGGACCCTCAAAGTCATTttttttaagcttggcgtaactagatcttgagacaa
chr1|214169811|214185058|PROX1|+|10	caccgaacccctaccaactggtcggggtttgaaacAGAATCCCGGGACCCTCAAAGTCAttttttaagcttggcgtaactagatcttgagacaa
chr1|214169811|214185058|PROX1|+|12	caccgaacccctaccaactggtcggggtttgaaacCAAGAATCCCGGGACCCTCAAAGTttttttaagcttggcgtaactagatcttgagacaa
chr20|34430494|34435356|PHF20|+|4	caccgaacccctaccaactggtcggggtttgaaacCTGGATACCATCCTTGTTAACAGCttttttaagcttggcgtaactagatcttgagacaa
chr20|34430494|34435356|PHF20|+|8	caccgaacccctaccaactggtcggggtttgaaacTGAGCTGGATACCATCCTTGTTAAttttttaagcttggcgtaactagatcttgagacaa
chr20|34430494|34435356|PHF20|+|10	caccgaacccctaccaactggtcggggtttgaaacTGTGAGCTGGATACCATCCTTGTTttttttaagcttggcgtaactagatcttgagacaa
chr20|34430494|34435356|PHF20|+|12	caccgaacccctaccaactggtcggggtttgaaacTATGTGAGCTGGATACCATCCTTGttttttaagcttggcgtaactagatcttgagacaa
chr17|53478829|53481229|MMD|-|2	caccgaacccctaccaactggtcggggtttgaaacTTTAACCATTGATGTCACCACCAAttttttaagcttggcgtaactagatcttgagacaa
chr17|53478829|53481229|MMD|-|4	caccgaacccctaccaactggtcggggtttgaaacGATTTAACCATTGATGTCACCACCttttttaagcttggcgtaactagatcttgagacaa
chr17|53478829|53481229|MMD|-|6	caccgaacccctaccaactggtcggggtttgaaacAAGATTTAACCATTGATGTCACCAttttttaagcttggcgtaactagatcttgagacaa
chr17|53478829|53481229|MMD|-|8	caccgaacccctaccaactggtcggggtttgaaacCGAAGATTTAACCATTGATGTCACttttttaagcttggcgtaactagatcttgagacaa
chr17|53478829|53481229|MMD|-|10	caccgaacccctaccaactggtcggggtttgaaacCACGAAGATTTAACCATTGATGTCttttttaagcttggcgtaactagatcttgagacaa
chr1|22041881|22048257|USP48|-|2	caccgaacccctaccaactggtcggggtttgaaacCTTTCACATGTGGACACAGAATATttttttaagcttggcgtaactagatcttgagacaa
chr1|22041881|22048257|USP48|-|4	caccgaacccctaccaactggtcggggtttgaaacGGCTTTCACATGTGGACACAGAATttttttaagcttggcgtaactagatcttgagacaa
chr1|22041881|22048257|USP48|-|6	caccgaacccctaccaactggtcggggtttgaaacAGGGCTTTCACATGTGGACACAGAttttttaagcttggcgtaactagatcttgagacaa
chr1|22041881|22048257|USP48|-|8	caccgaacccctaccaactggtcggggtttgaaacACAGGGCTTTCACATGTGGACACAttttttaagcttggcgtaactagatcttgagacaa
chr1|22041881|22048257|USP48|-|10	caccgaacccctaccaactggtcggggtttgaaacACACAGGGCTTTCACATGTGGACAttttttaagcttggcgtaactagatcttgagacaa
chr1|22041881|22048257|USP48|-|12	caccgaacccctaccaactggtcggggtttgaaacTTACACAGGGCTTTCACATGTGGAttttttaagcttggcgtaactagatcttgagacaa
chr20|40141484|40143591|CHD6|-|2	caccgaacccctaccaactggtcggggtttgaaacTCCTTGCTCCGCCTGCCAGGCCAGttttttaagcttggcgtaactagatcttgagacaa
chr20|40141484|40143591|CHD6|-|4	caccgaacccctaccaactggtcggggtttgaaacGCTCCTTGCTCCGCCTGCCAGGCCttttttaagcttggcgtaactagatcttgagacaa
chr20|40141484|40143591|CHD6|-|6	caccgaacccctaccaactggtcggggtttgaaacTTGCTCCTTGCTCCGCCTGCCAGGttttttaagcttggcgtaactagatcttgagacaa
chr20|40141484|40143591|CHD6|-|8	caccgaacccctaccaactggtcggggtttgaaacCCTTGCTCCTTGCTCCGCCTGCCAttttttaagcttggcgtaactagatcttgagacaa
chr20|40141484|40143591|CHD6|-|10	caccgaacccctaccaactggtcggggtttgaaacGTCCTTGCTCCTTGCTCCGCCTGCttttttaagcttggcgtaactagatcttgagacaa
chr20|40141484|40143591|CHD6|-|12	caccgaacccctaccaactggtcggggtttgaaacTGGTCCTTGCTCCTTGCTCCGCCTttttttaagcttggcgtaactagatcttgagacaa
chr4|39739039|39757359|UBE2K|+|4	caccgaacccctaccaactggtcggggtttgaaacTTGCTCGTCATTGATCTTTCAGGAttttttaagcttggcgtaactagatcttgagacaa
chr4|39739039|39757359|UBE2K|+|6	caccgaacccctaccaactggtcggggtttgaaacTTTTGCTCGTCATTGATCTTTCAGttttttaagcttggcgtaactagatcttgagacaa
chr4|39739039|39757359|UBE2K|+|8	caccgaacccctaccaactggtcggggtttgaaacATTTTTGCTCGTCATTGATCTTTCttttttaagcttggcgtaactagatcttgagacaa
chr4|39739039|39757359|UBE2K|+|10	caccgaacccctaccaactggtcggggtttgaaacTGATTTTTGCTCGTCATTGATCTTttttttaagcttggcgtaactagatcttgagacaa
chr4|39739039|39757359|UBE2K|+|12	caccgaacccctaccaactggtcggggtttgaaacTTTGATTTTTGCTCGTCATTGATCttttttaagcttggcgtaactagatcttgagacaa
chr4|39739039|39757359|UBE2K|+|14	caccgaacccctaccaactggtcggggtttgaaacAATTTGATTTTTGCTCGTCATTGAttttttaagcttggcgtaactagatcttgagacaa
chr15|76146726|76165909|UBE2Q2|+|2	caccgaacccctaccaactggtcggggtttgaaacGGATTCATTTAAATGGTCTTGCCTttttttaagcttggcgtaactagatcttgagacaa
chr15|76146726|76165909|UBE2Q2|+|4	caccgaacccctaccaactggtcggggtttgaaacTAGGATTCATTTAAATGGTCTTGCttttttaagcttggcgtaactagatcttgagacaa
chr15|76146726|76165909|UBE2Q2|+|6	caccgaacccctaccaactggtcggggtttgaaacGATAGGATTCATTTAAATGGTCTTttttttaagcttggcgtaactagatcttgagacaa
chr15|76146726|76165909|UBE2Q2|+|8	caccgaacccctaccaactggtcggggtttgaaacTGGATAGGATTCATTTAAATGGTCttttttaagcttggcgtaactagatcttgagacaa
chr15|76146726|76165909|UBE2Q2|+|10	caccgaacccctaccaactggtcggggtttgaaacGATGGATAGGATTCATTTAAATGGttttttaagcttggcgtaactagatcttgagacaa
chr15|76146726|76165909|UBE2Q2|+|12	caccgaacccctaccaactggtcggggtttgaaacAAGATGGATAGGATTCATTTAAATttttttaagcttggcgtaactagatcttgagacaa
chr15|76146726|76165909|UBE2Q2|+|14	caccgaacccctaccaactggtcggggtttgaaacAGAAGATGGATAGGATTCATTTAAttttttaagcttggcgtaactagatcttgagacaa
chr11|73843888|73844602|C2CD3|-|4	caccgaacccctaccaactggtcggggtttgaaacTAACAGAGCTGCCTAATAGCAGCTttttttaagcttggcgtaactagatcttgagacaa
chr11|73843888|73844602|C2CD3|-|6	caccgaacccctaccaactggtcggggtttgaaacTCTAACAGAGCTGCCTAATAGCAGttttttaagcttggcgtaactagatcttgagacaa
chr11|73843888|73844602|C2CD3|-|8	caccgaacccctaccaactggtcggggtttgaaacGTTCTAACAGAGCTGCCTAATAGCttttttaagcttggcgtaactagatcttgagacaa
chr11|73843888|73844602|C2CD3|-|12	caccgaacccctaccaactggtcggggtttgaaacCCTTGTTCTAACAGAGCTGCCTAAttttttaagcttggcgtaactagatcttgagacaa
chr20|30954186|30959677|ASXL1|+|0	caccgaacccctaccaactggtcggggtttgaaacATACgacattaggtagggtcacgattttttaagcttggcgtaactagatcttgagacaa
chr20|30954186|30959677|ASXL1|+|2	caccgaacccctaccaactggtcggggtttgaaacTAATACgacattaggtagggtcacttttttaagcttggcgtaactagatcttgagacaa
chr20|30954186|30959677|ASXL1|+|6	caccgaacccctaccaactggtcggggtttgaaacTTTCTAATACgacattaggtagggttttttaagcttggcgtaactagatcttgagacaa
chr20|30954186|30959677|ASXL1|+|8	caccgaacccctaccaactggtcggggtttgaaacGTTTTCTAATACgacattaggtagttttttaagcttggcgtaactagatcttgagacaa
chr20|30954186|30959677|ASXL1|+|10	caccgaacccctaccaactggtcggggtttgaaacTAGTTTTCTAATACgacattaggtttttttaagcttggcgtaactagatcttgagacaa
chr1|97981281|98015300|DPYD|-|2	caccgaacccctaccaactggtcggggtttgaaacCTTTTACTTATCAAGAGAGAAAGTttttttaagcttggcgtaactagatcttgagacaa
chr1|97981281|98015300|DPYD|-|4	caccgaacccctaccaactggtcggggtttgaaacTTCTTTTACTTATCAAGAGAGAAAttttttaagcttggcgtaactagatcttgagacaa
chr1|97981281|98015300|DPYD|-|6	caccgaacccctaccaactggtcggggtttgaaacGCTTCTTTTACTTATCAAGAGAGAttttttaagcttggcgtaactagatcttgagacaa
chr1|97981281|98015300|DPYD|-|8	caccgaacccctaccaactggtcggggtttgaaacAGGCTTCTTTTACTTATCAAGAGAttttttaagcttggcgtaactagatcttgagacaa
chr1|97981281|98015300|DPYD|-|10	caccgaacccctaccaactggtcggggtttgaaacCAAGGCTTCTTTTACTTATCAAGAttttttaagcttggcgtaactagatcttgagacaa
chr1|97981281|98015300|DPYD|-|12	caccgaacccctaccaactggtcggggtttgaaacCTCAAGGCTTCTTTTACTTATCAAttttttaagcttggcgtaactagatcttgagacaa
chr10|17746429|17747740|STAM|+|2	caccgaacccctaccaactggtcggggtttgaaacTTTATCCTGAGAACCAGAAACACCttttttaagcttggcgtaactagatcttgagacaa
chr10|17746429|17747740|STAM|+|4	caccgaacccctaccaactggtcggggtttgaaacATTTTATCCTGAGAACCAGAAACAttttttaagcttggcgtaactagatcttgagacaa
chr10|17746429|17747740|STAM|+|6	caccgaacccctaccaactggtcggggtttgaaacCCATTTTATCCTGAGAACCAGAAAttttttaagcttggcgtaactagatcttgagacaa
chr10|17746429|17747740|STAM|+|8	caccgaacccctaccaactggtcggggtttgaaacGTCCATTTTATCCTGAGAACCAGAttttttaagcttggcgtaactagatcttgagacaa
chr10|17746429|17747740|STAM|+|10	caccgaacccctaccaactggtcggggtttgaaacTGGTCCATTTTATCCTGAGAACCAttttttaagcttggcgtaactagatcttgagacaa
chr10|17746429|17747740|STAM|+|12	caccgaacccctaccaactggtcggggtttgaaacACTGGTCCATTTTATCCTGAGAACttttttaagcttggcgtaactagatcttgagacaa
chr10|17746429|17747740|STAM|+|14	caccgaacccctaccaactggtcggggtttgaaacCAACTGGTCCATTTTATCCTGAGAttttttaagcttggcgtaactagatcttgagacaa
chr2|99802639|99812219|MRPL30|+|0	caccgaacccctaccaactggtcggggtttgaaacGAGGCATCTTTAAATAAAAACAATttttttaagcttggcgtaactagatcttgagacaa
chr2|99802639|99812219|MRPL30|+|2	caccgaacccctaccaactggtcggggtttgaaacTAGAGGCATCTTTAAATAAAAACAttttttaagcttggcgtaactagatcttgagacaa
chr2|99802639|99812219|MRPL30|+|4	caccgaacccctaccaactggtcggggtttgaaacTTTAGAGGCATCTTTAAATAAAAAttttttaagcttggcgtaactagatcttgagacaa
chr2|99802639|99812219|MRPL30|+|6	caccgaacccctaccaactggtcggggtttgaaacTCTTTAGAGGCATCTTTAAATAAAttttttaagcttggcgtaactagatcttgagacaa
chr2|99802639|99812219|MRPL30|+|8	caccgaacccctaccaactggtcggggtttgaaacTCTCTTTAGAGGCATCTTTAAATAttttttaagcttggcgtaactagatcttgagacaa
chr2|99802639|99812219|MRPL30|+|10	caccgaacccctaccaactggtcggggtttgaaacGCTCTCTTTAGAGGCATCTTTAAAttttttaagcttggcgtaactagatcttgagacaa
chr2|99802639|99812219|MRPL30|+|12	caccgaacccctaccaactggtcggggtttgaaacTTGCTCTCTTTAGAGGCATCTTTAttttttaagcttggcgtaactagatcttgagacaa
chr2|99802639|99812219|MRPL30|+|14	caccgaacccctaccaactggtcggggtttgaaacGATTGCTCTCTTTAGAGGCATCTTttttttaagcttggcgtaactagatcttgagacaa
chr11|1307231|1317024|TOLLIP|-|4	caccgaacccctaccaactggtcggggtttgaaacATGTACACCTGTGATGGGCACATAttttttaagcttggcgtaactagatcttgagacaa
chr11|1307231|1317024|TOLLIP|-|6	caccgaacccctaccaactggtcggggtttgaaacCGATGTACACCTGTGATGGGCACAttttttaagcttggcgtaactagatcttgagacaa
chr11|1307231|1317024|TOLLIP|-|8	caccgaacccctaccaactggtcggggtttgaaacACCGATGTACACCTGTGATGGGCAttttttaagcttggcgtaactagatcttgagacaa
chr11|1307231|1317024|TOLLIP|-|10	caccgaacccctaccaactggtcggggtttgaaacTCACCGATGTACACCTGTGATGGGttttttaagcttggcgtaactagatcttgagacaa
chr11|1307231|1317024|TOLLIP|-|12	caccgaacccctaccaactggtcggggtttgaaacGCTCACCGATGTACACCTGTGATGttttttaagcttggcgtaactagatcttgagacaa
chr6|47251673|47254331|TNFRSF21|-|2	caccgaacccctaccaactggtcggggtttgaaacTCCAAGCATGGCCATTGCAGTAGTttttttaagcttggcgtaactagatcttgagacaa
chr6|47251673|47254331|TNFRSF21|-|4	caccgaacccctaccaactggtcggggtttgaaacAATCCAAGCATGGCCATTGCAGTAttttttaagcttggcgtaactagatcttgagacaa
chr6|47251673|47254331|TNFRSF21|-|6	caccgaacccctaccaactggtcggggtttgaaacGGAATCCAAGCATGGCCATTGCAGttttttaagcttggcgtaactagatcttgagacaa
chr6|47251673|47254331|TNFRSF21|-|8	caccgaacccctaccaactggtcggggtttgaaacAAGGAATCCAAGCATGGCCATTGCttttttaagcttggcgtaactagatcttgagacaa
chr6|47251673|47254331|TNFRSF21|-|10	caccgaacccctaccaactggtcggggtttgaaacCTAAGGAATCCAAGCATGGCCATTttttttaagcttggcgtaactagatcttgagacaa
chr6|47251673|47254331|TNFRSF21|-|12	caccgaacccctaccaactggtcggggtttgaaacTGCTAAGGAATCCAAGCATGGCCAttttttaagcttggcgtaactagatcttgagacaa
chr9|112898406|112900819|PALM2-AKAP2|+|0	caccgaacccctaccaactggtcggggtttgaaacGCTTCTGGAGCAGTTTTGTAGCATttttttaagcttggcgtaactagatcttgagacaa
chr9|112898406|112900819|PALM2-AKAP2|+|2	caccgaacccctaccaactggtcggggtttgaaacAGGCTTCTGGAGCAGTTTTGTAGCttttttaagcttggcgtaactagatcttgagacaa
chr9|112898406|112900819|PALM2-AKAP2|+|4	caccgaacccctaccaactggtcggggtttgaaacGGAGGCTTCTGGAGCAGTTTTGTAttttttaagcttggcgtaactagatcttgagacaa
chr9|112898406|112900819|PALM2-AKAP2|+|6	caccgaacccctaccaactggtcggggtttgaaacGGGGAGGCTTCTGGAGCAGTTTTGttttttaagcttggcgtaactagatcttgagacaa
chr9|112898406|112900819|PALM2-AKAP2|+|8	caccgaacccctaccaactggtcggggtttgaaacCTGGGGAGGCTTCTGGAGCAGTTTttttttaagcttggcgtaactagatcttgagacaa
chr9|112898406|112900819|PALM2-AKAP2|+|10	caccgaacccctaccaactggtcggggtttgaaacAGCTGGGGAGGCTTCTGGAGCAGTttttttaagcttggcgtaactagatcttgagacaa
chr6|74190397|74191967|MTO1|+|4	caccgaacccctaccaactggtcggggtttgaaacACCGTAGCCTCGCAGTGTGAGCCGttttttaagcttggcgtaactagatcttgagacaa
chr6|74190397|74191967|MTO1|+|6	caccgaacccctaccaactggtcggggtttgaaacACACCGTAGCCTCGCAGTGTGAGCttttttaagcttggcgtaactagatcttgagacaa
chr14|39620949|39628754|TRAPPC6B|-|4	caccgaacccctaccaactggtcggggtttgaaacCCGTTTTCAAGCAGGCATTGAAGAttttttaagcttggcgtaactagatcttgagacaa
chr14|39620949|39628754|TRAPPC6B|-|6	caccgaacccctaccaactggtcggggtttgaaacGTCCGTTTTCAAGCAGGCATTGAAttttttaagcttggcgtaactagatcttgagacaa
chr14|39620949|39628754|TRAPPC6B|-|8	caccgaacccctaccaactggtcggggtttgaaacTCGTCCGTTTTCAAGCAGGCATTGttttttaagcttggcgtaactagatcttgagacaa
chr14|39620949|39628754|TRAPPC6B|-|10	caccgaacccctaccaactggtcggggtttgaaacCATCGTCCGTTTTCAAGCAGGCATttttttaagcttggcgtaactagatcttgagacaa
chr14|39620949|39628754|TRAPPC6B|-|12	caccgaacccctaccaactggtcggggtttgaaacTACATCGTCCGTTTTCAAGCAGGCttttttaagcttggcgtaactagatcttgagacaa
chr14|39620949|39628754|TRAPPC6B|-|14	caccgaacccctaccaactggtcggggtttgaaacAATACATCGTCCGTTTTCAAGCAGttttttaagcttggcgtaactagatcttgagacaa
chr3|153935657|153958368|ARHGEF26|+|2	caccgaacccctaccaactggtcggggtttgaaacAACCAATGCGTCTCAGCTCCTAGTttttttaagcttggcgtaactagatcttgagacaa
chr3|153935657|153958368|ARHGEF26|+|4	caccgaacccctaccaactggtcggggtttgaaacCGAACCAATGCGTCTCAGCTCCTAttttttaagcttggcgtaactagatcttgagacaa
chr3|153935657|153958368|ARHGEF26|+|6	caccgaacccctaccaactggtcggggtttgaaacGTCGAACCAATGCGTCTCAGCTCCttttttaagcttggcgtaactagatcttgagacaa
chr3|153935657|153958368|ARHGEF26|+|8	caccgaacccctaccaactggtcggggtttgaaacTAGTCGAACCAATGCGTCTCAGCTttttttaagcttggcgtaactagatcttgagacaa
chr3|153935657|153958368|ARHGEF26|+|10	caccgaacccctaccaactggtcggggtttgaaacCATAGTCGAACCAATGCGTCTCAGttttttaagcttggcgtaactagatcttgagacaa
chr3|153935657|153958368|ARHGEF26|+|12	caccgaacccctaccaactggtcggggtttgaaacTGCATAGTCGAACCAATGCGTCTCttttttaagcttggcgtaactagatcttgagacaa
chr3|153935657|153958368|ARHGEF26|+|14	caccgaacccctaccaactggtcggggtttgaaacATTGCATAGTCGAACCAATGCGTCttttttaagcttggcgtaactagatcttgagacaa
chr8|62531536|62559437|ASPH|-|6	caccgaacccctaccaactggtcggggtttgaaacTCTCCCTCAACTTTTGCTTTTTGTttttttaagcttggcgtaactagatcttgagacaa
chr8|62531536|62559437|ASPH|-|10	caccgaacccctaccaactggtcggggtttgaaacGTCTTCTCCCTCAACTTTTGCTTTttttttaagcttggcgtaactagatcttgagacaa
chr17|80858526|80869665|TBCD|+|8	caccgaacccctaccaactggtcggggtttgaaacGCAATAAACACACTGCTTGTCTCAttttttaagcttggcgtaactagatcttgagacaa
chr17|80858526|80869665|TBCD|+|10	caccgaacccctaccaactggtcggggtttgaaacCGGCAATAAACACACTGCTTGTCTttttttaagcttggcgtaactagatcttgagacaa
chr17|80858526|80869665|TBCD|+|12	caccgaacccctaccaactggtcggggtttgaaacGCCGGCAATAAACACACTGCTTGTttttttaagcttggcgtaactagatcttgagacaa
chr10|96580252|96609815|CYP2C19|+|8	caccgaacccctaccaactggtcggggtttgaaacGTTTTGCTTTTCCTGCTGAGAAAGttttttaagcttggcgtaactagatcttgagacaa
chr10|96580252|96609815|CYP2C19|+|12	caccgaacccctaccaactggtcggggtttgaaacGTTGGTTTTGCTTTTCCTGCTGAGttttttaagcttggcgtaactagatcttgagacaa
chr17|16004563|16005119|NCOR1|-|4	caccgaacccctaccaactggtcggggtttgaaacTTCTGCACCTCTGCCTCTCTGGCTttttttaagcttggcgtaactagatcttgagacaa
chr17|16004563|16005119|NCOR1|-|6	caccgaacccctaccaactggtcggggtttgaaacTTTTCTGCACCTCTGCCTCTCTGGttttttaagcttggcgtaactagatcttgagacaa
chr17|16004563|16005119|NCOR1|-|8	caccgaacccctaccaactggtcggggtttgaaacTATTTTCTGCACCTCTGCCTCTCTttttttaagcttggcgtaactagatcttgagacaa
chr17|16004563|16005119|NCOR1|-|10	caccgaacccctaccaactggtcggggtttgaaacACTATTTTCTGCACCTCTGCCTCTttttttaagcttggcgtaactagatcttgagacaa
chr17|16004563|16005119|NCOR1|-|12	caccgaacccctaccaactggtcggggtttgaaacGAACTATTTTCTGCACCTCTGCCTttttttaagcttggcgtaactagatcttgagacaa
chr2|71623270|71645769|ZNF638|+|4	caccgaacccctaccaactggtcggggtttgaaacAGTTTTGGCTTTCTTTTTCTAATTttttttaagcttggcgtaactagatcttgagacaa
chr2|71623270|71645769|ZNF638|+|6	caccgaacccctaccaactggtcggggtttgaaacCCAGTTTTGGCTTTCTTTTTCTAAttttttaagcttggcgtaactagatcttgagacaa
chr2|71623270|71645769|ZNF638|+|8	caccgaacccctaccaactggtcggggtttgaaacGTCCAGTTTTGGCTTTCTTTTTCTttttttaagcttggcgtaactagatcttgagacaa
chr2|71623270|71645769|ZNF638|+|10	caccgaacccctaccaactggtcggggtttgaaacTTGTCCAGTTTTGGCTTTCTTTTTttttttaagcttggcgtaactagatcttgagacaa
chr2|71623270|71645769|ZNF638|+|12	caccgaacccctaccaactggtcggggtttgaaacGCTTGTCCAGTTTTGGCTTTCTTTttttttaagcttggcgtaactagatcttgagacaa
chr2|128520635|128528578|WDR33|-|2	caccgaacccctaccaactggtcggggtttgaaacAGGATACTCGGAGAATTCTTTCCTttttttaagcttggcgtaactagatcttgagacaa
chr2|128520635|128528578|WDR33|-|4	caccgaacccctaccaactggtcggggtttgaaacCTAGGATACTCGGAGAATTCTTTCttttttaagcttggcgtaactagatcttgagacaa
chr2|128520635|128528578|WDR33|-|6	caccgaacccctaccaactggtcggggtttgaaacTTCTAGGATACTCGGAGAATTCTTttttttaagcttggcgtaactagatcttgagacaa
chr2|128520635|128528578|WDR33|-|8	caccgaacccctaccaactggtcggggtttgaaacCCTTCTAGGATACTCGGAGAATTCttttttaagcttggcgtaactagatcttgagacaa
chr2|128520635|128528578|WDR33|-|10	caccgaacccctaccaactggtcggggtttgaaacTTCCTTCTAGGATACTCGGAGAATttttttaagcttggcgtaactagatcttgagacaa
chr2|128520635|128528578|WDR33|-|12	caccgaacccctaccaactggtcggggtttgaaacTTTTCCTTCTAGGATACTCGGAGAttttttaagcttggcgtaactagatcttgagacaa
chr2|128520635|128528578|WDR33|-|14	caccgaacccctaccaactggtcggggtttgaaacTGTTTTCCTTCTAGGATACTCGGAttttttaagcttggcgtaactagatcttgagacaa
chr9|134305476|134308181|PRRC2B|+|0	caccgaacccctaccaactggtcggggtttgaaacCTGCCTCTTTGGGTCTTGCTGATCttttttaagcttggcgtaactagatcttgagacaa
chr9|134305476|134308181|PRRC2B|+|2	caccgaacccctaccaactggtcggggtttgaaacATCTGCCTCTTTGGGTCTTGCTGAttttttaagcttggcgtaactagatcttgagacaa
chr9|134305476|134308181|PRRC2B|+|4	caccgaacccctaccaactggtcggggtttgaaacCGATCTGCCTCTTTGGGTCTTGCTttttttaagcttggcgtaactagatcttgagacaa
chr9|134305476|134308181|PRRC2B|+|6	caccgaacccctaccaactggtcggggtttgaaacCCCGATCTGCCTCTTTGGGTCTTGttttttaagcttggcgtaactagatcttgagacaa
chr9|134305476|134308181|PRRC2B|+|8	caccgaacccctaccaactggtcggggtttgaaacCTCCCGATCTGCCTCTTTGGGTCTttttttaagcttggcgtaactagatcttgagacaa
chr9|134305476|134308181|PRRC2B|+|10	caccgaacccctaccaactggtcggggtttgaaacCGCTCCCGATCTGCCTCTTTGGGTttttttaagcttggcgtaactagatcttgagacaa
chr9|134305476|134308181|PRRC2B|+|12	caccgaacccctaccaactggtcggggtttgaaacACCGCTCCCGATCTGCCTCTTTGGttttttaagcttggcgtaactagatcttgagacaa
chr9|33960823|33989124|UBAP2|-|4	caccgaacccctaccaactggtcggggtttgaaacCATGAAGTATCTTCAGTCCAGTCTttttttaagcttggcgtaactagatcttgagacaa
chr9|33960823|33989124|UBAP2|-|6	caccgaacccctaccaactggtcggggtttgaaacCCCATGAAGTATCTTCAGTCCAGTttttttaagcttggcgtaactagatcttgagacaa
chr9|33960823|33989124|UBAP2|-|8	caccgaacccctaccaactggtcggggtttgaaacCTCCCATGAAGTATCTTCAGTCCAttttttaagcttggcgtaactagatcttgagacaa
chr9|33960823|33989124|UBAP2|-|10	caccgaacccctaccaactggtcggggtttgaaacGTCTCCCATGAAGTATCTTCAGTCttttttaagcttggcgtaactagatcttgagacaa
chr9|33960823|33989124|UBAP2|-|12	caccgaacccctaccaactggtcggggtttgaaacCAGTCTCCCATGAAGTATCTTCAGttttttaagcttggcgtaactagatcttgagacaa
chr9|33960823|33989124|UBAP2|-|14	caccgaacccctaccaactggtcggggtttgaaacTACAGTCTCCCATGAAGTATCTTCttttttaagcttggcgtaactagatcttgagacaa
chr9|33960823|33989124|UBAP2|-|16	caccgaacccctaccaactggtcggggtttgaaacCCTACAGTCTCCCATGAAGTATCTttttttaagcttggcgtaactagatcttgagacaa
chr19|52785363|52786666|ZNF766|+|4	caccgaacccctaccaactggtcggggtttgaaacAAGTGTCCCTGTGTTGATATCTTTttttttaagcttggcgtaactagatcttgagacaa
chr19|52785363|52786666|ZNF766|+|6	caccgaacccctaccaactggtcggggtttgaaacTCAAGTGTCCCTGTGTTGATATCTttttttaagcttggcgtaactagatcttgagacaa
chr19|52785363|52786666|ZNF766|+|8	caccgaacccctaccaactggtcggggtttgaaacTGTCAAGTGTCCCTGTGTTGATATttttttaagcttggcgtaactagatcttgagacaa
chr19|52785363|52786666|ZNF766|+|10	caccgaacccctaccaactggtcggggtttgaaacAATGTCAAGTGTCCCTGTGTTGATttttttaagcttggcgtaactagatcttgagacaa
chr2|170460151|170471234|PPIG|+|0	caccgaacccctaccaactggtcggggtttgaaacGCTCCTTTAGATTTGGGAATCAGCttttttaagcttggcgtaactagatcttgagacaa
chr2|170460151|170471234|PPIG|+|2	caccgaacccctaccaactggtcggggtttgaaacGTGCTCCTTTAGATTTGGGAATCAttttttaagcttggcgtaactagatcttgagacaa
chr2|170460151|170471234|PPIG|+|4	caccgaacccctaccaactggtcggggtttgaaacCTGTGCTCCTTTAGATTTGGGAATttttttaagcttggcgtaactagatcttgagacaa
chr2|170460151|170471234|PPIG|+|6	caccgaacccctaccaactggtcggggtttgaaacCCCTGTGCTCCTTTAGATTTGGGAttttttaagcttggcgtaactagatcttgagacaa
chr2|170460151|170471234|PPIG|+|8	caccgaacccctaccaactggtcggggtttgaaacATCCCTGTGCTCCTTTAGATTTGGttttttaagcttggcgtaactagatcttgagacaa
chr2|170460151|170471234|PPIG|+|10	caccgaacccctaccaactggtcggggtttgaaacTGATCCCTGTGCTCCTTTAGATTTttttttaagcttggcgtaactagatcttgagacaa
chr2|170460151|170471234|PPIG|+|12	caccgaacccctaccaactggtcggggtttgaaacACTGATCCCTGTGCTCCTTTAGATttttttaagcttggcgtaactagatcttgagacaa
chr18|29691716|29704808|RNF138|+|4	caccgaacccctaccaactggtcggggtttgaaacTACAGAAACACAGGAACTATCTGAttttttaagcttggcgtaactagatcttgagacaa
chr18|29691716|29704808|RNF138|+|6	caccgaacccctaccaactggtcggggtttgaaacTCTACAGAAACACAGGAACTATCTttttttaagcttggcgtaactagatcttgagacaa
chr18|29691716|29704808|RNF138|+|8	caccgaacccctaccaactggtcggggtttgaaacTTTCTACAGAAACACAGGAACTATttttttaagcttggcgtaactagatcttgagacaa
chr18|29691716|29704808|RNF138|+|10	caccgaacccctaccaactggtcggggtttgaaacATTTTCTACAGAAACACAGGAACTttttttaagcttggcgtaactagatcttgagacaa
chr18|29691716|29704808|RNF138|+|12	caccgaacccctaccaactggtcggggtttgaaacACATTTTCTACAGAAACACAGGAAttttttaagcttggcgtaactagatcttgagacaa
chr18|29691716|29704808|RNF138|+|14	caccgaacccctaccaactggtcggggtttgaaacAAACATTTTCTACAGAAACACAGGttttttaagcttggcgtaactagatcttgagacaa
chr9|99083279|99086451|SLC35D2|-|4	caccgaacccctaccaactggtcggggtttgaaacGCAGAAACCGAGTCCCAGTGGCTTttttttaagcttggcgtaactagatcttgagacaa
chr9|99083279|99086451|SLC35D2|-|6	caccgaacccctaccaactggtcggggtttgaaacCAGCAGAAACCGAGTCCCAGTGGCttttttaagcttggcgtaactagatcttgagacaa
chr9|99083279|99086451|SLC35D2|-|8	caccgaacccctaccaactggtcggggtttgaaacATCAGCAGAAACCGAGTCCCAGTGttttttaagcttggcgtaactagatcttgagacaa
chr9|99083279|99086451|SLC35D2|-|10	caccgaacccctaccaactggtcggggtttgaaacACATCAGCAGAAACCGAGTCCCAGttttttaagcttggcgtaactagatcttgagacaa
chr9|99083279|99086451|SLC35D2|-|12	caccgaacccctaccaactggtcggggtttgaaacGTACATCAGCAGAAACCGAGTCCCttttttaagcttggcgtaactagatcttgagacaa
chr13|43491676|43544806|EPSTI1|-|0	caccgaacccctaccaactggtcggggtttgaaacTGTGCTTTTGATGTTGTTCATCCTttttttaagcttggcgtaactagatcttgagacaa
chr13|43491676|43544806|EPSTI1|-|2	caccgaacccctaccaactggtcggggtttgaaacCTTGTGCTTTTGATGTTGTTCATCttttttaagcttggcgtaactagatcttgagacaa
chr13|43491676|43544806|EPSTI1|-|4	caccgaacccctaccaactggtcggggtttgaaacCACTTGTGCTTTTGATGTTGTTCAttttttaagcttggcgtaactagatcttgagacaa
chr13|43491676|43544806|EPSTI1|-|6	caccgaacccctaccaactggtcggggtttgaaacTGCACTTGTGCTTTTGATGTTGTTttttttaagcttggcgtaactagatcttgagacaa
chr13|43491676|43544806|EPSTI1|-|8	caccgaacccctaccaactggtcggggtttgaaacTATGCACTTGTGCTTTTGATGTTGttttttaagcttggcgtaactagatcttgagacaa
chr13|43491676|43544806|EPSTI1|-|10	caccgaacccctaccaactggtcggggtttgaaacTGTATGCACTTGTGCTTTTGATGTttttttaagcttggcgtaactagatcttgagacaa
chr13|43491676|43544806|EPSTI1|-|12	caccgaacccctaccaactggtcggggtttgaaacGGTGTATGCACTTGTGCTTTTGATttttttaagcttggcgtaactagatcttgagacaa
chr9|33971648|33973235|UBAP2|-|4	caccgaacccctaccaactggtcggggtttgaaacTCCAAATCCAGTTCCCTCATCTGCttttttaagcttggcgtaactagatcttgagacaa
chr9|33971648|33973235|UBAP2|-|6	caccgaacccctaccaactggtcggggtttgaaacCGTCCAAATCCAGTTCCCTCATCTttttttaagcttggcgtaactagatcttgagacaa
chr9|33971648|33973235|UBAP2|-|8	caccgaacccctaccaactggtcggggtttgaaacCACGTCCAAATCCAGTTCCCTCATttttttaagcttggcgtaactagatcttgagacaa
chr9|33971648|33973235|UBAP2|-|10	caccgaacccctaccaactggtcggggtttgaaacGCCACGTCCAAATCCAGTTCCCTCttttttaagcttggcgtaactagatcttgagacaa
chr8|99718694|99719539|STK3|-|2	caccgaacccctaccaactggtcggggtttgaaacTATTAACCTCATTGGATGTATATCttttttaagcttggcgtaactagatcttgagacaa
chr8|99718694|99719539|STK3|-|4	caccgaacccctaccaactggtcggggtttgaaacTCTATTAACCTCATTGGATGTATAttttttaagcttggcgtaactagatcttgagacaa
chr8|99718694|99719539|STK3|-|6	caccgaacccctaccaactggtcggggtttgaaacCTTCTATTAACCTCATTGGATGTAttttttaagcttggcgtaactagatcttgagacaa
chr8|99718694|99719539|STK3|-|8	caccgaacccctaccaactggtcggggtttgaaacATCTTCTATTAACCTCATTGGATGttttttaagcttggcgtaactagatcttgagacaa
chr8|99718694|99719539|STK3|-|10	caccgaacccctaccaactggtcggggtttgaaacTCATCTTCTATTAACCTCATTGGAttttttaagcttggcgtaactagatcttgagacaa
chr8|99718694|99719539|STK3|-|12	caccgaacccctaccaactggtcggggtttgaaacTTTCATCTTCTATTAACCTCATTGttttttaagcttggcgtaactagatcttgagacaa
chr18|72342922|72493458|ZNF407|+|4	caccgaacccctaccaactggtcggggtttgaaacCTCATAACCTTTCTTTTGGGGTGCttttttaagcttggcgtaactagatcttgagacaa
chr18|72342922|72493458|ZNF407|+|6	caccgaacccctaccaactggtcggggtttgaaacCACTCATAACCTTTCTTTTGGGGTttttttaagcttggcgtaactagatcttgagacaa
chr18|72342922|72493458|ZNF407|+|8	caccgaacccctaccaactggtcggggtttgaaacGGCACTCATAACCTTTCTTTTGGGttttttaagcttggcgtaactagatcttgagacaa
chr18|72342922|72493458|ZNF407|+|10	caccgaacccctaccaactggtcggggtttgaaacCTGGCACTCATAACCTTTCTTTTGttttttaagcttggcgtaactagatcttgagacaa
chr18|72342922|72493458|ZNF407|+|12	caccgaacccctaccaactggtcggggtttgaaacCACTGGCACTCATAACCTTTCTTTttttttaagcttggcgtaactagatcttgagacaa
chr14|56078736|56086030|KTN1|+|0	caccgaacccctaccaactggtcggggtttgaaacAAACCTTCTTTAAAGCATCTTGTAttttttaagcttggcgtaactagatcttgagacaa
chr14|56078736|56086030|KTN1|+|2	caccgaacccctaccaactggtcggggtttgaaacTAAAACCTTCTTTAAAGCATCTTGttttttaagcttggcgtaactagatcttgagacaa
chr14|56078736|56086030|KTN1|+|4	caccgaacccctaccaactggtcggggtttgaaacTATAAAACCTTCTTTAAAGCATCTttttttaagcttggcgtaactagatcttgagacaa
chr14|56078736|56086030|KTN1|+|6	caccgaacccctaccaactggtcggggtttgaaacCCTATAAAACCTTCTTTAAAGCATttttttaagcttggcgtaactagatcttgagacaa
chr14|56078736|56086030|KTN1|+|8	caccgaacccctaccaactggtcggggtttgaaacATCCTATAAAACCTTCTTTAAAGCttttttaagcttggcgtaactagatcttgagacaa
chr14|56078736|56086030|KTN1|+|10	caccgaacccctaccaactggtcggggtttgaaacTGATCCTATAAAACCTTCTTTAAAttttttaagcttggcgtaactagatcttgagacaa
chr1|27697086|27700942|FCN3|-|2	caccgaacccctaccaactggtcggggtttgaaacTGGGTCgacgAGTGCCCTCTGAGAttttttaagcttggcgtaactagatcttgagacaa
chr1|27697086|27700942|FCN3|-|8	caccgaacccctaccaactggtcggggtttgaaacGTTCCCTGGGTCgacgAGTGCCCTttttttaagcttggcgtaactagatcttgagacaa
chr1|27697086|27700942|FCN3|-|10	caccgaacccctaccaactggtcggggtttgaaacCAGTTCCCTGGGTCgacgAGTGCCttttttaagcttggcgtaactagatcttgagacaa
chr1|27697086|27700942|FCN3|-|12	caccgaacccctaccaactggtcggggtttgaaacTCCAGTTCCCTGGGTCgacgAGTGttttttaagcttggcgtaactagatcttgagacaa
chr5|1057585|1065593|SLC12A7|-|4	caccgaacccctaccaactggtcggggtttgaaacCGTATGTTGGCTTCATGCTGAAGAttttttaagcttggcgtaactagatcttgagacaa
chr5|1057585|1065593|SLC12A7|-|6	caccgaacccctaccaactggtcggggtttgaaacACCGTATGTTGGCTTCATGCTGAAttttttaagcttggcgtaactagatcttgagacaa
chr5|1057585|1065593|SLC12A7|-|8	caccgaacccctaccaactggtcggggtttgaaacGGACCGTATGTTGGCTTCATGCTGttttttaagcttggcgtaactagatcttgagacaa
chr5|1057585|1065593|SLC12A7|-|10	caccgaacccctaccaactggtcggggtttgaaacAGGGACCGTATGTTGGCTTCATGCttttttaagcttggcgtaactagatcttgagacaa
chr5|1057585|1065593|SLC12A7|-|12	caccgaacccctaccaactggtcggggtttgaaacTTAGGGACCGTATGTTGGCTTCATttttttaagcttggcgtaactagatcttgagacaa
chr1|94924162|94948795|ABCD3|+|4	caccgaacccctaccaactggtcggggtttgaaacTTTTCTTACAGTTTTCGGAAGACTttttttaagcttggcgtaactagatcttgagacaa
chr1|94924162|94948795|ABCD3|+|6	caccgaacccctaccaactggtcggggtttgaaacACTTTTCTTACAGTTTTCGGAAGAttttttaagcttggcgtaactagatcttgagacaa
chr1|94924162|94948795|ABCD3|+|8	caccgaacccctaccaactggtcggggtttgaaacCCACTTTTCTTACAGTTTTCGGAAttttttaagcttggcgtaactagatcttgagacaa
chr1|94924162|94948795|ABCD3|+|10	caccgaacccctaccaactggtcggggtttgaaacTTCCACTTTTCTTACAGTTTTCGGttttttaagcttggcgtaactagatcttgagacaa
chr1|94924162|94948795|ABCD3|+|12	caccgaacccctaccaactggtcggggtttgaaacTTTTCCACTTTTCTTACAGTTTTCttttttaagcttggcgtaactagatcttgagacaa
chr7|22999874|23030758|FAM126A|-|2	caccgaacccctaccaactggtcggggtttgaaacTTCAACCATGTCTTTTCCACCTATttttttaagcttggcgtaactagatcttgagacaa
chr7|22999874|23030758|FAM126A|-|4	caccgaacccctaccaactggtcggggtttgaaacCCTTCAACCATGTCTTTTCCACCTttttttaagcttggcgtaactagatcttgagacaa
chr7|22999874|23030758|FAM126A|-|6	caccgaacccctaccaactggtcggggtttgaaacAACCTTCAACCATGTCTTTTCCACttttttaagcttggcgtaactagatcttgagacaa
chr7|22999874|23030758|FAM126A|-|8	caccgaacccctaccaactggtcggggtttgaaacTAAACCTTCAACCATGTCTTTTCCttttttaagcttggcgtaactagatcttgagacaa
chr7|22999874|23030758|FAM126A|-|10	caccgaacccctaccaactggtcggggtttgaaacTCTAAACCTTCAACCATGTCTTTTttttttaagcttggcgtaactagatcttgagacaa
chr7|22999874|23030758|FAM126A|-|12	caccgaacccctaccaactggtcggggtttgaaacGTTCTAAACCTTCAACCATGTCTTttttttaagcttggcgtaactagatcttgagacaa
chr18|6263945|6312055|L3MBTL4|-|2	caccgaacccctaccaactggtcggggtttgaaacAGCAATCTTGGAAAACAGCTCAACttttttaagcttggcgtaactagatcttgagacaa
chr18|6263945|6312055|L3MBTL4|-|4	caccgaacccctaccaactggtcggggtttgaaacATAGCAATCTTGGAAAACAGCTCAttttttaagcttggcgtaactagatcttgagacaa
chr18|6263945|6312055|L3MBTL4|-|6	caccgaacccctaccaactggtcggggtttgaaacGCATAGCAATCTTGGAAAACAGCTttttttaagcttggcgtaactagatcttgagacaa
chr18|6263945|6312055|L3MBTL4|-|8	caccgaacccctaccaactggtcggggtttgaaacTAGCATAGCAATCTTGGAAAACAGttttttaagcttggcgtaactagatcttgagacaa
chr18|6263945|6312055|L3MBTL4|-|10	caccgaacccctaccaactggtcggggtttgaaacCATAGCATAGCAATCTTGGAAAACttttttaagcttggcgtaactagatcttgagacaa
chr18|6263945|6312055|L3MBTL4|-|12	caccgaacccctaccaactggtcggggtttgaaacGGCATAGCATAGCAATCTTGGAAAttttttaagcttggcgtaactagatcttgagacaa
chr7|27668989|27672064|HIBADH|-|2	caccgaacccctaccaactggtcggggtttgaaacTACTACCACCAGAAACAGGGGCATttttttaagcttggcgtaactagatcttgagacaa
chr7|27668989|27672064|HIBADH|-|4	caccgaacccctaccaactggtcggggtttgaaacGATACTACCACCAGAAACAGGGGCttttttaagcttggcgtaactagatcttgagacaa
chr7|27668989|27672064|HIBADH|-|6	caccgaacccctaccaactggtcggggtttgaaacAAGATACTACCACCAGAAACAGGGttttttaagcttggcgtaactagatcttgagacaa
chr7|27668989|27672064|HIBADH|-|8	caccgaacccctaccaactggtcggggtttgaaacGGAAGATACTACCACCAGAAACAGttttttaagcttggcgtaactagatcttgagacaa
chr7|27668989|27672064|HIBADH|-|12	caccgaacccctaccaactggtcggggtttgaaacCTGGGGAAGATACTACCACCAGAAttttttaagcttggcgtaactagatcttgagacaa
chr7|27668989|27672064|HIBADH|-|14	caccgaacccctaccaactggtcggggtttgaaacTGCTGGGGAAGATACTACCACCAGttttttaagcttggcgtaactagatcttgagacaa
chr10|5836847|5842668|GDI2|-|2	caccgaacccctaccaactggtcggggtttgaaacACATTCTAGATGCCAGGGCTTCTGttttttaagcttggcgtaactagatcttgagacaa
chr10|5836847|5842668|GDI2|-|4	caccgaacccctaccaactggtcggggtttgaaacATACATTCTAGATGCCAGGGCTTCttttttaagcttggcgtaactagatcttgagacaa
chr10|5836847|5842668|GDI2|-|6	caccgaacccctaccaactggtcggggtttgaaacGGATACATTCTAGATGCCAGGGCTttttttaagcttggcgtaactagatcttgagacaa
chr10|5836847|5842668|GDI2|-|8	caccgaacccctaccaactggtcggggtttgaaacCAGGATACATTCTAGATGCCAGGGttttttaagcttggcgtaactagatcttgagacaa
chr10|5836847|5842668|GDI2|-|10	caccgaacccctaccaactggtcggggtttgaaacGACAGGATACATTCTAGATGCCAGttttttaagcttggcgtaactagatcttgagacaa
chr10|5836847|5842668|GDI2|-|12	caccgaacccctaccaactggtcggggtttgaaacCTGACAGGATACATTCTAGATGCCttttttaagcttggcgtaactagatcttgagacaa
chr10|5836847|5842668|GDI2|-|14	caccgaacccctaccaactggtcggggtttgaaacACCTGACAGGATACATTCTAGATGttttttaagcttggcgtaactagatcttgagacaa
chr10|5836847|5842668|GDI2|-|16	caccgaacccctaccaactggtcggggtttgaaacATACCTGACAGGATACATTCTAGAttttttaagcttggcgtaactagatcttgagacaa
chr16|66971939|66973261|CES2|+|4	caccgaacccctaccaactggtcggggtttgaaacGTCCTGGCCGGCAGGTTAGAGCCTttttttaagcttggcgtaactagatcttgagacaa
chr16|66971939|66973261|CES2|+|6	caccgaacccctaccaactggtcggggtttgaaacGAGTCCTGGCCGGCAGGTTAGAGCttttttaagcttggcgtaactagatcttgagacaa
chr16|66971939|66973261|CES2|+|8	caccgaacccctaccaactggtcggggtttgaaacCTGAGTCCTGGCCGGCAGGTTAGAttttttaagcttggcgtaactagatcttgagacaa
chr16|66971939|66973261|CES2|+|10	caccgaacccctaccaactggtcggggtttgaaacGGCTGAGTCCTGGCCGGCAGGTTAttttttaagcttggcgtaactagatcttgagacaa
chr16|66971939|66973261|CES2|+|12	caccgaacccctaccaactggtcggggtttgaaacCTGGCTGAGTCCTGGCCGGCAGGTttttttaagcttggcgtaactagatcttgagacaa
chr16|66971939|66973261|CES2|+|14	caccgaacccctaccaactggtcggggtttgaaacGACTGGCTGAGTCCTGGCCGGCAGttttttaagcttggcgtaactagatcttgagacaa
chr2|191523883|191537878|NAB1|+|4	caccgaacccctaccaactggtcggggtttgaaacGGTTTAACCTCCACTTTAATTCTCttttttaagcttggcgtaactagatcttgagacaa
chr2|191523883|191537878|NAB1|+|6	caccgaacccctaccaactggtcggggtttgaaacTGGGTTTAACCTCCACTTTAATTCttttttaagcttggcgtaactagatcttgagacaa
chr2|191523883|191537878|NAB1|+|8	caccgaacccctaccaactggtcggggtttgaaacGATGGGTTTAACCTCCACTTTAATttttttaagcttggcgtaactagatcttgagacaa
chr2|191523883|191537878|NAB1|+|10	caccgaacccctaccaactggtcggggtttgaaacTGGATGGGTTTAACCTCCACTTTAttttttaagcttggcgtaactagatcttgagacaa
chr8|17125766|17143936|VPS37A|+|4	caccgaacccctaccaactggtcggggtttgaaacGAAGCAATCTATAGTGGAGCATGAttttttaagcttggcgtaactagatcttgagacaa
chr8|17125766|17143936|VPS37A|+|6	caccgaacccctaccaactggtcggggtttgaaacAGGAAGCAATCTATAGTGGAGCATttttttaagcttggcgtaactagatcttgagacaa
chr8|17125766|17143936|VPS37A|+|8	caccgaacccctaccaactggtcggggtttgaaacGGAGGAAGCAATCTATAGTGGAGCttttttaagcttggcgtaactagatcttgagacaa
chr8|17125766|17143936|VPS37A|+|10	caccgaacccctaccaactggtcggggtttgaaacGTGGAGGAAGCAATCTATAGTGGAttttttaagcttggcgtaactagatcttgagacaa
chr16|27224905|27226329|KDM8|+|2	caccgaacccctaccaactggtcggggtttgaaacTGCTTTCTCATTCACGATGTATTTttttttaagcttggcgtaactagatcttgagacaa
chr16|27224905|27226329|KDM8|+|4	caccgaacccctaccaactggtcggggtttgaaacCTTGCTTTCTCATTCACGATGTATttttttaagcttggcgtaactagatcttgagacaa
chr16|27224905|27226329|KDM8|+|6	caccgaacccctaccaactggtcggggtttgaaacCCCTTGCTTTCTCATTCACGATGTttttttaagcttggcgtaactagatcttgagacaa
chr16|27224905|27226329|KDM8|+|8	caccgaacccctaccaactggtcggggtttgaaacCGCCCTTGCTTTCTCATTCACGATttttttaagcttggcgtaactagatcttgagacaa
chr16|27224905|27226329|KDM8|+|10	caccgaacccctaccaactggtcggggtttgaaacTCCGCCCTTGCTTTCTCATTCACGttttttaagcttggcgtaactagatcttgagacaa
chr16|27224905|27226329|KDM8|+|12	caccgaacccctaccaactggtcggggtttgaaacGGTCCGCCCTTGCTTTCTCATTCAttttttaagcttggcgtaactagatcttgagacaa
chr6|101246588|101253756|ASCC3|-|2	caccgaacccctaccaactggtcggggtttgaaacAAATAGCTCATCTAAGTCTTGGATttttttaagcttggcgtaactagatcttgagacaa
chr6|101246588|101253756|ASCC3|-|4	caccgaacccctaccaactggtcggggtttgaaacTCAAATAGCTCATCTAAGTCTTGGttttttaagcttggcgtaactagatcttgagacaa
chr6|101246588|101253756|ASCC3|-|6	caccgaacccctaccaactggtcggggtttgaaacGTTCAAATAGCTCATCTAAGTCTTttttttaagcttggcgtaactagatcttgagacaa
chr6|101246588|101253756|ASCC3|-|8	caccgaacccctaccaactggtcggggtttgaaacCAGTTCAAATAGCTCATCTAAGTCttttttaagcttggcgtaactagatcttgagacaa
chr6|101246588|101253756|ASCC3|-|10	caccgaacccctaccaactggtcggggtttgaaacAGCAGTTCAAATAGCTCATCTAAGttttttaagcttggcgtaactagatcttgagacaa
chr3|171830241|171969331|FNDC3B|+|2	caccgaacccctaccaactggtcggggtttgaaacGGCTTCCTTGCAAGTCTGAATCATttttttaagcttggcgtaactagatcttgagacaa
chr3|171830241|171969331|FNDC3B|+|4	caccgaacccctaccaactggtcggggtttgaaacCTGGCTTCCTTGCAAGTCTGAATCttttttaagcttggcgtaactagatcttgagacaa
chr3|171830241|171969331|FNDC3B|+|6	caccgaacccctaccaactggtcggggtttgaaacAACTGGCTTCCTTGCAAGTCTGAAttttttaagcttggcgtaactagatcttgagacaa
chr3|171830241|171969331|FNDC3B|+|8	caccgaacccctaccaactggtcggggtttgaaacTCAACTGGCTTCCTTGCAAGTCTGttttttaagcttggcgtaactagatcttgagacaa
chr3|171830241|171969331|FNDC3B|+|10	caccgaacccctaccaactggtcggggtttgaaacCCTCAACTGGCTTCCTTGCAAGTCttttttaagcttggcgtaactagatcttgagacaa
chr3|171830241|171969331|FNDC3B|+|12	caccgaacccctaccaactggtcggggtttgaaacTCCCTCAACTGGCTTCCTTGCAAGttttttaagcttggcgtaactagatcttgagacaa
chr9|100756912|100760960|ANP32B|+|0	caccgaacccctaccaactggtcggggtttgaaacGAACCAAAGGTTCCAAGGTGCTGAttttttaagcttggcgtaactagatcttgagacaa
chr9|100756912|100760960|ANP32B|+|2	caccgaacccctaccaactggtcggggtttgaaacTCGAACCAAAGGTTCCAAGGTGCTttttttaagcttggcgtaactagatcttgagacaa
chr9|100756912|100760960|ANP32B|+|4	caccgaacccctaccaactggtcggggtttgaaacTCTCGAACCAAAGGTTCCAAGGTGttttttaagcttggcgtaactagatcttgagacaa
chr9|100756912|100760960|ANP32B|+|6	caccgaacccctaccaactggtcggggtttgaaacGTTCTCGAACCAAAGGTTCCAAGGttttttaagcttggcgtaactagatcttgagacaa
chr9|100756912|100760960|ANP32B|+|8	caccgaacccctaccaactggtcggggtttgaaacAAGTTCTCGAACCAAAGGTTCCAAttttttaagcttggcgtaactagatcttgagacaa
chr9|100756912|100760960|ANP32B|+|10	caccgaacccctaccaactggtcggggtttgaaacACAAGTTCTCGAACCAAAGGTTCCttttttaagcttggcgtaactagatcttgagacaa
chr9|100756912|100760960|ANP32B|+|12	caccgaacccctaccaactggtcggggtttgaaacAGACAAGTTCTCGAACCAAAGGTTttttttaagcttggcgtaactagatcttgagacaa
chr9|100756912|100760960|ANP32B|+|14	caccgaacccctaccaactggtcggggtttgaaacCAAGACAAGTTCTCGAACCAAAGGttttttaagcttggcgtaactagatcttgagacaa
chr9|100756912|100760960|ANP32B|+|16	caccgaacccctaccaactggtcggggtttgaaacTCCAAGACAAGTTCTCGAACCAAAttttttaagcttggcgtaactagatcttgagacaa
chr6|76331247|76344527|SENP6|+|2	caccgaacccctaccaactggtcggggtttgaaacCCAAAGCTTTGGGCTGCTGTTTTTttttttaagcttggcgtaactagatcttgagacaa
chr6|76331247|76344527|SENP6|+|4	caccgaacccctaccaactggtcggggtttgaaacAGCCAAAGCTTTGGGCTGCTGTTTttttttaagcttggcgtaactagatcttgagacaa
chr6|76331247|76344527|SENP6|+|6	caccgaacccctaccaactggtcggggtttgaaacCTAGCCAAAGCTTTGGGCTGCTGTttttttaagcttggcgtaactagatcttgagacaa
chr6|76331247|76344527|SENP6|+|8	caccgaacccctaccaactggtcggggtttgaaacATCTAGCCAAAGCTTTGGGCTGCTttttttaagcttggcgtaactagatcttgagacaa
chr6|76331247|76344527|SENP6|+|10	caccgaacccctaccaactggtcggggtttgaaacTGATCTAGCCAAAGCTTTGGGCTGttttttaagcttggcgtaactagatcttgagacaa
chr2|8910799|8917022|KIDINS220|-|4	caccgaacccctaccaactggtcggggtttgaaacTAAGTGTCCTTTCGTAGATGGTTTttttttaagcttggcgtaactagatcttgagacaa
chr2|8910799|8917022|KIDINS220|-|6	caccgaacccctaccaactggtcggggtttgaaacGGTAAGTGTCCTTTCGTAGATGGTttttttaagcttggcgtaactagatcttgagacaa
chr2|8910799|8917022|KIDINS220|-|8	caccgaacccctaccaactggtcggggtttgaaacTCGGTAAGTGTCCTTTCGTAGATGttttttaagcttggcgtaactagatcttgagacaa
chr2|8910799|8917022|KIDINS220|-|10	caccgaacccctaccaactggtcggggtttgaaacCTTCGGTAAGTGTCCTTTCGTAGAttttttaagcttggcgtaactagatcttgagacaa
chr2|8910799|8917022|KIDINS220|-|12	caccgaacccctaccaactggtcggggtttgaaacTTCTTCGGTAAGTGTCCTTTCGTAttttttaagcttggcgtaactagatcttgagacaa
chr2|242346951|242352836|FARP2|+|4	caccgaacccctaccaactggtcggggtttgaaacCTTTGGCCACGTGCTTCTGATGGAttttttaagcttggcgtaactagatcttgagacaa
chr2|242346951|242352836|FARP2|+|6	caccgaacccctaccaactggtcggggtttgaaacTTCTTTGGCCACGTGCTTCTGATGttttttaagcttggcgtaactagatcttgagacaa
chr2|242346951|242352836|FARP2|+|8	caccgaacccctaccaactggtcggggtttgaaacCATTCTTTGGCCACGTGCTTCTGAttttttaagcttggcgtaactagatcttgagacaa
chr2|242346951|242352836|FARP2|+|10	caccgaacccctaccaactggtcggggtttgaaacCACATTCTTTGGCCACGTGCTTCTttttttaagcttggcgtaactagatcttgagacaa
chr2|242346951|242352836|FARP2|+|12	caccgaacccctaccaactggtcggggtttgaaacACCACATTCTTTGGCCACGTGCTTttttttaagcttggcgtaactagatcttgagacaa
chr2|242346951|242352836|FARP2|+|14	caccgaacccctaccaactggtcggggtttgaaacGCACCACATTCTTTGGCCACGTGCttttttaagcttggcgtaactagatcttgagacaa
chr2|242346951|242352836|FARP2|+|16	caccgaacccctaccaactggtcggggtttgaaacAAGCACCACATTCTTTGGCCACGTttttttaagcttggcgtaactagatcttgagacaa
chr7|139415730|139416814|HIPK2|-|2	caccgaacccctaccaactggtcggggtttgaaacCCATACCTGTAATATCTGGACTGCttttttaagcttggcgtaactagatcttgagacaa
chr7|139415730|139416814|HIPK2|-|4	caccgaacccctaccaactggtcggggtttgaaacGGCCATACCTGTAATATCTGGACTttttttaagcttggcgtaactagatcttgagacaa
chr7|139415730|139416814|HIPK2|-|6	caccgaacccctaccaactggtcggggtttgaaacGAGGCCATACCTGTAATATCTGGAttttttaagcttggcgtaactagatcttgagacaa
chr7|139415730|139416814|HIPK2|-|8	caccgaacccctaccaactggtcggggtttgaaacGTGAGGCCATACCTGTAATATCTGttttttaagcttggcgtaactagatcttgagacaa
chr7|139415730|139416814|HIPK2|-|10	caccgaacccctaccaactggtcggggtttgaaacATGTGAGGCCATACCTGTAATATCttttttaagcttggcgtaactagatcttgagacaa
chr7|139415730|139416814|HIPK2|-|12	caccgaacccctaccaactggtcggggtttgaaacACATGTGAGGCCATACCTGTAATAttttttaagcttggcgtaactagatcttgagacaa
chr7|139415730|139416814|HIPK2|-|14	caccgaacccctaccaactggtcggggtttgaaacGCACATGTGAGGCCATACCTGTAAttttttaagcttggcgtaactagatcttgagacaa
chr3|186442876|186450463|KNG1|+|2	caccgaacccctaccaactggtcggggtttgaaacCCTCGGCTGTACTCTTGCTTTTTTttttttaagcttggcgtaactagatcttgagacaa
chr3|186442876|186450463|KNG1|+|6	caccgaacccctaccaactggtcggggtttgaaacGGGCCCTCGGCTGTACTCTTGCTTttttttaagcttggcgtaactagatcttgagacaa
chr3|186442876|186450463|KNG1|+|8	caccgaacccctaccaactggtcggggtttgaaacCAGGGCCCTCGGCTGTACTCTTGCttttttaagcttggcgtaactagatcttgagacaa
chr3|186442876|186450463|KNG1|+|10	caccgaacccctaccaactggtcggggtttgaaacCACAGGGCCCTCGGCTGTACTCTTttttttaagcttggcgtaactagatcttgagacaa
chr12|56628607|56629484|SLC39A5|+|2	caccgaacccctaccaactggtcggggtttgaaacCAGACATGGCCTGAGCCCTCGGTGttttttaagcttggcgtaactagatcttgagacaa
chr12|56628607|56629484|SLC39A5|+|4	caccgaacccctaccaactggtcggggtttgaaacTTCAGACATGGCCTGAGCCCTCGGttttttaagcttggcgtaactagatcttgagacaa
chr12|56628607|56629484|SLC39A5|+|6	caccgaacccctaccaactggtcggggtttgaaacCGTTCAGACATGGCCTGAGCCCTCttttttaagcttggcgtaactagatcttgagacaa
chr12|56628607|56629484|SLC39A5|+|8	caccgaacccctaccaactggtcggggtttgaaacGCCGTTCAGACATGGCCTGAGCCCttttttaagcttggcgtaactagatcttgagacaa
chr12|56628607|56629484|SLC39A5|+|10	caccgaacccctaccaactggtcggggtttgaaacGAGCCGTTCAGACATGGCCTGAGCttttttaagcttggcgtaactagatcttgagacaa
chr12|56628607|56629484|SLC39A5|+|12	caccgaacccctaccaactggtcggggtttgaaacGGGAGCCGTTCAGACATGGCCTGAttttttaagcttggcgtaactagatcttgagacaa
chr12|56628607|56629484|SLC39A5|+|14	caccgaacccctaccaactggtcggggtttgaaacCTGGGAGCCGTTCAGACATGGCCTttttttaagcttggcgtaactagatcttgagacaa
chr10|22193450|22209892|DNAJC1|-|0	caccgaacccctaccaactggtcggggtttgaaacATACTTTGAAGTGTTTCAAGTTCAttttttaagcttggcgtaactagatcttgagacaa
chr10|22193450|22209892|DNAJC1|-|2	caccgaacccctaccaactggtcggggtttgaaacTCATACTTTGAAGTGTTTCAAGTTttttttaagcttggcgtaactagatcttgagacaa
chr10|22193450|22209892|DNAJC1|-|4	caccgaacccctaccaactggtcggggtttgaaacCATCATACTTTGAAGTGTTTCAAGttttttaagcttggcgtaactagatcttgagacaa
chr10|22193450|22209892|DNAJC1|-|6	caccgaacccctaccaactggtcggggtttgaaacATCATCATACTTTGAAGTGTTTCAttttttaagcttggcgtaactagatcttgagacaa
chr10|22193450|22209892|DNAJC1|-|8	caccgaacccctaccaactggtcggggtttgaaacATATCATCATACTTTGAAGTGTTTttttttaagcttggcgtaactagatcttgagacaa
chr10|22193450|22209892|DNAJC1|-|10	caccgaacccctaccaactggtcggggtttgaaacGAATATCATCATACTTTGAAGTGTttttttaagcttggcgtaactagatcttgagacaa
chr10|22193450|22209892|DNAJC1|-|12	caccgaacccctaccaactggtcggggtttgaaacCAGAATATCATCATACTTTGAAGTttttttaagcttggcgtaactagatcttgagacaa
chr10|22193450|22209892|DNAJC1|-|14	caccgaacccctaccaactggtcggggtttgaaacATCAGAATATCATCATACTTTGAAttttttaagcttggcgtaactagatcttgagacaa
chr7|30363257|30402072|ZNRF2|+|4	caccgaacccctaccaactggtcggggtttgaaacCTTAAATCCTATAAAACAGGAAGCttttttaagcttggcgtaactagatcttgagacaa
chr7|30363257|30402072|ZNRF2|+|6	caccgaacccctaccaactggtcggggtttgaaacCACTTAAATCCTATAAAACAGGAAttttttaagcttggcgtaactagatcttgagacaa
chr7|30363257|30402072|ZNRF2|+|8	caccgaacccctaccaactggtcggggtttgaaacGGCACTTAAATCCTATAAAACAGGttttttaagcttggcgtaactagatcttgagacaa
chr7|30363257|30402072|ZNRF2|+|10	caccgaacccctaccaactggtcggggtttgaaacAGGGCACTTAAATCCTATAAAACAttttttaagcttggcgtaactagatcttgagacaa
chr11|108002633|108005043|ACAT1|+|6	caccgaacccctaccaactggtcggggtttgaaacATCTTATTTCCTGCACCCAATACTttttttaagcttggcgtaactagatcttgagacaa
chr11|108002633|108005043|ACAT1|+|8	caccgaacccctaccaactggtcggggtttgaaacATATCTTATTTCCTGCACCCAATAttttttaagcttggcgtaactagatcttgagacaa
chr5|109117096|109125228|MAN2A1|+|4	caccgaacccctaccaactggtcggggtttgaaacAACTGTATCTTGGCTCCGCACTCAttttttaagcttggcgtaactagatcttgagacaa
chr5|109117096|109125228|MAN2A1|+|6	caccgaacccctaccaactggtcggggtttgaaacCAAACTGTATCTTGGCTCCGCACTttttttaagcttggcgtaactagatcttgagacaa
chr5|109117096|109125228|MAN2A1|+|8	caccgaacccctaccaactggtcggggtttgaaacTCCAAACTGTATCTTGGCTCCGCAttttttaagcttggcgtaactagatcttgagacaa
chr5|109117096|109125228|MAN2A1|+|10	caccgaacccctaccaactggtcggggtttgaaacGTTCCAAACTGTATCTTGGCTCCGttttttaagcttggcgtaactagatcttgagacaa
chr5|1060458|1065593|SLC12A7|-|2	caccgaacccctaccaactggtcggggtttgaaacTATGTTCTCTCGCTCCTGCTCGTTttttttaagcttggcgtaactagatcttgagacaa
chr5|1060458|1065593|SLC12A7|-|4	caccgaacccctaccaactggtcggggtttgaaacCGTATGTTCTCTCGCTCCTGCTCGttttttaagcttggcgtaactagatcttgagacaa
chr5|1060458|1065593|SLC12A7|-|6	caccgaacccctaccaactggtcggggtttgaaacACCGTATGTTCTCTCGCTCCTGCTttttttaagcttggcgtaactagatcttgagacaa
chr5|1060458|1065593|SLC12A7|-|10	caccgaacccctaccaactggtcggggtttgaaacAGGGACCGTATGTTCTCTCGCTCCttttttaagcttggcgtaactagatcttgagacaa
chr5|1060458|1065593|SLC12A7|-|12	caccgaacccctaccaactggtcggggtttgaaacTTAGGGACCGTATGTTCTCTCGCTttttttaagcttggcgtaactagatcttgagacaa
chr1|52975267|52992045|ZCCHC11|-|6	caccgaacccctaccaactggtcggggtttgaaacGGCAAGCAAACAAAATATTTTTCTttttttaagcttggcgtaactagatcttgagacaa
chr1|52975267|52992045|ZCCHC11|-|10	caccgaacccctaccaactggtcggggtttgaaacTTTAGGCAAGCAAACAAAATATTTttttttaagcttggcgtaactagatcttgagacaa
chr7|127344892|127361454|SND1|+|4	caccgaacccctaccaactggtcggggtttgaaacTTGCCATTCTGGGTGTTCTCCCCCttttttaagcttggcgtaactagatcttgagacaa
chr7|127344892|127361454|SND1|+|6	caccgaacccctaccaactggtcggggtttgaaacTGTTGCCATTCTGGGTGTTCTCCCttttttaagcttggcgtaactagatcttgagacaa
chr7|127344892|127361454|SND1|+|8	caccgaacccctaccaactggtcggggtttgaaacGATGTTGCCATTCTGGGTGTTCTCttttttaagcttggcgtaactagatcttgagacaa
chr7|127344892|127361454|SND1|+|10	caccgaacccctaccaactggtcggggtttgaaacGTGATGTTGCCATTCTGGGTGTTCttttttaagcttggcgtaactagatcttgagacaa
chr7|127344892|127361454|SND1|+|12	caccgaacccctaccaactggtcggggtttgaaacCTGTGATGTTGCCATTCTGGGTGTttttttaagcttggcgtaactagatcttgagacaa
chr1|223991875|223994649|TP53BP2|-|2	caccgaacccctaccaactggtcggggtttgaaacATTAACCAAGTTTCCCATTGCTTAttttttaagcttggcgtaactagatcttgagacaa
chr1|223991875|223994649|TP53BP2|-|4	caccgaacccctaccaactggtcggggtttgaaacCTATTAACCAAGTTTCCCATTGCTttttttaagcttggcgtaactagatcttgagacaa
chr1|223991875|223994649|TP53BP2|-|6	caccgaacccctaccaactggtcggggtttgaaacGACTATTAACCAAGTTTCCCATTGttttttaagcttggcgtaactagatcttgagacaa
chr1|223991875|223994649|TP53BP2|-|8	caccgaacccctaccaactggtcggggtttgaaacAGGACTATTAACCAAGTTTCCCATttttttaagcttggcgtaactagatcttgagacaa
chr1|223991875|223994649|TP53BP2|-|10	caccgaacccctaccaactggtcggggtttgaaacCTAGGACTATTAACCAAGTTTCCCttttttaagcttggcgtaactagatcttgagacaa
chr1|223991875|223994649|TP53BP2|-|12	caccgaacccctaccaactggtcggggtttgaaacTCCTAGGACTATTAACCAAGTTTCttttttaagcttggcgtaactagatcttgagacaa
chr2|178305692|178326746|AGPS|+|2	caccgaacccctaccaactggtcggggtttgaaacGGCATGCAGGTCCTCGATATTGCCttttttaagcttggcgtaactagatcttgagacaa
chr2|178305692|178326746|AGPS|+|4	caccgaacccctaccaactggtcggggtttgaaacATGGCATGCAGGTCCTCGATATTGttttttaagcttggcgtaactagatcttgagacaa
chr2|178305692|178326746|AGPS|+|6	caccgaacccctaccaactggtcggggtttgaaacTCATGGCATGCAGGTCCTCGATATttttttaagcttggcgtaactagatcttgagacaa
chr2|178305692|178326746|AGPS|+|8	caccgaacccctaccaactggtcggggtttgaaacCATCATGGCATGCAGGTCCTCGATttttttaagcttggcgtaactagatcttgagacaa
chr2|178305692|178326746|AGPS|+|10	caccgaacccctaccaactggtcggggtttgaaacATCATCATGGCATGCAGGTCCTCGttttttaagcttggcgtaactagatcttgagacaa
chr2|178305692|178326746|AGPS|+|12	caccgaacccctaccaactggtcggggtttgaaacACATCATCATGGCATGCAGGTCCTttttttaagcttggcgtaactagatcttgagacaa
chr11|74500670|74528759|RNF169|+|0	caccgaacccctaccaactggtcggggtttgaaacAAGTCCTGCCAGGAAAGCTAAGGAttttttaagcttggcgtaactagatcttgagacaa
chr11|74500670|74528759|RNF169|+|2	caccgaacccctaccaactggtcggggtttgaaacTAAAGTCCTGCCAGGAAAGCTAAGttttttaagcttggcgtaactagatcttgagacaa
chr11|74500670|74528759|RNF169|+|4	caccgaacccctaccaactggtcggggtttgaaacTATAAAGTCCTGCCAGGAAAGCTAttttttaagcttggcgtaactagatcttgagacaa
chr11|74500670|74528759|RNF169|+|6	caccgaacccctaccaactggtcggggtttgaaacAATATAAAGTCCTGCCAGGAAAGCttttttaagcttggcgtaactagatcttgagacaa
chr11|74500670|74528759|RNF169|+|8	caccgaacccctaccaactggtcggggtttgaaacTGAATATAAAGTCCTGCCAGGAAAttttttaagcttggcgtaactagatcttgagacaa
chr11|74500670|74528759|RNF169|+|10	caccgaacccctaccaactggtcggggtttgaaacTCTGAATATAAAGTCCTGCCAGGAttttttaagcttggcgtaactagatcttgagacaa
chr11|74500670|74528759|RNF169|+|12	caccgaacccctaccaactggtcggggtttgaaacGCTCTGAATATAAAGTCCTGCCAGttttttaagcttggcgtaactagatcttgagacaa
chr11|62948131|62985207|SLC22A25|-|6	caccgaacccctaccaactggtcggggtttgaaacTCTCCCAAACCTCACAAAGGACAGttttttaagcttggcgtaactagatcttgagacaa
chr11|62948131|62985207|SLC22A25|-|8	caccgaacccctaccaactggtcggggtttgaaacTTTCTCCCAAACCTCACAAAGGACttttttaagcttggcgtaactagatcttgagacaa
chr11|62948131|62985207|SLC22A25|-|10	caccgaacccctaccaactggtcggggtttgaaacACTTTCTCCCAAACCTCACAAAGGttttttaagcttggcgtaactagatcttgagacaa
chr11|62948131|62985207|SLC22A25|-|12	caccgaacccctaccaactggtcggggtttgaaacGAACTTTCTCCCAAACCTCACAAAttttttaagcttggcgtaactagatcttgagacaa
chr4|15626874|15646331|FBXL5|-|4	caccgaacccctaccaactggtcggggtttgaaacTTAGAAAGCTGAGACCATGGTCTGttttttaagcttggcgtaactagatcttgagacaa
chr4|15626874|15646331|FBXL5|-|6	caccgaacccctaccaactggtcggggtttgaaacTTTTAGAAAGCTGAGACCATGGTCttttttaagcttggcgtaactagatcttgagacaa
chr4|15626874|15646331|FBXL5|-|8	caccgaacccctaccaactggtcggggtttgaaacGGTTTTAGAAAGCTGAGACCATGGttttttaagcttggcgtaactagatcttgagacaa
chr4|15626874|15646331|FBXL5|-|10	caccgaacccctaccaactggtcggggtttgaaacTTGGTTTTAGAAAGCTGAGACCATttttttaagcttggcgtaactagatcttgagacaa
chr4|15626874|15646331|FBXL5|-|12	caccgaacccctaccaactggtcggggtttgaaacAATTGGTTTTAGAAAGCTGAGACCttttttaagcttggcgtaactagatcttgagacaa
chr14|99924615|99932150|SETD3|-|2	caccgaacccctaccaactggtcggggtttgaaacTTCTGACTGGATGACTTTATAGAAttttttaagcttggcgtaactagatcttgagacaa
chr14|99924615|99932150|SETD3|-|4	caccgaacccctaccaactggtcggggtttgaaacTTTTCTGACTGGATGACTTTATAGttttttaagcttggcgtaactagatcttgagacaa
chr14|99924615|99932150|SETD3|-|6	caccgaacccctaccaactggtcggggtttgaaacATTTTTCTGACTGGATGACTTTATttttttaagcttggcgtaactagatcttgagacaa
chr14|99924615|99932150|SETD3|-|8	caccgaacccctaccaactggtcggggtttgaaacCCATTTTTCTGACTGGATGACTTTttttttaagcttggcgtaactagatcttgagacaa
chr14|99924615|99932150|SETD3|-|10	caccgaacccctaccaactggtcggggtttgaaacACCCATTTTTCTGACTGGATGACTttttttaagcttggcgtaactagatcttgagacaa
chr14|99924615|99932150|SETD3|-|12	caccgaacccctaccaactggtcggggtttgaaacTTACCCATTTTTCTGACTGGATGAttttttaagcttggcgtaactagatcttgagacaa
chr5|176618884|176639196|NSD1|+|0	caccgaacccctaccaactggtcggggtttgaaacGACACTGGTTCAGGGAGCTCAGCCttttttaagcttggcgtaactagatcttgagacaa
chr5|176618884|176639196|NSD1|+|2	caccgaacccctaccaactggtcggggtttgaaacTTGACACTGGTTCAGGGAGCTCAGttttttaagcttggcgtaactagatcttgagacaa
chr5|176618884|176639196|NSD1|+|4	caccgaacccctaccaactggtcggggtttgaaacGGTTGACACTGGTTCAGGGAGCTCttttttaagcttggcgtaactagatcttgagacaa
chr5|176618884|176639196|NSD1|+|6	caccgaacccctaccaactggtcggggtttgaaacTAGGTTGACACTGGTTCAGGGAGCttttttaagcttggcgtaactagatcttgagacaa
chr5|176618884|176639196|NSD1|+|8	caccgaacccctaccaactggtcggggtttgaaacCTTAGGTTGACACTGGTTCAGGGAttttttaagcttggcgtaactagatcttgagacaa
chr5|176618884|176639196|NSD1|+|10	caccgaacccctaccaactggtcggggtttgaaacTTCTTAGGTTGACACTGGTTCAGGttttttaagcttggcgtaactagatcttgagacaa
chr5|176618884|176639196|NSD1|+|12	caccgaacccctaccaactggtcggggtttgaaacTTTTCTTAGGTTGACACTGGTTCAttttttaagcttggcgtaactagatcttgagacaa
chr5|176618884|176639196|NSD1|+|16	caccgaacccctaccaactggtcggggtttgaaacGACTTTTTCTTAGGTTGACACTGGttttttaagcttggcgtaactagatcttgagacaa
chr7|24663284|24690331|MPP6|+|2	caccgaacccctaccaactggtcggggtttgaaacGCATTGCTGTTGAGGAGTAATGGTttttttaagcttggcgtaactagatcttgagacaa
chr7|24663284|24690331|MPP6|+|4	caccgaacccctaccaactggtcggggtttgaaacCTGCATTGCTGTTGAGGAGTAATGttttttaagcttggcgtaactagatcttgagacaa
chr7|24663284|24690331|MPP6|+|6	caccgaacccctaccaactggtcggggtttgaaacTGCTGCATTGCTGTTGAGGAGTAAttttttaagcttggcgtaactagatcttgagacaa
chr7|24663284|24690331|MPP6|+|8	caccgaacccctaccaactggtcggggtttgaaacCTTGCTGCATTGCTGTTGAGGAGTttttttaagcttggcgtaactagatcttgagacaa
chr7|24663284|24690331|MPP6|+|10	caccgaacccctaccaactggtcggggtttgaaacGACTTGCTGCATTGCTGTTGAGGAttttttaagcttggcgtaactagatcttgagacaa
chr7|24663284|24690331|MPP6|+|12	caccgaacccctaccaactggtcggggtttgaaacAAGACTTGCTGCATTGCTGTTGAGttttttaagcttggcgtaactagatcttgagacaa
chr9|111812562|111835718|TMEM245|-|0	caccgaacccctaccaactggtcggggtttgaaacGTACCTGATAGCTTCTTCCACAGAttttttaagcttggcgtaactagatcttgagacaa
chr9|111812562|111835718|TMEM245|-|4	caccgaacccctaccaactggtcggggtttgaaacTGATGTACCTGATAGCTTCTTCCAttttttaagcttggcgtaactagatcttgagacaa
chr9|111812562|111835718|TMEM245|-|6	caccgaacccctaccaactggtcggggtttgaaacCTTGATGTACCTGATAGCTTCTTCttttttaagcttggcgtaactagatcttgagacaa
chr9|111812562|111835718|TMEM245|-|8	caccgaacccctaccaactggtcggggtttgaaacCTCTTGATGTACCTGATAGCTTCTttttttaagcttggcgtaactagatcttgagacaa
chr9|111812562|111835718|TMEM245|-|10	caccgaacccctaccaactggtcggggtttgaaacCTCTCTTGATGTACCTGATAGCTTttttttaagcttggcgtaactagatcttgagacaa
chr9|111812562|111835718|TMEM245|-|12	caccgaacccctaccaactggtcggggtttgaaacCACTCTCTTGATGTACCTGATAGCttttttaagcttggcgtaactagatcttgagacaa
chr9|111812562|111835718|TMEM245|-|14	caccgaacccctaccaactggtcggggtttgaaacTACACTCTCTTGATGTACCTGATAttttttaagcttggcgtaactagatcttgagacaa
chr10|12159671|12162266|DHTKD1|+|0	caccgaacccctaccaactggtcggggtttgaaacCTGCCTTGCAGGCCAGCTGCTTTTttttttaagcttggcgtaactagatcttgagacaa
chr10|12159671|12162266|DHTKD1|+|4	caccgaacccctaccaactggtcggggtttgaaacACGGCTGCCTTGCAGGCCAGCTGCttttttaagcttggcgtaactagatcttgagacaa
chr10|12159671|12162266|DHTKD1|+|6	caccgaacccctaccaactggtcggggtttgaaacACACGGCTGCCTTGCAGGCCAGCTttttttaagcttggcgtaactagatcttgagacaa
chr10|12159671|12162266|DHTKD1|+|8	caccgaacccctaccaactggtcggggtttgaaacTGACACGGCTGCCTTGCAGGCCAGttttttaagcttggcgtaactagatcttgagacaa
chr10|12159671|12162266|DHTKD1|+|10	caccgaacccctaccaactggtcggggtttgaaacGTTGACACGGCTGCCTTGCAGGCCttttttaagcttggcgtaactagatcttgagacaa
chr10|12159671|12162266|DHTKD1|+|12	caccgaacccctaccaactggtcggggtttgaaacGAGTTGACACGGCTGCCTTGCAGGttttttaagcttggcgtaactagatcttgagacaa
chr10|12159671|12162266|DHTKD1|+|14	caccgaacccctaccaactggtcggggtttgaaacAAGAGTTGACACGGCTGCCTTGCAttttttaagcttggcgtaactagatcttgagacaa
chr4|73950965|73958017|ANKRD17|-|0	caccgaacccctaccaactggtcggggtttgaaacACCCCATTTGATGCTGATGAACACttttttaagcttggcgtaactagatcttgagacaa
chr4|73950965|73958017|ANKRD17|-|2	caccgaacccctaccaactggtcggggtttgaaacCCACCCCATTTGATGCTGATGAACttttttaagcttggcgtaactagatcttgagacaa
chr4|73950965|73958017|ANKRD17|-|4	caccgaacccctaccaactggtcggggtttgaaacTGCCACCCCATTTGATGCTGATGAttttttaagcttggcgtaactagatcttgagacaa
chr4|73950965|73958017|ANKRD17|-|6	caccgaacccctaccaactggtcggggtttgaaacAGTGCCACCCCATTTGATGCTGATttttttaagcttggcgtaactagatcttgagacaa
chr4|73950965|73958017|ANKRD17|-|8	caccgaacccctaccaactggtcggggtttgaaacTCAGTGCCACCCCATTTGATGCTGttttttaagcttggcgtaactagatcttgagacaa
chr4|73950965|73958017|ANKRD17|-|10	caccgaacccctaccaactggtcggggtttgaaacATTCAGTGCCACCCCATTTGATGCttttttaagcttggcgtaactagatcttgagacaa
chr4|73950965|73958017|ANKRD17|-|12	caccgaacccctaccaactggtcggggtttgaaacTGATTCAGTGCCACCCCATTTGATttttttaagcttggcgtaactagatcttgagacaa
chr6|108984657|108986092|FOXO3|+|8	caccgaacccctaccaactggtcggggtttgaaacCCGGATGGAGTTCTGCTTTGCCCAttttttaagcttggcgtaactagatcttgagacaa
chr6|108984657|108986092|FOXO3|+|10	caccgaacccctaccaactggtcggggtttgaaacTGCCGGATGGAGTTCTGCTTTGCCttttttaagcttggcgtaactagatcttgagacaa
chr6|108984657|108986092|FOXO3|+|12	caccgaacccctaccaactggtcggggtttgaaacTGTGCCGGATGGAGTTCTGCTTTGttttttaagcttggcgtaactagatcttgagacaa
chr2|62227835|62228117|COMMD1|+|0	caccgaacccctaccaactggtcggggtttgaaacTAGACTGTCCATATTTGCCTAATTttttttaagcttggcgtaactagatcttgagacaa
chr2|62227835|62228117|COMMD1|+|2	caccgaacccctaccaactggtcggggtttgaaacAATAGACTGTCCATATTTGCCTAAttttttaagcttggcgtaactagatcttgagacaa
chr2|62227835|62228117|COMMD1|+|6	caccgaacccctaccaactggtcggggtttgaaacACGCAATAGACTGTCCATATTTGCttttttaagcttggcgtaactagatcttgagacaa
chr2|62227835|62228117|COMMD1|+|8	caccgaacccctaccaactggtcggggtttgaaacAGACGCAATAGACTGTCCATATTTttttttaagcttggcgtaactagatcttgagacaa
chr2|62227835|62228117|COMMD1|+|10	caccgaacccctaccaactggtcggggtttgaaacGCAGACGCAATAGACTGTCCATATttttttaagcttggcgtaactagatcttgagacaa
chr2|62227835|62228117|COMMD1|+|12	caccgaacccctaccaactggtcggggtttgaaacCTGCAGACGCAATAGACTGTCCATttttttaagcttggcgtaactagatcttgagacaa
chr2|62227835|62228117|COMMD1|+|14	caccgaacccctaccaactggtcggggtttgaaacGTCTGCAGACGCAATAGACTGTCCttttttaagcttggcgtaactagatcttgagacaa
chr13|96375495|96377506|DNAJC3|+|2	caccgaacccctaccaactggtcggggtttgaaacCACCATCACTTTTTTAAAATCATCttttttaagcttggcgtaactagatcttgagacaa
chr13|96375495|96377506|DNAJC3|+|4	caccgaacccctaccaactggtcggggtttgaaacGTCACCATCACTTTTTTAAAATCAttttttaagcttggcgtaactagatcttgagacaa
chr13|96375495|96377506|DNAJC3|+|6	caccgaacccctaccaactggtcggggtttgaaacGGGTCACCATCACTTTTTTAAAATttttttaagcttggcgtaactagatcttgagacaa
chr13|96375495|96377506|DNAJC3|+|8	caccgaacccctaccaactggtcggggtttgaaacCAGGGTCACCATCACTTTTTTAAAttttttaagcttggcgtaactagatcttgagacaa
chr13|96375495|96377506|DNAJC3|+|10	caccgaacccctaccaactggtcggggtttgaaacATCAGGGTCACCATCACTTTTTTAttttttaagcttggcgtaactagatcttgagacaa
chr13|96375495|96377506|DNAJC3|+|12	caccgaacccctaccaactggtcggggtttgaaacTTATCAGGGTCACCATCACTTTTTttttttaagcttggcgtaactagatcttgagacaa
chr13|96375495|96377506|DNAJC3|+|14	caccgaacccctaccaactggtcggggtttgaaacAGTTATCAGGGTCACCATCACTTTttttttaagcttggcgtaactagatcttgagacaa
chr4|39839475|39843676|PDS5A|-|4	caccgaacccctaccaactggtcggggtttgaaacTCTGTTCCCTTTGTAAGTCAATTTttttttaagcttggcgtaactagatcttgagacaa
chr4|39839475|39843676|PDS5A|-|6	caccgaacccctaccaactggtcggggtttgaaacACTCTGTTCCCTTTGTAAGTCAATttttttaagcttggcgtaactagatcttgagacaa
chr4|39839475|39843676|PDS5A|-|8	caccgaacccctaccaactggtcggggtttgaaacGAACTCTGTTCCCTTTGTAAGTCAttttttaagcttggcgtaactagatcttgagacaa
chr4|39839475|39843676|PDS5A|-|10	caccgaacccctaccaactggtcggggtttgaaacCTGAACTCTGTTCCCTTTGTAAGTttttttaagcttggcgtaactagatcttgagacaa
chr4|39839475|39843676|PDS5A|-|12	caccgaacccctaccaactggtcggggtttgaaacCTCTGAACTCTGTTCCCTTTGTAAttttttaagcttggcgtaactagatcttgagacaa
chr13|100909848|100962162|PCCA|+|2	caccgaacccctaccaactggtcggggtttgaaacGGTAGCCTCGAATAACATAGTTATttttttaagcttggcgtaactagatcttgagacaa
chr13|100909848|100962162|PCCA|+|4	caccgaacccctaccaactggtcggggtttgaaacAGGGTAGCCTCGAATAACATAGTTttttttaagcttggcgtaactagatcttgagacaa
chr13|100909848|100962162|PCCA|+|6	caccgaacccctaccaactggtcggggtttgaaacACAGGGTAGCCTCGAATAACATAGttttttaagcttggcgtaactagatcttgagacaa
chr13|100909848|100962162|PCCA|+|8	caccgaacccctaccaactggtcggggtttgaaacTGACAGGGTAGCCTCGAATAACATttttttaagcttggcgtaactagatcttgagacaa
chr13|100909848|100962162|PCCA|+|10	caccgaacccctaccaactggtcggggtttgaaacCATGACAGGGTAGCCTCGAATAACttttttaagcttggcgtaactagatcttgagacaa
chr13|100909848|100962162|PCCA|+|12	caccgaacccctaccaactggtcggggtttgaaacATCATGACAGGGTAGCCTCGAATAttttttaagcttggcgtaactagatcttgagacaa
chr13|100909848|100962162|PCCA|+|14	caccgaacccctaccaactggtcggggtttgaaacTGATCATGACAGGGTAGCCTCGAAttttttaagcttggcgtaactagatcttgagacaa
chr4|178274461|178274882|NEIL3|+|0	caccgaacccctaccaactggtcggggtttgaaacGAATCTGTTAGAATATCCAGGGTTttttttaagcttggcgtaactagatcttgagacaa
chr4|178274461|178274882|NEIL3|+|2	caccgaacccctaccaactggtcggggtttgaaacCTGAATCTGTTAGAATATCCAGGGttttttaagcttggcgtaactagatcttgagacaa
chr4|178274461|178274882|NEIL3|+|4	caccgaacccctaccaactggtcggggtttgaaacCACTGAATCTGTTAGAATATCCAGttttttaagcttggcgtaactagatcttgagacaa
chr4|178274461|178274882|NEIL3|+|6	caccgaacccctaccaactggtcggggtttgaaacAGCACTGAATCTGTTAGAATATCCttttttaagcttggcgtaactagatcttgagacaa
chr4|178274461|178274882|NEIL3|+|8	caccgaacccctaccaactggtcggggtttgaaacTGAGCACTGAATCTGTTAGAATATttttttaagcttggcgtaactagatcttgagacaa
chr4|178274461|178274882|NEIL3|+|10	caccgaacccctaccaactggtcggggtttgaaacCTTGAGCACTGAATCTGTTAGAATttttttaagcttggcgtaactagatcttgagacaa
chr4|178274461|178274882|NEIL3|+|12	caccgaacccctaccaactggtcggggtttgaaacCTCTTGAGCACTGAATCTGTTAGAttttttaagcttggcgtaactagatcttgagacaa
chr4|178274461|178274882|NEIL3|+|14	caccgaacccctaccaactggtcggggtttgaaacCACTCTTGAGCACTGAATCTGTTAttttttaagcttggcgtaactagatcttgagacaa
chr1|21083658|21100103|HP1BP3|-|0	caccgaacccctaccaactggtcggggtttgaaacCTCACTGGAATGTCCCCGAAGCACttttttaagcttggcgtaactagatcttgagacaa
chr1|21083658|21100103|HP1BP3|-|2	caccgaacccctaccaactggtcggggtttgaaacTTCTCACTGGAATGTCCCCGAAGCttttttaagcttggcgtaactagatcttgagacaa
chr1|21083658|21100103|HP1BP3|-|4	caccgaacccctaccaactggtcggggtttgaaacCTTTCTCACTGGAATGTCCCCGAAttttttaagcttggcgtaactagatcttgagacaa
chr1|21083658|21100103|HP1BP3|-|6	caccgaacccctaccaactggtcggggtttgaaacATCTTTCTCACTGGAATGTCCCCGttttttaagcttggcgtaactagatcttgagacaa
chr1|21083658|21100103|HP1BP3|-|8	caccgaacccctaccaactggtcggggtttgaaacTGATCTTTCTCACTGGAATGTCCCttttttaagcttggcgtaactagatcttgagacaa
chr1|21083658|21100103|HP1BP3|-|10	caccgaacccctaccaactggtcggggtttgaaacACTGATCTTTCTCACTGGAATGTCttttttaagcttggcgtaactagatcttgagacaa
chr1|21083658|21100103|HP1BP3|-|12	caccgaacccctaccaactggtcggggtttgaaacAGACTGATCTTTCTCACTGGAATGttttttaagcttggcgtaactagatcttgagacaa
chr11|77336007|77336863|CLNS1A|-|6	caccgaacccctaccaactggtcggggtttgaaacTTTGATTCTTCATGTGCTTCCACAttttttaagcttggcgtaactagatcttgagacaa
chr11|77336007|77336863|CLNS1A|-|8	caccgaacccctaccaactggtcggggtttgaaacCTTTTGATTCTTCATGTGCTTCCAttttttaagcttggcgtaactagatcttgagacaa
chr11|77336007|77336863|CLNS1A|-|12	caccgaacccctaccaactggtcggggtttgaaacGGTTCTTTTGATTCTTCATGTGCTttttttaagcttggcgtaactagatcttgagacaa
chr11|77336007|77336863|CLNS1A|-|14	caccgaacccctaccaactggtcggggtttgaaacCAGGTTCTTTTGATTCTTCATGTGttttttaagcttggcgtaactagatcttgagacaa
chr2|32664575|32679010|BIRC6|+|4	caccgaacccctaccaactggtcggggtttgaaacTGCCATACTTGCATCATCCCTTTCttttttaagcttggcgtaactagatcttgagacaa
[truncated: 13,109 more rows]
