# Supplementary material for: Optimized RNA-targeting CRISPR/Cas13d technology outperforms shRNA in identifying functional circRNAs
Source: Genome Biol. 2021 Jan 21;22:41. doi: 10.1186/s13059-021-02263-9 (PMC7818937; doi:10.1186/s13059-021-02263-9)
Supplement: Supplementary file 10 — Additional file 10: Table S9. MAGeCK results of negatively and positively selected genes for drug selection screening. [file 13059_2021_2263_MOESM10_ESM.xlsx]

## Sheet: sg_rra_2.5uM.gene_summary
id	num	neg|score	neg|p-value	neg|fdr	neg|rank	neg|lfc	pos|score	pos|p-value	pos|fdr	pos|rank	pos|lfc
chr2|153431649|153437563|FMNL2|+|	6	2.2232e-05	0.00013768	0.031953	11	-1.8228	0.99799	0.99795	0.999979	2514	-1.8228
chr12|112513481|112516545|NAA25|-|	5	1.6666e-05	0.00010277	0.029153	10	-1.7451	0.99996	0.99998	0.999979	2550	-1.7451
chr14|31416295|31425448|STRN3|-|	4	5.9104e-05	0.00017646	0.037541	15	-1.6962	0.99994	0.99994	0.999979	2547	-1.6962
chr6|163876310|163899928|QKI|+|	3	1.3574e-05	6.0112e-05	0.025578	7	-1.6703	0.9999	0.99991	0.999979	2542	-1.6703
chr8|52758220|52773806|PCMTD1|-|	3	0.0028315	0.0080763	0.26904	105	-1.3967	0.99717	0.99736	0.999979	2506	-1.3967
chr20|54956488|54959380|AURKA|-|	5	0.00052657	0.0023715	0.137601	47	-1.3564	0.96863	0.96826	0.999979	2349	-1.3564
chr9|88284399|88327481|AGTPBP1|-|	7	4.8265e-05	0.00037037	0.062793	13	-1.3232	0.99995	0.99995	0.999979	2549	-1.3232
chr5|80071512|80088663|MSH3|+|	7	0.000517	0.0029726	0.158106	45	-1.2884	0.99903	0.99906	0.999979	2528	-1.2884
chr10|52193235|52226692|SGMS1|-|	5	0.0022366	0.0093018	0.28078	84	-1.2855	0.95181	0.95128	0.999979	2286	-1.2855
chr10|15858833|15889942|FAM188A|-|	3	0.050503	0.10918	0.743432	424	-1.2771	0.95612	0.9567	0.999979	2300	-1.2771
chr12|46622935|46637097|SLC38A1|-|	6	0.0028312	0.012416	0.297958	104	-1.2611	0.74442	0.8139	0.999979	1880	-1.2611
chr1|155408117|155408859|ASH1L|-|	7	1.6163e-05	0.00013768	0.031953	9	-1.2157	0.99948	0.99952	0.999979	2531	-1.2157
chr13|51501542|51523641|RNASEH2B|+|	4	9.4055e-06	3.6843e-05	0.025578	5	-1.202	0.99999	0.99998	0.999979	2553	-1.202
chr13|41943225|41946966|NAA16|+|	3	0.036211	0.088894	0.694144	361	-1.201	0.91174	0.91266	0.999979	2162	-1.201
chr5|107684099|107703654|FBXL17|-|	8	1.2931e-05	9.8894e-05	0.029153	6	-1.1946	0.99998	0.99998	0.999979	2551	-1.1946
chr1|224553580|224559125|CNIH4|+|	6	0.00021302	0.0011654	0.085007	34	-1.1527	0.99819	0.99816	0.999979	2521	-1.1527
chr18|19144163|19148055|ESCO1|-|	4	0.0069035	0.023597	0.410083	161	-1.1217	0.9931	0.99315	0.999979	2469	-1.1217
chr5|70798425|70808255|BDP1|+|	5	0.00019468	0.00087453	0.079738	33	-1.1129	0.99896	0.99895	0.999979	2527	-1.1129
chr2|223765391|223773868|ACSL3|+|	1	0.1262	0.12672	0.794865	681	-1.1067	0.8738	0.87421	0.999979	2091	-1.1067
chr20|34304661|34313077|RBM39|-|	8	2.3598e-06	2.5208e-05	0.025578	1	-1.1059	0.95894	0.95851	0.999979	2312	-1.1059
chr11|43348056|43357544|API5|+|	7	0.00017066	0.0011305	0.084886	29	-1.0979	0.99486	0.99489	0.999979	2484	-1.0979
chr2|99802639|99812219|MRPL30|+|	7	9.3174e-05	0.00064184	0.074482	20	-1.0258	0.99813	0.99819	0.999979	2519	-1.0258
chr18|56363597|56367823|MALT1|+|	3	0.0065837	0.017981	0.353197	156	-1.0051	0.27111	0.39795	0.999979	1117	-1.0051
chr5|138994170|139003046|UBE2D2|+|	6	4.3917e-06	2.133e-05	0.025578	2	-0.98776	0.87073	0.87906	0.999979	2084	-0.98776
chr17|67151159|67152066|ABCA10|-|	7	0.0045661	0.020998	0.382241	129	-0.97882	0.96201	0.96288	0.999979	2329	-0.97882
chr14|64465631|64489581|SYNE2|+|	6	0.00032418	0.0017239	0.108307	41	-0.97846	0.99035	0.99037	0.999979	2454	-0.97846
chr14|31139461|31144271|SCFD1|+|	5	0.0044778	0.017826	0.353197	127	-0.9759	0.98852	0.98802	0.999979	2440	-0.9759
chr1|29068914|29070498|YTHDF2|+|	3	0.006881	0.018846	0.356399	160	-0.97379	0.9855	0.9859	0.999979	2420	-0.97379
chr8|141856358|141874498|PTK2|-|	6	0.0010879	0.005474	0.221829	62	-0.96663	0.92158	0.92264	0.999979	2189	-0.96663
chr12|23887617|23908658|SOX5|-|	7	0.0010728	0.0056331	0.224448	61	-0.96454	0.31668	0.53175	0.999979	1203	-0.96454
chr17|35310185|35311207|AATF|+|	5	0.0027481	0.011396	0.297958	102	-0.9569	0.37078	0.52806	0.999979	1295	-0.9569
chr8|17847367|17851128|PCM1|+|	3	0.045883	0.10251	0.73026	407	-0.9519	0.38247	0.46138	0.999979	1313	-0.9519
chr15|85657103|85658718|PDE8A|+|	4	0.00025155	0.00085126	0.079738	36	-0.94587	0.98566	0.98558	0.999979	2423	-0.94587
chr3|149563797|149589941|RNF13|+|	4	0.0046503	0.016232	0.33843	130	-0.94289	0.95386	0.95384	0.999979	2295	-0.94289
chr12|46633461|46637097|SLC38A1|-|	2	0.03903	0.070414	0.656085	380	-0.93934	0.96097	0.96136	0.999979	2322	-0.93934
chr20|36685933|36694658|RPRD1B|+|	2	0.0091628	0.017159	0.347674	184	-0.92146	0.99084	0.991	0.999979	2458	-0.92146
chr15|66007815|66053776|DENND4A|-|	6	0.00067515	0.0035194	0.179703	49	-0.92064	0.99879	0.99876	0.999979	2525	-0.92064
chr7|23224688|23226765|NUPL2|+|	4	1.5768e-05	5.2355e-05	0.025578	8	-0.90982	0.99998	0.99996	0.999979	2552	-0.90982
chr14|89041036|89044484|ZC3H14|+|	4	0.0025648	0.0091971	0.28078	94	-0.9018	0.93899	0.93948	0.999979	2242	-0.9018
chr3|170077486|170079217|SKIL|+|	5	0.0095927	0.033211	0.469918	191	-0.89677	0.99316	0.99296	0.999979	2470	-0.89677
chr19|34921480|34925873|UBA2|+|	6	0.0017475	0.0082198	0.26904	75	-0.89368	0.99653	0.99656	0.999979	2499	-0.89368
chr3|131186934|131190123|MRPL3|-|	6	0.00082152	0.0042136	0.19559	53	-0.86321	0.9983	0.99828	0.999979	2522	-0.86321
chr5|78324255|78329231|DMGDH|-|	7	5.2476e-05	0.00040527	0.062793	14	-0.86026	0.99995	0.99995	0.999979	2548	-0.86026
chr1|78267015|78280916|FAM73A|+|	5	0.00039219	0.0017394	0.108307	42	-0.85583	0.99961	0.99964	0.999979	2534	-0.85583
chr4|1902352|1906105|WHSC1|+|	5	0.011263	0.037938	0.485651	209	-0.8469	0.97457	0.97399	0.999979	2372	-0.8469
chr10|51123962|51364771|PARG|-|	8	0.0014594	0.0081539	0.26904	70	-0.8443	0.99804	0.99805	0.999979	2517	-0.8443
chr20|36668836|36694658|RPRD1B|+|	4	0.00087824	0.0031665	0.164983	54	-0.8428	0.80532	0.80566	0.999979	1987	-0.8428
chr7|95838149|95864229|SLC25A13|-|	2	0.060025	0.10551	0.740167	462	-0.84278	0.93998	0.94052	0.999979	2246	-0.84278
chr10|128768965|129055693|DOCK1|+|	4	0.0036755	0.012998	0.297958	120	-0.83852	0.97422	0.97431	0.999979	2368	-0.83852
chr5|138979956|139003046|UBE2D2|+|	5	0.00027475	0.0012313	0.087321	39	-0.83559	0.99959	0.99963	0.999979	2533	-0.83559
chr5|54941616|54960691|SLC38A9|-|	2	0.035128	0.063558	0.626954	356	-0.8266	0.96487	0.96539	0.999979	2334	-0.8266
chr12|111947352|111948386|ATXN2|-|	5	0.00091838	0.0039693	0.18821	58	-0.82148	0.96157	0.96106	0.999979	2324	-0.82148
chr5|64747301|64769779|ADAMTS6|-|	6	0.013387	0.050073	0.5523	226	-0.81921	0.87021	0.87872	0.999979	2083	-0.81921
chr7|27824781|27839709|TAX1BP1|+|	3	0.0094856	0.025792	0.424816	189	-0.81151	0.99051	0.99075	0.999979	2457	-0.81151
chr13|92345440|92346135|GPC5|+|	6	0.00010197	0.00052549	0.067079	22	-0.80823	0.9999	0.9999	0.999979	2543	-0.80823
chr1|53407467|53427301|SCP2|+|	6	0.00027147	0.0014795	0.099401	38	-0.806	0.99973	0.99971	0.999979	2535	-0.806
chr18|76886266|76974038|ATP9B|+|	5	0.0023599	0.0098137	0.28561	89	-0.80587	0.99764	0.99763	0.999979	2510	-0.80587
chr12|32760890|32764217|FGD4|+|	7	9.8327e-05	0.00068838	0.07641	21	-0.79844	0.99985	0.99985	0.999979	2539	-0.79844
chr14|50292584|50298079|NEMF|-|	7	0.0011726	0.0061217	0.231144	64	-0.79615	0.99813	0.99819	0.999979	2520	-0.79615
chr7|157174939|157178305|DNAJB6|+|	6	6.1311e-05	0.00035098	0.062793	16	-0.79476	0.99994	0.99996	0.999979	2546	-0.79476
chr10|31661946|31676195|ZEB1|+|	9	0.00013441	0.00095209	0.080326	26	-0.78135	0.15608	0.37464	0.992394	847	-0.78135
chr11|2972488|3000467|NAP1L4|-|	5	0.00012812	0.00060306	0.073314	25	-0.77814	0.99987	0.99989	0.999979	2541	-0.77814
chr4|178274461|178281831|NEIL3|+|	4	0.035864	0.089968	0.694754	358	-0.77257	0.85665	0.85711	0.999979	2055	-0.77257
chr12|89860546|89866052|POC1B|-|	6	0.0083048	0.032284	0.465654	177	-0.77221	0.96717	0.96707	0.999979	2347	-0.77221
chr9|136656904|136662931|VAV2|-|	8	0.0071965	0.032827	0.469918	164	-0.76967	0.55422	0.75254	0.999979	1619	-0.76967
chr8|141856358|141900868|PTK2|-|	5	0.0011959	0.0051599	0.215347	66	-0.76812	0.9988	0.99877	0.999979	2526	-0.76812
chr1|52975267|52992045|ZCCHC11|-|	2	0.054149	0.095584	0.705274	440	-0.75009	0.94585	0.9462	0.999979	2270	-0.75009
chr10|117221450|117228839|ATRNL1|+|	6	0.00088301	0.0044541	0.196258	55	-0.74965	0.99912	0.99908	0.999979	2530	-0.74965
chr11|32948702|32956981|QSER1|+|	5	0.00051812	0.0023288	0.137601	46	-0.7496	0.98535	0.98485	0.999979	2419	-0.7496
chr14|31596990|31641328|HECTD1|-|	7	0.00022221	0.0014097	0.097271	35	-0.74862	0.99978	0.9998	0.999979	2537	-0.74862
chr5|137320945|137324004|FAM13B|-|	6	0.00017981	0.00097536	0.080326	32	-0.73654	0.99157	0.99156	0.999979	2461	-0.73654
chr5|93964515|93966448|ANKRD32|+|	5	9.0355e-05	0.00046344	0.062793	19	-0.73192	0.38967	0.54489	0.999979	1328	-0.73192
chr11|70200406|70202360|PPFIA1|+|	7	0.00031726	0.0020186	0.122702	40	-0.73136	0.97721	0.97777	0.999979	2380	-0.73136
chr15|25599499|25657118|UBE3A|-|	5	0.0023721	0.0098448	0.28561	90	-0.72866	0.8224	0.82828	0.999979	2005	-0.72866
chr2|191523883|191537878|NAB1|+|	4	0.0082788	0.027913	0.439891	175	-0.72789	0.9898	0.98991	0.999979	2450	-0.72789
chr1|93687165|93730458|CCDC18|+|	5	0.019829	0.061432	0.617467	264	-0.72509	0.79556	0.80878	0.999979	1969	-0.72509
chr10|34558584|34573173|PARD3|-|	7	0.0022019	0.010574	0.29407	83	-0.72282	0.94411	0.94516	0.999979	2264	-0.72282
chr1|156303337|156304709|CCT3|-|	6	0.00069989	0.0036552	0.181359	51	-0.7197	0.91887	0.91988	0.999979	2180	-0.7197
chr9|74309424|74313120|TMEM2|-|	4	0.0041881	0.014669	0.320398	125	-0.71327	0.99581	0.99599	0.999979	2493	-0.71327
chr5|58284319|58289292|PDE4D|-|	5	0.0006159	0.0027128	0.147356	48	-0.71319	0.68202	0.74424	0.999979	1795	-0.71319
chr13|46652934|46661955|CPB2|-|	5	0.036725	0.10669	0.743432	364	-0.71222	0.72813	0.76762	0.999979	1863	-0.71222
chrY|21749095|21749393|TXLNG2P|+|	6	0.0033994	0.014584	0.320398	113	-0.71129	0.76356	0.82163	0.999979	1905	-0.71129
chr2|215609790|215646233|BARD1|-|	4	0.0025358	0.0090963	0.28078	93	-0.70952	0.97847	0.97831	0.999979	2385	-0.70952
chr1|155408117|155429689|ASH1L|-|	5	0.001566	0.0066763	0.243494	72	-0.70663	0.82265	0.8285	0.999979	2007	-0.70663
chr16|11988810|11990642|GSPT1|-|	8	0.0001782	0.0011305	0.084886	31	-0.70606	0.99807	0.99809	0.999979	2518	-0.70606
chr9|5944870|5988545|KIAA2026|-|	5	0.022743	0.069375	0.653302	284	-0.70279	0.7209	0.76373	0.999979	1855	-0.70279
chr18|9931806|9937063|VAPA|+|	7	0.0044478	0.020514	0.379502	126	-0.70249	0.020397	0.072974	0.704065	248	-0.70249
chr4|3088665|3109150|HTT|+|	5	0.0009204	0.003981	0.18821	59	-0.69731	0.95085	0.95029	0.999979	2282	-0.69731
chr9|88918000|88919862|ZCCHC6|-|	5	0.0097708	0.033684	0.469918	195	-0.69476	0.92548	0.9247	0.999979	2201	-0.69476
chr8|68211443|68214701|ARFGEF1|-|	8	7.6492e-06	7.1746e-05	0.026167	3	-0.69473	0.99992	0.99993	0.999979	2544	-0.69473
chr3|3178943|3186394|TRNT1|+|	5	0.0017435	0.0073744	0.261482	74	-0.69234	0.98289	0.98247	0.999979	2405	-0.69234
chr2|203162101|203162629|NOP58|+|	5	0.006125	0.022883	0.402902	152	-0.68749	0.97402	0.97337	0.999979	2366	-0.68749
chr2|122514815|122519100|TSN|+|	5	0.02351	0.071422	0.660396	293	-0.68739	0.8299	0.83428	0.999979	2020	-0.68739
chr9|20715320|20740339|FOCAD|+|	7	0.0001246	0.00084738	0.079738	24	-0.68447	0.43629	0.65256	0.999979	1426	-0.68447
chr15|90982563|90986710|IQGAP1|+|	7	0.00068699	0.003694	0.181359	50	-0.68271	0.75041	0.8508	0.999979	1886	-0.68271
chr17|29483000|29497015|NF1|+|	7	0.0059048	0.02661	0.431915	147	-0.67036	0.95066	0.95156	0.999979	2281	-0.67036
chr8|124089350|124117704|WDR67|+|	1	0.27494	0.27479	0.999979	1053	-0.66194	0.72506	0.7253	0.999979	1859	-0.66194
chr1|98144650|98187227|DPYD|-|	5	0.029973	0.088867	0.694144	333	-0.65978	0.88118	0.88033	0.999979	2111	-0.65978
chr6|160819010|160831878|SLC22A3|+|	6	0.012325	0.046439	0.536468	215	-0.65862	0.80513	0.84048	0.999979	1986	-0.65862
chr11|9451220|9452550|IPO7|+|	1	0.0052372	0.0051754	0.215347	139	-0.65441	0.99476	0.99504	0.999979	2481	-0.65441
chr3|145820541|145842016|PLOD2|-|	4	0.010946	0.036158	0.482957	206	-0.65305	0.98905	0.98912	0.999979	2444	-0.65305
chr14|39782543|39796226|CTAGE5|+|	4	0.021093	0.059028	0.602792	269	-0.65199	0.74993	0.75587	0.999979	1884	-0.65199
chr7|104714065|104717880|KMT2E|+|	5	0.025401	0.076666	0.669591	306	-0.65101	0.97538	0.97488	0.999979	2374	-0.65101
chr1|63991242|63999887|EFCAB7|+|	6	0.0027343	0.012036	0.297958	100	-0.65012	0.99519	0.99525	0.999979	2488	-0.65012
chr7|27824781|27825108|TAX1BP1|+|	5	0.02162	0.066272	0.64332	276	-0.64907	0.99371	0.99349	0.999979	2473	-0.64907
chr2|99786012|99787892|MITD1|-|	7	0.0026267	0.012412	0.297958	98	-0.64896	0.99767	0.99766	0.999979	2511	-0.64896
chr1|94924162|94948795|ABCD3|+|	5	0.050522	0.13578	0.821519	425	-0.64861	0.98379	0.98326	0.999979	2408	-0.64861
chr1|47834140|47840965|CMPK1|+|	4	0.0051488	0.017842	0.353197	136	-0.64489	0.7686	0.77157	0.999979	1911	-0.64489
chr15|59204761|59209198|SLTM|-|	6	0.0022908	0.010403	0.29407	86	-0.64365	0.78207	0.82955	0.999979	1943	-0.64365
chr16|11873021|11876244|ZC3H7A|-|	7	0.0032526	0.01508	0.323529	110	-0.6435	0.92721	0.92995	0.999979	2204	-0.6435
chr3|31617887|31621588|STT3B|+|	6	0.0024595	0.011024	0.297958	91	-0.64137	0.93203	0.9324	0.999979	2217	-0.64137
chr2|61712902|61717911|XPO1|-|	6	9.0403e-06	4.8477e-05	0.025578	4	-0.63969	0.99985	0.99985	0.999979	2540	-0.63969
chr5|56542126|56543042|GPBP1|+|	7	4.4166e-05	0.00034322	0.062793	12	-0.63915	0.87566	0.89713	0.999979	2096	-0.63915
chr18|33606862|33613800|RPRD1A|-|	7	0.00010632	0.00073491	0.078177	23	-0.63772	0.65792	0.78876	0.999979	1757	-0.63772
chr4|153332454|153333681|FBXW7|-|	6	0.0082061	0.031931	0.465654	173	-0.63495	0.18823	0.36568	0.985415	930	-0.63495
chr11|118454523|118455359|ARCN1|+|	6	0.0010443	0.0052297	0.215347	60	-0.63159	0.9974	0.99736	0.999979	2509	-0.63159
chr17|45695715|45696530|NPEPPS|+|	4	0.012611	0.040715	0.492633	219	-0.62773	0.74705	0.75364	0.999979	1883	-0.62773
chr8|62531536|62557191|ASPH|-|	3	0.0041787	0.011795	0.297958	124	-0.62667	0.99582	0.99605	0.999979	2494	-0.62667
chr3|145838898|145842016|PLOD2|-|	7	0.00016078	0.0010684	0.084886	27	-0.62654	0.99984	0.99984	0.999979	2538	-0.62654
chr3|16327848|16345099|OXNAD1|+|	3	0.005818	0.016023	0.338066	143	-0.62633	0.99418	0.9944	0.999979	2478	-0.62633
chr9|79952170|79986065|VPS13A|+|	5	0.0065903	0.024241	0.413234	158	-0.62494	0.98316	0.98266	0.999979	2407	-0.62494
chr5|133534776|133541822|PPP2CA|-|	7	0.020542	0.072978	0.660396	266	-0.62291	0.94821	0.94923	0.999979	2277	-0.62291
chr12|95645715|95690034|VEZT|+|	6	0.0019266	0.008976	0.28078	78	-0.62179	0.96921	0.96925	0.999979	2350	-0.62179
chr5|95091099|95099324|RHOBTB3|+|	4	0.081415	0.17924	0.90972	544	-0.62109	0.93529	0.93579	0.999979	2228	-0.62109
chr7|116339124|116340338|MET|+|	6	0.017864	0.064322	0.629168	254	-0.62001	0.99659	0.99663	0.999979	2500	-0.62001
chr20|21346058|21349228|XRN2|+|	5	0.013232	0.043507	0.509651	225	-0.6155	0.97744	0.97687	0.999979	2382	-0.6155
chr4|1219147|1235307|CTBP1|-|	5	0.092241	0.20694	0.946855	580	-0.6155	0.14203	0.28708	0.941667	792	-0.6155
chr1|172525008|172539870|SUCO|+|	6	0.00048123	0.0025577	0.143241	43	-0.60981	0.99952	0.99943	0.999979	2532	-0.60981
chr8|61707544|61714152|CHD7|+|	6	0.0035803	0.015274	0.324959	116	-0.60961	0.95809	0.95784	0.999979	2308	-0.60961
chr1|94924162|94956803|ABCD3|+|	8	0.0087661	0.038873	0.485651	181	-0.60904	0.97364	0.97326	0.999979	2364	-0.60904
chr2|136432901|136437894|R3HDM1|+|	6	0.0023591	0.010597	0.29407	88	-0.60872	0.98805	0.9881	0.999979	2434	-0.60872
chr5|159462146|159478190|TTC1|+|	2	0.040214	0.072485	0.660396	387	-0.60865	0.95979	0.96021	0.999979	2314	-0.60865
chr2|110342702|110350696|SEPT10|-|	7	0.033923	0.11232	0.753789	351	-0.60747	0.042379	0.1358	0.848101	381	-0.60747
chr12|109046047|109048186|CORO1C|-|	7	0.0055653	0.02509	0.418657	142	-0.6052	0.56543	0.72922	0.999979	1630	-0.6052
chr20|10536878|10541468|SLX4IP|+|	4	0.01127	0.037232	0.484772	210	-0.60238	0.98873	0.98879	0.999979	2442	-0.60238
chr3|138289159|138291826|CEP70|-|	6	0.0060127	0.024279	0.413234	149	-0.59855	0.91751	0.91853	0.999979	2174	-0.59855
chr10|128768965|128926028|DOCK1|+|	8	0.0058188	0.02725	0.437543	144	-0.59608	0.99662	0.99668	0.999979	2501	-0.59608
chr18|76953182|76974038|ATP9B|+|	6	0.0011394	0.0057145	0.224448	63	-0.59443	0.99395	0.99386	0.999979	2475	-0.59443
chr9|114341075|114348445|PTGR1|-|	5	0.0097563	0.033657	0.469918	194	-0.59009	0.93086	0.93023	0.999979	2215	-0.59009
chr2|39564060|39564722|MAP4K3|-|	4	0.0032607	0.011683	0.297958	111	-0.58999	0.98794	0.98788	0.999979	2432	-0.58999
chr13|21742126|21742538|SKA3|-|	7	0.0027173	0.012773	0.297958	99	-0.58936	0.31484	0.52981	0.999979	1197	-0.58936
chr5|134076752|134079742|CAMLG|+|	5	0.010954	0.037089	0.484772	207	-0.58867	0.9513	0.95079	0.999979	2283	-0.58867
chr15|25650607|25657118|UBE3A|-|	6	0.039443	0.11664	0.761579	383	-0.58708	0.059491	0.16204	0.878343	460	-0.58708
chr10|27311486|27337908|ANKRD26|-|	3	0.01248	0.033137	0.469918	216	-0.58559	0.98752	0.98793	0.999979	2430	-0.58559
chr3|169694733|169703653|SEC62|+|	6	0.0012084	0.0059937	0.231144	67	-0.58029	0.99879	0.99875	0.999979	2524	-0.58029
chr16|87935517|87936126|CA5A|-|	5	0.0058668	0.022104	0.397399	145	-0.57396	0.98617	0.98573	0.999979	2426	-0.57396
chr18|46889530|46906128|DYM|-|	8	0.015564	0.063879	0.627247	243	-0.57301	0.89359	0.92086	0.999979	2133	-0.57301
chr17|64023618|64026141|CEP112|-|	6	0.00090163	0.0045355	0.196258	57	-0.56692	0.97359	0.97354	0.999979	2363	-0.56692
chr18|42281139|42281797|SETBP1|+|	5	0.0046624	0.0184	0.353197	132	-0.56471	0.98557	0.98512	0.999979	2421	-0.56471
chrX|84558411|84563222|POF1B|-|	7	0.0090472	0.037244	0.484772	183	-0.56457	0.99692	0.99691	0.999979	2503	-0.56457
chrX|53430497|53430825|SMC1A|-|	7	0.0055074	0.024892	0.418657	141	-0.56157	0.45902	0.66625	0.999979	1458	-0.56157
chr1|93159358|93170301|EVI5|-|	2	0.088051	0.15025	0.847431	570	-0.55892	0.69983	0.69956	0.999979	1816	-0.55892
chr5|36953719|36986403|NIPBL|+|	7	0.00025921	0.0016579	0.108307	37	-0.55864	0.99974	0.99977	0.999979	2536	-0.55864
chr15|66044716|66053776|DENND4A|-|	6	0.017589	0.063604	0.626954	253	-0.55864	0.94417	0.94426	0.999979	2265	-0.55864
chr10|76153898|76158337|ADK|+|	4	0.044652	0.10792	0.743432	399	-0.55708	0.98811	0.98807	0.999979	2436	-0.55708
chr4|103501691|103504114|NFKB1|+|	6	0.0094229	0.036321	0.482957	187	-0.55706	0.85896	0.87115	0.999979	2059	-0.55706
chr13|46577273|46619651|ZC3H13|-|	5	0.013954	0.045501	0.528015	231	-0.55561	0.99184	0.99149	0.999979	2464	-0.55561
chr10|27821435|27822923|RAB18|+|	7	0.0012362	0.0064126	0.237265	68	-0.55426	0.99618	0.99623	0.999979	2497	-0.55426
chr8|17739507|17743080|FGL1|-|	3	0.039263	0.093016	0.698539	382	-0.55215	0.53146	0.55951	0.999979	1584	-0.55215
chr2|110342702|110343415|SEPT10|-|	2	0.053773	0.095025	0.703186	436	-0.55135	0.94623	0.94662	0.999979	2271	-0.55135
chr4|39915230|39927553|PDS5A|-|	6	0.011502	0.043519	0.509651	212	-0.55102	0.98682	0.9868	0.999979	2428	-0.55102
chr9|88233897|88248289|AGTPBP1|-|	4	0.027155	0.071903	0.660396	317	-0.55073	0.70934	0.72438	0.999979	1839	-0.55073
chr7|141336759|141349133|AGK|+|	6	0.049538	0.13901	0.821519	419	-0.5507	0.98122	0.98137	0.999979	2395	-0.5507
chr1|91403041|91406866|ZNF644|-|	2	0.16372	0.22159	0.949264	788	-0.5499	0.17677	0.23491	0.919843	902	-0.5499
chr16|69729038|69729282|NFAT5|+|	7	0.006207	0.027801	0.439891	154	-0.54924	0.93919	0.94032	0.999979	2243	-0.54924
chr13|46577273|46594692|ZC3H13|-|	6	0.0062364	0.024997	0.418657	155	-0.54676	0.9922	0.99213	0.999979	2466	-0.54676
chr1|35846859|35855699|ZMYM4|+|	6	0.0022557	0.010295	0.29407	85	-0.54454	0.98419	0.98416	0.999979	2412	-0.54454
chr13|28155433|28155940|LNX2|-|	5	0.0080715	0.028728	0.441817	170	-0.54422	0.92974	0.92909	0.999979	2211	-0.54422
chr17|29483000|29509683|NF1|+|	6	0.0001736	0.00092882	0.080326	30	-0.54348	0.99025	0.99028	0.999979	2453	-0.54348
chr14|99924615|99932150|SETD3|-|	6	0.002478	0.01109	0.297958	92	-0.54009	0.91971	0.92076	0.999979	2184	-0.54009
chr14|35055435|35078948|SNX6|-|	5	0.053997	0.14193	0.826372	438	-0.53929	0.86473	0.86427	0.999979	2070	-0.53929
chr18|55833019|55919286|NEDD4L|+|	4	0.13403	0.25593	0.998194	700	-0.53806	0.36898	0.51193	0.999979	1293	-0.53806
chr5|64084777|64100213|CWC27|+|	7	0.0098876	0.039916	0.489932	197	-0.53768	0.91356	0.91962	0.999979	2166	-0.53768
chr14|50616725|50616948|SOS2|-|	5	0.076657	0.18126	0.91456	521	-0.53625	0.61038	0.71247	0.999979	1686	-0.53625
chr13|49712882|49720071|FNDC3A|+|	8	0.0097719	0.042844	0.506394	196	-0.5345	0.95049	0.9513	0.999979	2280	-0.5345
chr14|31596990|31602881|HECTD1|-|	7	0.0065891	0.029073	0.444448	157	-0.53103	0.95326	0.95419	0.999979	2291	-0.53103
chr3|56694758|56707753|FAM208A|-|	8	0.0060552	0.028212	0.44153	150	-0.53019	0.9828	0.98267	0.999979	2404	-0.53019
chr7|66458203|66459328|SBDS|-|	3	0.036939	0.08991	0.694754	366	-0.52942	0.91242	0.91331	0.999979	2163	-0.52942
chr10|52103251|52104105|SGMS1|-|	7	0.0094717	0.038667	0.485651	188	-0.52874	0.99533	0.99536	0.999979	2489	-0.52874
chr1|171537385|171544267|PRRC2C|+|	5	0.02642	0.079369	0.669591	311	-0.52773	0.95935	0.95889	0.999979	2313	-0.52773
chr11|14793482|14810788|PDE3B|+|	6	0.0080346	0.031365	0.465654	169	-0.52448	0.91096	0.91197	0.999979	2161	-0.52448
chr11|82984689|82989872|CCDC90B|-|	5	0.027138	0.081273	0.672482	316	-0.52401	0.99571	0.99566	0.999979	2492	-0.52401
chr3|149613259|149639014|RNF13|+|	4	0.024703	0.066842	0.646198	304	-0.52348	0.9568	0.95686	0.999979	2304	-0.52348
chr5|115202366|115205825|AP3S1|+|	6	0.0029463	0.012854	0.297958	106	-0.52059	0.91786	0.91889	0.999979	2175	-0.52059
chr9|33351557|33352717|NFX1|+|	7	0.027157	0.093129	0.698539	318	-0.52036	0.20941	0.41802	0.999979	982	-0.52036
chr13|46594583|46619648|ZC3H13|-|	7	0.0039772	0.018229	0.353197	122	-0.51828	0.062333	0.17864	0.878343	480	-0.51828
chr1|214169811|214178615|PROX1|+|	6	0.083386	0.21233	0.949264	552	-0.51702	0.4141	0.59813	0.999979	1383	-0.51702
chr7|72361165|72361649|POM121|+|	1	0.16269	0.16271	0.880066	785	-0.51596	0.83731	0.83739	0.999979	2029	-0.51596
TXNL4A	4	0.094942	0.20394	0.946297	591	-0.51559	0.20606	0.33762	0.965391	973	-0.51559
chr10|69785302|69804320|HERC4|-|	7	0.0061865	0.027692	0.439891	153	-0.51262	0.36859	0.58428	0.999979	1292	-0.51262
chr12|81593119|81627250|ACSS3|+|	6	0.015835	0.058372	0.598493	245	-0.51161	0.99505	0.99511	0.999979	2486	-0.51161
chr17|4186092|4210418|UBE2G1|-|	6	0.0025816	0.011446	0.297958	95	-0.51151	0.99351	0.99344	0.999979	2472	-0.51151
chr1|145594038|145595220|POLR3C|-|	4	0.010349	0.034308	0.472879	201	-0.511	0.96924	0.96914	0.999979	2351	-0.511
chr17|30267304|30300250|SUZ12|+|	7	0.013462	0.051074	0.554856	228	-0.50972	0.94631	0.94737	0.999979	2272	-0.50972
chr1|78177431|78181553|USP33|-|	6	0.010274	0.039268	0.485651	199	-0.50808	0.05872	0.16028	0.878343	454	-0.50808
chr11|82984689|82991303|CCDC90B|-|	4	0.041438	0.10119	0.725651	391	-0.5073	0.8794	0.87972	0.999979	2106	-0.5073
chr2|200233327|200298237|SATB2|-|	7	0.0018305	0.0088868	0.28078	77	-0.50688	0.98065	0.981	0.999979	2391	-0.50688
chr8|42914234|42919358|FNTA|+|	6	0.038141	0.11371	0.753789	376	-0.50253	0.057949	0.1585	0.878343	450	-0.50253
chr12|459786|463400|KDM5A|-|	5	0.014469	0.046912	0.539492	233	-0.50184	0.8617	0.86143	0.999979	2067	-0.50184
chr1|82302569|82372915|LPHN2|+|	5	0.071829	0.17311	0.898283	504	-0.49819	0.9279	0.92717	0.999979	2208	-0.49819
chr12|88500451|88500875|CEP290|-|	4	0.02597	0.069414	0.653302	309	-0.49525	0.97935	0.97915	0.999979	2389	-0.49525
chr9|17226200|17236586|CNTLN|+|	1	0.22763	0.22708	0.962492	932	-0.49302	0.77237	0.77281	0.999979	1917	-0.49302
chr5|39002636|39021238|RICTOR|-|	6	0.0008958	0.0045084	0.196258	56	-0.49259	0.9991	0.99907	0.999979	2529	-0.49259
chr12|96381970|96384310|HAL|-|	6	0.082065	0.20954	0.949264	547	-0.49043	0.19745	0.37731	0.992394	949	-0.49043
chr2|24357988|24362320|FAM228B|+|	2	0.072137	0.12529	0.789793	506	-0.48971	0.92786	0.92788	0.999979	2207	-0.48971
chr6|76331247|76344527|SENP6|+|	5	0.023328	0.070852	0.657768	292	-0.48741	0.71637	0.76139	0.999979	1848	-0.48741
chr10|112723882|112745523|SHOC2|+|	4	0.017575	0.051318	0.555148	252	-0.48657	0.98453	0.9845	0.999979	2414	-0.48657
chr9|33986757|34017187|UBAP2|-|	5	0.13018	0.26745	0.999979	693	-0.4852	0.43042	0.5821	0.999979	1414	-0.4852
chr13|41892941|41910892|NAA16|+|	8	0.0036496	0.018586	0.354108	119	-0.48355	0.98404	0.9839	0.999979	2410	-0.48355
chr1|48821341|48825442|SPATA6|-|	7	0.022173	0.078108	0.669591	279	-0.48277	0.96658	0.96742	0.999979	2344	-0.48277
chr10|116730126|116734144|TRUB1|+|	4	0.022472	0.061983	0.620559	281	-0.48208	0.98242	0.98236	0.999979	2402	-0.48208
chr1|52981562|52992045|ZCCHC11|-|	7	0.042	0.13471	0.820778	392	-0.48129	0.96309	0.96403	0.999979	2331	-0.48129
chr22|50810448|50845304|PPP6R2|+|	4	0.021517	0.05999	0.607752	274	-0.48088	0.49144	0.59558	0.999979	1504	-0.48088
chr8|141874410|141900868|PTK2|-|	5	0.0031512	0.013071	0.297958	109	-0.4787	0.98097	0.98044	0.999979	2394	-0.4787
chr4|103635594|103647840|MANBA|-|	8	0.062172	0.18652	0.923448	467	-0.47756	0.99218	0.99213	0.999979	2465	-0.47756
chr6|108243000|108250718|SEC63|-|	8	0.0068113	0.031221	0.465654	159	-0.47715	0.99478	0.99475	0.999979	2482	-0.47715
chr1|167935866|167944253|DCAF6|+|	5	0.014746	0.047715	0.546264	235	-0.47591	0.96054	0.96001	0.999979	2320	-0.47591
chr11|68272612|68287119|PPP6R3|+|	4	0.0060643	0.020824	0.382241	151	-0.47472	0.99394	0.99403	0.999979	2474	-0.47472
chr13|96622365|96651561|UGGT2|-|	7	0.0051889	0.023612	0.410083	137	-0.47245	0.98783	0.98795	0.999979	2431	-0.47245
chr4|128995614|128999117|LARP1B|+|	6	0.013428	0.050189	0.5523	227	-0.47166	0.060261	0.1637	0.878343	465	-0.47166
chr8|141710989|141716304|PTK2|-|	5	0.095832	0.21296	0.949264	595	-0.46624	0.8889	0.88802	0.999979	2122	-0.46624
chr6|160467529|160469575|IGF2R|+|	5	0.14314	0.28772	0.999979	732	-0.46121	0.72979	0.76849	0.999979	1865	-0.46121
chr18|9524591|9525849|RALBP1|+|	6	0.0052011	0.021111	0.382241	138	-0.45948	0.14683	0.31134	0.956234	812	-0.45948
chr2|68717321|68772444|APLF|+|	5	0.0030456	0.012587	0.297958	107	-0.45921	0.99695	0.99692	0.999979	2505	-0.45921
chr9|17235655|17236586|CNTLN|+|	5	0.00016893	0.00080084	0.079738	28	-0.45713	0.98088	0.98037	0.999979	2393	-0.45713
chr8|87381167|87393858|WWP1|+|	6	0.0083011	0.032272	0.465654	176	-0.45684	0.98714	0.98714	0.999979	2429	-0.45684
chr4|6995910|7002978|TBC1D14|+|	6	0.027663	0.088781	0.694144	322	-0.45679	0.99693	0.99695	0.999979	2504	-0.45679
chr2|176835491|176860374|KIAA1715|-|	3	0.11129	0.19281	0.932671	646	-0.45425	0.8587	0.86009	0.999979	2058	-0.45425
chr13|49742748|49752790|FNDC3A|+|	3	0.039507	0.093323	0.698539	384	-0.45188	0.94477	0.94531	0.999979	2266	-0.45188
chr14|31185129|31204064|SCFD1|+|	7	0.010425	0.041623	0.498884	203	-0.45164	0.9949	0.99495	0.999979	2485	-0.45164
chr9|86294689|86301070|UBQLN1|-|	8	0.0046611	0.022581	0.402902	131	-0.45135	0.78255	0.87647	0.999979	1944	-0.45135
chr6|73005639|73043538|RIMS1|+|	4	0.016547	0.049166	0.5523	247	-0.45133	0.86113	0.86146	0.999979	2065	-0.45133
chr7|32672154|32678977|DPY19L1P1|-|	5	0.056942	0.14732	0.841396	449	-0.45013	0.027285	0.081866	0.706098	307	-0.45013
chr1|200729966|200730226|CAMSAP2|+|	7	0.040903	0.13192	0.813519	388	-0.44955	0.97356	0.97415	0.999979	2362	-0.44955
chr22|46085591|46136418|ATXN10|+|	5	0.081281	0.18885	0.925401	542	-0.44723	0.81795	0.82488	0.999979	2000	-0.44723
chr7|44684925|44687358|OGDH|+|	7	0.0015525	0.0076691	0.26726	71	-0.44673	0.42902	0.64513	0.999979	1410	-0.44673
chr13|50025688|50026045|SETDB2|+|	6	0.00048651	0.0025809	0.143241	44	-0.44666	0.76074	0.8205	0.999979	1901	-0.44666
chr4|22748918|22750583|GBA3|+|	4	0.12187	0.24283	0.980926	667	-0.44471	0.94176	0.94217	0.999979	2252	-0.44471
chr5|130857082|130883883|RAPGEF6|-|	7	0.036576	0.11975	0.773969	363	-0.44385	0.71228	0.82616	0.999979	1844	-0.44385
chr8|109462051|109462721|EMC2|+|	6	0.032469	0.10049	0.722675	346	-0.44167	0.32066	0.53011	0.999979	1214	-0.44167
chr10|70227879|70229920|DNA2|-|	5	0.15227	0.30177	0.999979	760	-0.44033	0.93891	0.93829	0.999979	2241	-0.44033
chr17|29483000|29490394|NF1|+|	4	0.079576	0.17566	0.905651	535	-0.44024	0.90679	0.9072	0.999979	2148	-0.44024
chr5|151169883|151170623|G3BP1|+|	4	0.074009	0.16494	0.880971	510	-0.44012	0.94291	0.94326	0.999979	2256	-0.44012
chr7|155457868|155473602|RBM33|+|	9	0.053037	0.17181	0.893821	433	-0.4392	0.51574	0.7309	0.999979	1554	-0.4392
chr6|20546576|20548936|CDKAL1|+|	5	0.0022917	0.00955	0.283502	87	-0.43855	0.97327	0.97263	0.999979	2359	-0.43855
chr5|36953719|36976504|NIPBL|+|	5	0.030557	0.090274	0.694754	335	-0.43678	0.83793	0.84068	0.999979	2030	-0.43678
chr5|78936673|78964851|PAPD4|+|	6	0.04924	0.13828	0.821519	418	-0.43445	0.34126	0.5477	0.999979	1248	-0.43445
chr22|22160138|22162135|MAPK1|-|	6	0.01411	0.05259	0.564128	232	-0.43291	0.47693	0.64316	0.999979	1483	-0.43291
chr4|83793096|83796975|SEC31A|-|	5	0.015373	0.049402	0.5523	241	-0.43278	0.94247	0.94196	0.999979	2255	-0.43278
chr6|18160113|18166609|KDM1B|+|	7	0.0017594	0.0085223	0.27541	76	-0.43223	0.99406	0.99415	0.999979	2477	-0.43223
chr9|123758517|123760052|C5|-|	6	0.013134	0.049185	0.5523	224	-0.43082	0.82096	0.84849	0.999979	2002	-0.43082
chr7|102398300|102417795|FAM185A|+|	4	0.021877	0.060664	0.612159	278	-0.42891	0.98076	0.98069	0.999979	2392	-0.42891
chr15|76146726|76165909|UBE2Q2|+|	7	0.036044	0.11841	0.769191	359	-0.42801	0.78539	0.86116	0.999979	1951	-0.42801
chr19|5604593|5604947|SAFB2|-|	6	0.053532	0.14802	0.841661	434	-0.42713	0.95432	0.95422	0.999979	2298	-0.42713
chr5|80063751|80088663|MSH3|+|	8	0.077907	0.22272	0.949264	531	-0.42708	0.4895	0.70139	0.999979	1498	-0.42708
chr13|103459495|103486902|BIVM|+|	5	0.031167	0.091996	0.698539	339	-0.42678	0.99131	0.99083	0.999979	2460	-0.42678
chr13|49741379|49749677|FNDC3A|+|	7	0.024667	0.085702	0.690211	303	-0.42651	0.99162	0.99174	0.999979	2462	-0.42651
chr1|89206670|89206971|PKN2|+|	5	0.0314	0.092617	0.698539	341	-0.42645	0.9452	0.94477	0.999979	2268	-0.42645
chr3|66293626|66313803|SLC25A26|+|	7	0.003088	0.014382	0.320398	108	-0.42625	0.99733	0.99733	0.999979	2508	-0.42625
chr12|10539501|10546466|KLRC4-KLRK1|-|	7	0.02255	0.079431	0.669591	282	-0.4249	0.45456	0.66365	0.999979	1454	-0.4249
chr15|63821212|63855207|USP3|+|	8	0.0021483	0.012017	0.297958	82	-0.42458	0.91489	0.92989	0.999979	2169	-0.42458
chr6|76344422|76373234|SENP6|+|	6	0.038465	0.11442	0.753789	377	-0.42221	0.69642	0.79579	0.999979	1811	-0.42221
chr12|26780965|26808785|ITPR2|-|	6	0.0081859	0.031861	0.465654	171	-0.42167	0.97007	0.97004	0.999979	2353	-0.42167
chr11|6962801|6977013|ZNF215|+|	6	0.057204	0.1562	0.870693	451	-0.42142	0.13288	0.29301	0.947326	766	-0.42142
chr6|90461149|90463341|MDN1|-|	8	0.11588	0.2877	0.999979	660	-0.42128	0.57969	0.76454	0.999979	1650	-0.42128
chr9|123924133|123924549|CNTRL|+|	6	0.019807	0.069146	0.653302	263	-0.42124	0.60689	0.74252	0.999979	1679	-0.42124
chr12|111990083|111990781|ATXN2|-|	5	0.037111	0.10781	0.743432	368	-0.41874	0.6774	0.74211	0.999979	1788	-0.41874
chr4|56277780|56284152|TMEM165|+|	6	0.0092826	0.035848	0.482957	185	-0.41866	0.40073	0.5887	0.999979	1349	-0.41866
chr10|125798030|125806240|CHST15|-|	6	0.024511	0.080594	0.670897	301	-0.41768	0.51882	0.6744	0.999979	1561	-0.41768
chr12|46633461|46648719|SLC38A1|-|	8	0.0019737	0.011059	0.297958	80	-0.41675	0.88718	0.91838	0.999979	2117	-0.41675
chr4|74361016|74364963|AFM|+|	8	0.062807	0.18801	0.923448	469	-0.41668	0.59342	0.77118	0.999979	1662	-0.41668
chr7|158662545|158669382|WDR60|+|	1	0.11187	0.1124	0.753789	647	-0.41663	0.88813	0.88857	0.999979	2118	-0.41663
chr9|33996220|34017187|UBAP2|-|	6	0.0060003	0.024217	0.413234	148	-0.41554	0.80492	0.84042	0.999979	1985	-0.41554
chr8|98698895|98703416|MTDH|+|	6	0.0072477	0.028646	0.441817	165	-0.41485	0.98974	0.98971	0.999979	2448	-0.41485
chr1|97981281|98015300|DPYD|-|	5	0.025608	0.077158	0.669591	308	-0.41312	0.92966	0.929	0.999979	2210	-0.41312
chr12|100904555|100934596|NR1H4|+|	6	0.070636	0.18565	0.923448	495	-0.41272	0.69083	0.794	0.999979	1803	-0.41272
chr22|29025539|29025818|TTC28|-|	7	0.012524	0.048254	0.549417	217	-0.4122	0.6248	0.76672	0.999979	1716	-0.4122
chr5|72285253|72286691|FCHO2|+|	6	0.050182	0.14051	0.826372	421	-0.41206	0.89822	0.90042	0.999979	2139	-0.41206
chr15|59963381|59972507|BNIP2|-|	4	0.010533	0.034886	0.47628	204	-0.4116	0.75241	0.75781	0.999979	1890	-0.4116
chr22|24698162|24743144|SPECC1L|+|	6	0.0071565	0.028363	0.44153	163	-0.41136	0.81784	0.84686	0.999979	1999	-0.41136
chr13|77779390|77818086|MYCBP2|-|	8	0.016185	0.066179	0.64332	246	-0.40995	0.78453	0.87761	0.999979	1948	-0.40995
chrX|37245851|37285253|PRRG1|+|	4	0.045805	0.11038	0.747498	405	-0.40981	0.8748	0.87499	0.999979	2092	-0.40981
chr10|116879948|117001514|ATRNL1|+|	7	0.047339	0.14611	0.836378	416	-0.40816	0.95414	0.95505	0.999979	2296	-0.40816
chr12|9247568|9248296|A2M|-|	7	0.76128	0.84724	0.999979	1889	-0.40765	0.65713	0.78822	0.999979	1755	-0.40765
chr1|93131495|93170301|EVI5|-|	5	0.16051	0.31409	0.999979	781	-0.40757	0.90709	0.90609	0.999979	2149	-0.40757
chr10|52193235|52350007|SGMS1|-|	8	0.00075897	0.0044463	0.196258	52	-0.40645	0.99089	0.99069	0.999979	2459	-0.40645
chr9|77611362|77632364|C9orf41|-|	6	0.010154	0.038865	0.485651	198	-0.40534	0.96199	0.96172	0.999979	2328	-0.40534
chr20|34300940|34313077|RBM39|-|	6	0.023251	0.077682	0.669591	290	-0.40533	0.98517	0.98502	0.999979	2418	-0.40533
chr12|122995655|122999774|RSRC2|-|	5	0.011657	0.038997	0.485651	213	-0.40515	0.99587	0.99582	0.999979	2495	-0.40515
chrX|30683627|30695569|GK|+|	5	0.18882	0.35671	0.999979	850	-0.40393	0.97716	0.97659	0.999979	2379	-0.40393
chr10|94653105|94679807|EXOC6|+|	6	0.030625	0.095995	0.706266	337	-0.40131	0.19807	0.37807	0.992394	952	-0.40131
chr8|52744003|52773806|PCMTD1|-|	8	0.0086653	0.038473	0.485651	178	-0.40115	0.95289	0.95332	0.999979	2288	-0.40115
chr1|155385534|155429689|ASH1L|-|	8	0.018994	0.07584	0.669591	258	-0.40068	0.37362	0.60239	0.999979	1300	-0.40068
chr5|56526672|56527148|GPBP1|+|	1	0.19655	0.19615	0.936014	869	-0.39937	0.80345	0.80396	0.999979	1981	-0.39937
chr17|67270099|67280213|ABCA5|-|	6	0.020069	0.06986	0.653302	265	-0.39918	0.85919	0.87132	0.999979	2060	-0.39918
chr2|190656515|190682906|PMS1|+|	3	0.072012	0.13901	0.821519	505	-0.39903	0.55182	0.5745	0.999979	1612	-0.39903
chr4|15626874|15646331|FBXL5|-|	4	0.10497	0.2223	0.949264	626	-0.39743	0.80028	0.8007	0.999979	1976	-0.39743
chr8|37971709|37976881|ASH2L|+|	8	0.01395	0.058186	0.598493	230	-0.39739	0.63519	0.79168	0.999979	1729	-0.39739
chr2|128520635|128528578|WDR33|-|	7	0.056552	0.16465	0.880971	448	-0.39735	0.55337	0.72184	0.999979	1615	-0.39735
chr3|123649948|123667979|CCDC14|-|	3	0.094762	0.17036	0.893821	590	-0.39731	0.96197	0.96274	0.999979	2327	-0.39731
chr18|18945987|18983955|GREB1L|+|	4	0.071635	0.16043	0.876501	501	-0.39578	0.89355	0.89384	0.999979	2132	-0.39578
chr5|98215255|98217079|CHD1|-|	6	0.08199	0.2094	0.949264	546	-0.39526	0.16409	0.33401	0.964273	864	-0.39526
chr7|24663284|24681487|MPP6|+|	6	0.0086798	0.03368	0.469918	179	-0.39209	0.42416	0.60514	0.999979	1398	-0.39209
chr5|93978977|93990457|ANKRD32|+|	6	0.10588	0.25213	0.993361	631	-0.39089	0.95361	0.95359	0.999979	2293	-0.39089
chr20|34309661|34313077|RBM39|-|	7	0.18078	0.38054	0.999979	825	-0.39046	0.95862	0.95955	0.999979	2311	-0.39046
chr12|80187642|80215970|PPP1R12A|-|	8	0.10638	0.27246	0.999979	633	-0.38991	0.60147	0.77523	0.999979	1669	-0.38991
chr2|120830753|120836157|EPB41L5|+|	8	0.097664	0.2583	0.998392	601	-0.38955	0.6916	0.8221	0.999979	1804	-0.38955
chr16|18852886|18856973|SMG1|-|	5	0.017011	0.053757	0.574237	249	-0.38929	0.98467	0.98414	0.999979	2415	-0.38929
chr10|116879948|116925405|ATRNL1|+|	4	0.032176	0.08244	0.676753	344	-0.38893	0.29484	0.43259	0.999979	1167	-0.38893
chr2|72958135|72960247|EXOC6B|-|	8	0.0035508	0.018229	0.353197	114	-0.38789	0.99485	0.99483	0.999979	2483	-0.38789
chr12|19615443|19626289|AEBP2|+|	3	0.085647	0.15786	0.874219	559	-0.38663	0.84503	0.84642	0.999979	2039	-0.38663
chr12|1289705|1299218|ERC1|+|	6	0.07308	0.19086	0.930249	507	-0.38493	0.98841	0.98845	0.999979	2438	-0.38493
chr10|13214375|13214765|MCM10|+|	5	0.045353	0.1267	0.794865	403	-0.38426	0.61418	0.71416	0.999979	1697	-0.38426
chr5|56152426|56184184|MAP3K1|+|	8	0.047221	0.14991	0.847431	414	-0.3833	0.52994	0.73654	0.999979	1582	-0.3833
chr2|40655612|40657444|SLC8A1|-|	5	0.01656	0.052474	0.564128	248	-0.38279	0.54052	0.68222	0.999979	1595	-0.38279
chr5|72157634|72161556|TNPO1|+|	3	0.14228	0.23469	0.971107	728	-0.38269	0.84857	0.85001	0.999979	2046	-0.38269
chr8|118540889|118543066|MED30|+|	6	0.033945	0.10406	0.735896	352	-0.3822	0.90834	0.90944	0.999979	2153	-0.3822
PRPF19	4	0.36946	0.51183	0.999979	1250	-0.38185	0.90015	0.90068	0.999979	2141	-0.38185
chr6|110988636|111067404|CDK19|-|	3	0.01279	0.034006	0.471831	221	-0.38018	0.84333	0.84476	0.999979	2037	-0.38018
chr1|225372992|225454471|DNAH14|+|	7	0.005011	0.022841	0.402902	135	-0.37931	0.99787	0.9979	0.999979	2513	-0.37931
chr15|76161291|76165909|UBE2Q2|+|	7	0.0097043	0.039377	0.485651	193	-0.37905	0.43397	0.65036	0.999979	1422	-0.37905
chr2|71623270|71645769|ZNF638|+|	5	0.022886	0.069763	0.653302	286	-0.37568	0.73274	0.77018	0.999979	1868	-0.37568
chr1|94953097|94956803|ABCD3|+|	7	0.024567	0.085446	0.690211	302	-0.37377	0.94343	0.94444	0.999979	2262	-0.37377
chr14|104245081|104263855|PPP1R13B|-|	7	0.011388	0.044648	0.52048	211	-0.37372	0.93394	0.93534	0.999979	2223	-0.37372
chr2|201721404|201721708|CLK1|-|	7	0.037494	0.12218	0.781794	372	-0.37076	0.94155	0.94261	0.999979	2251	-0.37076
chr8|52773404|52773806|PCMTD1|-|	4	0.02138	0.059644	0.606662	270	-0.37063	0.48785	0.59379	0.999979	1495	-0.37063
chr3|196533449|196534785|PAK2|+|	8	6.8391e-05	0.00046344	0.062793	17	-0.37056	0.99993	0.99994	0.999979	2545	-0.37056
chr9|33956076|33963789|UBAP2|-|	3	0.25269	0.37941	0.999979	997	-0.37009	0.31108	0.42005	0.999979	1185	-0.37009
chr2|165378489|165383645|GRB14|-|	6	0.02351	0.07826	0.669591	294	-0.36999	0.96475	0.96451	0.999979	2333	-0.36999
chr12|107236366|107237725|RIC8B|+|	6	0.22771	0.41411	0.999979	933	-0.36798	0.25722	0.45345	0.999979	1088	-0.36798
chr13|96375495|96377506|DNAJC3|+|	7	0.071722	0.19473	0.935811	502	-0.36738	0.91304	0.91928	0.999979	2165	-0.36738
chr15|75215988|75219228|COX5A|-|	5	0.11307	0.24074	0.9792	649	-0.36717	0.98505	0.98456	0.999979	2417	-0.36717
chr19|23990627|23991616|RPSAP58|+|	5	0.066949	0.16493	0.880971	483	-0.36689	0.17267	0.33339	0.964273	892	-0.36689
chr18|196636|199316|USP14|+|	7	0.14255	0.32316	0.999979	729	-0.36581	0.96809	0.96891	0.999979	2348	-0.36581
chr11|76224429|76239510|C11orf30|+|	4	0.055069	0.12842	0.801605	446	-0.36546	0.92444	0.92466	0.999979	2198	-0.36546
chr10|112723882|112724819|SHOC2|+|	5	0.0027557	0.011415	0.297958	103	-0.36438	0.99724	0.99723	0.999979	2507	-0.36438
chr3|50150815|50151684|RBM5|+|	8	0.033229	0.11444	0.753789	350	-0.3622	0.78635	0.87873	0.999979	1953	-0.3622
chr11|36248634|36248980|LDLRAD3|+|	5	0.19731	0.36945	0.999979	874	-0.3616	0.48317	0.6295	0.999979	1491	-0.3616
chr7|30590251|30601744|LOC401320|-|	6	0.038786	0.11523	0.755001	379	-0.36019	0.70824	0.80009	0.999979	1835	-0.36019
chr6|147527106|147560406|STXBP5|+|	6	0.077384	0.19988	0.941418	526	-0.35734	0.86108	0.87246	0.999979	2064	-0.35734
chr9|17309055|17342442|CNTLN|+|	5	0.012089	0.0403	0.49215	214	-0.35726	0.92031	0.91955	0.999979	2187	-0.35726
chr11|77394754|77404656|RSF1|-|	6	0.055623	0.15281	0.859325	447	-0.35721	0.68452	0.79174	0.999979	1799	-0.35721
chr13|100914982|100925600|PCCA|+|	4	0.03765	0.09359	0.698539	373	-0.35702	0.69584	0.71471	0.999979	1809	-0.35702
chr15|31266516|31269158|MTMR10|-|	6	0.031828	0.098923	0.713417	342	-0.35675	0.0038457	0.016333	0.579139	71	-0.35675
chr14|31404368|31425448|STRN3|-|	7	0.078147	0.20691	0.946855	534	-0.35577	0.70571	0.82149	0.999979	1831	-0.35577
AQR	4	0.21398	0.34269	0.999979	910	-0.35478	0.86076	0.86115	0.999979	2063	-0.35478
chr11|77336007|77336863|CLNS1A|-|	4	0.082913	0.18189	0.914838	548	-0.35302	0.57466	0.63859	0.999979	1640	-0.35302
chr9|17235655|17273864|CNTLN|+|	5	0.074251	0.17718	0.906375	511	-0.35258	0.1799	0.34399	0.967184	915	-0.35258
chr8|62593526|62596747|ASPH|-|	7	0.026422	0.090922	0.697068	312	-0.35231	0.96596	0.96679	0.999979	2341	-0.35231
chr18|196636|204692|USP14|+|	8	0.0069766	0.031943	0.465654	162	-0.35183	0.90715	0.92649	0.999979	2150	-0.35183
chr15|90414706|90432372|AP3S2|-|	7	0.021031	0.074564	0.66328	268	-0.35041	0.97348	0.97408	0.999979	2361	-0.35041
chr17|11984672|11999011|MAP2K4|+|	4	0.073753	0.16442	0.880971	508	-0.35023	0.77801	0.77987	0.999979	1934	-0.35023
chr9|123924133|123928458|CNTRL|+|	5	0.0019713	0.0081965	0.26904	79	-0.34843	0.99803	0.99801	0.999979	2515	-0.34843
chr6|86328535|86329135|SYNCRIP|-|	4	0.04216	0.10269	0.73026	394	-0.34815	0.89285	0.89323	0.999979	2130	-0.34815
chr7|17885217|17890587|SNX13|-|	6	0.12819	0.28262	0.999979	685	-0.3472	0.98568	0.98558	0.999979	2424	-0.3472
chr7|66456123|66459328|SBDS|-|	7	0.032836	0.1092	0.743432	348	-0.34588	0.98851	0.98865	0.999979	2439	-0.34588
chr22|30032739|30038274|NF2|+|	6	0.021568	0.073637	0.660396	275	-0.3451	0.10647	0.25752	0.928033	685	-0.3451
chr14|60582436|60592541|PCNXL4|+|	8	0.036904	0.12391	0.784967	365	-0.34488	0.97256	0.9722	0.999979	2358	-0.34488
chr6|18236682|18258636|DEK|-|	4	0.081023	0.17851	0.907844	541	-0.34412	0.52601	0.6128	0.999979	1574	-0.34412
chr8|28013458|28019595|ELP3|+|	6	0.14874	0.31034	0.999979	747	-0.34368	0.93817	0.93851	0.999979	2236	-0.34368
chr4|76711302|76711950|USO1|+|	8	0.0095633	0.042103	0.499954	190	-0.3436	0.37756	0.60596	0.999979	1308	-0.3436
chr17|53016284|53024673|TOM1L1|+|	6	0.036456	0.10981	0.745589	362	-0.34316	0.93888	0.93922	0.999979	2239	-0.34316
chr3|138289159|138291774|CEP70|-|	6	0.015509	0.057244	0.59408	242	-0.34203	0.88106	0.88655	0.999979	2110	-0.34203
chr12|57682639|57690334|R3HDM2|-|	8	0.02399	0.089724	0.694754	298	-0.34145	0.31576	0.55237	0.999979	1201	-0.34145
chr12|26634063|26808785|ITPR2|-|	7	0.010351	0.041429	0.498884	202	-0.34107	0.98937	0.98944	0.999979	2447	-0.34107
chr17|27613009|27614734|NUFIP2|-|	7	0.0025886	0.012261	0.297958	96	-0.34031	0.88881	0.90431	0.999979	2120	-0.34031
chr6|82920530|82922510|IBTK|-|	5	0.037233	0.10815	0.743432	370	-0.34015	0.46652	0.61425	0.999979	1468	-0.34015
chr10|50708583|50714058|ERCC6|-|	5	0.093655	0.20935	0.949264	585	-0.33957	0.79048	0.80536	0.999979	1961	-0.33957
chr6|84894904|84896341|KIAA1009|-|	6	0.13608	0.29332	0.999979	710	-0.33754	0.90155	0.90326	0.999979	2142	-0.33754
chr6|13632601|13644961|RANBP9|-|	8	0.0027445	0.014809	0.320398	101	-0.33743	0.82006	0.8977	0.999979	2001	-0.33743
chr9|125719289|125782738|RABGAP1|+|	5	0.13939	0.28203	0.999979	717	-0.33729	0.44592	0.59588	0.999979	1440	-0.33729
chr12|46319924|46322642|SCAF11|-|	5	0.51721	0.66017	0.999979	1500	-0.3357	0.4211	0.57353	0.999979	1393	-0.3357
chr6|135360710|135363264|HBS1L|-|	4	0.080552	0.17755	0.906375	539	-0.33417	0.85734	0.8577	0.999979	2057	-0.33417
chr17|29061914|29086557|SUZ12P1|+|	7	0.034358	0.11353	0.753789	353	-0.33373	0.60831	0.75632	0.999979	1682	-0.33373
chr1|243708811|244006584|AKT3|-|	7	0.077489	0.20574	0.946855	527	-0.3333	0.92269	0.92632	0.999979	2191	-0.3333
chr2|136620176|136622733|MCM6|-|	7	0.1137	0.2728	0.999979	653	-0.33325	0.39512	0.61113	0.999979	1337	-0.33325
chr18|51804072|51813781|POLI|+|	4	0.085608	0.18687	0.923448	558	-0.33085	0.97496	0.97498	0.999979	2373	-0.33085
chr11|33307958|33309057|HIPK3|+|	6	0.0033331	0.014351	0.320398	112	-0.32954	0.99551	0.99557	0.999979	2491	-0.32954
chr5|138979956|138994551|UBE2D2|+|	4	0.082992	0.18204	0.914838	550	-0.3278	0.92459	0.92487	0.999979	2199	-0.3278
chr12|116534473|116549317|MED13L|-|	6	0.077898	0.20088	0.941418	530	-0.32767	0.97396	0.97392	0.999979	2365	-0.32767
chr12|100598717|100601564|ACTR6|+|	8	0.088962	0.24452	0.982883	572	-0.32747	0.96491	0.96443	0.999979	2335	-0.32747
chr9|125941285|125946577|STRBP|-|	5	0.12283	0.25593	0.998194	670	-0.3268	0.1006	0.22262	0.904678	661	-0.3268
chr5|65307876|65310553|ERBB2IP|+|	7	0.032144	0.10729	0.743432	343	-0.3265	0.82295	0.87437	0.999979	2008	-0.3265
chr2|144193169|144194611|ARHGAP15|+|	6	0.010295	0.039331	0.485651	200	-0.32609	0.84528	0.8624	0.999979	2040	-0.32609
chr3|5215701|5216099|ARL8B|+|	8	0.0039216	0.019746	0.367963	121	-0.32414	0.92939	0.93738	0.999979	2209	-0.32414
chr11|74500670|74528759|RNF169|+|	7	0.19332	0.39478	0.999979	864	-0.32231	0.94783	0.9488	0.999979	2275	-0.32231
chr2|24046127|24046439|ATAD2B|-|	8	0.07099	0.20725	0.946855	499	-0.32185	0.91028	0.92783	0.999979	2159	-0.32185
chr1|235993525|235996967|LYST|-|	6	0.15123	0.31364	0.999979	755	-0.32143	0.45003	0.62383	0.999979	1444	-0.32143
chr10|70048239|70048776|PBLD|-|	6	0.1637	0.33029	0.999979	786	-0.32122	0.086891	0.21999	0.901474	604	-0.32122
chr1|247322307|247323115|ZNF124|-|	6	0.057911	0.15772	0.874219	455	-0.32046	0.50904	0.66714	0.999979	1541	-0.32046
chr3|47139444|47144913|SETD2|-|	6	0.076364	0.19777	0.940253	518	-0.32029	0.97945	0.97956	0.999979	2390	-0.32029
chr10|7318853|7327916|SFMBT2|-|	6	0.059006	0.16022	0.876501	458	-0.31908	0.40153	0.58921	0.999979	1353	-0.31908
chr1|67405710|67428843|MIER1|+|	3	0.0045545	0.012815	0.297958	128	-0.3189	0.92507	0.92567	0.999979	2200	-0.3189
chr1|35846859|35854683|ZMYM4|+|	5	0.0261	0.078547	0.669591	310	-0.31884	0.96539	0.96489	0.999979	2338	-0.31884
chr6|82920530|82921289|IBTK|-|	6	0.21123	0.39285	0.999979	904	-0.31782	0.99686	0.9969	0.999979	2502	-0.31782
chr4|77065301|77065626|NUP54|-|	5	0.19083	0.35988	0.999979	855	-0.31737	0.32861	0.49148	0.999979	1231	-0.31737
chr2|210968827|211019335|KANSL1L|-|	6	0.07676	0.19855	0.94042	523	-0.31632	0.79014	0.83321	0.999979	1960	-0.31632
chr16|10524467|10525312|ATF7IP2|+|	6	0.009313	0.035949	0.482957	186	-0.31481	0.98852	0.98855	0.999979	2441	-0.31481
chr10|69748419|69773943|HERC4|-|	7	0.099597	0.24708	0.986378	609	-0.31453	0.83063	0.87747	0.999979	2022	-0.31453
chr12|50824277|50848200|LARP4|+|	4	0.10484	0.22204	0.949264	625	-0.31254	0.84815	0.84847	0.999979	2044	-0.31254
chr17|53007433|53016381|TOM1L1|+|	8	0.021686	0.083425	0.682645	277	-0.31247	0.98979	0.98959	0.999979	2449	-0.31247
chr1|95609446|95616975|TMEM56|+|	7	0.11403	0.27338	0.999979	654	-0.31181	0.57359	0.7343	0.999979	1637	-0.31181
chr5|167915606|167924353|RARS|+|	5	0.032954	0.096817	0.708233	349	-0.31154	0.76831	0.79098	0.999979	1910	-0.31154
chr7|104714065|104722244|KMT2E|+|	6	0.037955	0.11331	0.753789	374	-0.31099	0.94186	0.94203	0.999979	2253	-0.31099
chr6|54013853|54034370|MLIP|+|	7	0.0035606	0.016438	0.33843	115	-0.31084	0.97119	0.97198	0.999979	2356	-0.31084
chr10|94291504|94297307|IDE|-|	4	0.0079253	0.02673	0.431915	168	-0.3104	0.87834	0.87858	0.999979	2101	-0.3104
chr9|88920106|88924932|ZCCHC6|-|	7	0.023002	0.080676	0.670897	287	-0.30982	0.57541	0.73543	0.999979	1642	-0.30982
chr4|6925099|6925838|TBC1D14|+|	6	0.13959	0.29787	0.999979	720	-0.30933	0.87912	0.88513	0.999979	2104	-0.30933
chr12|98921663|98931350|TMPO|+|	7	0.15491	0.34426	0.999979	765	-0.30782	0.39173	0.60765	0.999979	1333	-0.30782
chr1|185183638|185200840|SWT1|+|	6	0.044741	0.12841	0.801605	400	-0.30778	0.93884	0.93918	0.999979	2238	-0.30778
chr1|15964801|15970145|DDI2|+|	7	0.037973	0.12365	0.784967	375	-0.3074	0.43687	0.65311	0.999979	1427	-0.3074
chr3|133907680|133914026|RYK|-|	7	0.013004	0.049697	0.5523	223	-0.3066	0.60852	0.75648	0.999979	1684	-0.3066
chr1|172520651|172526934|SUCO|+|	7	0.032785	0.10906	0.743432	347	-0.30631	0.989	0.98912	0.999979	2443	-0.30631
chr3|182804480|182810333|MCCC1|-|	4	0.050251	0.11908	0.771611	422	-0.30575	0.77775	0.77962	0.999979	1932	-0.30575
chr7|6854394|6861995|CCZ1B|-|	7	0.043783	0.13897	0.821519	398	-0.30491	0.92977	0.93205	0.999979	2212	-0.30491
chr1|52959282|52975384|ZCCHC11|-|	6	0.23863	0.42827	0.999979	955	-0.30482	0.99423	0.99418	0.999979	2479	-0.30482
chr6|42630995|42633983|UBR2|+|	5	0.11345	0.24136	0.9792	650	-0.30432	0.94195	0.94141	0.999979	2254	-0.30432
chr8|42183487|42186732|IKBKB|+|	8	0.13705	0.32099	0.999979	712	-0.30413	0.66264	0.80609	0.999979	1765	-0.30413
chr17|26490568|26499644|NLK|+|	7	0.046815	0.14507	0.833986	411	-0.3039	0.93888	0.94002	0.999979	2240	-0.3039
chr16|9009110|9011013|USP7|-|	6	0.046934	0.13311	0.818883	412	-0.30346	0.89565	0.89822	0.999979	2136	-0.30346
chr3|52771601|52773650|NEK4|-|	5	0.012652	0.041979	0.499954	220	-0.30245	0.41011	0.56341	0.999979	1372	-0.30245
chr3|194180199|194182965|ATP13A3|-|	6	0.045869	0.13087	0.811244	406	-0.30218	0.98934	0.98939	0.999979	2446	-0.30218
chr11|118656760|118657227|DDX6|-|	7	0.11813	0.28046	0.999979	663	-0.3021	0.63163	0.77119	0.999979	1721	-0.3021
chr1|28116072|28120143|STX12|+|	7	0.14152	0.32145	0.999979	727	-0.3016	0.67445	0.80002	0.999979	1784	-0.3016
chr15|41961025|41962156|MGA|+|	6	0.2046	0.38424	0.999979	891	-0.30155	0.99397	0.99388	0.999979	2476	-0.30155
chr3|171830241|171944737|FNDC3B|+|	6	0.19405	0.37075	0.999979	865	-0.29837	0.97571	0.97575	0.999979	2376	-0.29837
chr15|93480747|93499879|CHD2|+|	6	0.064107	0.17162	0.893821	473	-0.29747	0.99803	0.99801	0.999979	2516	-0.29747
chrX|100296305|100297301|TRMT2B|-|	2	0.34989	0.36713	0.999979	1220	-0.29647	0.74603	0.74542	0.999979	1882	-0.29647
chr3|47676679|47677626|SMARCC1|-|	7	0.019283	0.069204	0.653302	260	-0.29635	0.21602	0.42503	0.999979	999	-0.29635
chr19|45528586|45528995|RELB|+|	7	0.16609	0.36314	0.999979	791	-0.29627	0.96519	0.9661	0.999979	2337	-0.29627
chr17|79813017|79813462|P4HB|-|	5	0.17361	0.33414	0.999979	807	-0.29625	0.86513	0.86467	0.999979	2071	-0.29625
chr1|51868106|51874004|EPS15|-|	8	0.057147	0.17445	0.90341	450	-0.29621	0.99515	0.99518	0.999979	2487	-0.29621
chr11|63069800|63072361|SLC22A10|+|	7	0.046218	0.14396	0.830756	409	-0.29609	0.8404	0.88122	0.999979	2033	-0.29609
chr4|38091552|38104778|TBC1D1|+|	7	0.07037	0.19219	0.932671	492	-0.29537	0.84836	0.88447	0.999979	2045	-0.29537
chr1|225190484|225239497|DNAH14|+|	6	0.092663	0.23137	0.963774	581	-0.29509	0.16304	0.33264	0.963953	861	-0.29509
chr14|96986391|96991728|PAPOLA|+|	8	0.015329	0.06303	0.626132	240	-0.29458	0.64361	0.79624	0.999979	1737	-0.29458
chr1|168007608|168037701|DCAF6|+|	6	0.064223	0.1719	0.893821	474	-0.29369	0.97783	0.97797	0.999979	2384	-0.29369
chr10|22193450|22209892|DNAJC1|-|	8	0.18132	0.38825	0.999979	827	-0.29322	0.95681	0.95657	0.999979	2305	-0.29322
chr5|138699447|138700432|PAIP2|+|	3	0.61443	0.62257	0.999979	1665	-0.29322	0.91886	0.91947	0.999979	2179	-0.29322
chr10|98303832|98336586|TM9SF3|-|	7	0.22424	0.42897	0.999979	925	-0.29195	0.95856	0.9595	0.999979	2310	-0.29195
chr4|52714370|52744020|DCUN1D4|+|	6	0.012923	0.048421	0.549417	222	-0.29088	0.99609	0.99617	0.999979	2496	-0.29088
chr8|62531536|62566219|ASPH|-|	7	0.0081954	0.034452	0.472879	172	-0.29077	0.52539	0.70523	0.999979	1572	-0.29077
chr5|73136304|73136585|ARHGEF28|+|	6	0.029892	0.094168	0.698869	331	-0.29048	0.97757	0.97762	0.999979	2383	-0.29048
chr19|11289020|11289396|KANK2|-|	5	0.10081	0.22108	0.949264	615	-0.28962	0.81769	0.82469	0.999979	1998	-0.28962
chr13|52992126|53001354|VPS36|-|	5	0.12842	0.26473	0.999979	687	-0.28907	0.96192	0.96146	0.999979	2326	-0.28907
chr11|22225349|22261230|ANO5|+|	6	0.043043	0.12462	0.787484	396	-0.28873	0.93046	0.93082	0.999979	2213	-0.28873
chr1|225140371|225161855|DNAH14|+|	7	0.057477	0.16645	0.885892	453	-0.28847	0.57355	0.73426	0.999979	1636	-0.28847
chr4|39843567|39847500|PDS5A|-|	4	0.070486	0.15827	0.87462	494	-0.28733	0.90323	0.90364	0.999979	2144	-0.28733
chr10|96534814|96541754|CYP2C19|+|	4	0.22492	0.35466	0.999979	927	-0.28723	0.89501	0.89547	0.999979	2135	-0.28723
chr4|17963525|17974508|LCORL|-|	6	0.088018	0.22201	0.949264	569	-0.28576	0.72093	0.80495	0.999979	1856	-0.28576
chr2|165378489|165404326|GRB14|-|	6	0.013641	0.050787	0.554096	229	-0.28491	0.99776	0.9977	0.999979	2512	-0.28491
chr18|48581150|48593557|SMAD4|+|	5	0.090938	0.20485	0.946297	577	-0.28406	0.95366	0.95314	0.999979	2294	-0.28406
chr20|47570092|47580435|ARFGEF2|+|	4	0.027353	0.072272	0.660396	320	-0.2839	0.22118	0.35349	0.975702	1008	-0.2839
chr11|108002633|108005043|ACAT1|+|	2	0.1492	0.21103	0.949264	749	-0.28289	0.47085	0.47473	0.999979	1472	-0.28289
chr14|81209418|81227957|CEP128|-|	3	0.06047	0.12316	0.784967	464	-0.28258	0.94326	0.94384	0.999979	2260	-0.28258
chr9|138773478|138774924|CAMSAP1|-|	4	0.24047	0.37168	0.999979	964	-0.28214	0.51479	0.60708	0.999979	1552	-0.28214
chr8|68044185|68049838|CSPP1|+|	6	0.086766	0.21951	0.949264	562	-0.28196	0.93246	0.93284	0.999979	2218	-0.28196
chr5|52942062|52954454|NDUFS4|+|	1	0.3071	0.30654	0.999979	1124	-0.28145	0.6929	0.69287	0.999979	1805	-0.28145
chr1|197611840|197684204|DENND1B|-|	6	0.059876	0.16219	0.879118	461	-0.28133	0.56956	0.71327	0.999979	1632	-0.28133
chr3|149563797|149629870|RNF13|+|	5	0.18586	0.35233	0.999979	842	-0.28116	0.99535	0.99525	0.999979	2490	-0.28116
chr13|100953713|101020828|PCCA|+|	5	0.18748	0.35472	0.999979	845	-0.28064	0.61497	0.7145	0.999979	1698	-0.28064
chr4|128995614|129019485|LARP1B|+|	8	0.025436	0.09385	0.698539	307	-0.27973	0.51824	0.72615	0.999979	1560	-0.27973
chr3|98487273|98492827|ST3GAL6|+|	6	0.11128	0.25939	0.998843	645	-0.27757	0.062704	0.16918	0.878343	482	-0.27757
chr12|7171570|7172603|C1S|+|	7	0.10041	0.24853	0.989844	612	-0.27743	0.88967	0.90477	0.999979	2124	-0.27743
chr4|1902352|1941505|WHSC1|+|	5	0.18767	0.35501	0.999979	846	-0.27734	0.86287	0.86252	0.999979	2068	-0.27734
chr11|8457040|8486369|STK33|-|	6	0.045146	0.12931	0.805204	401	-0.27659	0.98135	0.98149	0.999979	2396	-0.27659
chr15|76152218|76165909|UBE2Q2|+|	7	0.02888	0.098128	0.711371	328	-0.27632	0.82561	0.87545	0.999979	2013	-0.27632
chr2|70406663|70409129|C2orf42|-|	5	0.097182	0.21511	0.949264	599	-0.27573	0.32074	0.48489	0.999979	1215	-0.27573
chr1|25666964|25678184|TMEM50A|+|	5	0.17964	0.34315	0.999979	823	-0.27556	0.938	0.93746	0.999979	2235	-0.27556
chr2|162036124|162061304|TANK|+|	6	0.031352	0.097817	0.711371	340	-0.27527	0.49909	0.6597	0.999979	1524	-0.27527
chr6|101246588|101253756|ASCC3|-|	5	0.037125	0.10785	0.743432	369	-0.27493	0.39782	0.55235	0.999979	1346	-0.27493
chr15|69502654|69553668|GLCE|+|	5	0.17946	0.34287	0.999979	822	-0.27437	0.98165	0.98113	0.999979	2398	-0.27437
chr2|201480693|201492172|AOX1|+|	6	0.084583	0.21485	0.949264	554	-0.27394	0.062061	0.16776	0.878343	477	-0.27394
chr12|12397195|12397589|LRP6|-|	7	0.12578	0.2941	0.999979	677	-0.2739	0.98906	0.98916	0.999979	2445	-0.2739
chr2|48049356|48050499|FBXO11|-|	6	0.092757	0.23151	0.963774	583	-0.27383	0.21909	0.40482	0.999979	1005	-0.27383
chr7|104678572|104681470|KMT2E|+|	7	0.096635	0.24164	0.9792	598	-0.27361	0.33037	0.54592	0.999979	1235	-0.27361
chr12|100598717|100599522|ACTR6|+|	4	0.15235	0.27607	0.999979	761	-0.27328	0.63393	0.6734	0.999979	1724	-0.27328
chr15|65471271|65472542|CLPX|-|	5	0.50065	0.6445	0.999979	1458	-0.27292	0.7109	0.75862	0.999979	1842	-0.27292
chr14|53003436|53011089|TXNDC16|-|	8	0.029909	0.10553	0.740167	332	-0.27269	0.70911	0.83186	0.999979	1838	-0.27269
chr15|62299506|62306191|VPS13C|-|	6	0.0020211	0.0093483	0.28078	81	-0.27264	0.93445	0.93487	0.999979	2227	-0.27264
chr16|74493579|74497377|GLG1|-|	6	0.15209	0.31469	0.999979	759	-0.27197	0.51816	0.67388	0.999979	1559	-0.27197
chr11|72695132|72726930|FCHSD2|-|	5	0.0035852	0.014762	0.320398	117	-0.27195	0.99641	0.99636	0.999979	2498	-0.27195
chr5|74011334|74012498|HEXB|+|	6	0.075409	0.19576	0.935931	516	-0.2718	0.95153	0.95155	0.999979	2285	-0.2718
chr1|176118141|176153828|RFWD2|-|	2	0.040996	0.073722	0.660396	389	-0.27149	0.57479	0.57547	0.999979	1641	-0.27149
chr7|116339124|116371913|MET|+|	7	0.106	0.25889	0.998392	632	-0.27071	0.66484	0.79345	0.999979	1769	-0.27071
chr5|38991050|39003724|RICTOR|-|	6	0.30813	0.51488	0.999979	1128	-0.27044	0.34297	0.54884	0.999979	1249	-0.27044
chr1|25666964|25669564|TMEM50A|+|	6	0.066882	0.17773	0.906375	482	-0.27001	0.62765	0.75938	0.999979	1717	-0.27001
chr2|208841374|208842310|PLEKHM3|-|	7	0.028374	0.096778	0.708233	326	-0.26939	0.51454	0.69877	0.999979	1551	-0.26939
chr14|67736417|67770316|MPP5|+|	7	0.0036487	0.016818	0.343485	118	-0.26924	0.7874	0.86188	0.999979	1956	-0.26924
chr14|103434589|103436598|CDC42BPB|-|	2	0.25618	0.29066	0.999979	1008	-0.26908	0.78009	0.77916	0.999979	1938	-0.26908
chr9|33271149|33278223|CHMP5|+|	4	0.13587	0.25794	0.998392	709	-0.26906	0.35344	0.49537	0.999979	1270	-0.26906
chr12|72163579|72167802|RAB21|+|	6	0.15705	0.32168	0.999979	767	-0.26906	0.86813	0.8772	0.999979	2076	-0.26906
chr22|32874967|32875262|FBXO7|+|	6	0.14915	0.31093	0.999979	748	-0.26888	0.57554	0.71787	0.999979	1643	-0.26888
chr1|200012901|200017946|NR5A2|+|	2	0.2954	0.32194	0.999979	1094	-0.26862	0.80542	0.80399	0.999979	1988	-0.26862
chr1|70758070|70781249|ANKRD13C|-|	7	0.15807	0.34978	0.999979	771	-0.26859	0.95152	0.95249	0.999979	2284	-0.26859
chr2|201462119|201470351|AOX1|+|	4	0.09002	0.19519	0.935811	574	-0.26855	0.97436	0.97442	0.999979	2369	-0.26855
chrX|31645789|31950344|DMD|-|	7	0.030261	0.10209	0.730052	334	-0.2679	0.95424	0.95513	0.999979	2297	-0.2679
chr10|103699619|103717489|C10orf76|-|	7	0.0089423	0.03693	0.484772	182	-0.26751	0.90972	0.91727	0.999979	2157	-0.26751
chr15|43120125|43132631|TTBK2|-|	6	0.066287	0.17648	0.906375	479	-0.26614	0.019701	0.070364	0.704065	239	-0.26614
chr8|17123415|17143936|VPS37A|+|	5	0.20349	0.37827	0.999979	889	-0.26613	0.76862	0.79115	0.999979	1912	-0.26613
chr1|98144650|98165103|DPYD|-|	4	0.37833	0.52144	0.999979	1266	-0.2655	0.15103	0.27876	0.939324	833	-0.2655
chr14|55168779|55169298|SAMD4A|+|	7	0.12833	0.29859	0.999979	686	-0.26475	0.34682	0.56227	0.999979	1256	-0.26475
chr2|239090705|239093928|ILKAP|-|	5	0.30905	0.46982	0.999979	1131	-0.2643	0.52508	0.6677	0.999979	1571	-0.2643
chr1|243468014|243507633|SDCCAG8|+|	3	0.19854	0.30921	0.999979	879	-0.2642	0.94135	0.94189	0.999979	2250	-0.2642
chr16|11940357|11940700|RSL1D1|-|	6	0.18479	0.35872	0.999979	838	-0.26398	0.70075	0.79728	0.999979	1819	-0.26398
chr12|96717725|96728643|CDK17|-|	6	0.068456	0.18102	0.91456	488	-0.26369	0.80315	0.83945	0.999979	1980	-0.26369
chr10|116879948|116931050|ATRNL1|+|	6	0.12796	0.2823	0.999979	684	-0.26359	0.98637	0.98625	0.999979	2427	-0.26359
chr7|16255690|16317851|ISPD|-|	6	0.0014183	0.006909	0.248431	69	-0.26348	0.98294	0.98295	0.999979	2406	-0.26348
chr12|100676720|100691953|SCYL2|+|	6	0.060795	0.16432	0.880971	465	-0.26262	0.44731	0.62185	0.999979	1441	-0.26262
chr5|79974745|80040434|MSH3|+|	4	0.052477	0.12349	0.784967	432	-0.26244	0.84716	0.84742	0.999979	2043	-0.26244
chr18|42529845|42533305|SETBP1|+|	5	0.17196	0.33164	0.999979	803	-0.2621	0.62045	0.71674	0.999979	1711	-0.2621
chr2|210962809|211019335|KANSL1L|-|	5	0.17843	0.3413	0.999979	819	-0.26201	0.85229	0.85306	0.999979	2051	-0.26201
chr2|62974529|62998527|EHBP1|+|	4	0.26115	0.39411	0.999979	1021	-0.26171	0.8789	0.87919	0.999979	2102	-0.26171
chr1|117944807|117948267|MAN1A2|+|	6	0.2527	0.44656	0.999979	998	-0.26077	0.1213	0.27718	0.939324	731	-0.26077
chr18|39607406|39629569|PIK3C3|+|	5	0.17022	0.32893	0.999979	799	-0.26015	0.59076	0.70475	0.999979	1657	-0.26015
chr6|70447833|70500364|LMBRD1|-|	5	0.10525	0.22825	0.962492	629	-0.25999	0.94129	0.94075	0.999979	2249	-0.25999
chr1|113196219|113202401|CAPZA1|+|	9	0.012591	0.054343	0.578073	218	-0.25972	0.1472	0.36126	0.98508	814	-0.25972
chr10|128795011|128797699|DOCK1|+|	8	0.051331	0.16025	0.876501	430	-0.25735	0.26822	0.51104	0.999979	1112	-0.25735
chr8|42761315|42785315|HOOK3|+|	7	0.13416	0.30901	0.999979	701	-0.25723	0.37033	0.58594	0.999979	1294	-0.25723
chr3|3197902|3215945|CRBN|-|	5	0.011079	0.037407	0.484772	208	-0.25647	0.8792	0.87842	0.999979	2105	-0.25647
chr9|123758517|123770776|C5|-|	8	0.064826	0.19276	0.932671	476	-0.25621	0.79771	0.88625	0.999979	1972	-0.25621
chr2|44436348|44445676|PPM1B|+|	5	0.070954	0.17169	0.893821	498	-0.25523	0.89851	0.89757	0.999979	2140	-0.25523
chr10|116879948|117185812|ATRNL1|+|	7	0.019084	0.068599	0.653302	259	-0.25504	0.66658	0.79464	0.999979	1772	-0.25504
chr2|231940224|231951895|PSMD1|+|	6	0.095614	0.23734	0.976842	593	-0.25453	0.83444	0.85599	0.999979	2026	-0.25453
chr1|155490890|155491409|ASH1L|-|	7	0.022761	0.080032	0.670102	285	-0.25433	0.98272	0.98298	0.999979	2403	-0.25433
chr8|42812236|42819617|HOOK3|+|	7	0.014797	0.055247	0.582829	236	-0.2541	0.98988	0.98995	0.999979	2451	-0.2541
chr8|17125766|17143936|VPS37A|+|	4	0.10053	0.21414	0.949264	613	-0.25277	0.78261	0.78396	0.999979	1945	-0.25277
chr16|23113639|23119504|USP31|-|	8	0.042069	0.13732	0.821519	393	-0.25242	0.99259	0.99256	0.999979	2467	-0.25242
chr21|30698379|30702014|BACH1|+|	5	0.10167	0.22242	0.949264	620	-0.25202	0.93679	0.93635	0.999979	2232	-0.25202
chr20|40161688|40179999|CHD6|-|	6	0.045889	0.13092	0.811244	408	-0.25193	0.99041	0.99045	0.999979	2456	-0.25193
chr15|85081762|85089508|UBE2Q2P1|-|	7	0.053815	0.15936	0.876501	437	-0.25101	0.97447	0.97502	0.999979	2370	-0.25101
chr13|42385360|42407667|VWA8|-|	4	0.030712	0.07947	0.669591	338	-0.25074	0.26397	0.39938	0.999979	1100	-0.25074
chr13|41133645|41134997|FOXO1|-|	5	0.18321	0.34839	0.999979	833	-0.25064	0.82417	0.82962	0.999979	2010	-0.25064
chr21|30693541|30702014|BACH1|+|	4	0.17796	0.30365	0.999979	818	-0.25052	0.89101	0.89141	0.999979	2126	-0.25052
chr12|69983264|69985939|CCT2|+|	7	0.0040139	0.018385	0.353197	123	-0.24866	0.91925	0.92369	0.999979	2182	-0.24866
chr8|141840570|141900868|PTK2|-|	2	0.41042	0.4188	0.999979	1321	-0.24808	0.87545	0.87473	0.999979	2095	-0.24808
chr3|71064699|71102924|FOXP1|-|	7	0.29159	0.50213	0.999979	1085	-0.24806	0.65845	0.78906	0.999979	1759	-0.24806
chr6|54013853|54067031|MLIP|+|	3	0.25357	0.38047	0.999979	1001	-0.24782	0.87299	0.87392	0.999979	2090	-0.24782
chr3|182602540|182605501|ATP11B|+|	6	0.15806	0.32298	0.999979	770	-0.24714	0.32055	0.52999	0.999979	1212	-0.24714
chr9|17388159|17395067|CNTLN|+|	3	0.13279	0.22188	0.949264	698	-0.24691	0.92029	0.921	0.999979	2186	-0.24691
chr1|78097534|78107340|ZZZ3|-|	4	0.10866	0.22828	0.962492	638	-0.24658	0.9435	0.94382	0.999979	2263	-0.24658
chr3|185155234|185161424|MAP3K13|+|	5	0.052245	0.13888	0.821519	431	-0.24582	0.8689	0.8682	0.999979	2079	-0.24582
chr9|84225134|84235472|TLE1|-|	6	0.11572	0.26533	0.999979	658	-0.24344	0.81735	0.84664	0.999979	1997	-0.24344
chrX|37265461|37285253|PRRG1|+|	5	0.039617	0.11408	0.753789	385	-0.2433	0.96132	0.96082	0.999979	2323	-0.2433
chr1|243708811|243736350|AKT3|-|	6	0.076695	0.19842	0.94042	522	-0.24284	0.93344	0.93387	0.999979	2221	-0.24284
chr2|8910799|8917022|KIDINS220|-|	5	0.16949	0.32793	0.999979	795	-0.24217	0.29456	0.46259	0.999979	1166	-0.24217
chr15|67524151|67529158|AAGAB|-|	6	0.22412	0.4095	0.999979	924	-0.24202	0.97406	0.97404	0.999979	2367	-0.24202
chr3|37170553|37190529|LRRFIP2|-|	6	0.070422	0.18524	0.923448	493	-0.242	0.23932	0.43075	0.999979	1052	-0.242
chr9|74838035|74846097|GDA|+|	7	0.17461	0.37369	0.999979	812	-0.24184	0.93169	0.93352	0.999979	2216	-0.24184
chr8|120800577|120810086|TAF2|-|	5	0.13947	0.28213	0.999979	718	-0.24043	0.2615	0.43452	0.999979	1095	-0.24043
chr7|77006164|77033932|GSAP|-|	5	0.099009	0.21805	0.949264	606	-0.24005	0.9073	0.90628	0.999979	2152	-0.24005
RPL8	1	0.2825	0.28203	0.999979	1068	-0.23995	0.7175	0.71748	0.999979	1850	-0.23995
chr1|146661755|146685037|FMO5|-|	5	0.0082508	0.02929	0.445103	174	-0.23871	0.92282	0.92201	0.999979	2192	-0.23871
chr18|9195548|9221997|ANKRD12|+|	6	0.047327	0.13395	0.820778	415	-0.23819	0.88492	0.88944	0.999979	2113	-0.23819
chr21|46275124|46281186|PTTG1IP|-|	6	0.026662	0.086315	0.69296	313	-0.23804	0.78388	0.83028	0.999979	1946	-0.23804
chr12|80007354|80014987|PAWR|-|	6	0.21088	0.39237	0.999979	901	-0.2378	0.98227	0.98232	0.999979	2400	-0.2378
chr6|101214440|101253756|ASCC3|-|	5	0.18246	0.34736	0.999979	830	-0.23776	0.67355	0.74036	0.999979	1780	-0.23776
chr3|196842797|196846401|DLG1|-|	7	0.096033	0.24053	0.9792	596	-0.23744	0.91602	0.92127	0.999979	2173	-0.23744
chr9|17309055|17416187|CNTLN|+|	7	0.022254	0.078419	0.669591	280	-0.23743	0.7067	0.82223	0.999979	1833	-0.23743
chr14|23378691|23380612|RBM23|-|	6	0.25408	0.44847	0.999979	1003	-0.23741	0.55426	0.70123	0.999979	1620	-0.23741
chr20|20634173|20661445|RALGAPA2|-|	7	0.082941	0.21593	0.949264	549	-0.23703	0.48717	0.68252	0.999979	1494	-0.23703
chr1|21377358|21415706|EIF4G3|-|	7	0.09952	0.24693	0.986378	608	-0.23683	0.93435	0.93569	0.999979	2226	-0.23683
chr18|29691716|29704808|RNF138|+|	6	0.28824	0.49057	0.999979	1077	-0.23678	0.98442	0.98438	0.999979	2413	-0.23678
chr10|51606987|51613311|TIMM23|-|	5	0.028061	0.083829	0.683754	324	-0.23674	0.92782	0.92708	0.999979	2206	-0.23674
chr1|40654726|40668286|RLF|+|	6	0.11066	0.25852	0.998392	644	-0.23649	0.64492	0.77325	0.999979	1740	-0.23649
chr10|70152894|70154208|RUFY2|-|	6	0.075241	0.19537	0.935811	515	-0.23566	0.60633	0.74214	0.999979	1675	-0.23566
chr2|234296902|234299129|DGKD|+|	5	0.7585	0.78117	0.999979	1880	-0.23527	0.14676	0.29429	0.947442	810	-0.23527
chr10|32740519|32762951|CCDC7|+|	6	0.2011	0.37962	0.999979	882	-0.23374	0.25437	0.4501	0.999979	1082	-0.23374
chr1|44773981|44804994|ERI3|-|	6	0.12449	0.27751	0.999979	674	-0.23345	0.97061	0.97057	0.999979	2354	-0.23345
chr8|41905895|41907225|KAT6A|-|	7	0.30222	0.51343	0.999979	1112	-0.23322	0.8083	0.86906	0.999979	1990	-0.23322
chr15|101929668|101970268|PCSK6|-|	6	0.25026	0.44339	0.999979	992	-0.23241	0.70179	0.7976	0.999979	1822	-0.23241
chr8|128902834|128903244|PVT1|+|	5	0.10146	0.22215	0.949264	617	-0.2322	0.13994	0.28392	0.940549	788	-0.2322
chr21|47768925|47769734|PCNT|+|	4	0.24159	0.37279	0.999979	967	-0.23215	0.1484	0.27584	0.93669	821	-0.23215
chr3|57569624|57570191|ARF4|-|	7	0.15483	0.34409	0.999979	764	-0.23159	0.8723	0.89555	0.999979	2089	-0.23159
chr2|203329531|203332412|BMPR2|+|	6	0.14136	0.30033	0.999979	726	-0.23143	0.32125	0.53085	0.999979	1216	-0.23143
chr15|41988272|41991357|MGA|+|	6	0.29632	0.50033	0.999979	1097	-0.23135	0.32213	0.53183	0.999979	1220	-0.23135
chr19|17387303|17387718|BABAM1|+|	7	0.042637	0.13639	0.821519	395	-0.23129	0.57177	0.73318	0.999979	1633	-0.23129
chr9|100756912|100760960|ANP32B|+|	9	0.16064	0.37489	0.999979	782	-0.23109	0.42753	0.66697	0.999979	1406	-0.23109
chr12|105321750|105322472|SLC41A2|-|	5	0.11575	0.24485	0.982883	659	-0.23034	0.80249	0.81361	0.999979	1978	-0.23034
chr8|17601112|17613470|MTUS1|-|	5	0.18218	0.34692	0.999979	829	-0.23018	0.34852	0.5086	0.999979	1263	-0.23018
chr14|32559707|32563592|ARHGAP5|+|	1	0.27203	0.27182	0.999979	1046	-0.22988	0.72797	0.72811	0.999979	1862	-0.22988
chr11|117023156|117034608|PAFAH1B2|+|	6	0.10157	0.24609	0.986299	619	-0.22943	0.63102	0.76206	0.999979	1720	-0.22943
chr2|172193962|172196064|METTL8|-|	8	0.068668	0.20171	0.941418	489	-0.22842	0.97104	0.97065	0.999979	2355	-0.22842
chr16|46532016|46540156|ANKRD26P1|-|	9	0.05489	0.17595	0.905651	445	-0.22841	0.40576	0.65124	0.999979	1365	-0.22841
chr12|124071293|124074996|TMED2|+|	7	0.046951	0.14537	0.833986	413	-0.22758	0.61295	0.75916	0.999979	1692	-0.22758
chr15|90984737|90986710|IQGAP1|+|	8	6.8594e-05	0.00046732	0.062793	18	-0.22751	0.95847	0.95803	0.999979	2309	-0.22751
chr7|90355880|90377090|CDK14|+|	5	0.18265	0.34759	0.999979	832	-0.2271	0.4994	0.64419	0.999979	1525	-0.2271
chr10|27326114|27337908|ANKRD26|-|	4	0.22371	0.3533	0.999979	922	-0.22706	0.98501	0.98494	0.999979	2416	-0.22706
chr9|19286766|19305525|DENND4C|+|	7	0.093843	0.23661	0.976842	586	-0.22705	0.9932	0.99323	0.999979	2471	-0.22705
chr13|100909848|100962162|PCCA|+|	7	0.13	0.30169	0.999979	691	-0.22601	0.07168	0.19694	0.88375	525	-0.22601
chr4|129913321|129925031|SCLT1|-|	7	0.0025988	0.012304	0.297958	97	-0.22583	0.98823	0.98835	0.999979	2437	-0.22583
chr8|141828375|141874498|PTK2|-|	8	0.2402	0.47338	0.999979	962	-0.22542	0.9881	0.98791	0.999979	2435	-0.22542
chr11|73418464|73441868|RAB6A|-|	5	0.018114	0.056592	0.590645	256	-0.2253	0.98232	0.98188	0.999979	2401	-0.2253
chr10|17746429|17747740|STAM|+|	7	0.47915	0.67066	0.999979	1426	-0.22519	0.43135	0.64762	0.999979	1419	-0.22519
chr3|129546645|129551669|TMCC1|-|	6	0.22388	0.40924	0.999979	923	-0.22504	0.16753	0.33853	0.9663	871	-0.22504
chr3|27453132|27465643|SLC4A7|-|	2	0.14258	0.20595	0.946855	730	-0.22404	0.53384	0.53433	0.999979	1586	-0.22404
chr15|50592985|50593565|GABPB1|-|	5	0.098375	0.21703	0.949264	603	-0.22364	0.88649	0.88564	0.999979	2116	-0.22364
chrX|130883333|130928494|LOC286467|-|	7	0.021448	0.075832	0.669591	271	-0.22327	0.94311	0.94416	0.999979	2257	-0.22327
chr2|44200745|44209573|LRPPRC|-|	5	0.041331	0.11829	0.769191	390	-0.2227	0.14651	0.29388	0.947326	808	-0.2227
chr15|85657103|85664245|PDE8A|+|	5	0.080531	0.18756	0.923448	538	-0.2227	0.93786	0.93731	0.999979	2234	-0.2227
chr13|35751132|35758208|NBEA|+|	4	0.3183	0.45604	0.999979	1149	-0.22228	0.69496	0.71405	0.999979	1806	-0.22228
chr14|39746137|39748741|CTAGE5|+|	4	0.17254	0.29785	0.999979	804	-0.22104	0.75098	0.75667	0.999979	1887	-0.22104
chr17|18768781|18769265|PRPSAP2|+|	6	0.023561	0.078388	0.669591	295	-0.22086	0.86334	0.87401	0.999979	2069	-0.22086
chr14|99723807|99724176|BCL11B|-|	6	0.084652	0.215	0.949264	555	-0.22086	0.47421	0.64109	0.999979	1477	-0.22086
chr2|48555699|48573890|FOXN2|+|	6	0.027455	0.088269	0.694144	321	-0.22085	0.82422	0.85033	0.999979	2011	-0.22085
chr16|68155889|68157024|NFATC3|+|	7	0.16958	0.36774	0.999979	797	-0.22065	0.69793	0.8161	0.999979	1814	-0.22065
chr17|29483000|29546136|NF1|+|	4	0.017054	0.050151	0.5523	250	-0.22036	0.74317	0.75028	0.999979	1879	-0.22036
chr17|59996760|60002460|INTS2|-|	6	0.24132	0.43181	0.999979	966	-0.22032	0.92393	0.92485	0.999979	2196	-0.22032
chr10|51374369|51387763|TIMM23|+|	6	0.10034	0.24432	0.982883	611	-0.22031	0.71854	0.80393	0.999979	1852	-0.22031
chr1|82302569|82302742|LPHN2|+|	6	0.093972	0.23391	0.970176	587	-0.21854	0.91368	0.91461	0.999979	2167	-0.21854
chr15|44843073|44843720|EIF3J|+|	7	0.1516	0.33863	0.999979	757	-0.2179	0.6165	0.7614	0.999979	1703	-0.2179
chr12|122861935|122865105|CLIP1|-|	6	0.28694	0.48895	0.999979	1074	-0.21756	0.94974	0.94982	0.999979	2278	-0.21756
chr21|40630412|40646398|BRWD1|-|	4	0.54517	0.616	0.999979	1549	-0.21738	0.94509	0.94526	0.999979	2267	-0.21738
chr1|243858892|244006584|AKT3|-|	5	0.44592	0.59388	0.999979	1369	-0.21601	0.40478	0.55854	0.999979	1362	-0.21601
chr21|37619814|37620866|DOPEY2|+|	6	0.40073	0.58254	0.999979	1301	-0.21448	0.83624	0.85699	0.999979	2028	-0.21448
chr6|136472297|136476896|PDE7B|+|	6	0.19036	0.3659	0.999979	852	-0.21368	0.89297	0.89601	0.999979	2131	-0.21368
chr9|126519981|126641300|DENND1A|-|	6	0.11057	0.25841	0.998392	643	-0.21299	0.42753	0.60739	0.999979	1405	-0.21299
chr3|110830876|110841085|PVRL3|+|	1	0.29575	0.29552	0.999979	1096	-0.21281	0.70425	0.7042	0.999979	1827	-0.21281
chr6|86267693|86284096|SNX14|-|	6	0.21923	0.40308	0.999979	916	-0.21207	0.9754	0.9754	0.999979	2375	-0.21207
chr2|169842619|169853232|ABCB11|-|	6	0.06407	0.17155	0.893821	472	-0.21191	0.52604	0.67984	0.999979	1575	-0.21191
chr8|97892025|97892233|CPQ|+|	7	0.38611	0.60048	0.999979	1280	-0.21118	0.41189	0.62814	0.999979	1376	-0.21118
chr2|165548730|165561615|COBLL1|-|	5	0.20172	0.37565	0.999979	883	-0.21101	0.92347	0.92268	0.999979	2193	-0.21101
chr13|25466780|25487229|CENPJ|-|	6	0.19739	0.37486	0.999979	875	-0.20927	0.30284	0.50875	0.999979	1178	-0.20927
chrX|13684435|13698717|TCEANC|+|	8	0.1511	0.34271	0.999979	754	-0.20843	0.76791	0.86715	0.999979	1909	-0.20843
chr3|120357301|120360540|HGD|-|	7	0.086338	0.22226	0.949264	561	-0.20816	0.75808	0.85297	0.999979	1895	-0.20816
chr2|136360069|136362586|R3HDM1|+|	5	0.19741	0.36961	0.999979	876	-0.2075	0.72041	0.76344	0.999979	1854	-0.2075
chr6|86227473|86239993|SNX14|-|	4	0.059226	0.13636	0.821519	459	-0.2073	0.20947	0.34104	0.967184	983	-0.2073
chr1|213251037|213290752|RPS6KC1|+|	4	0.38757	0.53141	0.999979	1283	-0.20705	0.81473	0.81497	0.999979	1995	-0.20705
chr3|171969049|172016577|FNDC3B|+|	7	0.15462	0.34376	0.999979	763	-0.20648	0.77387	0.85756	0.999979	1922	-0.20648
chr3|71090478|71102924|FOXP1|-|	4	0.14022	0.26257	0.999979	723	-0.20643	0.70891	0.72407	0.999979	1837	-0.20643
chr7|131071878|131084192|MKLN1|+|	8	0.098811	0.26026	0.999979	605	-0.20604	0.74037	0.8502	0.999979	1875	-0.20604
chr3|67546221|67559327|SUCLG2|-|	5	0.089685	0.20261	0.943909	573	-0.20562	0.040384	0.11602	0.794936	372	-0.20562
chr14|45515747|45521765|FAM179B|+|	5	0.050435	0.13564	0.821519	423	-0.20536	0.85476	0.85511	0.999979	2053	-0.20536
chr5|78692645|78752841|HOMER1|-|	6	0.35276	0.54805	0.999979	1227	-0.20511	0.15167	0.31762	0.956234	836	-0.20511
chr14|75513078|75516421|MLH3|-|	6	0.050595	0.14153	0.826372	426	-0.20423	0.60051	0.73752	0.999979	1668	-0.20423
chr1|44877652|44878394|RNF220|+|	6	0.22161	0.40623	0.999979	919	-0.20358	0.20579	0.38792	0.999475	971	-0.20358
chr18|46858233|46906128|DYM|-|	7	0.027036	0.092764	0.698539	315	-0.20337	0.61064	0.75771	0.999979	1688	-0.20337
chr7|77214859|77230123|PTPN12|+|	6	0.39682	0.57969	0.999979	1296	-0.20301	0.60842	0.74379	0.999979	1683	-0.20301
chr7|5963017|5963593|CCZ1|+|	8	0.019493	0.077213	0.669591	262	-0.203	0.36131	0.59172	0.999979	1278	-0.203
chr18|13681603|13682104|FAM210A|-|	5	0.37288	0.52621	0.999979	1253	-0.20265	0.7549	0.78301	0.999979	1894	-0.20265
chr5|32135677|32143986|GOLPH3|-|	7	0.13002	0.30172	0.999979	692	-0.20198	0.14747	0.33212	0.963953	817	-0.20198
chr6_qbl_hap6|1911677|1912150|C6orf136|+|	7	0.50765	0.68811	0.999979	1478	-0.20176	0.21056	0.41925	0.999979	985	-0.20176
chr5|63621012|63626233|RNF180|+|	7	0.19293	0.39433	0.999979	863	-0.20119	0.3685	0.5842	0.999979	1291	-0.20119
chr5|179688683|179707608|MAPK9|-|	7	0.10737	0.26144	0.999979	634	-0.20105	0.99852	0.99859	0.999979	2523	-0.20105
chr4|1902352|1932497|WHSC1|+|	7	0.131	0.30344	0.999979	694	-0.20095	0.99432	0.99438	0.999979	2480	-0.20095
chr19|30476129|30477324|URI1|+|	7	0.066514	0.18459	0.922236	480	-0.20091	0.71409	0.8274	0.999979	1845	-0.20091
chr4|39839475|39843676|PDS5A|-|	5	0.16664	0.32338	0.999979	792	-0.20053	0.93548	0.93504	0.999979	2229	-0.20053
chr7|131060182|131084192|MKLN1|+|	6	0.17139	0.34089	0.999979	800	-0.19803	0.75123	0.81672	0.999979	1888	-0.19803
chr13|42385360|42393522|VWA8|-|	7	0.12543	0.2935	0.999979	676	-0.19788	0.80749	0.86881	0.999979	1989	-0.19788
chr18|9208654|9221997|ANKRD12|+|	3	0.19081	0.29876	0.999979	854	-0.1976	0.78168	0.78292	0.999979	1942	-0.1976
chr5|109117096|109159538|MAN2A1|+|	6	0.13401	0.29061	0.999979	699	-0.19715	0.80471	0.84032	0.999979	1983	-0.19715
chr12|32751430|32764217|FGD4|+|	8	0.073842	0.21364	0.949264	509	-0.19671	0.77766	0.87326	0.999979	1931	-0.19671
chr4|106345352|106377902|PPA2|-|	5	0.17178	0.33138	0.999979	801	-0.19606	0.31975	0.48397	0.999979	1209	-0.19606
chr10|32759991|32762951|CCDC7|+|	5	0.19227	0.362	0.999979	859	-0.19596	0.97644	0.9759	0.999979	2377	-0.19596
chr12|26748397|26755639|ITPR2|-|	7	0.25294	0.45976	0.999979	999	-0.19559	0.1364	0.3136	0.956234	780	-0.19559
chr10|12123470|12162266|DHTKD1|+|	5	0.24383	0.41316	0.999979	972	-0.19546	0.00084442	0.0036435	0.455255	20	-0.19546
chr4|148778703|148803083|ARHGAP10|+|	5	0.2677	0.43379	0.999979	1033	-0.19433	0.99039	0.98985	0.999979	2455	-0.19433
chr1|95609446|95639445|TMEM56|+|	5	0.19044	0.35923	0.999979	853	-0.19416	0.7232	0.76496	0.999979	1858	-0.19416
chr1|225266908|225284941|DNAH14|+|	6	0.18455	0.35843	0.999979	836	-0.19373	0.98585	0.98574	0.999979	2425	-0.19373
chr4|144464661|144465125|SMARCA5|+|	6	0.19604	0.37333	0.999979	868	-0.19308	0.66692	0.78608	0.999979	1773	-0.19308
chr3|179131199|179137293|GNB4|-|	6	0.17721	0.34879	0.999979	816	-0.19225	0.79267	0.83449	0.999979	1963	-0.19225
chr10|32308785|32310215|KIF5B|-|	6	0.33666	0.53671	0.999979	1192	-0.19152	0.5415	0.69139	0.999979	1597	-0.19152
chr20|30954186|30956926|ASXL1|+|	3	0.46079	0.50617	0.999979	1393	-0.19105	0.84949	0.85096	0.999979	2048	-0.19105
chr4|17503341|17510986|QDPR|-|	7	0.16019	0.35328	0.999979	780	-0.19029	0.17314	0.37538	0.992394	893	-0.19029
chr13|100909848|100992513|PCCA|+|	6	0.010615	0.040482	0.49215	205	-0.19004	0.19699	0.37681	0.992394	946	-0.19004
chr3|43341245|43345284|SNRK|+|	6	0.065598	0.17492	0.904006	477	-0.18939	0.5	0.66033	0.999979	1527	-0.18939
chr7|22306582|22357656|RAPGEF5|-|	6	0.55977	0.70348	0.999979	1568	-0.18937	0.71727	0.80337	0.999979	1849	-0.18937
chr5|43122140|43139411|ZNF131|+|	6	0.22567	0.41144	0.999979	931	-0.18916	0.77432	0.82607	0.999979	1923	-0.18916
chr13|46577273|46619648|ZC3H13|-|	6	0.049818	0.13963	0.82328	420	-0.18831	0.99266	0.99263	0.999979	2468	-0.18831
chr8|132952745|132958880|EFR3A|+|	6	0.084824	0.21536	0.949264	556	-0.18782	0.9745	0.97448	0.999979	2371	-0.18782
chr3|184935923|184947331|EHHADH|-|	8	0.094684	0.25366	0.997826	589	-0.18754	0.53935	0.74472	0.999979	1592	-0.18754
chrX|147743428|147744289|AFF2|+|	6	0.13248	0.28853	0.999979	696	-0.18698	0.95742	0.95712	0.999979	2307	-0.18698
chr18|39792328|39806072|LINC00907|+|	6	0.13429	0.29097	0.999979	703	-0.18672	0.8002	0.83808	0.999979	1975	-0.18672
chr9|99122435|99130587|SLC35D2|-|	6	0.34678	0.5439	0.999979	1215	-0.18618	0.95338	0.95341	0.999979	2292	-0.18618
chr4|110384056|110384800|SEC24B|+|	4	0.36922	0.51157	0.999979	1249	-0.1857	0.94047	0.94094	0.999979	2247	-0.1857
chr9|14120438|14179779|NFIB|-|	5	0.33768	0.49476	0.999979	1195	-0.18479	0.35094	0.5108	0.999979	1265	-0.18479
chr5|176618884|176639196|NSD1|+|	8	0.15883	0.35435	0.999979	775	-0.18395	0.029445	0.10583	0.761079	319	-0.18395
chr4|77045801|77065626|NUP54|-|	6	0.40703	0.58718	0.999979	1314	-0.18382	0.97864	0.97878	0.999979	2386	-0.18382
chr8|125597327|125603476|MTSS1|-|	6	0.17287	0.34278	0.999979	806	-0.18358	0.91494	0.91584	0.999979	2170	-0.18358
chr10|12123470|12143180|DHTKD1|+|	5	0.077712	0.18307	0.918234	529	-0.18306	0.53797	0.67985	0.999979	1590	-0.18306
chr2|113057425|113057606|ZC3H6|+|	4	0.058284	0.13458	0.820778	456	-0.18305	0.92432	0.92454	0.999979	2197	-0.18305
chr7|24659670|24690331|MPP6|+|	6	0.054559	0.15037	0.847431	442	-0.18277	0.44397	0.61942	0.999979	1437	-0.18277
chr4|178274461|178274882|NEIL3|+|	7	0.32175	0.53458	0.999979	1162	-0.18193	0.9605	0.96136	0.999979	2319	-0.18193
chr8|81411728|81412617|ZBTB10|+|	5	0.20721	0.38187	0.999979	894	-0.18131	0.87082	0.87008	0.999979	2085	-0.18131
chr3|138244331|138256189|CEP70|-|	7	0.5043	0.68614	0.999979	1464	-0.18121	0.022254	0.078865	0.704065	268	-0.18121
chr10|74790028|74828741|P4HA1|-|	6	0.10246	0.24727	0.986378	622	-0.18118	0.89615	0.89868	0.999979	2138	-0.18118
chr4|166141085|166184511|KLHL2|+|	3	0.46294	0.50769	0.999979	1398	-0.18008	0.097127	0.17514	0.878343	641	-0.18008
chr11|18312988|18314523|HPS5|-|	3	0.73895	0.74107	0.999979	1848	-0.17979	0.55891	0.57985	0.999979	1623	-0.17979
chr7|116335803|116340338|MET|+|	7	0.12231	0.28779	0.999979	668	-0.17974	0.47613	0.6759	0.999979	1480	-0.17974
chr9|115200710|115204050|HSDL2|+|	7	0.21481	0.41822	0.999979	912	-0.17963	0.27527	0.48804	0.999979	1130	-0.17963
chr17|57430575|57430887|YPEL2|+|	6	0.023848	0.079113	0.669591	296	-0.17895	0.77386	0.82583	0.999979	1921	-0.17895
chr1|231930987|231954263|DISC1|+|	5	0.2027	0.37707	0.999979	887	-0.17816	0.9918	0.99144	0.999979	2463	-0.17816
chr10|225933|267296|ZMYND11|+|	5	0.13211	0.27073	0.999979	695	-0.17797	0.20689	0.38355	0.996913	975	-0.17797
chr13|100909848|100925600|PCCA|+|	6	0.036138	0.109	0.743432	360	-0.17796	0.49326	0.65534	0.999979	1512	-0.17796
chr1|146724277|146731572|CHD1L|+|	6	0.76038	0.81447	0.999979	1888	-0.17744	0.94707	0.94722	0.999979	2274	-0.17744
chr3|30686238|30691952|TGFBR2|+|	5	0.35436	0.50989	0.999979	1228	-0.17732	0.97892	0.97837	0.999979	2387	-0.17732
chr3|47079155|47088111|SETD2|-|	4	0.33166	0.47042	0.999979	1186	-0.17727	0.071904	0.16125	0.878343	528	-0.17727
chr1|89206670|89237562|PKN2|+|	6	0.62656	0.7579	0.999979	1678	-0.17621	0.40753	0.59354	0.999979	1368	-0.17621
chr8|48308935|48320523|KIAA0146|+|	6	0.20796	0.3885	0.999979	898	-0.17552	0.75864	0.81966	0.999979	1898	-0.17552
chrX|10031484|10066619|WWC3|+|	6	0.06695	0.17787	0.906375	484	-0.17546	0.64506	0.77339	0.999979	1741	-0.17546
chr5|176370335|176378578|UIMC1|-|	6	0.20437	0.38395	0.999979	890	-0.17515	0.98802	0.98808	0.999979	2433	-0.17515
chr12|100926235|100934596|NR1H4|+|	4	0.15007	0.27343	0.999979	751	-0.17483	0.93361	0.93412	0.999979	2222	-0.17483
chr2|191765289|191789319|GLS|+|	4	0.27813	0.41226	0.999979	1057	-0.17443	0.28836	0.42565	0.999979	1153	-0.17443
chr16|14173146|14234617|MKL2|+|	8	0.18526	0.39403	0.999979	840	-0.17405	0.89113	0.91993	0.999979	2127	-0.17405
chr6|13639794|13644961|RANBP9|-|	7	0.26736	0.47579	0.999979	1032	-0.17226	0.6618	0.79138	0.999979	1764	-0.17226
chr2|15629017|15651474|NBAS|-|	6	0.53016	0.6799	0.999979	1528	-0.17138	0.90839	0.90949	0.999979	2154	-0.17138
chr19|17212469|17213367|MYO9B|+|	7	0.51071	0.68994	0.999979	1485	-0.17134	0.88931	0.90456	0.999979	2123	-0.17134
chr22|41568502|41569788|EP300|+|	6	0.023089	0.077313	0.669591	288	-0.17031	0.65607	0.78258	0.999979	1753	-0.17031
chr8|68030482|68049838|CSPP1|+|	7	0.11435	0.27389	0.999979	655	-0.17031	0.73159	0.84011	0.999979	1866	-0.17031
chr3|132322072|132350323|ACAD11|-|	6	0.25084	0.44417	0.999979	993	-0.16973	0.91857	0.91956	0.999979	2177	-0.16973
chr5|167986036|167996003|PANK3|-|	6	0.26287	0.45942	0.999979	1024	-0.16886	0.87807	0.88444	0.999979	2099	-0.16886
chr5|122881110|122911657|CSNK1G3|+|	7	0.090504	0.23017	0.963774	575	-0.16866	0.96716	0.96793	0.999979	2346	-0.16866
chr13|78293666|78327493|SLAIN1|+|	7	0.024443	0.085047	0.689282	300	-0.16816	0.68542	0.80759	0.999979	1800	-0.16816
chr10|31661946|31750166|ZEB1|+|	8	0.005451	0.025726	0.424816	140	-0.1655	0.12286	0.3021	0.955134	736	-0.1655
chr11|32611092|32617593|EIF3M|+|	7	0.26837	0.47685	0.999979	1036	-0.16511	0.70019	0.81763	0.999979	1817	-0.16511
chr4|170076630|170077830|SH3RF1|-|	6	0.61377	0.7474	0.999979	1664	-0.16471	0.60183	0.73856	0.999979	1670	-0.16471
chr12|100985513|101005919|GAS2L3|+|	6	0.45254	0.62086	0.999979	1378	-0.16465	0.50182	0.66171	0.999979	1530	-0.16465
chr21|34793786|34805178|IFNGR2|+|	6	0.12329	0.27572	0.999979	671	-0.1643	0.61363	0.74822	0.999979	1694	-0.1643
chr16|47531309|47644831|PHKB|+|	5	0.39326	0.545	0.999979	1291	-0.16408	0.91442	0.91355	0.999979	2168	-0.16408
chr9|35295692|35313986|UNC13B|+|	5	0.2032	0.37786	0.999979	888	-0.1636	0.87484	0.87419	0.999979	2093	-0.1636
chr8|100286425|100287482|VPS13B|+|	6	0.086194	0.21836	0.949264	560	-0.16345	0.79528	0.83566	0.999979	1967	-0.16345
chr2|169547543|169574488|CERS6|+|	8	0.27406	0.50876	0.999979	1048	-0.16344	0.98144	0.98138	0.999979	2397	-0.16344
chr21|38792600|38845182|DYRK1A|+|	5	0.31329	0.47357	0.999979	1139	-0.16324	0.53734	0.67929	0.999979	1589	-0.16324
chr9|98740342|98766983|ERCC6L2|+|	6	0.63642	0.76599	0.999979	1699	-0.16295	0.96034	0.96007	0.999979	2317	-0.16295
chr8|71071739|71075089|NCOA2|-|	6	0.2562	0.45107	0.999979	1009	-0.16216	0.57255	0.71545	0.999979	1634	-0.16216
chr4|72352664|72363409|SLC4A4|+|	5	0.26388	0.43046	0.999979	1028	-0.1607	0.26705	0.43937	0.999979	1110	-0.1607
chr20|50290691|50307358|ATP9A|-|	8	0.08034	0.22796	0.962492	537	-0.16048	0.017968	0.072632	0.704065	225	-0.16048
chr3|101389973|101391057|ZBTB11|-|	6	0.028285	0.090348	0.694754	325	-0.16017	0.63465	0.76497	0.999979	1727	-0.16017
chr4|76885287|76903190|SDAD1|-|	6	0.17255	0.34234	0.999979	805	-0.15953	0.30793	0.51481	0.999979	1181	-0.15953
chr5|92889466|92899169|NR2F1-AS1|-|	5	0.22556	0.39753	0.999979	930	-0.15892	0.47305	0.62039	0.999979	1475	-0.15892
chr10|27311486|27322306|ANKRD26|-|	5	0.1154	0.24428	0.982883	657	-0.15839	0.37497	0.5316	0.999979	1303	-0.15839
chr19|3660963|3661999|PIP5K1C|-|	6	0.57838	0.71829	0.999979	1602	-0.15819	0.050984	0.1432	0.866301	416	-0.15819
chr5|162866262|162871487|CCNG1|+|	6	0.15972	0.32514	0.999979	778	-0.15815	0.26384	0.46159	0.999979	1099	-0.15815
chr6|9769163|9819657|MRDS1|-|	7	0.33022	0.5435	0.999979	1182	-0.15803	0.91062	0.91779	0.999979	2160	-0.15803
chr3|197249510|197273357|BDH1|-|	5	0.19666	0.36843	0.999979	871	-0.15691	0.97894	0.9784	0.999979	2388	-0.15691
chr1|235316020|235318427|RBM34|-|	6	0.43519	0.60768	0.999979	1352	-0.15675	0.087833	0.22188	0.904678	610	-0.15675
chr1|151630710|151655921|SNX27|+|	7	0.0074781	0.032047	0.465654	167	-0.15668	0.38579	0.60117	0.999979	1319	-0.15668
chr6|144858717|144878447|UTRN|+|	4	0.69684	0.71218	0.999979	1785	-0.15521	0.67739	0.70191	0.999979	1787	-0.15521
chr1|22041881|22048257|USP48|-|	6	0.24509	0.43692	0.999979	977	-0.15491	0.93927	0.93956	0.999979	2244	-0.15491
chr12|21349879|21358967|SLCO1B1|+|	6	0.063721	0.17073	0.893821	471	-0.15465	0.38178	0.57525	0.999979	1310	-0.15465
chr4|107092251|107133992|TBCK|-|	6	0.28396	0.48538	0.999979	1072	-0.15374	0.59245	0.7313	0.999979	1660	-0.15374
chr4|103446668|103459113|NFKB1|+|	7	0.40163	0.61716	0.999979	1304	-0.15333	0.73785	0.84472	0.999979	1871	-0.15333
chr7|102398300|102427916|FAM185A|+|	7	0.24331	0.44965	0.999979	970	-0.15328	0.69752	0.81583	0.999979	1813	-0.15328
chr1|94685813|94697199|ARHGAP29|-|	7	0.45042	0.65351	0.999979	1376	-0.15284	0.84264	0.88207	0.999979	2035	-0.15284
chr17|58700881|58711338|PPM1D|+|	5	0.50721	0.65058	0.999979	1476	-0.15187	0.23078	0.40877	0.999979	1035	-0.15187
chr13|42439871|42461497|VWA8|-|	5	0.35579	0.51115	0.999979	1231	-0.15136	0.25137	0.4259	0.999979	1075	-0.15136
chr4|52729602|52758017|DCUN1D4|+|	6	0.60875	0.74299	0.999979	1654	-0.15038	0.49544	0.65686	0.999979	1515	-0.15038
chr15|89656955|89659752|ABHD2|+|	6	0.40968	0.58916	0.999979	1320	-0.15031	0.56693	0.71132	0.999979	1631	-0.15031
chr17|54926056|54933986|DGKE|+|	5	0.10564	0.22884	0.962492	630	-0.15011	0.91551	0.91464	0.999979	2171	-0.15011
chr5|55256229|55264224|IL6ST|-|	7	0.054594	0.16087	0.876501	443	-0.14986	0.99002	0.99012	0.999979	2452	-0.14986
chr15|50592985|50601995|GABPB1|-|	5	0.24386	0.41319	0.999979	973	-0.14983	0.3116	0.4771	0.999979	1188	-0.14983
chr3|157839891|157841780|RSRC1|+|	6	0.11289	0.26151	0.999979	648	-0.14895	0.5452	0.69424	0.999979	1602	-0.14895
chr5|38510565|38530768|LIFR|-|	6	0.23485	0.42344	0.999979	943	-0.14877	0.4798	0.64533	0.999979	1487	-0.14877
chr3|169694733|169706147|SEC62|+|	4	0.78569	0.7862	0.999979	1927	-0.1477	0.92143	0.92171	0.999979	2188	-0.1477
chr2|210993754|211019335|KANSL1L|-|	6	0.51461	0.66801	0.999979	1493	-0.14761	0.37543	0.57089	0.999979	1304	-0.14761
chr4|25848915|25849486|SEL1L3|-|	5	0.23773	0.40798	0.999979	951	-0.14714	0.4121	0.56539	0.999979	1378	-0.14714
chr14|97299803|97327072|VRK1|+|	6	0.057839	0.15756	0.874219	454	-0.14695	0.96045	0.9602	0.999979	2318	-0.14695
chr5|72354259|72373320|FCHO2|+|	6	0.28915	0.49171	0.999979	1079	-0.14662	0.28341	0.48535	0.999979	1144	-0.14662
chr9|33956076|33973235|UBAP2|-|	2	0.48994	0.49158	0.999979	1441	-0.14565	0.77882	0.77802	0.999979	1935	-0.14565
chr10|27431315|27434519|YME1L1|-|	5	0.1474	0.29422	0.999979	743	-0.1452	0.14323	0.28892	0.944442	796	-0.1452
chrX|24190831|24197887|ZFX|+|	4	0.23543	0.36593	0.999979	945	-0.14398	0.19348	0.32393	0.960494	939	-0.14398
chr22|24698162|24709434|SPECC1L|+|	8	0.10131	0.26429	0.999979	616	-0.14351	0.66432	0.80707	0.999979	1768	-0.14351
chr4|25128885|25160729|SEPSECS|-|	8	0.13895	0.32394	0.999979	716	-0.14349	0.919	0.93179	0.999979	2181	-0.14349
chr1|42730785|42789498|FOXJ3|-|	6	0.29894	0.50354	0.999979	1106	-0.14303	0.25075	0.44533	0.999979	1071	-0.14303
chr6|107824860|107827631|SOBP|+|	4	0.34117	0.4809	0.999979	1205	-0.14265	0.7712	0.77389	0.999979	1916	-0.14265
chr16|68155889|68160513|NFATC3|+|	4	0.51965	0.60241	0.999979	1506	-0.1425	0.70987	0.72479	0.999979	1840	-0.1425
chr1|62365254|62367131|INADL|+|	8	0.01515	0.062413	0.622428	238	-0.14205	0.84376	0.9039	0.999979	2038	-0.14205
chr1|42730785|42776781|FOXJ3|-|	7	0.2226	0.42709	0.999979	920	-0.14114	0.20086	0.40885	0.999979	960	-0.14114
chr6|57058639|57075243|RAB23|-|	7	0.31934	0.53201	0.999979	1153	-0.1401	0.87826	0.89861	0.999979	2100	-0.1401
chr1|46105881|46108171|GPBP1L1|-|	5	0.13513	0.27538	0.999979	706	-0.13998	0.79736	0.81005	0.999979	1971	-0.13998
chr1|176524542|176526377|PAPPA2|+|	5	0.87757	0.87687	0.999979	2123	-0.13996	0.6529	0.73103	0.999979	1752	-0.13996
chr3|195101737|195112876|ACAP2|-|	7	0.10955	0.26543	0.999979	640	-0.13981	0.65203	0.78471	0.999979	1751	-0.13981
chr3|197592293|197602646|LRCH3|+|	7	0.32719	0.54035	0.999979	1174	-0.13974	0.051349	0.15722	0.878343	418	-0.13974
chr3|110830876|110866331|PVRL3|+|	7	0.316	0.52843	0.999979	1146	-0.13958	0.54812	0.71863	0.999979	1607	-0.13958
chr5|40728446|40730445|TTC33|-|	7	0.65961	0.78769	0.999979	1736	-0.13958	0.75455	0.85194	0.999979	1892	-0.13958
chr3|108324181|108335504|DZIP3|+|	7	0.014629	0.054704	0.579496	234	-0.13934	0.98561	0.98573	0.999979	2422	-0.13934
chr11|85722072|85742653|PICALM|-|	5	0.13488	0.27496	0.999979	705	-0.13915	0.54629	0.68757	0.999979	1604	-0.13915
chr13|73409380|73505405|PIBF1|+|	7	0.32719	0.54035	0.999979	1175	-0.13895	0.70255	0.81937	0.999979	1823	-0.13895
chr20|21306916|21349228|XRN2|+|	7	0.045325	0.1421	0.826372	402	-0.13851	0.95239	0.95332	0.999979	2287	-0.13851
chr4|146080654|146092872|OTUD4|-|	7	0.92731	0.92915	0.999979	2254	-0.13828	0.66585	0.7942	0.999979	1770	-0.13828
chr2|71590282|71597135|ZNF638|+|	5	0.28401	0.44792	0.999979	1073	-0.13827	0.87976	0.87888	0.999979	2108	-0.13827
chr3|196831773|196846401|DLG1|-|	6	0.60658	0.74121	0.999979	1644	-0.13806	0.31831	0.52736	0.999979	1205	-0.13806
chr8|48196616|48206619|KIAA0146|+|	4	0.80777	0.808	0.999979	1971	-0.13801	0.64846	0.68273	0.999979	1744	-0.13801
chr14|39815107|39818181|CTAGE5|+|	7	0.40894	0.62474	0.999979	1317	-0.13776	0.21558	0.42453	0.999979	997	-0.13776
chr15|63998978|64008672|HERC1|-|	5	0.057264	0.14798	0.841661	452	-0.13769	0.18594	0.35278	0.975702	924	-0.13769
chr11|93480462|93490631|C11orf54|+|	7	0.16085	0.35425	0.999979	783	-0.13639	0.38584	0.60121	0.999979	1320	-0.13639
chr2|109388156|109389502|RANBP2|+|	3	0.10863	0.18937	0.92615	637	-0.13618	0.7163	0.71837	0.999979	1847	-0.13618
chr9|4823547|4827033|RCL1|+|	7	0.64768	0.77937	0.999979	1716	-0.13552	0.96556	0.96641	0.999979	2339	-0.13552
chr4|52714370|52758017|DCUN1D4|+|	7	0.44987	0.65321	0.999979	1375	-0.13504	0.85937	0.88936	0.999979	2061	-0.13504
chr9|33960823|33989124|UBAP2|-|	7	0.24493	0.45133	0.999979	976	-0.13416	0.6349	0.77334	0.999979	1728	-0.13416
chr2|181846744|181848820|UBE2E3|+|	5	0.090781	0.20452	0.946297	576	-0.13396	0.88983	0.88904	0.999979	2125	-0.13396
chr10|86130769|86133571|CCSER2|+|	4	0.60795	0.65227	0.999979	1648	-0.13341	0.90847	0.90883	0.999979	2155	-0.13341
chr13|28748408|28752072|PAN3|+|	7	0.33493	0.54831	0.999979	1190	-0.13318	0.23437	0.4451	0.999979	1042	-0.13318
chr9|17298187|17342442|CNTLN|+|	4	0.098382	0.21025	0.949264	604	-0.13307	0.78975	0.79064	0.999979	1959	-0.13307
chr18|74561481|74563895|ZNF236|+|	5	0.30371	0.46533	0.999979	1115	-0.13257	0.95311	0.9526	0.999979	2290	-0.13257
chr16|57197912|57207781|FAM192A|-|	5	0.14323	0.28783	0.999979	734	-0.13197	0.14621	0.2934	0.947326	807	-0.13197
chr3|17051165|17056403|PLCL2|+|	7	0.11008	0.26643	0.999979	641	-0.13183	0.26126	0.47311	0.999979	1094	-0.13183
chr10|128768965|128798571|DOCK1|+|	5	0.22287	0.39531	0.999979	921	-0.13178	0.87964	0.87876	0.999979	2107	-0.13178
EIF2S1	3	0.56557	0.58207	0.999979	1577	-0.13118	0.38965	0.46577	0.999979	1327	-0.13118
chr3|119219541|119232566|TIMMDC1|+|	7	0.91008	0.91559	0.999979	2204	-0.13101	0.96056	0.96141	0.999979	2321	-0.13101
chr11|77330650|77340944|CLNS1A|-|	6	0.56895	0.71077	0.999979	1585	-0.13086	0.72744	0.80734	0.999979	1861	-0.13086
chr7|104714065|104719410|KMT2E|+|	6	0.47279	0.63576	0.999979	1417	-0.13069	0.60983	0.74498	0.999979	1685	-0.13069
chr12|56493431|56494029|ERBB3|+|	8	0.62109	0.77919	0.999979	1671	-0.13053	0.48023	0.69334	0.999979	1488	-0.13053
chr1|118454615|118461358|GDAP2|-|	6	0.13468	0.29147	0.999979	704	-0.13045	0.024064	0.080932	0.704065	287	-0.13045
chr7|40027197|40027857|CDK13|+|	8	0.11609	0.288	0.999979	661	-0.12975	0.66424	0.80703	0.999979	1767	-0.12975
chr22|32154531|32161046|DEPDC5|+|	6	0.26515	0.46237	0.999979	1031	-0.12957	0.8568	0.86976	0.999979	2056	-0.12957
chr5|33998745|34006004|AMACR|-|	6	0.50363	0.65937	0.999979	1463	-0.12931	0.39995	0.58814	0.999979	1348	-0.12931
chr2|122363276|122363756|CLASP1|-|	8	0.29542	0.528	0.999979	1095	-0.12928	0.49547	0.70648	0.999979	1516	-0.12928
chr15|52876941|52885933|FAM214A|-|	5	0.38315	0.53583	0.999979	1274	-0.12917	0.2425	0.4186	0.999979	1055	-0.12917
chr10|96818091|96827448|CYP2C8|-|	6	0.085386	0.21659	0.949264	557	-0.12914	0.059106	0.16116	0.878343	459	-0.12914
chr7|15405138|15433804|AGMO|-|	5	0.51048	0.6537	0.999979	1483	-0.12912	0.49178	0.63736	0.999979	1506	-0.12912
chr7|91924202|91936970|ANKIB1|+|	6	0.52539	0.67622	0.999979	1515	-0.12868	0.09599	0.2382	0.92077	639	-0.12868
chr7|27668989|27689252|HIBADH|-|	7	0.41093	0.62679	0.999979	1323	-0.12858	0.34373	0.55915	0.999979	1251	-0.12858
chr10|116719484|116734144|TRUB1|+|	5	0.27021	0.43596	0.999979	1041	-0.12857	0.54626	0.68755	0.999979	1603	-0.12857
chr7|23650789|23651172|CCDC126|+|	7	0.27707	0.48632	0.999979	1056	-0.1266	0.94692	0.94794	0.999979	2273	-0.1266
chr3|196118683|196129890|UBXN7|-|	6	0.59346	0.7307	0.999979	1625	-0.12549	0.87488	0.88205	0.999979	2094	-0.12549
chr1|78183551|78191447|USP33|-|	9	0.050815	0.1666	0.885892	427	-0.12503	0.78518	0.88495	0.999979	1950	-0.12503
chr12|72020039|72022817|ZFC3H1|-|	5	0.23732	0.40756	0.999979	949	-0.12503	0.80156	0.813	0.999979	1977	-0.12503
chr3|171969049|172025291|FNDC3B|+|	5	0.35735	0.51251	0.999979	1233	-0.12456	0.94796	0.94741	0.999979	2276	-0.12456
chr6|118832460|118887479|CEP85L|-|	7	0.13853	0.3165	0.999979	714	-0.12453	0.48167	0.67917	0.999979	1490	-0.12453
chr11|85685750|85695016|PICALM|-|	6	0.6564	0.77464	0.999979	1731	-0.12431	0.83299	0.85505	0.999979	2024	-0.12431
chr6|161157918|161162449|PLG|+|	7	0.38983	0.6047	0.999979	1284	-0.12402	0.91263	0.91904	0.999979	2164	-0.12402
chr14|91947919|91957146|SMEK1|-|	7	0.3278	0.54098	0.999979	1176	-0.12394	0.67657	0.8015	0.999979	1785	-0.12394
chr1|225140371|225195246|DNAH14|+|	7	0.032268	0.10763	0.743432	345	-0.12385	0.91832	0.92304	0.999979	2176	-0.12385
chr13|46559431|46594692|ZC3H13|-|	4	0.12971	0.25145	0.993361	690	-0.12362	0.67168	0.69806	0.999979	1776	-0.12362
chr13|46553947|46619651|ZC3H13|-|	8	0.23401	0.4647	0.999979	939	-0.12295	0.36798	0.59755	0.999979	1289	-0.12295
chr7|131113791|131130662|MKLN1|+|	7	0.65257	0.78268	0.999979	1721	-0.1223	0.80424	0.86767	0.999979	1982	-0.1223
chr18|74561481|74593468|ZNF236|+|	5	0.46539	0.61174	0.999979	1400	-0.12167	0.89377	0.89287	0.999979	2134	-0.12167
chr18|76856475|76914555|ATP9B|+|	3	0.80183	0.80299	0.999979	1962	-0.12149	0.87654	0.87731	0.999979	2097	-0.12149
chr20|46252654|46262380|NCOA3|+|	6	0.35641	0.55073	0.999979	1232	-0.12147	0.25707	0.45326	0.999979	1087	-0.12147
chr2|64778576|64780543|AFTPH|+|	7	0.26849	0.47699	0.999979	1037	-0.12077	0.030649	0.1035	0.757114	322	-0.12077
chr2|101898320|101911643|RNF149|-|	6	0.25633	0.45124	0.999979	1010	-0.12005	0.51484	0.67158	0.999979	1553	-0.12005
chr10|105767934|105778666|SLK|+|	6	0.1984	0.37612	0.999979	878	-0.11997	0.55323	0.70048	0.999979	1614	-0.11997
chr9|4823547|4833228|RCL1|+|	3	0.24537	0.36991	0.999979	979	-0.11994	0.90273	0.90345	0.999979	2143	-0.11994
chr11|73418464|73427407|RAB6A|-|	5	0.74373	0.77197	0.999979	1857	-0.11956	0.34653	0.50696	0.999979	1255	-0.11956
chr1|23356961|23377013|KDM1A|+|	6	0.18657	0.36094	0.999979	844	-0.11934	0.12638	0.28423	0.940549	742	-0.11934
chr7|94146871|94183887|CASD1|+|	6	0.038495	0.11452	0.753789	378	-0.11921	0.61991	0.75318	0.999979	1708	-0.11921
chr1|235963619|235964397|LYST|-|	7	0.76431	0.84814	0.999979	1895	-0.11877	0.97335	0.97399	0.999979	2360	-0.11877
chr11|85701292|85742653|PICALM|-|	5	0.28919	0.45232	0.999979	1080	-0.11831	0.96229	0.96185	0.999979	2330	-0.11831
chr8|109462051|109468159|EMC2|+|	5	0.18796	0.35543	0.999979	847	-0.11824	0.44269	0.59304	0.999979	1435	-0.11824
chr3|171965322|172003774|FNDC3B|+|	4	0.35022	0.49117	0.999979	1221	-0.11824	0.88521	0.88539	0.999979	2114	-0.11824
chr17|25630392|25636298|WSB1|+|	7	0.39992	0.61526	0.999979	1300	-0.11727	0.1473	0.33188	0.963953	815	-0.11727
chr10|1130342|1142186|WDR37|+|	6	0.087711	0.22139	0.949264	564	-0.11724	0.79376	0.83497	0.999979	1964	-0.11724
chr2|58311223|58316858|VRK2|+|	5	0.57821	0.69164	0.999979	1601	-0.11722	0.48966	0.6353	0.999979	1499	-0.11722
chr12|28458581|28460682|CCDC91|+|	5	0.29509	0.45768	0.999979	1092	-0.11721	0.82341	0.8291	0.999979	2009	-0.11721
chr4|71648807|71650596|RUFY3|+|	7	0.18074	0.38047	0.999979	824	-0.11697	0.65874	0.78925	0.999979	1760	-0.11697
chr5|74109664|74137504|FAM169A|-|	7	0.40459	0.62029	0.999979	1309	-0.11689	0.62002	0.7636	0.999979	1710	-0.11689
chr8|17726056|17743080|FGL1|-|	5	0.75708	0.78029	0.999979	1877	-0.11671	0.45056	0.59985	0.999979	1445	-0.11671
chr4|25153581|25160729|SEPSECS|-|	5	0.1888	0.35668	0.999979	849	-0.1166	0.50693	0.65103	0.999979	1538	-0.1166
chr13|43537390|43544806|EPSTI1|-|	2	0.24401	0.28131	0.999979	974	-0.11651	0.65733	0.65734	0.999979	1756	-0.11651
chr3|138289159|138290198|CEP70|-|	6	0.30014	0.50512	0.999979	1108	-0.11533	0.27141	0.47081	0.999979	1119	-0.11533
chr17|30498061|30503232|RHOT1|+|	5	0.71846	0.75723	0.999979	1817	-0.11435	0.93419	0.93362	0.999979	2225	-0.11435
chr14|81297486|81307112|CEP128|-|	6	0.87708	0.88186	0.999979	2121	-0.11433	0.49245	0.65468	0.999979	1510	-0.11433
chr7|87068982|87069718|ABCB4|-|	6	0.048772	0.13734	0.821519	417	-0.114	0.77244	0.82515	0.999979	1919	-0.114
chrX|17151946|17157084|REPS2|+|	5	0.84207	0.84318	0.999979	2041	-0.11299	0.51157	0.65536	0.999979	1546	-0.11299
chr5|14673750|14681716|FAM105B|+|	6	0.18824	0.36315	0.999979	848	-0.11287	0.062168	0.16799	0.878343	478	-0.11287
chr12|50824277|50835426|LARP4|+|	6	0.24341	0.43458	0.999979	971	-0.11287	0.1495	0.31485	0.956234	830	-0.11287
chr6|130505247|130505768|SAMD3|-|	8	0.51556	0.72341	0.999979	1496	-0.11238	0.92373	0.93427	0.999979	2195	-0.11238
chr4|162376155|162421286|FSTL5|-|	4	0.79736	0.79765	0.999979	1955	-0.11102	0.48981	0.59477	0.999979	1500	-0.11102
chr5|43292575|43299077|HMGCS1|-|	5	0.21309	0.38701	0.999979	908	-0.11068	0.017947	0.056371	0.703185	224	-0.11068
chr7|72873865|72884813|BAZ1B|-|	4	0.82708	0.82722	0.999979	2009	-0.11064	0.81336	0.81356	0.999979	1994	-0.11064
chr11|34978930|34999729|PDHX|+|	8	0.22116	0.4462	0.999979	918	-0.1106	0.63393	0.79092	0.999979	1723	-0.1106
chr1|225372992|225394922|DNAH14|+|	7	0.39297	0.60807	0.999979	1289	-0.11032	0.20683	0.41519	0.999979	974	-0.11032
chr2|32602655|32631625|BIRC6|+|	6	0.58827	0.72643	0.999979	1620	-0.10964	0.77782	0.82768	0.999979	1933	-0.10964
chr6|69723929|69785930|BAI3|+|	7	0.41065	0.62654	0.999979	1322	-0.10956	0.71172	0.82583	0.999979	1843	-0.10956
chr7|148716083|148718239|PDIA4|-|	4	0.57623	0.6335	0.999979	1600	-0.1095	0.5045	0.60194	0.999979	1535	-0.1095
chr8|42761315|42798588|HOOK3|+|	7	0.2457	0.45207	0.999979	980	-0.10894	0.40337	0.61963	0.999979	1360	-0.10894
chr14|21698477|21702388|HNRNPC|-|	4	0.74092	0.74651	0.999979	1853	-0.10851	0.742	0.74946	0.999979	1878	-0.10851
chr10|105382226|105420872|SH3PXD2A|-|	5	0.69971	0.74725	0.999979	1791	-0.10845	0.78638	0.80257	0.999979	1954	-0.10845
chr1|21076215|21100103|HP1BP3|-|	6	0.01561	0.057601	0.595362	244	-0.10839	0.86888	0.8777	0.999979	2078	-0.10839
chr2|172782046|172809519|HAT1|+|	6	0.33925	0.53865	0.999979	1199	-0.10816	0.13276	0.29286	0.947326	765	-0.10816
chr19|30476129|30503438|URI1|+|	7	0.28359	0.49349	0.999979	1071	-0.10815	0.15825	0.35031	0.975399	851	-0.10815
chr7|33185853|33217203|BBS9|+|	6	0.5091	0.66368	0.999979	1481	-0.10778	0.57442	0.71693	0.999979	1638	-0.10778
chr16|30490411|30490782|ITGAL|+|	7	0.39277	0.60786	0.999979	1287	-0.10777	0.24951	0.46057	0.999979	1069	-0.10777
chr2|215632205|215646233|BARD1|-|	8	0.018053	0.072939	0.660396	255	-0.10651	0.93756	0.94209	0.999979	2233	-0.10651
chr5|122881110|122893258|CSNK1G3|+|	6	0.092747	0.2315	0.963774	582	-0.10535	0.87891	0.88495	0.999979	2103	-0.10535
chr1|29481207|29481422|SRSF4|-|	6	0.32354	0.52752	0.999979	1164	-0.1053	0.18653	0.36347	0.98508	927	-0.1053
chr1|46032240|46032692|AKR1A1|+|	5	0.19677	0.3686	0.999979	872	-0.10504	0.52943	0.67183	0.999979	1580	-0.10504
chr5|67522117|67522837|PIK3R1|+|	5	0.087926	0.19976	0.941418	568	-0.10458	0.10553	0.23047	0.915926	681	-0.10458
chr18|6263945|6312055|L3MBTL4|-|	6	0.60856	0.74285	0.999979	1652	-0.10439	0.96505	0.96485	0.999979	2336	-0.10439
chr15|85223943|85234875|SEC11A|-|	5	0.49062	0.63529	0.999979	1442	-0.10401	0.61513	0.71454	0.999979	1700	-0.10401
chr12|14576842|14578407|ATF7IP|+|	4	0.641	0.67334	0.999979	1706	-0.10373	0.3227	0.4619	0.999979	1222	-0.10373
chr7|35006505|35013217|DPY19L1|-|	6	0.93466	0.93507	0.999979	2272	-0.10289	0.64116	0.77018	0.999979	1735	-0.10289
chr15|76576097|76588078|ETFA|-|	7	0.31964	0.5323	0.999979	1156	-0.10232	0.6229	0.76559	0.999979	1712	-0.10232
chr4|52729602|52752804|DCUN1D4|+|	6	0.52336	0.67461	0.999979	1512	-0.10231	0.90728	0.9084	0.999979	2151	-0.10231
chr7|111127293|111201979|IMMP2L|-|	7	0.8999	0.90831	0.999979	2177	-0.10202	0.20532	0.41359	0.999979	969	-0.10202
chr14|89878277|89878834|FOXN3|-|	5	0.8691	0.86838	0.999979	2097	-0.10161	0.15514	0.30722	0.955134	841	-0.10161
chr2|106739425|106782539|UXS1|-|	7	0.088521	0.22636	0.961541	571	-0.1016	0.080672	0.21382	0.895927	567	-0.1016
chr1|115005725|115007010|TRIM33|-|	5	0.44944	0.59701	0.999979	1374	-0.10151	0.39511	0.54982	0.999979	1336	-0.10151
chr10|11893995|11894214|PROSER2|+|	7	0.037464	0.12211	0.781794	371	-0.10075	0.29736	0.51128	0.999979	1171	-0.10075
chr4|39328182|39329376|RFC1|-|	3	0.76649	0.76796	0.999979	1897	-0.10073	0.86642	0.86769	0.999979	2072	-0.10073
chr15|41377566|41379880|INO80|-|	8	0.076611	0.21988	0.949264	520	-0.10065	0.1332	0.31825	0.956243	769	-0.10065
chr10|70497601|70502326|CCAR1|+|	6	0.15954	0.32491	0.999979	777	-0.10054	0.41672	0.59998	0.999979	1386	-0.10054
chr6|84108085|84117620|ME1|-|	6	0.25983	0.45561	0.999979	1018	-0.10054	0.88099	0.8865	0.999979	2109	-0.10054
chr3|43640023|43647355|ANO10|-|	4	0.35261	0.49363	0.999979	1226	-0.10002	0.36043	0.50242	0.999979	1277	-0.10002
chr10|34558584|34630744|PARD3|-|	5	0.43677	0.58554	0.999979	1356	-0.09996	0.14948	0.29841	0.951575	829	-0.09996
chr5|145176004|145205763|PRELID2|-|	3	0.30887	0.41175	0.999979	1130	-0.099712	0.2698	0.39727	0.999979	1113	-0.099712
chr8|99718694|99719539|STK3|-|	6	0.0016345	0.0077467	0.26726	73	-0.098853	0.52213	0.67689	0.999979	1568	-0.098853
chr7|17929985|17937069|SNX13|-|	6	0.21857	0.40221	0.999979	914	-0.098829	0.88606	0.89031	0.999979	2115	-0.098829
chr2|190670377|190682906|PMS1|+|	5	0.18604	0.35257	0.999979	843	-0.097513	0.95651	0.95604	0.999979	2302	-0.097513
chr4|169923221|169928907|CBR4|-|	6	0.26388	0.46059	0.999979	1027	-0.097113	0.15108	0.31693	0.956234	834	-0.097113
chr12|9321464|9322187|PZP|-|	9	0.20899	0.43763	0.999979	899	-0.097062	0.70322	0.84612	0.999979	1824	-0.097062
chr3|24231564|24378862|THRB|-|	7	0.027347	0.093706	0.698539	319	-0.096933	0.70801	0.82328	0.999979	1834	-0.096933
chr1|213251037|213303232|RPS6KC1|+|	5	0.46608	0.61238	0.999979	1404	-0.096095	0.54755	0.68835	0.999979	1606	-0.096095
chr3|119219541|119236162|TIMMDC1|+|	7	0.65641	0.78538	0.999979	1732	-0.095952	0.80967	0.86958	0.999979	1991	-0.095952
chr2|177161587|177193640|MTX2|+|	6	0.17395	0.3442	0.999979	810	-0.095697	0.25183	0.44672	0.999979	1076	-0.095697
chr2|24181170|24207701|UBXN2A|+|	7	0.2835	0.49339	0.999979	1070	-0.095276	0.6043	0.75379	0.999979	1673	-0.095276
chr9|33953282|33996331|UBAP2|-|	6	0.25196	0.44559	0.999979	996	-0.09517	0.10663	0.25773	0.928033	686	-0.09517
chr17|60087910|60112969|MED13|-|	6	0.14383	0.30359	0.999979	738	-0.094994	0.95987	0.95959	0.999979	2315	-0.094994
chr8|141889569|141900868|PTK2|-|	2	0.53669	0.53704	0.999979	1541	-0.094859	0.78161	0.78073	0.999979	1941	-0.094859
chr5|94244955|94259726|MCTP1|-|	6	0.54293	0.68963	0.999979	1547	-0.094797	0.6839	0.79152	0.999979	1798	-0.094797
chr13|52971366|52976816|THSD1|-|	5	0.34382	0.50023	0.999979	1210	-0.094588	0.7292	0.76818	0.999979	1864	-0.094588
chr8|68200189|68214701|ARFGEF1|-|	6	0.44088	0.61186	0.999979	1364	-0.093577	0.32702	0.53773	0.999979	1228	-0.093577
chr12|23887617|23999127|SOX5|-|	5	0.15257	0.30222	0.999979	762	-0.093542	0.67753	0.74217	0.999979	1789	-0.093542
chr1|85816097|85824530|DDAH1|-|	6	0.27125	0.46972	0.999979	1045	-0.093298	0.9715	0.97139	0.999979	2357	-0.093298
chr13|37614541|37625720|SUPT20H|-|	5	0.86649	0.86581	0.999979	2091	-0.093154	0.31252	0.47785	0.999979	1193	-0.093154
chr2|106774513|106782539|UXS1|-|	8	0.11367	0.28414	0.999979	652	-0.092999	0.36378	0.59395	0.999979	1282	-0.092999
chr5|38523520|38530768|LIFR|-|	6	0.14791	0.30927	0.999979	745	-0.092819	0.90537	0.90666	0.999979	2146	-0.092819
chr1|23397717|23398690|KDM1A|+|	6	0.18379	0.35736	0.999979	834	-0.092811	0.27508	0.47521	0.999979	1129	-0.092811
chr5|124036706|124036962|ZNF608|-|	4	0.34843	0.48924	0.999979	1218	-0.09255	0.77705	0.77893	0.999979	1929	-0.09255
chr11|85733409|85742653|PICALM|-|	5	0.71227	0.7539	0.999979	1808	-0.091684	0.31602	0.48087	0.999979	1202	-0.091684
chr1|214169811|214185058|PROX1|+|	3	0.69569	0.6972	0.999979	1782	-0.091408	0.85075	0.8522	0.999979	2050	-0.091408
chr9|138741982|138774924|CAMSAP1|-|	6	0.021497	0.073447	0.660396	273	-0.091108	0.6569	0.78307	0.999979	1754	-0.091108
chr12|111991961|111993723|ATXN2|-|	5	0.46693	0.61322	0.999979	1407	-0.089874	0.77668	0.79616	0.999979	1928	-0.089874
chr15|30053341|30065560|TJP1|-|	5	0.42437	0.57411	0.999979	1343	-0.089719	0.49626	0.64146	0.999979	1518	-0.089719
chr7|128655032|128658211|TNPO3|-|	6	0.034564	0.10543	0.740167	354	-0.088282	0.79925	0.83762	0.999979	1974	-0.088282
chr15|43242459|43258484|UBR1|-|	9	0.81818	0.90146	0.999979	1989	-0.08813	0.363	0.6201	0.999979	1280	-0.08813
chr2|9048750|9098771|MBOAT2|-|	6	0.25909	0.45463	0.999979	1015	-0.08772	0.3672	0.56539	0.999979	1287	-0.08772
chr15|57743697|57746016|CGNL1|+|	7	0.32548	0.53854	0.999979	1170	-0.087698	0.11226	0.27159	0.936222	702	-0.087698
chr9|127670655|127674305|GOLGA1|-|	6	0.24881	0.44149	0.999979	987	-0.087358	0.29711	0.50164	0.999979	1170	-0.087358
chr6|82923943|82924546|IBTK|-|	6	0.22475	0.41035	0.999979	926	-0.087298	0.45561	0.62787	0.999979	1457	-0.087298
chr5|78734832|78752841|HOMER1|-|	6	0.10848	0.25566	0.998194	636	-0.087235	0.94317	0.94334	0.999979	2258	-0.087235
chr15|50940883|50955243|TRPM7|-|	3	0.1178	0.20167	0.941418	662	-0.087114	0.57778	0.59468	0.999979	1646	-0.087114
chr10|70404454|70406762|TET1|+|	6	0.60701	0.74149	0.999979	1645	-0.086279	0.50634	0.66507	0.999979	1537	-0.086279
chr3|183432931|183446639|YEATS2|+|	6	0.30803	0.51471	0.999979	1127	-0.085009	0.63681	0.76665	0.999979	1731	-0.085009
chr7|86792810|86803985|DMTF1|+|	6	0.608	0.74234	0.999979	1649	-0.084928	0.94321	0.94338	0.999979	2259	-0.084928
chr10|86177526|86185649|CCSER2|+|	9	0.75532	0.86693	0.999979	1873	-0.084473	0.92009	0.9446	0.999979	2185	-0.084473
chr13|42439871|42442613|VWA8|-|	7	0.1825	0.38262	0.999979	831	-0.084163	0.7184	0.83039	0.999979	1851	-0.084163
chr5|87566342|87583439|TMEM161B-AS1|+|	4	0.20992	0.33835	0.999979	900	-0.084007	0.66148	0.69133	0.999979	1763	-0.084007
chr11|72695132|72700142|FCHSD2|-|	5	0.27117	0.43689	0.999979	1044	-0.083968	0.9547	0.95419	0.999979	2299	-0.083968
chr3|197557640|197566268|LRCH3|+|	7	0.036997	0.12085	0.777153	367	-0.083705	0.61504	0.76044	0.999979	1699	-0.083705
chr16|66839679|66839929|NAE1|-|	5	0.37728	0.53023	0.999979	1261	-0.083171	0.73926	0.77391	0.999979	1874	-0.083171
chr3|8977554|8983488|RAD18|-|	6	0.29712	0.50128	0.999979	1101	-0.083047	0.032199	0.10094	0.754777	330	-0.083047
chr5|56542126|56545403|GPBP1|+|	6	0.55123	0.69653	0.999979	1556	-0.082978	0.78058	0.82889	0.999979	1939	-0.082978
chr5|72850146|72857113|ANKRA2|-|	7	0.35854	0.57241	0.999979	1236	-0.082868	0.96601	0.96685	0.999979	2342	-0.082868
chr8|62531536|62596747|ASPH|-|	2	0.62982	0.63	0.999979	1683	-0.082666	0.75854	0.75776	0.999979	1897	-0.082666
chr10|49609654|49618211|MAPK8|+|	5	0.25431	0.42215	0.999979	1005	-0.082492	0.77597	0.79565	0.999979	1927	-0.082492
chr2|48573339|48573890|FOXN2|+|	7	0.21329	0.41641	0.999979	909	-0.081755	0.14216	0.32316	0.95932	793	-0.081755
chr3|186449333|186450463|KNG1|+|	5	0.86329	0.86271	0.999979	2082	-0.081732	0.064894	0.16389	0.878343	492	-0.081732
chr3|129599151|129599402|TMCC1|-|	4	0.35052	0.49146	0.999979	1222	-0.081382	0.67285	0.69882	0.999979	1778	-0.081382
chr19|58904342|58904854|RPS5|+|	5	0.87795	0.87726	0.999979	2125	-0.081269	0.40366	0.55754	0.999979	1361	-0.081269
chr13|46090277|46104915|COG3|+|	6	0.26794	0.46567	0.999979	1034	-0.081117	0.14935	0.31468	0.956234	828	-0.081117
chr2|225400244|225422573|CUL3|-|	8	0.071014	0.20732	0.946855	500	-0.08069	0.23463	0.46607	0.999979	1043	-0.08069
chr12|2929251|2930958|ITFG2|+|	7	0.070705	0.19289	0.932671	496	-0.080579	0.37168	0.58738	0.999979	1297	-0.080579
chr2|144966169|144969146|GTDC1|-|	6	0.05872	0.15958	0.876501	457	-0.080473	0.528	0.68125	0.999979	1578	-0.080473
chr15|41648236|41669502|NUSAP1|+|	4	0.42152	0.55463	0.999979	1340	-0.080308	0.67993	0.70372	0.999979	1791	-0.080308
chr2|233651859|233660931|GIGYF2|+|	5	0.52835	0.67059	0.999979	1521	-0.079984	0.34567	0.50619	0.999979	1253	-0.079984
chr5|68470703|68471364|CCNB1|+|	7	0.24729	0.45377	0.999979	983	-0.079735	0.25238	0.46342	0.999979	1077	-0.079735
chr1|220179447|220180680|EPRS|-|	5	0.70826	0.75185	0.999979	1802	-0.079621	0.67009	0.73865	0.999979	1775	-0.079621
chr13|100982814|101020828|PCCA|+|	4	0.70955	0.72164	0.999979	1804	-0.079558	0.64188	0.67852	0.999979	1736	-0.079558
chr9|86292641|86293514|UBQLN1|-|	7	0.068095	0.18773	0.923448	486	-0.079428	0.15588	0.34639	0.970737	845	-0.079428
chr14|73614502|73614802|PSEN1|+|	6	0.018979	0.067075	0.646198	257	-0.078805	0.85519	0.86871	0.999979	2054	-0.078805
chr5|94204037|94248681|MCTP1|-|	5	0.50748	0.65083	0.999979	1477	-0.078728	0.42675	0.57874	0.999979	1402	-0.078728
chr4|128842678|128861152|MFSD8|-|	6	0.73221	0.80249	0.999979	1838	-0.078207	0.44483	0.62007	0.999979	1439	-0.078207
chr11|46515157|46529920|AMBRA1|-|	6	0.30404	0.50995	0.999979	1118	-0.077978	0.41928	0.60174	0.999979	1390	-0.077978
chr5|145197456|145205763|PRELID2|-|	7	0.92498	0.92707	0.999979	2246	-0.07786	0.74149	0.84748	0.999979	1877	-0.07786
chr22|28692185|28693840|TTC28|-|	5	0.023926	0.072702	0.660396	297	-0.077824	0.42458	0.57666	0.999979	1399	-0.077824
chr5|14741935|14758707|ANKH|-|	7	0.28886	0.49923	0.999979	1078	-0.077754	0.15376	0.34272	0.967184	840	-0.077754
chr2|148730307|148733544|ORC4|-|	4	0.069302	0.15618	0.870693	490	-0.077656	0.12943	0.25576	0.927091	753	-0.077656
chr6|131466424|131490413|AKAP7|+|	7	0.3908	0.60582	0.999979	1285	-0.077581	0.44119	0.65615	0.999979	1431	-0.077581
chr18|8718421|8720494|SOGA2|+|	6	0.91405	0.91495	0.999979	2217	-0.077535	0.769	0.82384	0.999979	1913	-0.077535
chr6|136709530|136710655|MAP7|-|	6	0.10751	0.2543	0.998194	635	-0.077497	0.50128	0.66132	0.999979	1529	-0.077497
chr4|146083791|146092872|OTUD4|-|	8	0.74163	0.84884	0.999979	1854	-0.077291	0.32425	0.55967	0.999979	1224	-0.077291
chr1|180953812|180962561|STX6|-|	7	0.37852	0.5929	0.999979	1267	-0.077128	0.063257	0.18054	0.878343	484	-0.077128
chr1|51906018|51913807|EPS15|-|	5	0.37545	0.52854	0.999979	1257	-0.077032	0.63846	0.72451	0.999979	1733	-0.077032
chr17|60061531|60062451|MED13|-|	7	0.20776	0.41056	0.999979	897	-0.07695	0.019932	0.071663	0.704065	244	-0.07695
IARS	3	0.33715	0.42817	0.999979	1194	-0.076688	0.16198	0.26182	0.930177	858	-0.076688
chr7|65592690|65599361|CRCP|+|	6	0.31565	0.52206	0.999979	1144	-0.076316	0.38738	0.57919	0.999979	1322	-0.076316
chr2|165548730|165552346|COBLL1|-|	5	0.18539	0.35167	0.999979	841	-0.07541	0.16589	0.32305	0.95932	866	-0.07541
chr2|148653869|148657467|ACVR2A|+|	5	0.44845	0.59617	0.999979	1372	-0.075307	0.57464	0.69848	0.999979	1639	-0.075307
chr11|93480462|93493024|C11orf54|+|	5	0.16392	0.31935	0.999979	789	-0.075207	0.92611	0.9253	0.999979	2202	-0.075207
chr13|46594583|46619651|ZC3H13|-|	6	0.17933	0.35159	0.999979	821	-0.075198	0.23317	0.42305	0.999979	1040	-0.075198
chr7|158552176|158557544|ESYT2|-|	7	0.67634	0.79963	0.999979	1759	-0.074207	0.43162	0.64782	0.999979	1420	-0.074207
chr9|33886878|33900269|UBE2R2|+|	4	0.17866	0.30442	0.999979	820	-0.073604	0.61182	0.65984	0.999979	1690	-0.073604
chr19|21216261|21216990|ZNF430|+|	4	0.40668	0.54795	0.999979	1313	-0.07352	0.40222	0.54741	0.999979	1354	-0.07352
chr14|31424825|31425448|STRN3|-|	7	0.89784	0.90695	0.999979	2170	-0.073435	0.98406	0.98426	0.999979	2411	-0.073435
chr16|29917108|29917448|ASPHD1|+|	7	0.63292	0.7692	0.999979	1691	-0.073249	0.27286	0.4854	0.999979	1126	-0.073249
chr1|76211490|76216231|ACADM|+|	6	0.8996	0.90095	0.999979	2175	-0.072525	0.65134	0.77867	0.999979	1750	-0.072525
chr1|145787771|145791170|GPR89A|-|	6	0.025075	0.08206	0.675806	305	-0.072464	0.93951	0.93977	0.999979	2245	-0.072464
chr8|95676924|95677424|ESRP1|+|	6	0.087749	0.22147	0.949264	565	-0.072283	0.25595	0.45194	0.999979	1085	-0.072283
chr11|3752620|3774638|NUP98|-|	6	0.50535	0.66072	0.999979	1466	-0.071773	0.96026	0.95999	0.999979	2316	-0.071773
chr3|57875767|57882659|SLMAP|+|	4	0.31511	0.4527	0.999979	1142	-0.071644	0.68039	0.70405	0.999979	1792	-0.071644
chr5|135483520|135489852|SMAD5|+|	4	0.5989	0.6468	0.999979	1632	-0.071343	0.75991	0.76403	0.999979	1899	-0.071343
chr1|31465236|31468067|PUM1|-|	7	0.64064	0.77457	0.999979	1704	-0.071093	0.70561	0.82141	0.999979	1830	-0.071093
chr9|99284787|99327765|CDC14B|-|	4	0.20253	0.33029	0.999979	886	-0.07097	0.037703	0.094323	0.74777	359	-0.07097
chr1|151395872|151403317|POGZ|-|	6	0.14541	0.30571	0.999979	739	-0.070961	0.12777	0.28611	0.940549	747	-0.070961
chr1|155340294|155365344|ASH1L|-|	7	0.49419	0.67996	0.999979	1449	-0.070943	0.035172	0.11613	0.794936	348	-0.070943
chr3|126340584|126366139|TXNRD3|-|	7	0.10177	0.25111	0.993361	621	-0.070922	0.49116	0.68493	0.999979	1503	-0.070922
chr10|28872327|28884970|WAC|+|	5	0.25332	0.42125	0.999979	1000	-0.07022	0.9503	0.94974	0.999979	2279	-0.07022
chr5|95099211|95119667|RHOBTB3|+|	5	0.60366	0.70216	0.999979	1641	-0.070211	0.79717	0.80989	0.999979	1970	-0.070211
chr8|22332466|22333137|PPP3CC|+|	6	0.12602	0.2796	0.999979	679	-0.070164	0.2273	0.41536	0.999979	1027	-0.070164
chrX|149962163|149984551|CD99L2|-|	8	0.63443	0.78606	0.999979	1692	-0.070074	0.276	0.51783	0.999979	1133	-0.070074
chr6|20781375|20846409|CDKAL1|+|	4	0.80957	0.80987	0.999979	1974	-0.069694	0.27125	0.40706	0.999979	1118	-0.069694
chr12|50821544|50824353|LARP4|+|	6	0.41853	0.59556	0.999979	1336	-0.069609	0.046316	0.13276	0.843046	398	-0.069609
chrX|134679347|134690225|DDX26B|+|	7	0.71475	0.82724	0.999979	1812	-0.06956	0.95661	0.95749	0.999979	2303	-0.06956
chr5|137278563|137278905|FAM13B|-|	6	0.69792	0.78879	0.999979	1788	-0.069455	0.70634	0.79928	0.999979	1832	-0.069455
chr10|112645010|112650428|PDCD4|+|	5	0.26908	0.43504	0.999979	1038	-0.069083	0.47201	0.61939	0.999979	1473	-0.069083
chr1|28362054|28374937|EYA3|-|	7	0.48633	0.67505	0.999979	1436	-0.068589	0.62926	0.7696	0.999979	1719	-0.068589
chr10|5815804|5842668|GDI2|-|	6	0.48789	0.64716	0.999979	1438	-0.068229	0.13862	0.30039	0.955039	785	-0.068229
chr10|32197099|32199491|ARHGAP12|-|	7	0.054726	0.16106	0.876501	444	-0.068158	0.32618	0.54158	0.999979	1227	-0.068158
chr16|27224905|27226329|KDM8|+|	6	0.82115	0.84455	0.999979	2001	-0.068003	0.64884	0.77651	0.999979	1745	-0.068003
chr6|145103057|145124283|UTRN|+|	7	0.14748	0.33159	0.999979	744	-0.067996	0.48041	0.6785	0.999979	1489	-0.067996
chr3|171969049|172028671|FNDC3B|+|	6	0.2515	0.44507	0.999979	995	-0.067667	0.96637	0.9662	0.999979	2343	-0.067667
chr2|53941520|53943880|ASB3|-|	5	0.84506	0.84574	0.999979	2048	-0.067331	0.66645	0.737	0.999979	1771	-0.067331
chr18|21644103|21663045|TTC39C|+|	6	0.12694	0.2809	0.999979	682	-0.067115	0.9366	0.93692	0.999979	2231	-0.067115
chr5|142434003|142437312|ARHGAP26|+|	9	0.021457	0.084783	0.689282	272	-0.066678	0.093444	0.25916	0.930177	626	-0.066678
chr1|180366650|180382606|ACBD6|-|	4	0.3261	0.46427	0.999979	1171	-0.065934	0.39646	0.54112	0.999979	1341	-0.065934
chr3|133894452|133914026|RYK|-|	8	0.33701	0.56521	0.999979	1193	-0.065903	0.019084	0.076511	0.704065	234	-0.065903
chr13|103275226|103280274|TPP2|+|	8	0.30854	0.53996	0.999979	1129	-0.065326	0.094286	0.25754	0.928033	630	-0.065326
chr2|227729319|227732034|RHBDD1|+|	7	0.22513	0.42991	0.999979	928	-0.06523	0.95291	0.95383	0.999979	2289	-0.06523
chr11|22696395|22777499|GAS2|+|	6	0.255	0.44964	0.999979	1006	-0.064894	0.50363	0.66299	0.999979	1534	-0.064894
chr12|70193988|70195501|RAB3IP|+|	8	0.42984	0.64715	0.999979	1349	-0.064736	0.088542	0.2466	0.921756	611	-0.064736
chrX|79544404|79565732|CR627394|-|	9	0.50604	0.72101	0.999979	1470	-0.064584	0.93313	0.94969	0.999979	2220	-0.064584
chrX|117788564|117788924|DOCK11|+|	7	0.030577	0.10303	0.730679	336	-0.064384	0.97729	0.97787	0.999979	2381	-0.064384
chr6|42992722|42995215|RRP36|+|	8	0.92379	0.93203	0.999979	2243	-0.064133	0.77259	0.87015	0.999979	1920	-0.064133
chr1|179100445|179102509|ABL2|-|	6	0.53487	0.68346	0.999979	1537	-0.064103	0.4068	0.593	0.999979	1366	-0.064103
chr15|93543741|93552553|CHD2|+|	4	0.34105	0.48081	0.999979	1204	-0.063904	0.77004	0.77282	0.999979	1915	-0.063904
chr1|172520651|172560211|SUCO|+|	5	0.13535	0.27579	0.999979	707	-0.063625	0.32449	0.48803	0.999979	1225	-0.063625
chr20|23370582|23383709|NAPB|-|	4	0.67681	0.69779	0.999979	1760	-0.063113	0.75468	0.75976	0.999979	1893	-0.063113
chr9|33960823|33973235|UBAP2|-|	6	0.27355	0.47269	0.999979	1047	-0.06261	0.078061	0.20154	0.885331	558	-0.06261
chr14|75576387|75577074|NEK9|-|	6	0.58595	0.72438	0.999979	1618	-0.062385	0.42722	0.60721	0.999979	1404	-0.062385
chr9|86293355|86301070|UBQLN1|-|	3	0.7744	0.77576	0.999979	1910	-0.061329	0.87093	0.87203	0.999979	2086	-0.061329
chr7|104702610|104722244|KMT2E|+|	9	0.12607	0.3216	0.999979	680	-0.060616	0.64403	0.82082	0.999979	1738	-0.060616
chr7|16298014|16317851|ISPD|-|	7	0.14331	0.32441	0.999979	735	-0.06049	0.12916	0.30106	0.955134	751	-0.06049
chr4|103644027|103647840|MANBA|-|	6	0.91294	0.91386	0.999979	2211	-0.060041	0.76995	0.82424	0.999979	1914	-0.060041
chr2|168920009|168986268|STK39|-|	6	0.5312	0.68071	0.999979	1530	-0.059925	0.20546	0.38753	0.999475	970	-0.059925
chr17|45438743|45492285|EFCAB13|+|	7	0.35786	0.57177	0.999979	1235	-0.059537	0.70154	0.81862	0.999979	1820	-0.059537
chr1|76205664|76216231|ACADM|+|	9	0.23841	0.4743	0.999979	953	-0.059479	0.31114	0.56346	0.999979	1187	-0.059479
chr12|21028168|21054401|SLCO1B3|+|	5	0.30976	0.4705	0.999979	1134	-0.059477	0.60655	0.71101	0.999979	1678	-0.059477
chr12|14599921|14610229|ATF7IP|+|	6	0.23962	0.4296	0.999979	961	-0.059462	0.11801	0.27284	0.936222	718	-0.059462
chr3|67546221|67579610|SUCLG2|-|	4	0.85696	0.85737	0.999979	2073	-0.059312	0.43132	0.56766	0.999979	1418	-0.059312
chr12|31595708|31600703|DENND5B|-|	6	0.92011	0.9212	0.999979	2230	-0.059132	0.77759	0.82756	0.999979	1930	-0.059132
chr14|97312431|97327072|VRK1|+|	4	0.051028	0.1206	0.777153	428	-0.058645	0.059575	0.13744	0.851689	461	-0.058645
chr7|22347957|22357656|RAPGEF5|-|	9	0.23574	0.47108	0.999979	947	-0.058603	0.41769	0.65994	0.999979	1388	-0.058603
chr4|128995614|129012667|LARP1B|+|	8	0.083044	0.23409	0.970176	551	-0.058437	0.97674	0.97647	0.999979	2378	-0.058437
chr13|21305979|21306260|N6AMT2|-|	6	0.35243	0.54781	0.999979	1225	-0.058147	0.67431	0.78843	0.999979	1782	-0.058147
chr3|57276883|57282379|APPL1|+|	8	0.21201	0.4331	0.999979	907	-0.057612	0.28582	0.5264	0.999979	1149	-0.057612
chr10|116879948|116889297|ATRNL1|+|	6	0.15179	0.31434	0.999979	758	-0.057443	0.76271	0.82134	0.999979	1903	-0.057443
chr11|59426338|59426942|PATL1|-|	5	0.66406	0.72939	0.999979	1741	-0.057004	0.77576	0.79556	0.999979	1924	-0.057004
chr10|93185037|93221941|HECTD2|+|	7	0.40816	0.62402	0.999979	1316	-0.056578	0.96935	0.97007	0.999979	2352	-0.056578
chr5|134705095|134705832|H2AFY|-|	6	0.081351	0.20802	0.948347	543	-0.056519	0.75225	0.81714	0.999979	1889	-0.056519
chr20|30904020|30904677|KIF3B|+|	6	0.015136	0.056053	0.588905	237	-0.056297	0.044366	0.12848	0.843046	390	-0.056297
chr20|35236117|35238133|TGIF2-C20orf24|+|	6	0.46687	0.63139	0.999979	1405	-0.056291	0.48552	0.64945	0.999979	1493	-0.056291
chr5|64863339|64868113|PPWD1|+|	7	0.36709	0.58136	0.999979	1246	-0.056089	0.64019	0.77695	0.999979	1734	-0.056089
chr15|59204761|59205895|SLTM|-|	5	0.46929	0.61541	0.999979	1411	-0.055624	0.84528	0.84689	0.999979	2041	-0.055624
chr18|29218606|29246335|B4GALT6|-|	6	0.83848	0.85479	0.999979	2032	-0.055297	0.39034	0.58134	0.999979	1330	-0.055297
chr3|61975298|61989171|PTPRG|+|	5	0.80285	0.81128	0.999979	1965	-0.055234	0.82743	0.83236	0.999979	2016	-0.055234
chr11|120347369|120348235|ARHGEF12|+|	6	0.099225	0.24281	0.980926	607	-0.054956	0.92741	0.92808	0.999979	2205	-0.054956
chr20|33057852|33080402|ITCH|+|	7	0.59608	0.74459	0.999979	1629	-0.054703	0.0073091	0.032358	0.658182	111	-0.054703
chr6|168271062|168299147|MLLT4|+|	4	0.74888	0.75326	0.999979	1865	-0.054342	0.92671	0.92701	0.999979	2203	-0.054342
chr12|70671911|70704797|CNOT2|+|	4	0.7676	0.7694	0.999979	1898	-0.054332	0.40265	0.54786	0.999979	1358	-0.054332
chr1|58992932|59002413|OMA1|-|	7	0.28146	0.49118	0.999979	1067	-0.053733	0.35157	0.56698	0.999979	1267	-0.053733
chr1|58992932|59004982|OMA1|-|	5	0.37775	0.53066	0.999979	1264	-0.053625	0.0099279	0.034502	0.673456	136	-0.053625
chr2|68717321|68765359|APLF|+|	8	0.28046	0.51461	0.999979	1064	-0.053458	0.96173	0.96126	0.999979	2325	-0.053458
chr2|171884848|171902872|TLK1|-|	6	0.28033	0.48101	0.999979	1063	-0.053403	0.93553	0.93595	0.999979	2230	-0.053403
chr9|115013208|115060196|PTBP3|-|	7	0.79286	0.85776	0.999979	1948	-0.052865	0.069004	0.19183	0.880823	514	-0.052865
chr11|14316016|14317401|RRAS2|-|	7	0.29381	0.50437	0.999979	1090	-0.052687	0.6064	0.75516	0.999979	1677	-0.052687
chrX|20181081|20185865|RPS6KA3|-|	7	0.12257	0.28826	0.999979	669	-0.052478	0.38616	0.60155	0.999979	1321	-0.052478
chr19|33604672|33605325|GPATCH1|+|	8	0.24975	0.48661	0.999979	990	-0.052094	0.72019	0.83846	0.999979	1853	-0.052094
chr8|37623043|37623873|PROSC|+|	7	0.18472	0.38516	0.999979	837	-0.051875	0.52962	0.70778	0.999979	1581	-0.051875
chr22|24698162|24765288|SPECC1L|+|	7	0.019467	0.069774	0.653302	261	-0.051392	0.4281	0.64415	0.999979	1408	-0.051392
chr1|51005263|51061888|FAF1|-|	8	0.27961	0.51378	0.999979	1060	-0.051006	0.42399	0.64506	0.999979	1397	-0.051006
chr8|48955592|48962538|UBE2V2|+|	7	0.11854	0.28125	0.999979	664	-0.050801	0.43431	0.65068	0.999979	1423	-0.050801
chr11|108046972|108047817|NPAT|-|	4	0.79008	0.79049	0.999979	1945	-0.050555	0.59603	0.65076	0.999979	1663	-0.050555
chr8|74585341|74601048|STAU2|-|	3	0.74731	0.7492	0.999979	1862	-0.050261	0.55597	0.57768	0.999979	1621	-0.050261
chr3|169863210|169867032|PHC3|-|	4	0.36228	0.50366	0.999979	1241	-0.050087	0.36444	0.50673	0.999979	1284	-0.050087
chr11|119144577|119145663|CBL|+|	7	0.90648	0.91293	0.999979	2193	-0.049638	0.94561	0.94672	0.999979	2269	-0.049638
chr2|242572331|242573494|THAP4|-|	4	0.77263	0.77407	0.999979	1906	-0.049565	0.30002	0.43808	0.999979	1175	-0.049565
chr1|225140371|225211567|DNAH14|+|	7	0.0073091	0.031574	0.465654	166	-0.049473	0.16871	0.36775	0.98772	878	-0.049473
chr6|87925620|87928449|ZNF292|+|	7	0.50582	0.68701	0.999979	1468	-0.049018	0.91931	0.92375	0.999979	2183	-0.049018
chr12|50831517|50835426|LARP4|+|	7	0.54897	0.71389	0.999979	1553	-0.04899	0.55404	0.72226	0.999979	1618	-0.04899
chr1|196285021|196398887|KCNT2|-|	5	0.38098	0.53383	0.999979	1270	-0.048947	0.73799	0.77308	0.999979	1872	-0.048947
chr6|74190397|74191967|MTO1|+|	2	0.34607	0.36397	0.999979	1213	-0.048885	0.51745	0.51857	0.999979	1557	-0.048885
chr21|17135209|17138460|USP25|+|	7	0.56855	0.7265	0.999979	1584	-0.04857	0.054275	0.16306	0.878343	432	-0.04857
chr1|180366650|180399397|ACBD6|-|	6	0.18512	0.35913	0.999979	839	-0.048436	0.11263	0.26556	0.932533	704	-0.048436
chr1|104108056|104118162|AMY2B|+|	4	0.58482	0.63863	0.999979	1613	-0.048382	0.72547	0.73643	0.999979	1860	-0.048382
chr17|4186092|4200109|UBE2G1|-|	9	0.77246	0.87595	0.999979	1905	-0.048145	0.48867	0.71149	0.999979	1497	-0.048145
chr14|32586345|32621734|ARHGAP5|+|	4	0.017321	0.050775	0.554096	251	-0.04812	0.35249	0.49442	0.999979	1269	-0.04812
chr7|65705311|65706257|TPST1|+|	6	0.57133	0.71258	0.999979	1589	-0.047839	0.59948	0.73666	0.999979	1667	-0.047839
chr3|171360629|171395484|PLD1|-|	7	0.37653	0.59095	0.999979	1259	-0.047816	0.40965	0.62597	0.999979	1371	-0.047816
chr5|38991050|39021238|RICTOR|-|	3	0.74706	0.74901	0.999979	1861	-0.047559	0.38511	0.46303	0.999979	1315	-0.047559
chr4|52729602|52744020|DCUN1D4|+|	6	0.55612	0.70046	0.999979	1564	-0.04709	0.73208	0.80905	0.999979	1867	-0.04709
chr4|128995614|129003460|LARP1B|+|	6	0.89385	0.89574	0.999979	2157	-0.046889	0.61757	0.75138	0.999979	1705	-0.046889
chr2|201303844|201305507|SPATS2L|+|	6	0.2831	0.48429	0.999979	1069	-0.046316	0.66382	0.78519	0.999979	1766	-0.046316
chr5|43161350|43162033|ZNF131|+|	3	0.76879	0.77034	0.999979	1902	-0.045744	0.36	0.44822	0.999979	1276	-0.045744
chr11|117115160|117117664|RNF214|+|	7	0.51632	0.69362	0.999979	1497	-0.04433	0.43495	0.65125	0.999979	1425	-0.04433
chr11|18312988|18313566|HPS5|-|	6	0.24831	0.44094	0.999979	985	-0.044183	0.054085	0.14994	0.871433	431	-0.044183
chr9|86297865|86301070|UBQLN1|-|	4	0.074968	0.16691	0.885892	513	-0.044173	0.33582	0.47609	0.999979	1242	-0.044173
chr2|24357988|24369956|FAM228B|+|	3	0.3288	0.42329	0.999979	1179	-0.043969	0.58425	0.59998	0.999979	1654	-0.043969
chr3|29910348|29941246|RBMS3|+|	8	0.067494	0.1992	0.941418	485	-0.043642	0.17694	0.38369	0.996913	904	-0.043642
chr13|96409897|96416207|DNAJC3|+|	7	0.85042	0.88103	0.999979	2063	-0.043603	0.3339	0.54943	0.999979	1237	-0.043603
chr6|137015277|137019820|MAP3K5|-|	8	0.13255	0.31396	0.999979	697	-0.043136	0.22665	0.45505	0.999979	1023	-0.043136
chr16|27357787|27364017|IL4R|+|	6	0.027719	0.088909	0.694144	323	-0.042155	0.19672	0.37646	0.992394	944	-0.042155
chr5|179132679|179137066|CANX|+|	7	0.31395	0.52625	0.999979	1141	-0.042121	0.64953	0.78315	0.999979	1747	-0.042121
chr13|96485180|96489456|UGGT2|-|	7	0.12012	0.28398	0.999979	665	-0.041732	0.36818	0.58386	0.999979	1290	-0.041732
chr9|75538934|75555168|ALDH1A1|-|	5	0.39512	0.54671	0.999979	1294	-0.041534	0.42972	0.58136	0.999979	1412	-0.041534
chr8|131164981|131181313|ASAP1|-|	7	0.36755	0.58179	0.999979	1247	-0.041203	0.55195	0.72098	0.999979	1613	-0.041203
chr12|95645715|95660408|VEZT|+|	6	0.81794	0.84279	0.999979	1988	-0.040831	0.86999	0.87856	0.999979	2080	-0.040831
chr11|17899754|18029623|SERGEF|-|	5	0.1006	0.22076	0.949264	614	-0.040455	0.86656	0.86593	0.999979	2073	-0.040455
chr7|139083344|139094400|LUC7L2|+|	5	0.1718	0.33143	0.999979	802	-0.040449	0.84021	0.84275	0.999979	2032	-0.040449
chr1|45553552|45553909|ZSWIM5|-|	7	0.6706	0.79547	0.999979	1747	-0.039911	0.94088	0.94196	0.999979	2248	-0.039911
chr17|71231614|71233134|C17orf80|+|	7	0.93235	0.93342	0.999979	2263	-0.039773	0.28791	0.50159	0.999979	1152	-0.039773
chr7|17908029|17915413|SNX13|-|	6	0.23448	0.423	0.999979	941	-0.039599	0.70164	0.79755	0.999979	1821	-0.039599
chr4|140046317|140060651|ELF2|-|	5	0.49804	0.64211	0.999979	1454	-0.039355	0.13676	0.27905	0.939324	782	-0.039355
chr1|12061457|12062160|MFN2|+|	7	0.70239	0.81828	0.999979	1794	-0.03912	0.33189	0.54747	0.999979	1236	-0.03912
chr7|138951078|138957186|UBN2|+|	5	0.68658	0.74033	0.999979	1774	-0.038694	0.088744	0.20316	0.888114	614	-0.038694
chr3|32582528|32587457|DYNC1LI1|-|	7	0.58486	0.73724	0.999979	1614	-0.038403	0.22209	0.43186	0.999979	1013	-0.038403
chr7|135262543|135277940|NUP205|+|	5	0.78619	0.79919	0.999979	1931	-0.037944	0.77982	0.7982	0.999979	1937	-0.037944
chr9|99220660|99228060|HABP4|+|	7	0.5623	0.72236	0.999979	1574	-0.037303	0.043672	0.13931	0.856984	386	-0.037303
chr12|53421565|53421972|EIF4B|+|	5	0.37751	0.53045	0.999979	1263	-0.036507	0.11571	0.24641	0.921756	712	-0.036507
chr9|123751323|123753558|C5|-|	7	0.56832	0.72631	0.999979	1582	-0.036381	0.40691	0.62318	0.999979	1367	-0.036381
chr7|8257934|8275635|ICA1|-|	4	0.10891	0.22857	0.962492	639	-0.036119	0.39165	0.53611	0.999979	1332	-0.036119
chr8|131164981|131193126|ASAP1|-|	4	0.85064	0.85096	0.999979	2064	-0.035781	0.91871	0.91902	0.999979	2178	-0.035781
chr7|91924202|91957214|ANKIB1|+|	3	0.63001	0.63596	0.999979	1685	-0.035568	0.76564	0.76699	0.999979	1908	-0.035568
chr15|76576097|76585041|ETFA|-|	5	0.31975	0.47917	0.999979	1157	-0.035362	0.060001	0.15557	0.878343	463	-0.035362
chr11|70505932|70544868|SHANK2|-|	7	0.94351	0.94452	0.999979	2299	-0.03521	0.23013	0.44052	0.999979	1034	-0.03521
chr7|77200394|77221573|PTPN12|+|	6	0.13569	0.2928	0.999979	708	-0.035083	0.31194	0.51972	0.999979	1189	-0.035083
chr10|70246900|70266475|SLC25A16|-|	7	0.15815	0.34993	0.999979	773	-0.034763	0.17595	0.38002	0.993185	901	-0.034763
chr7|43679047|43680248|COA1|-|	5	0.26203	0.42883	0.999979	1023	-0.034702	0.41216	0.56544	0.999979	1379	-0.034702
chr11|62948131|62985207|SLC22A25|-|	4	0.72506	0.7336	0.999979	1825	-0.034539	0.46911	0.58493	0.999979	1471	-0.034539
chr2|191520702|191537878|NAB1|+|	4	0.2462	0.37767	0.999979	981	-0.034282	0.69562	0.71458	0.999979	1808	-0.034282
chr1|52956403|52975384|ZCCHC11|-|	6	0.90778	0.90863	0.999979	2195	-0.034211	0.015729	0.058	0.704065	197	-0.034211
chr6|159001971|159010814|TMEM181|+|	9	0.62311	0.80581	0.999979	1674	-0.034112	0.45204	0.68466	0.999979	1451	-0.034112
chr3|111632165|111639266|PHLDB2|+|	4	0.060128	0.13817	0.821519	463	-0.033852	0.43959	0.57133	0.999979	1429	-0.033852
chr10|11551593|11569566|USP6NL|-|	3	0.64363	0.64821	0.999979	1711	-0.033644	0.86154	0.86279	0.999979	2066	-0.033644
chrX|138897036|138908982|ATP11C|-|	4	0.077515	0.1718	0.893821	528	-0.033232	0.68154	0.70485	0.999979	1794	-0.033232
chr4|141330990|141334241|CLGN|-|	6	0.30399	0.5099	0.999979	1117	-0.03271	0.82555	0.8511	0.999979	2012	-0.03271
chr13|111274562|111276626|CARKD|+|	7	0.37543	0.58978	0.999979	1256	-0.032709	0.59171	0.746	0.999979	1659	-0.032709
chr1|246890193|246907427|SCCPDH|+|	7	0.40334	0.61906	0.999979	1306	-0.032579	0.68137	0.80482	0.999979	1793	-0.032579
chr10|12039670|12056183|UPF2|-|	6	0.55273	0.69769	0.999979	1559	-0.032388	0.41311	0.59743	0.999979	1380	-0.032388
chr6|7602855|7606428|SNRNP48|+|	3	0.60806	0.61726	0.999979	1650	-0.032196	0.64829	0.65377	0.999979	1743	-0.032196
chr10|34739244|34806087|PARD3|-|	8	0.04374	0.14147	0.826372	397	-0.031676	0.13054	0.31427	0.956234	757	-0.031676
chr1|29362337|29365938|EPB41|+|	3	0.46548	0.50937	0.999979	1401	-0.030911	0.33869	0.43575	0.999979	1244	-0.030911
chr22|46085591|46114373|ATXN10|+|	3	0.84782	0.84921	0.999979	2056	-0.030812	0.8275	0.8287	0.999979	2017	-0.030812
chr14|56078736|56086030|KTN1|+|	6	0.74701	0.80868	0.999979	1860	-0.030662	0.59767	0.73527	0.999979	1664	-0.030662
chr11|17153462|17167489|PIK3C2A|-|	7	0.10407	0.25541	0.998194	623	-0.030482	0.25475	0.46607	0.999979	1083	-0.030482
chr18|72342922|72493458|ZNF407|+|	5	0.82367	0.82745	0.999979	2005	-0.030192	0.19744	0.36987	0.988716	948	-0.030192
chr20|35832287|35842268|RPN2|+|	5	0.33159	0.48948	0.999979	1185	-0.029645	0.81499	0.82271	0.999979	1996	-0.029645
chr4|87967317|87968746|AFF1|+|	6	0.24514	0.43695	0.999979	978	-0.029593	0.17104	0.34331	0.967184	886	-0.029593
chr5|78251117|78281381|ARSB|-|	2	0.58443	0.58502	0.999979	1612	-0.029556	0.46335	0.46775	0.999979	1463	-0.029556
chr5|74041502|74046492|GFM2|-|	6	0.12529	0.27861	0.999979	675	-0.029241	0.64734	0.77523	0.999979	1742	-0.029241
chr4|103225473|103236987|SLC39A8|-|	6	0.27477	0.47406	0.999979	1052	-0.028744	0.84068	0.85962	0.999979	2034	-0.028744
chr13|49771012|49772710|FNDC3A|+|	6	0.46109	0.62707	0.999979	1395	-0.028182	0.56007	0.70596	0.999979	1624	-0.028182
chr18|56601664|56621031|ZNF532|+|	6	0.55468	0.69918	0.999979	1561	-0.025369	0.22926	0.41793	0.999979	1032	-0.025369
chr1|155874101|155874595|RIT1|-|	7	0.51468	0.6926	0.999979	1494	-0.025171	0.92369	0.92708	0.999979	2194	-0.025171
chr1|46521466|46546422|PIK3R3|-|	7	0.079847	0.2102	0.949264	536	-0.024861	0.6963	0.81498	0.999979	1810	-0.024861
chr7|138203933|138235925|TRIM24|+|	7	0.14624	0.32954	0.999979	740	-0.024538	0.07261	0.1987	0.88375	535	-0.024538
chr6|90461149|90472249|MDN1|-|	6	0.80761	0.83725	0.999979	1970	-0.024519	0.48829	0.65149	0.999979	1496	-0.024519
chr15|89656962|89659752|ABHD2|+|	7	0.1507	0.33719	0.999979	753	-0.023857	0.98167	0.98197	0.999979	2399	-0.023857
chr10|88813098|88822592|GLUD1|-|	5	0.33865	0.49564	0.999979	1198	-0.023535	0.86723	0.8666	0.999979	2075	-0.023535
chr3|127778944|127779504|SEC61A1|+|	6	0.58581	0.72428	0.999979	1617	-0.023147	0.25278	0.4479	0.999979	1078	-0.023147
chr1|223991875|223994649|TP53BP2|-|	6	0.79047	0.8283	0.999979	1947	-0.022996	0.82893	0.85284	0.999979	2019	-0.022996
chr10|52220432|52350007|SGMS1|-|	6	0.58246	0.72167	0.999979	1607	-0.022875	0.492	0.65441	0.999979	1508	-0.022875
chr2|207144263|207162097|ZDBF2|+|	5	0.26437	0.43095	0.999979	1030	-0.022725	0.060483	0.15633	0.878343	467	-0.022725
chr3|119222378|119236162|TIMMDC1|+|	5	0.61038	0.70487	0.999979	1656	-0.022387	0.89116	0.89035	0.999979	2128	-0.022387
chr18|12999419|13117642|CEP192|+|	7	0.91286	0.91747	0.999979	2210	-0.022316	0.53978	0.71381	0.999979	1594	-0.022316
chr22|41738532|41739580|ZC3H7B|+|	6	0.14825	0.30968	0.999979	746	-0.021617	0.1913	0.36968	0.988716	935	-0.021617
chr3|120469369|120469847|GTF2E1|+|	5	0.47907	0.62467	0.999979	1425	-0.021566	0.77586	0.7956	0.999979	1926	-0.021566
chr5|68651475|68662422|TAF9|-|	2	0.54685	0.54739	0.999979	1552	-0.021299	0.4736	0.47748	0.999979	1476	-0.021299
chr9|17366614|17416187|CNTLN|+|	6	0.054085	0.14919	0.846414	439	-0.021236	0.13513	0.29599	0.951546	776	-0.021236
chr9|33948371|33956144|UBAP2|-|	7	0.91245	0.91717	0.999979	2209	-0.020581	0.95741	0.95829	0.999979	2306	-0.020581
chr7|91842508|91855996|KRIT1|-|	7	0.25944	0.46691	0.999979	1016	-0.020428	0.58463	0.74135	0.999979	1655	-0.020428
chr6|131247744|131277639|EPB41L2|-|	7	0.23884	0.44508	0.999979	957	-0.020165	0.55387	0.72216	0.999979	1616	-0.020165
chr8|61484604|61504528|RAB2A|+|	6	0.24945	0.44238	0.999979	989	-0.019754	0.38922	0.58062	0.999979	1326	-0.019754
chr9|16727794|16738483|BNC2|-|	5	0.76227	0.78358	0.999979	1890	-0.01937	0.071998	0.17576	0.878343	530	-0.01937
chr2|230701563|230744844|TRIP12|-|	2	0.36485	0.37937	0.999979	1243	-0.01794	0.4549	0.46009	0.999979	1455	-0.01794
chr8|15508205|15531345|TUSC3|+|	8	0.25876	0.49504	0.999979	1013	-0.017897	0.3255	0.56072	0.999979	1226	-0.017897
chr16|46532016|46540159|ANKRD26P1|-|	7	0.93723	0.93811	0.999979	2278	-0.01682	0.21673	0.42576	0.999979	1001	-0.01682
chr1|111690263|111703918|CEPT1|+|	7	0.8763	0.894	0.999979	2118	-0.016136	0.38864	0.60423	0.999979	1325	-0.016136
chr10|22002700|22016857|MLLT10|+|	5	0.066574	0.16433	0.880971	481	-0.016085	0.39027	0.54546	0.999979	1329	-0.016085
chr6|51695658|51735437|PKHD1|-|	7	0.23844	0.44465	0.999979	954	-0.015715	0.94335	0.94438	0.999979	2261	-0.015715
chr10|120488806|120489922|CACUL1|-|	8	0.84215	0.89839	0.999979	2042	-0.015391	0.10255	0.27052	0.936222	671	-0.015391
chr11|22696395|22707335|GAS2|+|	6	0.52561	0.6764	0.999979	1516	-0.014761	0.84926	0.86491	0.999979	2047	-0.014761
chr11|120276826|120302620|ARHGEF12|+|	6	0.44575	0.61572	0.999979	1368	-0.014447	0.38526	0.57776	0.999979	1317	-0.014447
chr2|201283972|201284219|SPATS2L|+|	6	0.21195	0.39379	0.999979	906	-0.013964	0.51811	0.67385	0.999979	1558	-0.013964
chr6|144858717|144860579|UTRN|+|	6	0.31388	0.52082	0.999979	1140	-0.013778	0.45093	0.62447	0.999979	1448	-0.013778
chr16|88008653|88017865|BANP|+|	6	0.69462	0.78772	0.999979	1781	-0.013494	0.96701	0.96687	0.999979	2345	-0.013494
chr10|105197771|105198565|PDCD11|+|	7	0.2747	0.4837	0.999979	1051	-0.013247	0.34743	0.56291	0.999979	1257	-0.013247
chr9|136277418|136278041|REXO4|-|	7	0.85227	0.88185	0.999979	2066	-0.012694	0.46848	0.67149	0.999979	1470	-0.012694
chr7|111575594|111585853|DOCK4|-|	6	0.35488	0.54956	0.999979	1229	-0.012668	0.037063	0.11232	0.789938	356	-0.012668
chr4|39739039|39779430|UBE2K|+|	6	0.56036	0.70395	0.999979	1570	-0.012467	0.14461	0.30831	0.955134	802	-0.012467
chr6|7176887|7189555|RREB1|+|	6	0.73983	0.8056	0.999979	1850	-0.01226	0.14184	0.30469	0.955134	791	-0.01226
chr6|159004985|159010814|TMEM181|+|	6	0.27446	0.4737	0.999979	1050	-0.012144	0.52613	0.6799	0.999979	1576	-0.012144
chr19|6702137|6702590|C3|-|	5	0.48704	0.63183	0.999979	1437	-0.01189	0.16539	0.32223	0.95932	865	-0.01189
chr7|30661008|30662078|GARS|+|	7	0.23609	0.44205	0.999979	948	-0.011661	0.022718	0.080342	0.704065	273	-0.011661
chr22|46085591|46098727|ATXN10|+|	6	0.86925	0.8757	0.999979	2100	-0.011202	0.28651	0.48898	0.999979	1150	-0.011202
chr16|80718434|80719026|CDYL2|-|	6	0.55138	0.69665	0.999979	1557	-0.011053	0.19818	0.37822	0.992394	953	-0.011053
chr1|51032748|51061888|FAF1|-|	5	0.49379	0.63828	0.999979	1447	-0.0097913	0.071618	0.17512	0.878343	524	-0.0097913
chr11|34991685|35006275|PDHX|+|	6	0.92501	0.92587	0.999979	2247	-0.0096784	0.88888	0.89259	0.999979	2121	-0.0096784
chr4|1902352|1952930|WHSC1|+|	6	0.91597	0.91696	0.999979	2222	-0.0096024	0.14291	0.30606	0.955134	795	-0.0096024
chr11|120916382|120930794|TBCEL|+|	5	0.78579	0.79896	0.999979	1928	-0.0094157	0.67438	0.74071	0.999979	1783	-0.0094157
chr12|11199618|11199787|PRH1-PRR4|-|	2	0.6285	0.62857	0.999979	1680	-0.0089671	0.60244	0.60267	0.999979	1671	-0.0089671
chr1|58971731|59004982|OMA1|-|	4	0.82047	0.82062	0.999979	1998	-0.0088624	0.90597	0.90651	0.999979	2147	-0.0088624
chr2|27822449|27824309|ZNF512|+|	8	0.41468	0.6342	0.999979	1329	-0.0088416	0.42313	0.64431	0.999979	1396	-0.0088416
chr10|7839009|7844817|ATP5C1|+|	8	0.40485	0.62558	0.999979	1310	-0.0087445	0.36703	0.59666	0.999979	1286	-0.0087445
chr4|54292038|54294350|FIP1L1|+|	5	0.72187	0.75923	0.999979	1820	-0.0083253	0.56048	0.69309	0.999979	1625	-0.0083253
chr1|47761436|47767420|STIL|-|	6	0.37898	0.56673	0.999979	1268	-0.0079373	0.14718	0.31185	0.956234	813	-0.0079373
chr12|46622935|46648719|SLC38A1|-|	7	0.57586	0.73121	0.999979	1598	-0.0075242	0.76045	0.85367	0.999979	1900	-0.0075242
chr10|97141441|97170534|SORBS1|-|	7	0.13952	0.31818	0.999979	719	-0.0074125	0.29243	0.50615	0.999979	1160	-0.0074125
chr1|24140679|24147083|HMGCL|-|	6	0.5212	0.67292	0.999979	1510	-0.0074014	0.16773	0.33878	0.9663	874	-0.0074014
chr17|19861326|19861884|AKAP10|-|	6	0.024281	0.080055	0.670102	299	-0.0070605	0.61134	0.7463	0.999979	1689	-0.0070605
chr12|23908571|24048958|SOX5|-|	4	0.7137	0.72488	0.999979	1809	-0.0069154	0.89152	0.89198	0.999979	2129	-0.0069154
chr2|242346951|242352836|FARP2|+|	7	0.60084	0.74762	0.999979	1636	-0.006647	0.10105	0.25134	0.92445	663	-0.006647
chr18|12366963|12371690|AFG3L2|-|	7	0.34682	0.5604	0.999979	1216	-0.0066178	0.49195	0.68541	0.999979	1507	-0.0066178
chr2|228356262|228389631|AGFG1|+|	7	0.19774	0.39949	0.999979	877	-0.0064871	0.2189	0.4282	0.999979	1004	-0.0064871
chr4|151388824|151412187|LRBA|-|	5	0.52012	0.6629	0.999979	1507	-0.0064279	0.33017	0.49283	0.999979	1234	-0.0064279
chr8|62546241|62566219|ASPH|-|	5	0.86917	0.86844	0.999979	2099	-0.0059352	0.95618	0.95567	0.999979	2301	-0.0059352
chr20|34317233|34320057|RBM39|-|	6	0.98022	0.98041	0.999979	2454	-0.0055758	0.18311	0.35913	0.982109	920	-0.0055758
chr3|170906490|170912424|TNIK|-|	7	0.88917	0.90162	0.999979	2139	-0.0055396	0.60277	0.75273	0.999979	1672	-0.0055396
chr12|121220457|121222396|SPPL3|-|	6	0.29685	0.50092	0.999979	1100	-0.005237	0.14334	0.30662	0.955134	797	-0.005237
chr1|151611363|151641111|SNX27|+|	7	0.45555	0.65657	0.999979	1382	-0.0052333	0.22399	0.43388	0.999979	1016	-0.0052333
chr3|119219541|119222868|TIMMDC1|+|	8	0.4635	0.677	0.999979	1399	-0.0049345	0.28516	0.52587	0.999979	1148	-0.0049345
chr1|57252847|57258476|C1orf168|-|	6	0.14087	0.29972	0.999979	725	-0.0049039	0.032988	0.10285	0.757114	333	-0.0049039
chr16|30740286|30740893|SRCAP|+|	6	0.33566	0.53602	0.999979	1191	-0.0047597	0.26604	0.46443	0.999979	1106	-0.0047597
chr2|135628534|135630211|ACMSD|+|	6	0.4118	0.59071	0.999979	1325	-0.0044724	0.60545	0.74134	0.999979	1674	-0.0044724
chr18|44526019|44526886|KATNAL2|+|	5	0.9226	0.92178	0.999979	2237	-0.0043016	0.45518	0.60397	0.999979	1456	-0.0043016
chr2|20507738|20527139|PUM2|-|	6	0.63287	0.763	0.999979	1690	-0.0036579	0.57831	0.7201	0.999979	1647	-0.0036579
chr6|117010482|117013555|KPNA5|+|	6	0.81188	0.83969	0.999979	1977	-0.0031352	0.4632	0.63315	0.999979	1462	-0.0031352
chr10|22171210|22209892|DNAJC1|-|	6	0.10504	0.25089	0.993361	627	-0.0029812	0.52598	0.67981	0.999979	1573	-0.0029812
chr5|50045984|50059076|PARP8|+|	6	0.87694	0.88175	0.999979	2120	-0.0026855	0.55168	0.69935	0.999979	1611	-0.0026855
chr3|66286967|66313803|SLC25A26|+|	6	0.23465	0.42316	0.999979	942	-0.0025686	0.13639	0.29754	0.951575	779	-0.0025686
chr14|102506572|102507010|DYNC1H1|+|	9	0.022577	0.088444	0.694144	283	-0.0024064	0.82254	0.90515	0.999979	2006	-0.0024064
chr5|113740134|113740553|KCNN2|+|	6	0.53189	0.68121	0.999979	1531	-0.0022524	0.53959	0.68988	0.999979	1593	-0.0022524
chr6|4891946|4892613|CDYL|+|	5	0.59929	0.70043	0.999979	1633	-0.0011084	0.31527	0.48016	0.999979	1199	-0.0011084
chr17|43159011|43164020|NMT1|+|	4	0.80101	0.80132	0.999979	1960	-0.00088466	0.78662	0.78767	0.999979	1955	-0.00088466
chr11|92085261|92088570|FAT3|+|	7	0.54356	0.71057	0.999979	1548	-0.0007753	0.49508	0.6872	0.999979	1514	-0.0007753
chr3|170077486|170109048|SKIL|+|	5	0.26044	0.42745	0.999979	1019	-0.00016004	0.7947	0.8082	0.999979	1965	-0.00016004
chr8|61653817|61655656|CHD7|+|	6	0.97038	0.97032	0.999979	2403	0.00016632	0.072895	0.19093	0.878343	536	0.00016632
chr1|146747016|146757164|CHD1L|+|	7	0.34286	0.55654	0.999979	1206	0.00024584	0.41208	0.62829	0.999979	1377	0.00024584
chr17|65924470|65925603|BPTF|+|	5	0.62525	0.71172	0.999979	1677	0.00031927	0.82593	0.83109	0.999979	2015	0.00031927
chr7|17908029|17937069|SNX13|-|	6	0.1553	0.31937	0.999979	766	0.0017872	0.057177	0.15684	0.878343	448	0.0017872
chr11|12785725|12785981|TEAD1|+|	1	0.50517	0.50424	0.999979	1465	0.0027398	0.49483	0.49389	0.999979	1513	0.0027398
chr2|168986050|168997268|STK39|-|	6	0.21113	0.39269	0.999979	903	0.002837	0.085171	0.21641	0.895927	592	0.002837
chr19|11230767|11231198|LDLR|+|	6	0.77409	0.82038	0.999979	1908	0.0029296	0.43372	0.61184	0.999979	1421	0.0029296
chr3|78987750|78988077|ROBO1|-|	8	0.16808	0.36843	0.999979	794	0.0032921	0.34984	0.58175	0.999979	1264	0.0032921
chr6|161469647|161471011|MAP3K4|+|	8	0.8977	0.91896	0.999979	2169	0.0035347	0.6878	0.81982	0.999979	1801	0.0035347
chr4|79747190|79772210|BMP2K|+|	7	0.51293	0.69147	0.999979	1488	0.0036377	0.77242	0.85709	0.999979	1918	0.0036377
chr2|160636515|160637509|CD302|-|	7	0.39805	0.6134	0.999979	1297	0.0040654	0.21069	0.41936	0.999979	986	0.0040654
chr3|63884074|63938159|ATXN7|+|	4	0.50609	0.59531	0.999979	1471	0.0040736	0.88263	0.8828	0.999979	2112	0.0040736
chr9|33953282|33963789|UBAP2|-|	4	0.36851	0.51073	0.999979	1248	0.0041888	0.33404	0.47412	0.999979	1238	0.0041888
chr1|53493640|53504718|SCP2|+|	6	0.53425	0.68297	0.999979	1536	0.0044772	0.39698	0.58608	0.999979	1344	0.0044772
chr9|710803|713464|KANK1|+|	5	0.92089	0.92015	0.999979	2233	0.004626	0.31499	0.47993	0.999979	1198	0.004626
chr17|57808781|57816308|VMP1|+|	4	0.84363	0.84392	0.999979	2045	0.005349	0.38217	0.52609	0.999979	1311	0.005349
chr10|123298105|123325218|FGFR2|-|	5	0.85258	0.85264	0.999979	2067	0.0055092	0.75037	0.78038	0.999979	1885	0.0055092
chr7|102398300|102401858|FAM185A|+|	6	0.94475	0.94489	0.999979	2306	0.0056146	0.61573	0.74993	0.999979	1701	0.0056146
chr5|39331777|39342298|C9|-|	7	0.24419	0.45058	0.999979	975	0.0059648	0.72151	0.83288	0.999979	1857	0.0059648
chr6|42941740|42942776|PEX6|-|	6	0.074416	0.19369	0.934745	512	0.0062803	0.3817	0.5752	0.999979	1309	0.0062803
chr4|40936472|40947087|APBB2|-|	7	0.95339	0.95435	0.999979	2335	0.0065042	0.9305	0.93263	0.999979	2214	0.0065042
chrY|15021270|15024974|DDX3Y|+|	9	0.19291	0.4166	0.999979	862	0.0070021	0.49591	0.71669	0.999979	1517	0.0070021
chr6|13579682|13584457|SIRT5|+|	6	0.41747	0.59471	0.999979	1334	0.007045	0.14413	0.30767	0.955134	800	0.007045
chr7|155465560|155473602|RBM33|+|	6	0.092889	0.23179	0.963774	584	0.0072417	0.27906	0.48015	0.999979	1138	0.0072417
chr14|68151731|68157138|RDH11|-|	8	0.087045	0.24124	0.9792	563	0.007251	0.96382	0.96332	0.999979	2332	0.007251
chr17|30310017|30315516|SUZ12|+|	6	0.96213	0.96182	0.999979	2368	0.0075335	0.90955	0.91054	0.999979	2156	0.0075335
chr12|12788710|12788908|CREBL2|+|	5	0.7538	0.77818	0.999979	1870	0.0080729	0.5098	0.65362	0.999979	1543	0.0080729
chr6|108225832|108246136|SEC63|-|	7	0.3051	0.51664	0.999979	1120	0.0081118	0.76308	0.85431	0.999979	1904	0.0081118
chr4|74270832|74276126|ALB|+|	5	0.31876	0.47842	0.999979	1150	0.0087233	0.34781	0.50802	0.999979	1261	0.0087233
chr7|74119495|74131270|GTF2I|+|	3	0.76255	0.76374	0.999979	1892	0.0088135	0.27259	0.39882	0.999979	1124	0.0088135
chr12|95602618|95605043|FGD6|-|	8	0.24061	0.47397	0.999979	965	0.0091605	0.26488	0.50721	0.999979	1104	0.0091605
chr4|72102292|72121116|SLC4A4|+|	6	0.38344	0.56985	0.999979	1275	0.0091957	0.18721	0.36435	0.985374	928	0.0091957
chr17|60111147|60112969|MED13|-|	8	0.76523	0.86413	0.999979	1896	0.0092941	0.6998	0.82667	0.999979	1815	0.0092941
chr8|71126137|71128999|NCOA2|-|	6	0.23304	0.42121	0.999979	938	0.0095272	0.24637	0.43995	0.999979	1063	0.0095272
chr5|1057585|1065593|SLC12A7|-|	5	0.029217	0.087017	0.694144	330	0.0097484	0.16889	0.32767	0.96154	881	0.0097484
chr10|69714351|69773943|HERC4|-|	6	0.62047	0.75294	0.999979	1669	0.010004	0.67669	0.78918	0.999979	1786	0.010004
chr20|62559687|62562375|DNAJC5|+|	7	0.31028	0.52223	0.999979	1135	0.01014	0.017633	0.064512	0.704065	217	0.01014
chr11|120276826|120278532|ARHGEF12|+|	4	0.49615	0.59031	0.999979	1452	0.010665	0.41901	0.56216	0.999979	1389	0.010665
chr9|14146687|14179779|NFIB|-|	5	0.86883	0.86811	0.999979	2096	0.011339	0.81065	0.81951	0.999979	1992	0.011339
chr19|34922765|34929671|UBA2|+|	6	0.50792	0.66282	0.999979	1479	0.011487	0.094009	0.23407	0.919843	629	0.011487
chr10|70719561|70720005|DDX21|+|	4	0.80157	0.80194	0.999979	1961	0.011564	0.62365	0.66713	0.999979	1713	0.011564
chr5|65349233|65350779|ERBB2IP|+|	2	0.73306	0.73255	0.999979	1839	0.011841	0.7088	0.70866	0.999979	1836	0.011841
chr14|35261980|35331528|BAZ1A|-|	8	0.73987	0.84779	0.999979	1851	0.012269	0.67404	0.81226	0.999979	1781	0.012269
chr3|171830241|171969331|FNDC3B|+|	6	0.32902	0.53138	0.999979	1180	0.0123	0.7649	0.82222	0.999979	1907	0.0123
chr1|227381486|227441856|CDC42BPA|-|	5	0.39312	0.54488	0.999979	1290	0.012755	0.52849	0.6709	0.999979	1579	0.012755
chr4|83799882|83803093|SEC31A|-|	6	0.30044	0.50551	0.999979	1109	0.013208	0.25983	0.45672	0.999979	1092	0.013208
chr4|152053482|152056284|SH3D19|-|	7	0.064374	0.18031	0.913376	475	0.013328	0.17113	0.37174	0.990673	887	0.013328
chr1|167921037|167944253|DCAF6|+|	7	0.094134	0.23716	0.976842	588	0.01422	0.91574	0.92114	0.999979	2172	0.01422
chr19|18285849|18286507|PIK3R2|+|	9	0.41939	0.6554	0.999979	1337	0.014605	0.094919	0.26233	0.930177	631	0.014605
chr9|129102786|129157976|MVB12B|+|	4	0.063184	0.14415	0.830756	470	0.014983	0.034548	0.087905	0.723938	344	0.014983
chr9|138758301|138774924|CAMSAP1|-|	6	0.25109	0.44449	0.999979	994	0.015304	0.072514	0.19012	0.878343	534	0.015304
chr9|114332370|114348445|PTGR1|-|	6	0.5229	0.67425	0.999979	1511	0.015895	0.50988	0.66776	0.999979	1544	0.015895
chr6|132206070|132207864|ENPP1|+|	8	0.80325	0.88774	0.999979	1966	0.016188	0.21539	0.4389	0.999979	996	0.016188
chr11|72598514|72600990|FCHSD2|-|	4	0.24882	0.38056	0.999979	988	0.016665	0.61049	0.65898	0.999979	1687	0.016665
chr19|49136700|49136912|DBP|-|	6	0.81725	0.84244	0.999979	1986	0.0169	0.39409	0.58406	0.999979	1335	0.0169
chr10|70246900|70253327|SLC25A16|-|	6	0.51417	0.66768	0.999979	1490	0.017132	0.2911	0.49447	0.999979	1158	0.017132
chr6|84055891|84117620|ME1|-|	5	0.84528	0.84593	0.999979	2049	0.017208	0.83516	0.83836	0.999979	2027	0.017208
chr13|47297355|47308133|LRCH1|+|	6	0.18975	0.36511	0.999979	851	0.017666	0.47534	0.64196	0.999979	1479	0.017666
chr14|57713428|57714430|EXOC5|-|	6	0.47741	0.63936	0.999979	1424	0.017858	0.018269	0.066377	0.704065	227	0.017858
chr1|8601272|8617582|RERE|-|	8	0.87441	0.90968	0.999979	2115	0.017895	0.3711	0.60027	0.999979	1296	0.017895
chr18|12999419|13042333|CEP192|+|	8	0.13754	0.32177	0.999979	713	0.017902	0.77954	0.87444	0.999979	1936	0.017902
chr3|41265511|41268843|CTNNB1|+|	5	0.40364	0.55466	0.999979	1308	0.018275	0.78471	0.8015	0.999979	1949	0.018275
chr11|85718584|85742653|PICALM|-|	3	0.84001	0.84123	0.999979	2037	0.018684	0.2721	0.39852	0.999979	1122	0.018684
chr6|108984657|108986092|FOXO3|+|	3	0.72999	0.73199	0.999979	1833	0.018714	0.17024	0.27282	0.936222	884	0.018714
chr10|93902785|93940776|CPEB3|-|	3	0.24166	0.36509	0.999979	968	0.01887	0.47648	0.52118	0.999979	1482	0.01887
chr3|169889160|169896726|PHC3|-|	6	0.90933	0.91018	0.999979	2201	0.018903	0.93403	0.9345	0.999979	2224	0.018903
chr1|161205636|161206388|NR1I3|-|	6	0.51361	0.66722	0.999979	1489	0.01891	0.14041	0.30279	0.955134	790	0.01891
chr9|86292641|86301070|UBQLN1|-|	6	0.81288	0.84021	0.999979	1980	0.019177	0.0207	0.072962	0.704065	251	0.019177
chr12|50821544|50835426|LARP4|+|	7	0.94708	0.9481	0.999979	2316	0.019446	0.11691	0.27963	0.939324	714	0.019446
chr3|50098388|50099541|RBM6|+|	6	0.57221	0.71332	0.999979	1590	0.019551	0.17096	0.34316	0.967184	885	0.019551
chr11|77330650|77336863|CLNS1A|-|	4	0.43608	0.56128	0.999979	1354	0.01978	0.86872	0.86909	0.999979	2077	0.01978
chrX|107083899|107097934|MID2|+|	4	0.68496	0.70362	0.999979	1771	0.019961	0.73905	0.74696	0.999979	1873	0.019961
chr1|8716031|8716500|RERE|-|	6	0.622	0.75421	0.999979	1672	0.020425	0.67175	0.78761	0.999979	1777	0.020425
chr1|32381495|32385259|PTP4A2|-|	5	0.25401	0.42187	0.999979	1002	0.021033	0.40875	0.56229	0.999979	1369	0.021033
chr1|59787207|59844509|FGGY|+|	5	0.3736	0.52684	0.999979	1255	0.021055	0.08341	0.19448	0.882094	583	0.021055
chr2|122260742|122287901|CLASP1|-|	6	0.63274	0.76289	0.999979	1689	0.021155	0.31239	0.52031	0.999979	1192	0.021155
chr8|27382878|27394372|EPHX2|+|	5	0.89207	0.89138	0.999979	2147	0.021844	0.50347	0.6479	0.999979	1533	0.021844
chr12|109687788|109696913|ACACB|+|	6	0.57015	0.71161	0.999979	1588	0.021916	0.69507	0.79537	0.999979	1807	0.021916
chr4|54280781|54294350|FIP1L1|+|	6	0.6356	0.76537	0.999979	1698	0.022033	0.16693	0.33768	0.965391	868	0.022033
chr9|22046749|22097363|CDKN2B-AS1|+|	6	0.92576	0.92651	0.999979	2251	0.022062	0.0050576	0.020649	0.618043	84	0.022062
chr2|231222519|231226412|SP140L|+|	6	0.33084	0.53257	0.999979	1184	0.022075	0.10405	0.25414	0.925559	677	0.022075
chr14|23375403|23380612|RBM23|-|	6	0.96387	0.96364	0.999979	2377	0.022131	0.11215	0.26494	0.931655	701	0.022131
chr1|246078831|246093239|SMYD3|-|	6	0.0975	0.24033	0.9792	600	0.022407	0.08469	0.21533	0.895927	590	0.022407
chr7|90376995|90492584|CDK14|+|	5	0.23542	0.40582	0.999979	944	0.022421	0.84986	0.85091	0.999979	2049	0.022421
chr11|107260799|107289013|CWF19L2|-|	8	0.50682	0.7158	0.999979	1475	0.022562	0.20817	0.42873	0.999979	977	0.022562
chr1|89206670|89251896|PKN2|+|	7	0.14714	0.33108	0.999979	742	0.022724	0.47626	0.67599	0.999979	1481	0.022724
chr22|41670603|41677086|RANGAP1|-|	5	0.32406	0.48295	0.999979	1166	0.023659	0.59142	0.70496	0.999979	1658	0.023659
chr2|58449076|58459247|FANCL|-|	6	0.72922	0.80116	0.999979	1831	0.023685	0.71514	0.80262	0.999979	1846	0.023685
chr13|43528083|43544806|EPSTI1|-|	5	0.45924	0.6061	0.999979	1391	0.023854	0.041038	0.11761	0.796452	377	0.023854
chr8|17570722|17581342|MTUS1|-|	6	0.077945	0.20096	0.941418	532	0.024121	0.22531	0.41283	0.999979	1021	0.024121
chr13|33091993|33101669|N4BP2L2|-|	5	0.24842	0.41719	0.999979	986	0.024306	0.033499	0.098376	0.753107	337	0.024306
chr11|46098304|46113774|PHF21A|-|	8	0.503	0.71216	0.999979	1462	0.024534	0.53042	0.73693	0.999979	1583	0.024534
chr11|68318588|68331900|PPP6R3|+|	6	0.94721	0.94738	0.999979	2319	0.025101	0.21013	0.39345	0.999979	984	0.025101
chr10|105777917|105778666|SLK|+|	2	0.30749	0.33176	0.999979	1126	0.025226	0.26606	0.30153	0.955134	1107	0.025226
chr13|76134888|76143643|UCHL3|+|	4	0.52678	0.60628	0.999979	1517	0.025231	0.23011	0.36299	0.98508	1033	0.025231
chr18|54426095|54448887|WDR7|+|	5	0.17383	0.33449	0.999979	808	0.025449	0.0025316	0.010543	0.538317	53	0.025449
chr13|41826780|41828756|MTRF1|-|	7	0.14003	0.31898	0.999979	722	0.025732	0.61587	0.76103	0.999979	1702	0.025732
chr15|101968096|101972305|PCSK6|-|	6	0.09662	0.23914	0.9792	597	0.025886	0.63716	0.76693	0.999979	1732	0.025886
chr18|21723054|21723377|CABYR|+|	3	0.73879	0.74086	0.999979	1847	0.026141	0.70043	0.702	0.999979	1818	0.026141
chr2|100623093|100625394|AFF3|-|	5	0.29046	0.45342	0.999979	1081	0.026662	0.27186	0.44343	0.999979	1121	0.026662
chr6|117019866|117026323|KPNA5|+|	8	0.64062	0.78952	0.999979	1703	0.027543	0.8026	0.8896	0.999979	1979	0.027543
chr9|77631183|77632364|C9orf41|-|	8	0.38231	0.60592	0.999979	1271	0.027665	0.017454	0.070856	0.704065	212	0.027665
chr1|1747194|1770677|GNB1|-|	4	0.83901	0.8391	0.999979	2034	0.028043	0.49079	0.5953	0.999979	1502	0.028043
chr4|48686689|48712715|FRYL|-|	6	0.6087	0.74294	0.999979	1653	0.028074	0.028027	0.090965	0.734914	313	0.028074
chr9|6420911|6434173|UHRF2|+|	6	0.071752	0.18809	0.923448	503	0.028117	0.52274	0.67734	0.999979	1569	0.028117
chr13|113170753|113181798|TUBGCP3|-|	6	0.95497	0.95474	0.999979	2342	0.029135	0.45908	0.63038	0.999979	1459	0.029135
chr4|71628235|71634378|RUFY3|+|	6	0.78343	0.8248	0.999979	1924	0.029199	0.59819	0.73561	0.999979	1665	0.029199
chr1|205585605|205593019|ELK4|-|	7	0.31941	0.53206	0.999979	1155	0.029555	0.099756	0.24893	0.924243	658	0.029555
chr3|50000008|50012825|RBM6|+|	4	0.71073	0.72257	0.999979	1805	0.029676	0.75852	0.76291	0.999979	1896	0.029676
chr15|63988322|64008672|HERC1|-|	6	0.58205	0.7213	0.999979	1606	0.029809	0.0090882	0.035142	0.67457	128	0.029809
chr2|58425713|58459247|FANCL|-|	4	0.31936	0.4571	0.999979	1154	0.029843	0.19538	0.32605	0.96154	941	0.029843
chr4|170501992|170511960|NEK1|-|	6	0.25886	0.45438	0.999979	1014	0.030514	0.017908	0.065237	0.704065	222	0.030514
chr8|29959413|29962002|LEPROTL1|+|	7	0.24683	0.45323	0.999979	982	0.030702	0.84619	0.88356	0.999979	2042	0.030702
chr15|76566752|76588078|ETFA|-|	7	0.44492	0.65023	0.999979	1366	0.031163	0.13536	0.31183	0.956234	777	0.031163
chr15|59323002|59323901|RNF111|+|	6	0.45706	0.6241	0.999979	1385	0.031952	0.40078	0.58874	0.999979	1350	0.031952
chr20|61833638|61835159|YTHDF1|-|	8	0.41577	0.63508	0.999979	1331	0.032004	0.066885	0.19827	0.88375	503	0.032004
chr10|70693954|70696851|DDX50|+|	7	0.0087184	0.036185	0.482957	180	0.032053	0.14914	0.33499	0.965274	827	0.032053
chr1|245165422|245222760|EFCAB2|+|	6	0.57251	0.71345	0.999979	1591	0.032705	0.65028	0.77769	0.999979	1748	0.032705
chr21|11047480|11058323|BAGE3|-|	8	0.39219	0.61457	0.999979	1286	0.032722	0.13272	0.31747	0.956234	764	0.032722
chr2|206305093|206305396|PARD3B|+|	6	0.55932	0.70315	0.999979	1567	0.032921	0.23545	0.42566	0.999979	1045	0.032921
chr1|58971731|59000003|OMA1|-|	8	0.32006	0.55024	0.999979	1159	0.032946	0.6829	0.81714	0.999979	1796	0.032946
chr11|13435076|13443385|BTBD10|-|	6	0.25545	0.4502	0.999979	1007	0.033006	0.22699	0.41496	0.999979	1026	0.033006
chr1|65830317|65831879|DNAJC6|+|	4	0.39285	0.53712	0.999979	1288	0.033063	0.74531	0.75206	0.999979	1881	0.033063
chr21|16386664|16415895|NRIP1|-|	7	0.90586	0.9125	0.999979	2190	0.033475	0.80483	0.86788	0.999979	1984	0.033475
chr19|38631823|38633350|SIPA1L3|+|	6	0.68047	0.78252	0.999979	1767	0.033529	0.025233	0.08374	0.715007	296	0.033529
chr4|149356255|149358014|NR3C2|-|	6	0.44624	0.61605	0.999979	1371	0.034385	0.14576	0.30987	0.955744	804	0.034385
chr15|76580186|76585041|ETFA|-|	7	0.51047	0.6898	0.999979	1482	0.034947	0.5145	0.69875	0.999979	1550	0.034947
chr4|106155053|106158508|TET2|+|	6	0.45674	0.62391	0.999979	1384	0.035068	0.3132	0.52133	0.999979	1194	0.035068
chr10|86198267|86237420|CCSER2|+|	7	0.51433	0.69237	0.999979	1492	0.035092	0.70554	0.82134	0.999979	1829	0.035092
chr1|207297266|207307937|C4BPA|+|	4	0.642	0.67403	0.999979	1708	0.035215	0.62404	0.66738	0.999979	1714	0.035215
chr11|73418464|73431944|RAB6A|-|	7	0.343	0.55666	0.999979	1207	0.035411	0.39681	0.6129	0.999979	1343	0.035411
chr11|3794861|3797251|NUP98|-|	8	0.84053	0.89785	0.999979	2038	0.035454	0.4152	0.63758	0.999979	1384	0.035454
chr6|34574331|34614575|C6orf106|-|	5	0.58528	0.69442	0.999979	1615	0.035482	0.46371	0.61168	0.999979	1464	0.035482
chr6|111208707|111211559|AMD1|+|	3	0.66996	0.67231	0.999979	1746	0.035728	0.82172	0.82301	0.999979	2003	0.035728
chr6|79752559|79770535|PHIP|-|	7	0.015273	0.056682	0.590645	239	0.03579	0.96575	0.96658	0.999979	2340	0.03579
chr3|142455220|142467302|TRPC1|+|	6	0.075131	0.19516	0.935811	514	0.0359	0.022779	0.078054	0.704065	275	0.0359
chr2|215632205|215661841|BARD1|-|	6	0.37251	0.56198	0.999979	1252	0.035993	0.071752	0.18855	0.878343	527	0.035993
chr3|52771601|52775515|NEK4|-|	2	0.47712	0.47994	0.999979	1422	0.036008	0.40564	0.41604	0.999979	1364	0.036008
chr4|146767107|146770713|ZNF827|-|	5	0.42774	0.57726	0.999979	1347	0.036013	0.029397	0.087598	0.72375	318	0.036013
chr9|110062421|110074018|RAD23B|+|	7	0.65546	0.78467	0.999979	1728	0.036576	0.30948	0.52423	0.999979	1183	0.036576
chr15|100739522|100871259|ADAMTS17|-|	4	0.85903	0.85947	0.999979	2075	0.036885	0.70428	0.7208	0.999979	1828	0.036885
chr15|55516086|55527154|RAB27A|-|	7	0.028697	0.097616	0.711371	327	0.036946	0.0034833	0.016143	0.579139	66	0.036946
chr1|23743741|23745632|TCEA3|-|	4	0.34345	0.48367	0.999979	1209	0.037195	0.76396	0.76747	0.999979	1906	0.037195
chr19|8520288|8528570|HNRNPM|+|	7	0.29419	0.50482	0.999979	1091	0.037476	0.62433	0.76648	0.999979	1715	0.037476
chr19|10906047|10909248|DNM2|+|	5	0.12029	0.25196	0.993361	666	0.037582	0.13853	0.28181	0.940549	784	0.037582
chr12|111923074|111924628|ATXN2|-|	6	0.40802	0.58798	0.999979	1315	0.037894	0.1553	0.32273	0.95932	843	0.037894
chr15|100692816|100739628|ADAMTS17|-|	6	0.71571	0.79577	0.999979	1813	0.038867	0.23914	0.43053	0.999979	1051	0.038867
chr1|117944807|118009049|MAN1A2|+|	8	0.31148	0.54255	0.999979	1137	0.038871	0.39589	0.62137	0.999979	1339	0.038871
chr10|115636279|115644139|NHLRC2|+|	7	0.83391	0.87378	0.999979	2024	0.039152	0.67814	0.80251	0.999979	1790	0.039152
chr2|215617170|215661841|BARD1|-|	8	0.73154	0.84268	0.999979	1835	0.039347	0.38369	0.61114	0.999979	1314	0.039347
chr7|158580694|158591763|ESYT2|-|	8	0.71438	0.83208	0.999979	1810	0.040624	0.77578	0.87205	0.999979	1925	0.040624
chr10|74468040|74475660|MCU|+|	7	0.43571	0.64501	0.999979	1353	0.040827	0.46721	0.67085	0.999979	1469	0.040827
chr15|100821433|100871259|ADAMTS17|-|	5	0.4035	0.55453	0.999979	1307	0.040841	0.16743	0.32539	0.96154	870	0.040841
chr18|2890558|2892484|EMILIN2|+|	5	0.46915	0.6153	0.999979	1409	0.041091	0.79905	0.81128	0.999979	1973	0.041091
chr12|40696590|40697936|LRRK2|+|	6	0.90961	0.91047	0.999979	2202	0.042108	0.57295	0.71575	0.999979	1635	0.042108
chr13|46616298|46619651|ZC3H13|-|	6	0.6549	0.77418	0.999979	1727	0.042455	0.44153	0.61749	0.999979	1433	0.042455
chr3|81691931|81754764|GBE1|-|	6	0.6326	0.76278	0.999979	1688	0.042615	0.13095	0.2903	0.945715	758	0.042615
chr18|60206913|60243885|ZCCHC2|+|	7	0.95674	0.95763	0.999979	2351	0.043384	0.49854	0.68924	0.999979	1522	0.043384
chr1|211526580|211527809|TRAF5|+|	6	0.33982	0.53904	0.999979	1201	0.043633	0.11171	0.2644	0.931655	700	0.043633
chr8|17868745|17869336|PCM1|+|	6	0.78692	0.8265	0.999979	1935	0.043725	0.56155	0.70707	0.999979	1626	0.043725
chr9|114337013|114348445|PTGR1|-|	7	0.78878	0.85634	0.999979	1942	0.04396	0.014726	0.055627	0.703185	182	0.04396
chr9|115166274|115181238|HSDL2|+|	7	0.96546	0.96635	0.999979	2385	0.04405	0.28697	0.50059	0.999979	1151	0.04405
chr10|96707535|96709041|CYP2C9|+|	8	0.43835	0.65441	0.999979	1359	0.044199	0.11633	0.2921	0.947326	713	0.044199
chr2|190593385|190609514|ANKAR|+|	5	0.28023	0.44455	0.999979	1062	0.044203	0.52415	0.6669	0.999979	1570	0.044203
chr20|2928627|2945848|PTPRA|+|	4	0.56141	0.62529	0.999979	1572	0.044333	0.71073	0.72546	0.999979	1841	0.044333
chr2|45773870|45789895|SRBD1|-|	7	0.28735	0.49764	0.999979	1075	0.045216	0.7617	0.85394	0.999979	1902	0.045216
chrX|77270158|77275895|ATP7A|+|	3	0.47556	0.51609	0.999979	1421	0.045269	0.03595	0.088684	0.725676	352	0.045269
chr3|186440225|186443049|KNG1|+|	4	0.88398	0.88406	0.999979	2134	0.045524	0.85277	0.85315	0.999979	2052	0.045524
chr15|66021409|66048810|DENND4A|-|	6	0.51683	0.66964	0.999979	1498	0.045691	0.48504	0.64909	0.999979	1492	0.045691
chr3|171965322|172016577|FNDC3B|+|	6	0.93348	0.93391	0.999979	2266	0.045759	0.27829	0.47922	0.999979	1137	0.045759
chr6|130343371|130392272|L3MBTL3|+|	7	0.54956	0.71424	0.999979	1554	0.046016	0.65035	0.78368	0.999979	1749	0.046016
chr6|158994451|159010814|TMEM181|+|	9	0.4154	0.65237	0.999979	1330	0.046222	0.44941	0.6827	0.999979	1443	0.046222
chr2|208589523|208607066|CCNYL1|+|	5	0.17633	0.33804	0.999979	813	0.046902	0.8433	0.84529	0.999979	2036	0.046902
chr18|12999419|13073184|CEP192|+|	7	0.9555	0.95641	0.999979	2346	0.04691	0.32891	0.54445	0.999979	1232	0.04691
chr18|76886266|76914555|ATP9B|+|	7	0.39859	0.61386	0.999979	1299	0.046926	0.6352	0.77356	0.999979	1730	0.046926
chr3|183361267|183369064|KLHL24|+|	7	0.29738	0.5082	0.999979	1102	0.04693	0.6172	0.76184	0.999979	1704	0.04693
chr12|50821544|50822873|LARP4|+|	4	0.36159	0.50297	0.999979	1240	0.047115	0.12001	0.24564	0.921352	727	0.047115
chr11|120345268|120348235|ARHGEF12|+|	5	0.33216	0.49	0.999979	1188	0.048121	0.40254	0.55654	0.999979	1356	0.048121
chr16|46708225|46711310|VPS35|-|	7	0.88678	0.90023	0.999979	2136	0.048471	0.98394	0.98416	0.999979	2409	0.048471
chr6|131276244|131277639|EPB41L2|-|	4	0.89391	0.89429	0.999979	2158	0.048837	0.64933	0.68335	0.999979	1746	0.048837
chr4|39739039|39757359|UBE2K|+|	6	0.44607	0.616	0.999979	1370	0.049034	0.68312	0.79124	0.999979	1797	0.049034
chr6|155095122|155116273|SCAF8|+|	7	0.095424	0.23946	0.9792	592	0.049132	0.044765	0.14221	0.86288	392	0.049132
chr10|104632204|104634418|C10orf32-AS3MT|+|	7	0.081442	0.21324	0.949264	545	0.049287	0.3348	0.55026	0.999979	1241	0.049287
chr10|15863654|15889942|FAM188A|-|	6	0.63533	0.76514	0.999979	1696	0.049372	0.79212	0.83427	0.999979	1962	0.049372
chr4|128998942|129003460|LARP1B|+|	6	0.18105	0.35381	0.999979	826	0.049584	0.30664	0.51334	0.999979	1180	0.049584
chr18|51686134|51731527|MBD2|-|	6	0.42442	0.59975	0.999979	1344	0.049986	0.78411	0.83038	0.999979	1947	0.049986
chr1|66378927|66384518|PDE4B|+|	5	0.5743	0.69009	0.999979	1595	0.050276	0.87003	0.86932	0.999979	2081	0.050276
chr12|22796696|22826594|ETNK1|+|	7	0.94122	0.94222	0.999979	2293	0.050384	0.21579	0.42479	0.999979	998	0.050384
chr17|11958205|11999011|MAP2K4|+|	6	0.90622	0.90712	0.999979	2192	0.050425	0.24254	0.43483	0.999979	1056	0.050425
chr17|47388673|47390207|ZNF652|-|	6	0.73758	0.80466	0.999979	1844	0.051502	0.074133	0.19352	0.881832	544	0.051502
chr3|50004902|50012825|RBM6|+|	4	0.88957	0.88994	0.999979	2143	0.052051	0.41937	0.56234	0.999979	1391	0.052051
chr7|156549086|156619438|LMBR1|-|	7	0.29632	0.50719	0.999979	1098	0.052485	0.7371	0.84418	0.999979	1870	0.052485
chr7|22259484|22357656|RAPGEF5|-|	8	0.56574	0.75093	0.999979	1578	0.053131	0.79485	0.88442	0.999979	1966	0.053131
chr2|204058517|204062114|NBEAL1|+|	4	0.79033	0.79075	0.999979	1946	0.053407	0.27271	0.40865	0.999979	1125	0.053407
chr11|34978930|35013926|PDHX|+|	7	0.14375	0.32508	0.999979	737	0.053484	0.58404	0.74097	0.999979	1652	0.053484
chr15|72810407|72864506|ARIH1|+|	7	0.95394	0.95484	0.999979	2339	0.053848	0.29988	0.51397	0.999979	1174	0.053848
chr13|43491676|43544806|EPSTI1|-|	7	0.3339	0.54733	0.999979	1189	0.054497	0.074382	0.20183	0.885331	547	0.054497
chr1|212502476|212506940|PPP2R5A|+|	4	0.8091	0.8094	0.999979	1973	0.054901	0.87181	0.87207	0.999979	2087	0.054901
chr8|18622958|18662408|PSD3|-|	4	0.78815	0.78866	0.999979	1939	0.055471	0.1558	0.28376	0.940549	844	0.055471
chr2|179400458|179407088|TTN-AS1|+|	5	0.70662	0.75097	0.999979	1799	0.055656	0.51429	0.65771	0.999979	1549	0.055656
chr3|171965322|171969331|FNDC3B|+|	6	0.98254	0.98255	0.999979	2467	0.056096	0.10921	0.26117	0.930177	692	0.056096
chr15|73064123|73067438|ADPGK|-|	6	0.31536	0.52185	0.999979	1143	0.056621	0.34313	0.54895	0.999979	1250	0.056621
chr9|35228011|35243361|UNC13B|+|	6	0.38062	0.56783	0.999979	1269	0.057747	0.61194	0.74675	0.999979	1691	0.057747
chr7|138189034|138213975|TRIM24|+|	8	0.24047	0.47383	0.999979	963	0.057883	0.089893	0.2495	0.924243	618	0.057883
chr17|64210570|64216860|APOH|-|	9	0.31583	0.56803	0.999979	1145	0.058288	0.017611	0.07233	0.704065	215	0.058288
chr15|64410315|64411053|SNX1|+|	5	0.15746	0.30979	0.999979	768	0.058364	0.14829	0.29668	0.951546	820	0.058364
chr2|191765289|191796363|GLS|+|	6	0.45713	0.62415	0.999979	1386	0.058709	0.6195	0.75284	0.999979	1707	0.058709
chr5|55264103|55265683|IL6ST|-|	6	0.32155	0.52614	0.999979	1160	0.059386	0.10597	0.25685	0.928033	683	0.059386
chr7|90355880|90419967|CDK14|+|	6	0.8894	0.89176	0.999979	2142	0.059439	0.32186	0.53154	0.999979	1218	0.059439
chr2|180036846|180056593|SESTD1|-|	6	0.8738	0.87928	0.999979	2112	0.05996	0.54867	0.69699	0.999979	1608	0.05996
chr2|136505836|136530117|UBXN4|+|	5	0.95801	0.95752	0.999979	2356	0.060051	0.42154	0.57387	0.999979	1394	0.060051
chr2|26486247|26500028|HADHB|+|	4	0.53733	0.61173	0.999979	1542	0.060847	0.17388	0.30302	0.955134	895	0.060847
chr7|6859396|6861995|CCZ1B|-|	7	0.70505	0.82005	0.999979	1797	0.060857	0.229	0.4393	0.999979	1031	0.060857
chr17|37646809|37649143|CDK12|+|	5	0.10007	0.21984	0.949264	610	0.061236	0.37403	0.53083	0.999979	1301	0.061236
chr3|149563797|149639014|RNF13|+|	5	0.85038	0.85063	0.999979	2062	0.061293	0.47827	0.62514	0.999979	1486	0.061293
chr6|42559888|42562042|UBR2|+|	7	0.083865	0.21771	0.949264	553	0.061444	0.00023649	0.0015261	0.381601	7	0.061444
chr22|42204878|42206295|CCDC134|+|	4	0.81073	0.81095	0.999979	1975	0.061653	0.08765	0.19077	0.878343	609	0.061653
chr12|100166699|100175875|ANKS1B|-|	5	0.66137	0.72809	0.999979	1738	0.061654	0.46426	0.61218	0.999979	1465	0.061654
chr8|30332294|30336893|RBPMS|+|	5	0.53322	0.67404	0.999979	1533	0.061763	0.90351	0.90243	0.999979	2145	0.061763
chr7|716865|751164|PRKAR1B|-|	6	0.80052	0.83345	0.999979	1959	0.062141	0.079348	0.20422	0.889712	564	0.062141
chr8|42780699|42798588|HOOK3|+|	5	0.85869	0.85822	0.999979	2074	0.062576	0.11479	0.24506	0.921352	708	0.062576
chr20|33057852|33069011|ITCH|+|	4	0.8816	0.88187	0.999979	2130	0.062717	0.26268	0.39809	0.999979	1097	0.062717
chr12|120592773|120593523|GCN1L1|-|	5	0.86384	0.8632	0.999979	2084	0.06288	0.39625	0.55082	0.999979	1340	0.06288
chr20|3888572|3893281|PANK2|+|	3	0.068421	0.13414	0.820778	487	0.062967	0.82211	0.8234	0.999979	2004	0.062967
chr11|61133516|61135470|TMEM138|+|	6	0.30052	0.5056	0.999979	1110	0.063023	0.19681	0.37658	0.992394	945	0.063023
chr18|29691716|29693823|RNF138|+|	5	0.41628	0.56661	0.999979	1332	0.063579	0.42505	0.57712	0.999979	1400	0.063579
chr7|137773346|137790175|AKR1D1|+|	7	0.9605	0.96136	0.999979	2363	0.06373	0.70405	0.82035	0.999979	1826	0.06373
chr3|186440225|186445133|KNG1|+|	3	0.86376	0.86493	0.999979	2083	0.063741	0.56336	0.58319	0.999979	1628	0.063741
chr1|215759837|215768813|KCTD3|+|	4	0.89733	0.89792	0.999979	2168	0.06417	0.49177	0.59573	0.999979	1505	0.06417
chr1|35824525|35827390|ZMYM4|+|	8	0.36686	0.59204	0.999979	1245	0.064326	0.14867	0.34151	0.967184	824	0.064326
chr10|5838725|5842668|GDI2|-|	5	0.8697	0.86897	0.999979	2103	0.064585	0.33962	0.50088	0.999979	1246	0.064585
chr4|107114765|107133992|TBCK|-|	5	0.94713	0.94654	0.999979	2317	0.065183	0.44016	0.59083	0.999979	1430	0.065183
chr4|22403053|22404422|GPR125|-|	6	0.75034	0.8102	0.999979	1866	0.06525	0.51172	0.66922	0.999979	1547	0.06525
chr15|93543741|93558139|CHD2|+|	5	0.69202	0.74313	0.999979	1780	0.065304	0.034485	0.10104	0.754777	342	0.065304
chr7|111127293|111161505|IMMP2L|-|	5	0.85498	0.85475	0.999979	2071	0.066056	0.59831	0.70787	0.999979	1666	0.066056
chr9|114148656|114154104|KIAA0368|-|	6	0.50676	0.66186	0.999979	1474	0.066117	0.49971	0.66016	0.999979	1526	0.066117
chr15|63824845|63855207|USP3|+|	5	0.77881	0.79408	0.999979	1916	0.066132	0.0069027	0.025528	0.622658	107	0.066132
chr15|62312677|62336454|VPS13C|-|	7	0.22931	0.43458	0.999979	935	0.066439	0.23231	0.44284	0.999979	1039	0.066439
chr20|47567859|47570327|ARFGEF2|+|	2	0.65408	0.65423	0.999979	1724	0.066552	0.54503	0.54572	0.999979	1601	0.066552
chr5|56160560|56161804|MAP3K1|+|	6	0.84182	0.8569	0.999979	2040	0.066724	0.47445	0.64127	0.999979	1478	0.066724
chr14|96807858|96813678|ATG2B|-|	7	0.5853	0.73752	0.999979	1616	0.067333	0.095411	0.24112	0.92077	634	0.067333
chr1|179972308|179975702|CEP350|+|	5	0.24734	0.41622	0.999979	984	0.067359	0.8596	0.85941	0.999979	2062	0.067359
chr10|18874877|18905222|NSUN6|-|	1	0.56903	0.56819	0.999979	1586	0.067487	0.43097	0.42995	0.999979	1417	0.067487
chr7|94248069|94259153|SGCE|-|	4	0.94782	0.94788	0.999979	2320	0.06774	0.19049	0.32077	0.95932	933	0.06774
chr13|99890680|99896878|UBAC2|+|	7	0.82058	0.86834	0.999979	1999	0.067906	0.39574	0.61183	0.999979	1338	0.067906
chr11|66407170|66407594|RBM14-RBM4|+|	6	0.82967	0.84941	0.999979	2015	0.068082	0.9328	0.93322	0.999979	2219	0.068082
chr11|73418464|73429935|RAB6A|-|	7	0.45299	0.65494	0.999979	1379	0.068304	0.25967	0.47131	0.999979	1091	0.068304
chr18|19345732|19399607|MIB1|+|	7	0.20554	0.40808	0.999979	892	0.06884	0.22298	0.43276	0.999979	1015	0.06884
chr15|65266939|65275931|SPG21|-|	6	0.046316	0.13185	0.813519	410	0.068876	0.3184	0.52745	0.999979	1206	0.068876
chr10|126370175|126370948|FAM53B|-|	5	0.89286	0.8921	0.999979	2152	0.069351	0.56257	0.69393	0.999979	1627	0.069351
chr17|77073511|77073946|ENGASE|+|	3	0.62927	0.63519	0.999979	1682	0.070154	0.38848	0.46512	0.999979	1324	0.070154
chr10|95790439|95792009|PLCE1|+|	9	0.89119	0.93218	0.999979	2145	0.070458	0.18029	0.40541	0.999979	916	0.070458
chr1|225140371|225156576|DNAH14|+|	7	0.32453	0.53747	0.999979	1167	0.071003	0.47789	0.67706	0.999979	1485	0.071003
chr15|75219106|75221573|COX5A|-|	6	0.87995	0.88396	0.999979	2127	0.071028	0.29019	0.49339	0.999979	1156	0.071028
chr4|52729602|52765544|DCUN1D4|+|	5	0.82577	0.82923	0.999979	2007	0.071156	0.073125	0.17763	0.878343	539	0.071156
chr5|40764615|40777688|PRKAA1|-|	5	0.52336	0.66597	0.999979	1513	0.071348	0.33415	0.49614	0.999979	1239	0.071348
chr9|111812562|111812972|TMEM245|-|	7	0.63483	0.77044	0.999979	1694	0.07165	0.40912	0.6254	0.999979	1370	0.07165
chr7|91924202|91948826|ANKIB1|+|	8	0.43896	0.65496	0.999979	1360	0.072009	0.10361	0.27222	0.936222	676	0.072009
chr18|72342922|72353078|ZNF407|+|	6	0.90661	0.90748	0.999979	2194	0.072825	0.12565	0.28324	0.940549	741	0.072825
chr5|73930508|73932323|ENC1|-|	6	0.94417	0.94426	0.999979	2303	0.073647	0.63295	0.76355	0.999979	1722	0.073647
chr6|163876310|163956157|QKI|+|	6	0.11362	0.26241	0.999979	651	0.073965	0.88875	0.8925	0.999979	2119	0.073965
chr2|231307651|231314970|SP100|+|	7	0.81586	0.86651	0.999979	1985	0.074132	0.37635	0.59193	0.999979	1306	0.074132
chr4|186168447|186188309|SNX25|+|	7	0.12411	0.29116	0.999979	672	0.074444	0.27722	0.49011	0.999979	1135	0.074444
chr7|134632258|134635265|CALD1|+|	7	0.924	0.92624	0.999979	2244	0.074665	0.28175	0.49497	0.999979	1142	0.074665
chr15|42553155|42560230|TMEM87A|-|	4	0.94202	0.94243	0.999979	2296	0.074748	0.53353	0.61657	0.999979	1585	0.074748
chrX|47705503|47755339|ZNF81|+|	3	0.88934	0.88987	0.999979	2141	0.074774	0.47767	0.52199	0.999979	1484	0.074774
chr20|39896102|39897723|ZHX3|-|	6	0.55992	0.70361	0.999979	1569	0.075586	0.55018	0.69812	0.999979	1609	0.075586
chr11|20424464|20448411|PRMT3|+|	6	0.43812	0.60986	0.999979	1358	0.075809	0.24558	0.43893	0.999979	1061	0.075809
chr2|211018218|211019335|KANSL1L|-|	9	0.42761	0.66149	0.999979	1346	0.075949	0.39667	0.6449	0.999979	1342	0.075949
chr5|43675612|43677908|NNT|+|	6	0.87044	0.87661	0.999979	2106	0.076268	0.1783	0.35311	0.975702	908	0.076268
chr6|108202352|108204350|SEC63|-|	6	0.23803	0.42737	0.999979	952	0.076393	0.35758	0.55874	0.999979	1274	0.076393
chr1|227381486|227400920|CDC42BPA|-|	7	0.72306	0.83354	0.999979	1822	0.076643	0.20903	0.41762	0.999979	980	0.076643
chr8|18656804|18662408|PSD3|-|	6	0.96838	0.96836	0.999979	2398	0.0767	0.30945	0.51666	0.999979	1182	0.0767
chr1|21083658|21100103|HP1BP3|-|	7	0.11051	0.26715	0.999979	642	0.076855	0.14964	0.33597	0.965391	831	0.076855
chr1|67356836|67371058|WDR78|-|	6	0.8339	0.85197	0.999979	2023	0.076915	0.43078	0.60969	0.999979	1415	0.076915
chr5|109103235|109125228|MAN2A1|+|	6	0.46044	0.62658	0.999979	1392	0.077005	0.50941	0.66748	0.999979	1542	0.077005
control	149	0.98209	0.98227	0.999979	2466	0.077463	0.0015944	0.0092049	0.523102	38	0.077463
chr18|60206913|60217693|ZCCHC2|+|	7	0.64058	0.77453	0.999979	1702	0.077689	0.68833	0.80956	0.999979	1802	0.077689
chr4|73950965|73958017|ANKRD17|-|	7	0.98205	0.98236	0.999979	2465	0.077781	0.02033	0.072772	0.704065	247	0.077781
chr15|63845913|63855207|USP3|+|	8	0.83062	0.89492	0.999979	2016	0.078002	0.28492	0.52566	0.999979	1146	0.078002
chr14|103470264|103478525|CDC42BPB|-|	8	0.59888	0.76787	0.999979	1631	0.078184	0.087228	0.24354	0.92077	607	0.078184
chr6|170626457|170639638|FAM120B|+|	6	0.92801	0.92858	0.999979	2256	0.078251	0.26684	0.46533	0.999979	1109	0.078251
chr7|50737418|50771605|GRB10|-|	4	0.30271	0.43949	0.999979	1114	0.078356	0.79556	0.79604	0.999979	1968	0.078356
chr1|67423741|67428843|MIER1|+|	4	0.25707	0.38976	0.999979	1011	0.078404	0.40246	0.54767	0.999979	1355	0.078404
chr1|179955303|179975702|CEP350|+|	5	0.92844	0.92776	0.999979	2257	0.079013	0.49862	0.64349	0.999979	1523	0.079013
chr2|214174782|214239843|SPAG16|+|	4	0.20737	0.33576	0.999979	895	0.079186	0.14435	0.27147	0.936222	801	0.079186
chr9|102677459|102691125|STX17|+|	7	0.30256	0.51386	0.999979	1113	0.079759	0.2576	0.46909	0.999979	1089	0.079759
chr3|172003715|172016577|FNDC3B|+|	5	0.56205	0.68524	0.999979	1573	0.079969	0.085918	0.19861	0.88375	596	0.079969
chr18|9583114|9595100|PPP4R1|-|	7	0.82835	0.87156	0.999979	2013	0.080483	0.046107	0.14585	0.867453	397	0.080483
chr15|45467416|45470504|SHF|-|	7	0.71438	0.82693	0.999979	1811	0.080749	0.50236	0.69148	0.999979	1531	0.080749
chr2|183993014|183995273|NUP35|+|	6	0.83874	0.85496	0.999979	2033	0.080997	0.49798	0.65883	0.999979	1521	0.080997
chr2|227771508|227779067|RHBDD1|+|	5	0.70164	0.7483	0.999979	1793	0.081141	0.54174	0.68336	0.999979	1598	0.081141
chr13|100953713|100982925|PCCA|+|	7	0.023182	0.081393	0.672482	289	0.08209	0.55168	0.72082	0.999979	1610	0.08209
chr3|172080422|172098883|FNDC3B|+|	5	0.81208	0.8183	0.999979	1978	0.082159	0.49214	0.6377	0.999979	1509	0.082159
chr3|186442876|186450463|KNG1|+|	4	0.077006	0.17083	0.893821	524	0.082864	0.39405	0.53861	0.999979	1334	0.082864
chr4|39077584|39088347|KLHL5|+|	6	0.89858	0.9	0.999979	2171	0.082906	0.1957	0.37534	0.992394	943	0.082906
chr7|24659670|24720139|MPP6|+|	6	0.34645	0.54373	0.999979	1214	0.083008	0.17692	0.35117	0.975689	903	0.083008
chr7|148543561|148544397|EZH2|-|	6	0.92075	0.92187	0.999979	2232	0.08303	0.28267	0.48448	0.999979	1143	0.08303
chrX|84322132|84329397|APOOL|+|	6	0.65423	0.77399	0.999979	1726	0.083542	0.31558	0.52418	0.999979	1200	0.083542
chr10|5836847|5842668|GDI2|-|	8	0.94114	0.94329	0.999979	2292	0.083826	0.30056	0.53927	0.999979	1176	0.083826
chr17|49278952|49280589|MBTD1|-|	7	0.53944	0.70811	0.999979	1544	0.084181	0.83197	0.87798	0.999979	2023	0.084181
chr17|47388673|47389404|ZNF652|-|	4	0.21105	0.33962	0.999979	902	0.084208	0.22272	0.35515	0.977045	1014	0.084208
chr8|17611225|17613470|MTUS1|-|	5	0.14316	0.28773	0.999979	733	0.084252	0.87707	0.87641	0.999979	2098	0.084252
chr5|132426884|132428481|HSPA4|+|	4	0.5013	0.59286	0.999979	1460	0.084305	0.36515	0.50753	0.999979	1285	0.084305
chr15|85610244|85626875|PDE8A|+|	4	0.8626	0.86289	0.999979	2080	0.084462	0.83061	0.83068	0.999979	2021	0.084462
chr1|94341823|94343418|DNTTIP2|-|	6	0.7184	0.79686	0.999979	1816	0.08455	0.20164	0.3826	0.996711	961	0.08455
chr6|168271062|168303066|MLLT4|+|	6	0.059491	0.16136	0.876501	460	0.085321	0.082538	0.21077	0.895927	579	0.085321
chr17|57987922|57992064|RPS6KB1|+|	5	0.33045	0.4885	0.999979	1183	0.085356	0.41585	0.5689	0.999979	1385	0.085356
chr2|170728745|170735084|UBR3|+|	6	0.36969	0.55999	0.999979	1251	0.085709	0.047496	0.13525	0.848101	404	0.085709
chr14|89192884|89221015|EML5|-|	6	0.28002	0.4806	0.999979	1061	0.086442	0.29436	0.4985	0.999979	1165	0.086442
chr15|89656955|89698765|ABHD2|+|	7	0.8971	0.90648	0.999979	2167	0.086758	0.17018	0.37024	0.988716	883	0.086758
chr7|138189034|138223548|TRIM24|+|	7	0.97941	0.97991	0.999979	2448	0.087085	0.46194	0.66785	0.999979	1460	0.087085
chr5|59982788|59983054|DEPDC1B|-|	6	0.95527	0.955	0.999979	2344	0.087679	0.2931	0.4969	0.999979	1162	0.087679
chr12|83250788|83251359|TMTC2|+|	7	0.58339	0.73624	0.999979	1608	0.088176	0.37643	0.59202	0.999979	1307	0.088176
chr9|107645319|107651476|ABCA1|-|	6	0.078061	0.20118	0.941418	533	0.08832	0.18994	0.36793	0.98772	932	0.08832
chr20|21319681|21324846|XRN2|+|	6	0.92016	0.92124	0.999979	2231	0.088709	0.34097	0.5475	0.999979	1247	0.088709
chr11|16205431|16208501|SOX6|-|	4	0.96823	0.96809	0.999979	2396	0.08877	0.57835	0.6407	0.999979	1648	0.08877
chr18|9204473|9221997|ANKRD12|+|	3	0.51262	0.54205	0.999979	1487	0.089489	0.7036	0.70503	0.999979	1825	0.089489
chr5|74130250|74137504|FAM169A|-|	7	0.67345	0.79756	0.999979	1753	0.089503	0.29302	0.50668	0.999979	1161	0.089503
chr5|16779653|16783578|MYO10|-|	7	0.32529	0.53832	0.999979	1169	0.089799	0.62	0.7636	0.999979	1709	0.089799
chr18|44470542|44471017|PIAS2|-|	6	0.97953	0.97965	0.999979	2449	0.089839	0.30134	0.50693	0.999979	1177	0.089839
chr15|94841429|94858866|MCTP2|+|	5	0.83161	0.83403	0.999979	2019	0.090039	0.35593	0.51522	0.999979	1271	0.090039
chr1|146661755|146696658|FMO5|-|	6	0.57295	0.71376	0.999979	1592	0.090467	0.32205	0.53176	0.999979	1219	0.090467
chr12|28458581|28544344|CCDC91|+|	4	0.31784	0.45558	0.999979	1148	0.090493	0.38817	0.53239	0.999979	1323	0.090493
chr3|142231101|142279296|ATR|-|	5	0.20186	0.37585	0.999979	884	0.09089	0.24715	0.42258	0.999979	1066	0.09089
chr1|205693053|205698749|NUCKS1|-|	6	0.19265	0.36908	0.999979	860	0.091074	0.61894	0.75241	0.999979	1706	0.091074
chr3|186389411|186390656|HRG|+|	7	0.005898	0.026595	0.431915	146	0.091311	0.63443	0.77307	0.999979	1726	0.091311
chr8|618597|624047|ERICH1|-|	6	0.78422	0.82515	0.999979	1925	0.09153	0.28876	0.49179	0.999979	1155	0.09153
chrX|2871183|2876476|ARSE|-|	6	0.46223	0.62791	0.999979	1396	0.091733	0.045604	0.1312	0.843046	394	0.091733
chr15|63821212|63829355|USP3|+|	6	0.91026	0.91116	0.999979	2205	0.091989	0.22843	0.41688	0.999979	1029	0.091989
chr12|93192667|93192862|EEA1|-|	5	0.83121	0.83371	0.999979	2017	0.092409	0.44142	0.59201	0.999979	1432	0.092409
chr15|57743697|57754090|CGNL1|+|	6	0.97277	0.97268	0.999979	2416	0.092436	0.38522	0.57774	0.999979	1316	0.092436
chr13|26911703|26928017|CDK8|+|	6	0.52074	0.67259	0.999979	1509	0.092538	0.25408	0.44969	0.999979	1081	0.092538
chr19|6230580|6270770|MLLT1|-|	6	0.75914	0.81391	0.999979	1883	0.09256	0.36438	0.56331	0.999979	1283	0.09256
chr17|59853761|59857762|BRIP1|-|	7	0.40912	0.62494	0.999979	1318	0.092572	0.6447	0.77991	0.999979	1739	0.092572
chr2|211421442|211447433|CPS1|+|	7	0.68528	0.80605	0.999979	1772	0.092727	0.31332	0.52825	0.999979	1195	0.092727
chr16|30507417|30507887|ITGAL|+|	5	0.48607	0.63095	0.999979	1435	0.09336	0.43085	0.5825	0.999979	1416	0.09336
chr11|13435076|13466728|BTBD10|-|	7	0.89257	0.90358	0.999979	2151	0.093864	0.076355	0.20562	0.892765	553	0.093864
chr12|124904502|124915333|NCOR2|-|	3	0.78102	0.78226	0.999979	1921	0.09428	0.66753	0.67073	0.999979	1774	0.09428
chr7|5939914|5940563|CCZ1|+|	6	0.50894	0.66354	0.999979	1480	0.094289	0.41032	0.59552	0.999979	1373	0.094289
chr9|136660789|136662931|VAV2|-|	7	0.23548	0.44139	0.999979	946	0.094688	0.31921	0.53437	0.999979	1208	0.094688
chr12|69210591|69218431|MDM2|+|	6	0.97345	0.97337	0.999979	2420	0.094694	0.31214	0.51999	0.999979	1190	0.094694
chr4|151336589|151412187|LRBA|-|	6	0.4975	0.65467	0.999979	1453	0.094959	0.93872	0.93905	0.999979	2237	0.094959
chr13|31204971|31205611|USPL1|+|	7	0.85671	0.88408	0.999979	2072	0.095057	0.24908	0.46016	0.999979	1068	0.095057
chr4|187627716|187630999|FAT1|-|	5	0.64338	0.71985	0.999979	1710	0.095585	0.82776	0.8326	0.999979	2018	0.095585
chr5|37238958|37239971|C5orf42|-|	5	0.061056	0.15469	0.866087	466	0.095591	0.42718	0.57913	0.999979	1403	0.095591
chr10|12160747|12162266|DHTKD1|+|	7	0.81971	0.86797	0.999979	1996	0.095627	0.20316	0.41116	0.999979	963	0.095627
chr11|14793482|14840755|PDE3B|+|	3	0.6882	0.68981	0.999979	1776	0.095646	0.41155	0.47933	0.999979	1375	0.095646
chr18|29412046|29419420|TRAPPC8|-|	3	0.8194	0.82075	0.999979	1993	0.095762	0.52086	0.55186	0.999979	1567	0.095762
chr17|38065210|38066177|GSDMB|-|	4	0.29254	0.42836	0.999979	1088	0.095772	0.34748	0.48922	0.999979	1258	0.095772
chr18|54423813|54426184|WDR7|+|	4	0.32371	0.46169	0.999979	1165	0.095954	0.40282	0.54804	0.999979	1359	0.095954
chr7|35050079|35058208|DPY19L1|-|	4	0.44012	0.56326	0.999979	1363	0.096233	0.36216	0.50426	0.999979	1279	0.096233
chr1|62907158|62907970|USP1|+|	7	0.45061	0.6536	0.999979	1377	0.096237	0.1682	0.36685	0.986912	876	0.096237
chr16|11114049|11220003|CLEC16A|+|	5	0.60026	0.70076	0.999979	1634	0.096279	0.83444	0.83784	0.999979	2025	0.096279
chr12|105303432|105322472|SLC41A2|-|	5	0.1288	0.26539	0.999979	689	0.096693	0.51673	0.66017	0.999979	1555	0.096693
chr4|144449020|144451679|SMARCA5|+|	6	0.43935	0.61073	0.999979	1361	0.097113	0.045926	0.1319	0.843046	396	0.097113
chr21|40600425|40601362|BRWD1|-|	7	0.051114	0.15378	0.862833	429	0.097333	0.3478	0.56326	0.999979	1260	0.097333
chr15|50878588|50884823|TRPM7|-|	4	0.8345	0.83451	0.999979	2025	0.097521	0.65835	0.68913	0.999979	1758	0.097521
chr2|109288780|109289485|LIMS1|+|	7	0.49437	0.68008	0.999979	1450	0.097532	0.070834	0.19541	0.88375	520	0.097532
chr11|85685750|85742653|PICALM|-|	7	0.67088	0.79569	0.999979	1749	0.09756	0.097204	0.24429	0.921062	642	0.09756
chr8|101299728|101300495|RNF19A|-|	5	0.41672	0.56705	0.999979	1333	0.098152	0.032841	0.096642	0.749932	332	0.098152
chr17|65941524|65972074|BPTF|+|	4	0.17398	0.29933	0.999979	811	0.098198	0.78789	0.78896	0.999979	1957	0.098198
chr6|13579682|13601181|SIRT5|+|	4	0.087795	0.19093	0.930249	566	0.098468	0.083389	0.18294	0.878343	582	0.098468
chr5|55259179|55264224|IL6ST|-|	7	0.75455	0.8452	0.999979	1872	0.098619	0.20359	0.41161	0.999979	964	0.098619
chr3|141231004|141259451|RASA2|+|	8	0.86729	0.90678	0.999979	2094	0.099032	0.0185	0.074591	0.704065	229	0.099032
chr1|197641166|197684204|DENND1B|-|	6	0.97287	0.97278	0.999979	2417	0.099114	0.14896	0.31417	0.956234	826	0.099114
chr3|153935657|153958368|ARHGEF26|+|	7	0.74312	0.84187	0.999979	1855	0.099627	0.26996	0.48242	0.999979	1114	0.099627
chrX|76907603|76912143|ATRX|-|	7	0.20767	0.41047	0.999979	896	0.099873	0.081442	0.21524	0.895927	570	0.099873
chr11|120346048|120348235|ARHGEF12|+|	6	0.93198	0.93235	0.999979	2262	0.1001	0.49657	0.65775	0.999979	1519	0.1001
chrX|108902582|108939425|ACSL4|-|	6	0.60221	0.73763	0.999979	1638	0.10025	0.21533	0.39994	0.999979	995	0.10025
chr8|18725183|18730243|PSD3|-|	6	0.32719	0.53019	0.999979	1173	0.10064	0.40126	0.58909	0.999979	1351	0.10064
chr16|53907697|53922863|FTO|+|	6	0.97106	0.97099	0.999979	2406	0.10084	0.55393	0.70103	0.999979	1617	0.10084
chr20|33315062|33324562|NCOA6|-|	5	0.05436	0.1426	0.827047	441	0.10151	0.39141	0.54657	0.999979	1331	0.10151
chr6|57244698|57398317|PRIM2|+|	4	0.77975	0.78053	0.999979	1919	0.10155	0.52632	0.61295	0.999979	1577	0.10155
chr14|39746137|39818181|CTAGE5|+|	5	0.8057	0.81345	0.999979	1968	0.10166	0.28841	0.45731	0.999979	1154	0.10166
chr5|21491429|21497305|GUSBP1|+|	7	0.71146	0.82496	0.999979	1806	0.1025	0.22667	0.43668	0.999979	1024	0.1025
chr2|122215262|122216551|CLASP1|-|	6	0.65557	0.77437	0.999979	1729	0.10282	0.51966	0.67509	0.999979	1563	0.10282
chr1|243579003|243589860|SDCCAG8|+|	5	0.896	0.89513	0.999979	2163	0.10291	0.12115	0.25481	0.926695	730	0.10291
chr17|62289933|62291602|TEX2|-|	7	0.22773	0.43279	0.999979	934	0.10299	0.50891	0.69534	0.999979	1540	0.10299
DBR1	5	0.87219	0.87149	0.999979	2109	0.10416	0.12029	0.25348	0.925559	728	0.10416
chr1|231506307|231509845|EGLN1|-|	6	0.82725	0.8482	0.999979	2010	0.10439	0.27559	0.4759	0.999979	1131	0.10439
chr5|86627164|86633908|RASA1|+|	5	0.98042	0.97995	0.999979	2457	0.10441	0.27257	0.44398	0.999979	1123	0.10441
chr6|144858717|144898424|UTRN|+|	6	0.27072	0.46909	0.999979	1042	0.10479	0.082181	0.21008	0.895927	577	0.10479
chr3|155545970|155560408|SLC33A1|-|	7	0.50659	0.68749	0.999979	1473	0.10484	0.69732	0.81568	0.999979	1812	0.10484
chr1|23735156|23745632|TCEA3|-|	6	0.26047	0.45639	0.999979	1020	0.10553	0.098385	0.2429	0.92077	650	0.10553
chr1|161771841|161790951|ATF6|+|	8	0.91439	0.92689	0.999979	2219	0.10565	0.26237	0.50389	0.999979	1096	0.10565
chr1|150997086|150998149|PRUNE|+|	4	0.70514	0.71838	0.999979	1798	0.10585	0.15699	0.28515	0.940549	849	0.10585
chr14|57696451|57714430|EXOC5|-|	7	0.53085	0.70271	0.999979	1529	0.10591	0.011857	0.046827	0.703185	152	0.10591
chr7|139415730|139416814|HIPK2|-|	7	0.78182	0.85381	0.999979	1923	0.10645	0.9102	0.91752	0.999979	2158	0.10645
chr3|47777523|47787483|SMARCC1|-|	6	0.91561	0.91662	0.999979	2221	0.10657	0.62854	0.76006	0.999979	1718	0.10657
chr20|18278628|18287037|ZNF133|+|	5	0.93094	0.93028	0.999979	2260	0.10659	0.57872	0.70006	0.999979	1649	0.10659
chr14|67768105|67770316|MPP5|+|	5	0.72078	0.75852	0.999979	1818	0.1077	0.45364	0.60267	0.999979	1452	0.1077
chr18|51797729|51800460|POLI|+|	6	0.40126	0.58296	0.999979	1303	0.10774	0.29105	0.49439	0.999979	1157	0.10774
chr10|103552595|103570071|MGEA5|-|	8	0.61152	0.7743	0.999979	1659	0.1089	0.039573	0.13212	0.843046	369	0.1089
chr8|141582910|141595410|AGO2|-|	6	0.68125	0.78279	0.999979	1768	0.10901	0.019503	0.069836	0.704065	236	0.10901
chr10|12123470|12136270|DHTKD1|+|	6	0.97169	0.97157	0.999979	2412	0.10959	0.081994	0.20971	0.895927	576	0.10959
chr8|56854413|56866543|LYN|+|	6	0.81268	0.84016	0.999979	1979	0.10974	0.40259	0.59002	0.999979	1357	0.10974
chr5|128440648|128442755|ISOC1|+|	6	0.98087	0.98109	0.999979	2460	0.11015	0.89602	0.89856	0.999979	2137	0.11015
chr15|41036244|41037457|RMDN3|-|	7	0.17394	0.37288	0.999979	809	0.1102	0.011305	0.045051	0.703185	147	0.1102
chr14|76633005|76647192|GPATCH2L|+|	5	0.50076	0.64466	0.999979	1459	0.1102	0.24465	0.42043	0.999979	1057	0.1102
chr5|68715197|68716358|MARVELD2|+|	6	0.89304	0.89502	0.999979	2153	0.11039	0.52027	0.67551	0.999979	1566	0.11039
chr5|68590619|68607031|CCDC125|-|	5	0.66743	0.73102	0.999979	1745	0.11047	0.45164	0.60077	0.999979	1449	0.11047
chr10|96602593|96609815|CYP2C19|+|	4	0.83956	0.83965	0.999979	2035	0.11058	0.31112	0.44989	0.999979	1186	0.11058
chr7|24659670|24708279|MPP6|+|	7	0.41189	0.62776	0.999979	1326	0.11061	0.41393	0.63014	0.999979	1382	0.11061
chr19|34921480|34929671|UBA2|+|	7	0.45848	0.6583	0.999979	1390	0.11117	0.24795	0.45891	0.999979	1067	0.11117
chr7|72883846|72884813|BAZ1B|-|	8	0.2002	0.41601	0.999979	881	0.11165	0.49026	0.70206	0.999979	1501	0.11165
chr14|31602443|31602881|HECTD1|-|	5	0.97485	0.97427	0.999979	2424	0.11165	0.10339	0.22712	0.905979	675	0.11165
chr6|51875106|51900519|PKHD1|-|	7	0.76003	0.84692	0.999979	1886	0.11186	0.23609	0.44687	0.999979	1047	0.11186
chr1|33413822|33415375|RNF19B|-|	7	0.9839	0.98412	0.999979	2473	0.11204	0.29629	0.51023	0.999979	1169	0.11204
chr16|15091609|15092262|PDXDC1|+|	3	0.75532	0.75699	0.999979	1874	0.11253	0.43473	0.49386	0.999979	1424	0.11253
chr10|98703869|98711953|LCOR|+|	5	0.90209	0.90101	0.999979	2182	0.11276	0.44255	0.59292	0.999979	1434	0.11276
chr1|15956819|15978390|DDI2|+|	4	0.94618	0.94639	0.999979	2314	0.11279	0.10495	0.22233	0.904678	679	0.11279
chr4|48371865|48385801|SLAIN2|+|	6	0.7233	0.7989	0.999979	1823	0.11284	0.083503	0.21284	0.895927	585	0.11284
chr1|160293220|160302347|COPA|-|	6	0.76234	0.81538	0.999979	1891	0.11321	0.23327	0.42319	0.999979	1041	0.11321
chr2|47600601|47601187|EPCAM|+|	5	0.95363	0.9531	0.999979	2336	0.11333	0.02321	0.070736	0.704065	281	0.11333
chr18|21644103|21649235|TTC39C|+|	6	0.57486	0.71539	0.999979	1596	0.11392	0.61307	0.74765	0.999979	1693	0.11392
chr11|75562927|75623083|UVRAG|+|	8	0.83267	0.89551	0.999979	2021	0.11415	0.46641	0.68122	0.999979	1467	0.11415
chr4|39739039|39776553|UBE2K|+|	6	0.26815	0.46591	0.999979	1035	0.11418	0.42773	0.60752	0.999979	1407	0.11418
chr13|20304378|20356931|PSPC1|-|	8	0.14949	0.34019	0.999979	750	0.1142	0.78812	0.87989	0.999979	1958	0.1142
chr7|156619298|156629579|LMBR1|-|	5	0.86391	0.86327	0.999979	2085	0.11473	0.37232	0.52935	0.999979	1299	0.11473
chr13|33109905|33111164|N4BP2L2|-|	5	0.86459	0.86399	0.999979	2087	0.1148	0.025915	0.078178	0.704065	297	0.1148
chr12|26774055|26784992|ITPR2|-|	3	0.51061	0.54057	0.999979	1484	0.11481	0.22143	0.33939	0.9663	1010	0.11481
chrX|122744768|122748040|THOC2|-|	5	0.9195	0.91879	0.999979	2228	0.11483	0.53627	0.67833	0.999979	1587	0.11483
chr17|131558|177370|RPH3AL|-|	4	0.43485	0.56074	0.999979	1351	0.11516	0.2846	0.42159	0.999979	1145	0.11516
chr1|7837219|7838229|VAMP3|+|	5	0.1464	0.29268	0.999979	741	0.11521	0.21645	0.39718	0.999979	1000	0.11521
chr10|81813151|81813342|TMEM254-AS1|-|	7	0.14001	0.31894	0.999979	721	0.11522	0.27999	0.49316	0.999979	1140	0.11522
chrX|128674720|128722240|OCRL|+|	6	0.15022	0.31235	0.999979	752	0.11527	0.67303	0.78803	0.999979	1779	0.11527
chr5|167995650|167996003|PANK3|-|	6	0.09574	0.23761	0.976842	594	0.1159	0.25087	0.4455	0.999979	1072	0.1159
chr5|72370568|72373320|FCHO2|+|	6	0.96994	0.96992	0.999979	2402	0.11623	0.10294	0.2519	0.92445	673	0.11623
chr4|82377804|82380668|RASGEF1B|-|	4	0.29836	0.4347	0.999979	1105	0.11625	0.17726	0.30656	0.955134	907	0.11625
chr2|15601324|15618413|NBAS|-|	8	0.71691	0.83367	0.999979	1814	0.11651	0.083388	0.23491	0.919843	581	0.11651
chr4|78694234|78697546|CNOT6L|-|	6	0.50191	0.65811	0.999979	1461	0.11657	0.45061	0.62425	0.999979	1447	0.11657
chr6|90556280|90566918|CASP8AP2|+|	5	0.94404	0.9435	0.999979	2302	0.11661	0.35137	0.5112	0.999979	1266	0.11661
chr6|13639794|13659064|RANBP9|-|	7	0.1258	0.29413	0.999979	678	0.1169	0.24486	0.45582	0.999979	1058	0.1169
chr1|180953812|180974599|STX6|-|	6	0.25754	0.45271	0.999979	1012	0.11704	0.038191	0.11489	0.793002	361	0.11704
chr5|65284462|65310553|ERBB2IP|+|	6	0.44931	0.61839	0.999979	1373	0.11747	0.062688	0.16915	0.878343	481	0.11747
chr19|6697354|6697805|C3|-|	8	0.61621	0.77667	0.999979	1667	0.11779	0.17704	0.38385	0.996913	905	0.11779
chr7|74119495|74133260|GTF2I|+|	5	0.32	0.4794	0.999979	1158	0.11813	0.067533	0.16839	0.878343	509	0.11813
chr19|10183599|10184111|C3P1|+|	6	0.78714	0.82664	0.999979	1936	0.11832	0.31999	0.52932	0.999979	1210	0.11832
chr22|24047615|24052054|GUSBP11|-|	8	0.58373	0.76001	0.999979	1610	0.11836	0.067052	0.19863	0.88375	506	0.11836
chr3|119582265|119595355|GSK3B|-|	4	0.78865	0.78906	0.999979	1941	0.11906	0.53824	0.61889	0.999979	1591	0.11906
chr2|36623756|36669878|CRIM1|+|	4	0.87739	0.87764	0.999979	2122	0.11908	0.78114	0.78262	0.999979	1940	0.11908
chr1|1158623|1159348|SDF4|-|	6	0.14291	0.30237	0.999979	731	0.11954	0.10145	0.24907	0.924243	667	0.11954
chr12|26703179|26808785|ITPR2|-|	8	0.49595	0.70595	0.999979	1451	0.11958	0.74069	0.85037	0.999979	1876	0.11958
chr10|103916775|103917971|NOLC1|+|	9	0.45727	0.68375	0.999979	1388	0.11988	0.021109	0.08424	0.716881	256	0.11988
chr11|68125117|68157520|LRP5|+|	7	0.31317	0.52538	0.999979	1138	0.12115	0.3762	0.59178	0.999979	1305	0.12115
chr3|57618991|57627474|DENND6A|-|	7	0.21165	0.41482	0.999979	905	0.12149	0.14872	0.33427	0.964273	825	0.12149
chr5|6737622|6746540|PAPD7|+|	4	0.69838	0.71342	0.999979	1790	0.12168	0.38541	0.52943	0.999979	1318	0.12168
chr9|33953282|33973235|UBAP2|-|	5	0.9727	0.97207	0.999979	2415	0.12186	0.011937	0.040168	0.703185	154	0.12186
chr1|246890193|246903603|SCCPDH|+|	5	0.88524	0.88432	0.999979	2135	0.12187	0.81305	0.82134	0.999979	1993	0.12187
chr1|155691307|155695810|DAP3|+|	4	0.30911	0.44631	0.999979	1132	0.12188	0.063791	0.14589	0.867453	488	0.12188
chr5|137654907|137664218|CDC25C|-|	5	0.66434	0.72956	0.999979	1742	0.12239	0.3746	0.5313	0.999979	1302	0.12239
chr22|50810448|50832564|PPP6R2|+|	7	0.16992	0.36806	0.999979	798	0.1225	0.19735	0.40512	0.999979	947	0.1225
chr11|108137897|108138069|ATM|+|	7	0.20577	0.40831	0.999979	893	0.12253	0.29381	0.50755	0.999979	1164	0.12253
chr6|35280078|35280549|DEF6|+|	4	0.89168	0.89211	0.999979	2146	0.12259	0.19187	0.32234	0.95932	938	0.12259
chr3|183368083|183369064|KLHL24|+|	6	0.16094	0.32674	0.999979	784	0.1226	0.5025	0.6622	0.999979	1532	0.1226
chr5|75993811|75997038|IQGAP2|+|	8	0.78812	0.87939	0.999979	1938	0.12305	0.19082	0.40394	0.999979	934	0.12305
chr5|76745584|76760634|WDR41|-|	4	0.93372	0.93423	0.999979	2267	0.12306	0.83819	0.83821	0.999979	2031	0.12306
chr21|34804483|34805178|IFNGR2|+|	4	0.89615	0.89669	0.999979	2164	0.12364	0.19164	0.32202	0.95932	937	0.12364
chr6|51892626|51893149|PKHD1|-|	5	0.64011	0.71836	0.999979	1701	0.12403	0.45185	0.60094	0.999979	1450	0.12403
chr3|65415194|65428524|MAGI1|-|	1	0.65181	0.65197	0.999979	1720	0.12403	0.34819	0.34805	0.972166	1262	0.12403
chr12|105238249|105322472|SLC41A2|-|	5	0.75654	0.7799	0.999979	1876	0.1253	0.2468	0.42228	0.999979	1064	0.1253
chr6|34614377|34622556|C6orf106|-|	6	0.47023	0.63389	0.999979	1414	0.1256	0.5645	0.70938	0.999979	1629	0.1256
chr4|3317796|3319778|RGS12|+|	3	0.63136	0.63715	0.999979	1686	0.12594	0.73679	0.73882	0.999979	1869	0.12594
chr4|88116475|88116842|KLHL8|-|	6	0.31919	0.52445	0.999979	1151	0.12616	0.033776	0.10467	0.761079	338	0.12616
chr1|98144650|98206035|DPYD|-|	5	0.89644	0.89559	0.999979	2165	0.1267	0.36352	0.5218	0.999979	1281	0.1267
chr9|99220660|99233376|HABP4|+|	6	0.72566	0.79992	0.999979	1826	0.12692	0.2791	0.48018	0.999979	1139	0.12692
chr11|120343758|120348235|ARHGEF12|+|	7	0.96789	0.9687	0.999979	2394	0.12694	0.82593	0.87555	0.999979	2014	0.12694
chr7|97820925|97823884|LMTK2|+|	7	0.86652	0.88889	0.999979	2092	0.12734	0.35203	0.56738	0.999979	1268	0.12734
chr13|26974589|26975761|CDK8|+|	7	0.60852	0.7528	0.999979	1651	0.12735	0.015273	0.05729	0.703185	188	0.12735
EIF4A3	2	0.67497	0.67507	0.999979	1756	0.12738	0.58268	0.5832	0.999979	1651	0.12738
chr3|185155234|185169183|MAP3K13|+|	4	0.46709	0.57605	0.999979	1408	0.12762	0.42009	0.56266	0.999979	1392	0.12762
chr8|117668094|117671219|EIF3H|-|	6	0.27879	0.47906	0.999979	1059	0.12792	0.10131	0.24879	0.924243	664	0.12792
chr3|107429298|107435696|BBX|+|	6	0.6111	0.74512	0.999979	1657	0.12819	0.090155	0.22649	0.905979	622	0.12819
chr19|430683|440932|SHC2|-|	6	0.86624	0.8736	0.999979	2090	0.12915	0.60743	0.74293	0.999979	1681	0.12915
chr2|159992704|160007067|TANC1|+|	7	0.45652	0.65714	0.999979	1383	0.12917	0.51961	0.70178	0.999979	1562	0.12917
chr16|83940591|83945972|MLYCD|+|	5	0.62817	0.713	0.999979	1679	0.12962	0.012941	0.043089	0.703185	165	0.12962
chr2|211502425|211533008|CPS1|+|	6	0.62371	0.7556	0.999979	1675	0.12985	0.5874	0.7273	0.999979	1656	0.12985
chr12|27867712|27877119|MRPS35|+|	7	0.44549	0.65057	0.999979	1367	0.13036	0.66064	0.79053	0.999979	1762	0.13036
chr1|155646338|155649303|YY1AP1|-|	2	0.77422	0.77324	0.999979	1909	0.13095	0.57602	0.57666	0.999979	1644	0.13095
chr2|171902683|171906684|TLK1|-|	4	0.70816	0.72054	0.999979	1801	0.13204	0.25286	0.38759	0.999475	1079	0.13204
chr2|26587169|26596497|EPT1|+|	6	0.26415	0.461	0.999979	1029	0.13246	0.18531	0.36194	0.98508	923	0.13246
chr13|25049609|25052414|PARP4|-|	5	0.46917	0.61532	0.999979	1410	0.1333	0.51687	0.66034	0.999979	1556	0.1333
chr12|66597490|66622150|IRAK3|+|	7	0.42137	0.63674	0.999979	1339	0.1336	0.22121	0.43086	0.999979	1009	0.1336
chr17|3969740|3976050|ZZEF1|-|	7	0.52738	0.70057	0.999979	1518	0.13364	0.0080082	0.034557	0.673456	115	0.13364
chr21|40578033|40584633|BRWD1|-|	5	0.95467	0.95415	0.999979	2341	0.13376	0.44452	0.5946	0.999979	1438	0.13376
chr17|40652724|40653322|ATP6V0A1|+|	7	0.64857	0.78002	0.999979	1718	0.13405	0.65999	0.7901	0.999979	1761	0.13405
chr7|40027197|40041630|CDK13|+|	5	0.41144	0.56196	0.999979	1324	0.13435	0.54666	0.6879	0.999979	1605	0.13435
chr9|33948371|33953472|UBAP2|-|	6	0.8931	0.89507	0.999979	2154	0.13448	0.18318	0.35921	0.982109	921	0.13448
chr2|110321942|110350696|SEPT10|-|	5	0.94143	0.94086	0.999979	2294	0.13464	0.043975	0.12482	0.825566	388	0.13464
chr3|197592293|197598333|LRCH3|+|	7	0.39819	0.6135	0.999979	1298	0.13495	0.50094	0.69062	0.999979	1528	0.13495
chrX|79962925|79975155|BRWD3|-|	8	0.94895	0.94918	0.999979	2323	0.13507	0.05666	0.17411	0.878343	443	0.13507
chr19|50902107|50902741|POLD1|+|	5	0.914	0.91304	0.999979	2215	0.13543	0.12971	0.26814	0.936103	754	0.13543
chr1|154420600|154427057|IL6R|+|	4	0.45758	0.57156	0.999979	1389	0.1357	0.13954	0.26628	0.932533	787	0.1357
chr1|196434422|196461471|KCNT2|-|	6	0.93749	0.93785	0.999979	2281	0.1359	0.17884	0.35379	0.975702	911	0.1359
chr11|107260799|107263621|CWF19L2|-|	6	0.26913	0.46716	0.999979	1039	0.13617	0.2203	0.40645	0.999979	1006	0.13617
chr18|60223435|60232329|ZCCHC2|+|	6	0.67079	0.77935	0.999979	1748	0.13652	0.065084	0.17444	0.878343	495	0.13652
chr4|95494501|95507595|PDLIM5|+|	4	0.96165	0.96145	0.999979	2367	0.1366	0.54292	0.62147	0.999979	1599	0.1366
chr9|136302868|136303486|ADAMTS13|+|	6	0.32213	0.52654	0.999979	1163	0.13662	0.61391	0.74844	0.999979	1695	0.13662
chr2|100078957|100081447|REV1|-|	5	0.83572	0.83749	0.999979	2027	0.13682	0.14039	0.2846	0.940549	789	0.13682
chr7|116739815|116778586|ST7|+|	5	0.66194	0.72838	0.999979	1739	0.13722	0.34581	0.50632	0.999979	1254	0.13722
chr1|196694250|196697652|CFH|+|	6	0.17712	0.34867	0.999979	815	0.13767	0.27817	0.47906	0.999979	1136	0.13767
chr2|89082250|89092011|ANKRD36BP2|+|	2	0.79851	0.7971	0.999979	1956	0.13772	0.60703	0.60702	0.999979	1680	0.13772
chr9|20819794|20823114|FOCAD|+|	6	0.85389	0.86509	0.999979	2068	0.13798	0.13656	0.29776	0.951575	781	0.13798
chr7|127013395|127017383|ZNF800|-|	6	0.38509	0.5711	0.999979	1277	0.13907	0.22501	0.41249	0.999979	1019	0.13907
chr12|94562928|94580249|PLXNC1|+|	7	0.62982	0.76694	0.999979	1684	0.13946	0.58421	0.74106	0.999979	1653	0.13946
chr3|125032151|125032500|ZNF148|-|	7	0.35172	0.56532	0.999979	1224	0.13947	0.16925	0.36863	0.988575	882	0.13947
chr7|129760588|129762042|KLHDC10|+|	7	0.19224	0.39363	0.999979	858	0.13958	0.17322	0.37555	0.992394	894	0.13958
chr17|28011580|28030080|SSH2|-|	6	0.97469	0.97465	0.999979	2422	0.14012	0.24703	0.44068	0.999979	1065	0.14012
chr7|155499553|155511137|RBM33|+|	6	0.097737	0.24066	0.9792	602	0.14042	0.41384	0.59799	0.999979	1381	0.14042
chr1|231090078|231097049|TTC13|-|	5	0.21587	0.38951	0.999979	913	0.14063	0.4287	0.58052	0.999979	1409	0.14063
chr7|33397466|33427756|BBS9|+|	4	0.65423	0.68211	0.999979	1725	0.14063	0.60634	0.65662	0.999979	1676	0.14063
chr3|120351993|120357428|HGD|-|	7	0.33856	0.55224	0.999979	1197	0.14065	0.13837	0.317	0.956234	783	0.14065
chr4|25334804|25335610|ZCCHC4|+|	6	0.58886	0.72691	0.999979	1621	0.14083	0.92168	0.92272	0.999979	2190	0.14083
chr7|40037092|40041630|CDK13|+|	6	0.48082	0.64192	0.999979	1429	0.14103	0.00031747	0.0016851	0.381601	9	0.14103
chr6|146209155|146216113|SHPRH|-|	5	0.9085	0.90751	0.999979	2199	0.14178	0.3205	0.48463	0.999979	1211	0.14178
chr2|58425728|58459247|FANCL|-|	2	0.57541	0.57604	0.999979	1597	0.14188	0.29336	0.32295	0.95932	1163	0.14188
chr18|19358063|19359646|MIB1|+|	6	0.93055	0.93088	0.999979	2259	0.14189	0.31801	0.52706	0.999979	1204	0.14189
chr1|171492359|171496983|PRRC2C|+|	5	0.96018	0.95961	0.999979	2362	0.14203	0.19836	0.37118	0.990208	954	0.14203
chr10|102683731|102685776|FAM178A|+|	6	0.31923	0.52447	0.999979	1152	0.14211	0.10996	0.26213	0.930177	694	0.14211
chr1|151611363|151611595|SNX27|+|	7	0.58372	0.73644	0.999979	1609	0.14226	0.57654	0.73615	0.999979	1645	0.14226
chr8|71587052|71619388|XKR9|+|	7	0.95712	0.95797	0.999979	2352	0.14249	0.19795	0.40578	0.999979	951	0.14249
chr7|140402665|140404763|NDUFB2|+|	5	0.51714	0.66013	0.999979	1499	0.14267	0.17918	0.34292	0.967184	913	0.14267
chr8|77616277|77690675|ZFHX4|+|	7	0.19527	0.39687	0.999979	867	0.14269	0.13586	0.31266	0.956234	778	0.14269
chr15|63824845|63829355|USP3|+|	6	0.83678	0.85374	0.999979	2029	0.1427	0.070955	0.18675	0.878343	521	0.1427
chr15|44620882|44630515|CASC4|+|	8	0.8026	0.88755	0.999979	1964	0.14283	0.16228	0.3618	0.98508	859	0.14283
chr7|100410368|100410830|EPHB4|-|	6	0.87772	0.88233	0.999979	2124	0.14367	0.27076	0.47002	0.999979	1115	0.14367
chr1|155823066|155823597|GON4L|-|	2	0.59499	0.59528	0.999979	1627	0.14374	0.14845	0.21426	0.895927	823	0.14374
chr17|59999085|60002460|INTS2|-|	7	0.2543	0.46132	0.999979	1004	0.14381	0.14605	0.32976	0.963953	806	0.14381
chr3|113207791|113225452|SPICE1|-|	4	0.46961	0.57725	0.999979	1412	0.14427	0.16775	0.29647	0.951546	875	0.14427
chr22|41277773|41278181|XPNPEP3|+|	6	0.8993	0.90073	0.999979	2173	0.14461	0.052927	0.14753	0.869835	424	0.14461
chr2|188361607|188368497|TFPI|-|	5	0.81128	0.81769	0.999979	1976	0.14468	0.41755	0.57037	0.999979	1387	0.14468
chr14|76633005|76662315|GPATCH2L|+|	6	0.40653	0.58683	0.999979	1312	0.14496	0.53731	0.68815	0.999979	1588	0.14496
chr18|47455881|47463767|MYO5B|-|	5	0.52849	0.67073	0.999979	1522	0.14513	0.42279	0.57509	0.999979	1395	0.14513
chr2|42946127|42950175|MTA3|+|	7	0.93421	0.93505	0.999979	2271	0.14528	0.1392	0.31837	0.956243	786	0.14528
chr7|99621041|99621930|ZKSCAN1|+|	4	0.60768	0.65213	0.999979	1646	0.14547	0.40138	0.54649	0.999979	1352	0.14547
chr12|69644908|69656342|CPSF6|+|	7	0.96572	0.96656	0.999979	2388	0.14607	0.28168	0.4949	0.999979	1141	0.14607
chr12|27149674|27152609|TM7SF3|-|	5	0.68885	0.74154	0.999979	1778	0.14611	0.028887	0.086288	0.719909	315	0.14611
chr5|176370335|176385155|UIMC1|-|	2	0.87607	0.87542	0.999979	2116	0.14628	0.54348	0.54405	0.999979	1600	0.14628
chr14|58785259|58796887|ARID4A|+|	7	0.97998	0.98039	0.999979	2453	0.14636	0.11945	0.28395	0.940549	724	0.14636
chr16|70044653|70052000|PDXDC2P|-|	5	0.95731	0.95676	0.999979	2353	0.14642	0.50885	0.65262	0.999979	1539	0.14642
chr7|23015828|23030758|FAM126A|-|	6	0.51097	0.66513	0.999979	1486	0.14706	0.61405	0.74856	0.999979	1696	0.14706
chr8|131370262|131374017|ASAP1|-|	6	0.68297	0.78346	0.999979	1770	0.14745	0.012704	0.047711	0.703185	162	0.14745
chr6|137015277|137041727|MAP3K5|-|	5	0.91414	0.91323	0.999979	2218	0.14773	0.0085864	0.030636	0.638614	123	0.14773
chr16|148142|150507|NPRL3|-|	5	0.87426	0.8736	0.999979	2114	0.14828	0.0028687	0.011904	0.542698	60	0.14828
chr7|44714009|44714867|OGDH|+|	6	0.47988	0.6412	0.999979	1427	0.14847	0.099204	0.24461	0.921062	655	0.14847
chr15|76584771|76588078|ETFA|-|	7	0.96227	0.96314	0.999979	2370	0.14862	0.25593	0.46735	0.999979	1084	0.14862
chr10|5827104|5842668|GDI2|-|	5	0.78932	0.8014	0.999979	1943	0.14882	0.13406	0.27489	0.93669	772	0.14882
chr5|77711343|77717784|SCAMP1|+|	5	0.7948	0.80532	0.999979	1951	0.14896	0.092815	0.20996	0.895927	625	0.14896
chrX|17121840|17157084|REPS2|+|	5	0.88075	0.87989	0.999979	2129	0.14938	0.23217	0.40996	0.999979	1037	0.14938
chr1|155644800|155649303|YY1AP1|-|	6	0.914	0.9149	0.999979	2216	0.14946	0.45384	0.62667	0.999979	1453	0.14946
chr9|95018961|95032265|IARS|-|	4	0.12785	0.24942	0.991849	683	0.14947	0.21725	0.34944	0.974999	1002	0.14947
chr2|214174782|214228869|SPAG16|+|	7	0.19892	0.4008	0.999979	880	0.14955	0.42579	0.64182	0.999979	1401	0.14955
chr5|127466758|127477673|SLC12A2|+|	7	0.32946	0.54275	0.999979	1181	0.14955	0.86685	0.89287	0.999979	2074	0.14955
chr7|24663284|24720139|MPP6|+|	5	0.33969	0.49658	0.999979	1200	0.15047	0.13182	0.27157	0.936222	762	0.15047
chr6|117010482|117026323|KPNA5|+|	7	0.47449	0.66768	0.999979	1419	0.15086	0.35694	0.57249	0.999979	1273	0.15086
chrX|133087076|133087238|GPC3|-|	5	0.71833	0.75717	0.999979	1815	0.15176	0.37189	0.52898	0.999979	1298	0.15176
chr3|56600621|56601081|CCDC66|+|	6	0.29257	0.49587	0.999979	1089	0.1523	0.12561	0.28317	0.940549	740	0.1523
chr12|129299319|129299615|SLC15A4|-|	7	0.23759	0.44373	0.999979	950	0.15255	0.22093	0.43055	0.999979	1007	0.15255
chr6|42541471|42562042|UBR2|+|	4	0.84597	0.84619	0.999979	2050	0.15262	0.78543	0.78654	0.999979	1952	0.15262
chr2|61749745|61753656|XPO1|-|	3	0.65641	0.65965	0.999979	1733	0.15287	0.22182	0.33989	0.9663	1012	0.15287
chr5|177053436|177059739|LOC202181|-|	3	0.51912	0.54683	0.999979	1504	0.15391	0.097316	0.17544	0.878343	643	0.15391
chr13|42335263|42407667|VWA8|-|	6	0.81548	0.84152	0.999979	1984	0.15498	0.32066	0.53011	0.999979	1213	0.15498
chr1|8555122|8601377|RERE|-|	8	0.19663	0.41074	0.999979	870	0.15511	0.010493	0.045477	0.703185	141	0.15511
chr9|99098998|99114391|SLC35D2|-|	6	0.55447	0.69898	0.999979	1560	0.15577	0.87007	0.8786	0.999979	2082	0.15577
chr2|169018296|169038600|STK39|-|	8	0.75925	0.86029	0.999979	1884	0.15607	0.086546	0.24195	0.92077	601	0.15607
chr15|44048846|44055404|PDIA3|+|	6	0.61222	0.74605	0.999979	1661	0.15616	0.285	0.48728	0.999979	1147	0.15616
chr1|26772806|26774151|DHDDS|+|	2	0.72858	0.72809	0.999979	1829	0.15704	0.47261	0.47646	0.999979	1474	0.15704
chrX|149761066|149787612|MTM1|+|	6	0.15778	0.32264	0.999979	769	0.15728	0.14996	0.31552	0.956234	832	0.15728
chr20|34302106|34313077|RBM39|-|	6	0.99032	0.99034	0.999979	2500	0.15743	0.32267	0.53248	0.999979	1221	0.15743
chr10|12123470|12155063|DHTKD1|+|	7	0.98837	0.98853	0.999979	2495	0.15776	0.16762	0.36591	0.985415	873	0.15776
chr5|127466758|127497492|SLC12A2|+|	5	0.93723	0.93676	0.999979	2279	0.15792	0.2319	0.40973	0.999979	1036	0.15792
chr6|16586010|16658132|ATXN1|-|	6	0.48266	0.64321	0.999979	1432	0.15804	0.22523	0.41272	0.999979	1020	0.15804
chr5|60768507|60768864|ZSWIM6|+|	6	0.60277	0.7381	0.999979	1639	0.15814	0.29739	0.50204	0.999979	1173	0.15814
chr22|41521867|41536261|EP300|+|	6	0.90795	0.90882	0.999979	2196	0.15863	0.26591	0.46427	0.999979	1105	0.15863
chr18|12999419|13019205|CEP192|+|	7	0.64708	0.77905	0.999979	1715	0.1589	0.16394	0.35968	0.982109	862	0.1589
chr15|59179173|59179739|SLTM|-|	7	0.74415	0.8421	0.999979	1859	0.15925	0.020688	0.073912	0.704065	250	0.15925
chrX|30885231|30889918|TAB3|-|	4	0.74376	0.74889	0.999979	1858	0.15978	0.056991	0.13247	0.843046	445	0.15978
chr2|188348850|188368497|TFPI|-|	6	0.58436	0.72315	0.999979	1611	0.15989	0.26325	0.4609	0.999979	1098	0.15989
chr7|22330793|22357656|RAPGEF5|-|	7	0.23899	0.4452	0.999979	958	0.16032	0.022675	0.080195	0.704065	272	0.16032
chr20|35539620|35540955|SAMHD1|-|	6	0.47295	0.63583	0.999979	1418	0.16073	0.21864	0.40422	0.999979	1003	0.16073
chr1|52747332|52769597|ZFYVE9|+|	6	0.5293	0.67926	0.999979	1526	0.16149	0.12189	0.27805	0.939324	733	0.16149
chr2|214174782|214182080|SPAG16|+|	6	0.9781	0.97823	0.999979	2436	0.16178	0.44879	0.62295	0.999979	1442	0.16178
chr6|170846321|170858201|PSMB1|-|	7	0.27681	0.48603	0.999979	1055	0.1619	0.15965	0.35259	0.975702	853	0.1619
chr2|206992520|206994966|NDUFS1|-|	6	0.72977	0.80144	0.999979	1832	0.16271	0.59274	0.73152	0.999979	1661	0.16271
chr15|80412669|80415142|ZFAND6|+|	6	0.6118	0.74566	0.999979	1660	0.16352	0.26451	0.46255	0.999979	1101	0.16352
chr9|20923658|20933102|FOCAD|+|	7	0.56947	0.72711	0.999979	1587	0.16365	0.43042	0.64657	0.999979	1413	0.16365
chr1|27056141|27059283|ARID1A|+|	6	0.52905	0.67902	0.999979	1525	0.16373	0.29136	0.49476	0.999979	1159	0.16373
chr1|156290629|156304709|CCT3|-|	6	0.94041	0.94063	0.999979	2290	0.16385	0.32739	0.53816	0.999979	1230	0.16385
chr9|110062421|110068928|RAD23B|+|	5	0.51777	0.66069	0.999979	1502	0.16391	0.21257	0.3919	0.999979	990	0.16391
chr5|11082807|11159871|CTNND2|-|	5	0.79308	0.80418	0.999979	1949	0.16469	0.34425	0.50489	0.999979	1252	0.16469
chr1|245165422|245180628|EFCAB2|+|	6	0.17796	0.34986	0.999979	817	0.16525	0.18623	0.36307	0.98508	925	0.16525
chr16|88061088|88071617|BANP|+|	8	0.64178	0.79025	0.999979	1707	0.16573	0.17267	0.37737	0.992394	891	0.16573
chr6|170852688|170858201|PSMB1|-|	6	0.93676	0.93711	0.999979	2277	0.16611	0.14403	0.30754	0.955134	799	0.16611
chr22|28290542|28310335|PITPNB|-|	7	0.8613	0.88618	0.999979	2078	0.16662	0.11813	0.28167	0.940549	719	0.16662
chr7|72617462|72618644|LOC100093631|+|	6	0.75174	0.81085	0.999979	1868	0.16724	0.089108	0.22438	0.904678	615	0.16724
chr19|3425103|3435205|NFIC|+|	4	0.88858	0.88879	0.999979	2137	0.16835	0.13412	0.26053	0.930177	773	0.16835
chr9|103261046|103279053|MSANTD3-TMEFF1|+|	7	0.10483	0.25681	0.998392	624	0.16837	0.3824	0.59778	0.999979	1312	0.16837
chr17|26449628|26499644|NLK|+|	8	0.23935	0.47223	0.999979	960	0.16863	0.11739	0.29369	0.947326	715	0.16863
chr11|73843888|73844602|C2CD3|-|	4	0.90833	0.90876	0.999979	2197	0.16865	0.46218	0.58178	0.999979	1461	0.16865
chr2|32639836|32641231|BIRC6|+|	6	0.8682	0.87492	0.999979	2095	0.16883	0.15291	0.31929	0.957866	837	0.16883
chr19|52785363|52786666|ZNF766|+|	4	0.29754	0.43375	0.999979	1103	0.1695	0.29495	0.43272	0.999979	1168	0.1695
chr20|32207322|32211102|CBFA2T2|+|	4	0.49128	0.58791	0.999979	1443	0.16951	0.013581	0.043798	0.703185	170	0.16951
chr2|144966169|144993304|GTDC1|-|	4	0.97477	0.97482	0.999979	2423	0.1702	0.75269	0.75803	0.999979	1891	0.1702
chr2|32664575|32679010|BIRC6|+|	6	0.90889	0.90975	0.999979	2200	0.1707	0.098466	0.24307	0.92077	651	0.1707
chr7|64004084|64004810|ZNF680|-|	3	0.73336	0.73535	0.999979	1840	0.17083	0.51212	0.54563	0.999979	1548	0.17083
chr11|73418464|73429763|RAB6A|-|	8	0.40232	0.62335	0.999979	1305	0.17091	0.073055	0.21209	0.895927	538	0.17091
chr17|53478829|53481229|MMD|-|	5	0.42335	0.57321	0.999979	1342	0.17102	0.44353	0.59372	0.999979	1436	0.17102
chr2|201462119|201464469|AOX1|+|	5	0.97828	0.97775	0.999979	2438	0.17114	0.46636	0.61412	0.999979	1466	0.17114
chrX|118774654|118787003|SEPT6|-|	6	0.48829	0.64746	0.999979	1439	0.1713	0.19932	0.37963	0.993185	957	0.1713
chr15|44624185|44630515|CASC4|+|	4	0.78933	0.78981	0.999979	1944	0.17174	0.086388	0.18857	0.878343	598	0.17174
chr2|120885263|120903865|EPB41L5|+|	6	0.84723	0.86047	0.999979	2054	0.17182	0.18634	0.36324	0.98508	926	0.17182
chr10|96701614|96732002|CYP2C9|+|	6	0.20211	0.38099	0.999979	885	0.17213	0.09811	0.24238	0.92077	647	0.17213
chr20|25612793|25615463|ZNF337|+|	2	0.32159	0.34322	0.999979	1161	0.17224	0.085339	0.1461	0.867453	593	0.17224
chr7|95906507|95926263|SLC25A13|-|	7	0.90088	0.909	0.999979	2178	0.17256	0.24037	0.45131	0.999979	1053	0.17256
chr11|128993340|128994789|ARHGAP32|-|	6	0.97133	0.97123	0.999979	2408	0.17296	0.16164	0.33092	0.963953	857	0.17296
chr6|18236682|18237747|DEK|-|	4	0.13417	0.2561	0.998194	702	0.17309	0.22151	0.3539	0.975702	1011	0.17309
chr13|64576517|64608670|AK057471|-|	9	0.98344	0.98373	0.999979	2470	0.17311	0.0046896	0.023663	0.618043	81	0.17311
chr17|52990026|53024673|TOM1L1|+|	5	0.40075	0.552	0.999979	1302	0.17379	0.21408	0.39412	0.999979	993	0.17379
chr12|69044179|69048032|RAP1B|+|	7	0.93612	0.93694	0.999979	2275	0.17403	0.13445	0.31035	0.955744	775	0.17403
chr15|100794340|100871259|ADAMTS17|-|	7	0.53515	0.70541	0.999979	1539	0.17462	0.0393	0.12757	0.841546	366	0.17462
chr8|124035952|124042956|DERL1|-|	5	0.039076	0.11273	0.753789	381	0.17468	0.87193	0.87127	0.999979	2088	0.17468
chr5|32268806|32276848|MTMR12|-|	6	0.075936	0.19682	0.937482	517	0.17478	0.19897	0.37918	0.993185	955	0.17478
chr1|24840803|24841057|RCAN3|+|	4	0.34601	0.4865	0.999979	1212	0.17504	0.18725	0.31734	0.956234	929	0.17504
chr14|39648294|39648666|PNN|+|	6	0.75963	0.81414	0.999979	1885	0.17629	0.30989	0.51719	0.999979	1184	0.17629
chr3|4452548|4461830|SUMF1|-|	6	0.7345	0.80343	0.999979	1841	0.1763	0.17406	0.34723	0.970964	896	0.1763
chr4|22737603|22750583|GBA3|+|	7	0.75752	0.84611	0.999979	1878	0.17635	0.15985	0.35294	0.975702	854	0.17635
chr1|98015115|98039526|DPYD|-|	7	0.77081	0.8502	0.999979	1903	0.17665	0.026662	0.092019	0.73876	301	0.17665
chr17|1746096|1747980|RPA1|+|	6	0.91847	0.91944	0.999979	2227	0.17696	0.63437	0.76469	0.999979	1725	0.17696
chr16|1004356|1004666|LMF1|-|	6	0.98673	0.98669	0.999979	2487	0.17741	0.11509	0.26877	0.936103	710	0.17741
chr7|30363257|30402072|ZNRF2|+|	4	0.72639	0.73465	0.999979	1827	0.17754	0.27501	0.41115	0.999979	1128	0.17754
chr16|69404385|69406258|TERF2|-|	7	0.087809	0.22499	0.957318	567	0.17781	0.55858	0.72493	0.999979	1622	0.17781
chr1|26584087|26586293|CEP85|+|	5	0.94716	0.94657	0.999979	2318	0.17964	0.49255	0.6381	0.999979	1511	0.17964
chr16|28498776|28500707|CLN3|-|	4	0.41829	0.55324	0.999979	1335	0.17966	0.2268	0.35951	0.982109	1025	0.17966
chr1|59787207|59812070|FGGY|+|	5	0.67685	0.73567	0.999979	1761	0.17966	0.17713	0.33979	0.9663	906	0.17966
chr6|117010482|117013319|KPNA5|+|	8	0.94262	0.9444	0.999979	2297	0.18026	0.016781	0.068467	0.704065	205	0.18026
chr1|94924162|94946162|ABCD3|+|	2	0.34826	0.36587	0.999979	1217	0.1806	0.15306	0.21775	0.89782	838	0.1806
chr6|53986244|54034370|MLIP|+|	6	0.21952	0.40351	0.999979	917	0.18067	0.11998	0.27545	0.93669	726	0.18067
chr14|81209418|81244390|CEP128|-|	7	0.51429	0.69233	0.999979	1491	0.18074	0.12073	0.28625	0.940549	729	0.18074
chr1|211192205|211192598|KCNH1|-|	3	0.94602	0.94657	0.999979	2313	0.18193	0.21516	0.3313	0.963953	994	0.18193
chr11|34093272|34098189|CAPRIN1|+|	6	0.56764	0.70981	0.999979	1581	0.18194	0.084633	0.21521	0.895927	589	0.18194
chr17|35640167|35646430|ACACA|-|	5	0.97918	0.97862	0.999979	2446	0.18227	0.39917	0.55355	0.999979	1347	0.18227
chr3|33725850|33738425|CLASP2|-|	6	0.77596	0.82135	0.999979	1912	0.18242	0.11911	0.27424	0.93669	723	0.18242
chr19|30462099|30477324|URI1|+|	6	0.64492	0.77089	0.999979	1713	0.18292	0.3136	0.52178	0.999979	1196	0.18292
chr12|111990083|111993723|ATXN2|-|	7	0.1516	0.33863	0.999979	756	0.18304	0.19152	0.39912	0.999979	936	0.18304
chr13|46553947|46594692|ZC3H13|-|	2	0.53633	0.53666	0.999979	1540	0.18307	0.20606	0.25601	0.927091	972	0.18307
chr2|109369453|109370019|RANBP2|+|	7	0.95661	0.95749	0.999979	2350	0.18427	0.036885	0.12071	0.809406	354	0.18427
chr1|161748033|161753886|ATF6|+|	8	0.97802	0.97776	0.999979	2434	0.18448	0.098958	0.26479	0.931655	653	0.18448
chr2|168994597|169038600|STK39|-|	7	0.82263	0.86911	0.999979	2002	0.18611	0.22855	0.43878	0.999979	1030	0.18611
chr7|27668989|27672064|HIBADH|-|	6	0.89479	0.89654	0.999979	2160	0.18615	0.20042	0.38108	0.993775	959	0.18615
chr5|109103235|109110666|MAN2A1|+|	6	0.40601	0.58647	0.999979	1311	0.18616	0.50993	0.66781	0.999979	1545	0.18616
chr19|39943995|39944161|SUPT5H|+|	7	0.92457	0.92671	0.999979	2245	0.18663	0.01483	0.056011	0.703185	183	0.18663
chr4|7870348|7873807|AFAP1|-|	6	0.48409	0.64428	0.999979	1434	0.18707	0.075742	0.19684	0.88375	550	0.18707
chr6|54013853|54054712|MLIP|+|	7	0.98363	0.98381	0.999979	2472	0.18743	0.14842	0.33369	0.964273	822	0.18743
chr18|6301901|6312055|L3MBTL4|-|	8	0.98671	0.98646	0.999979	2486	0.18763	0.18483	0.39506	0.999979	922	0.18763
chr15|52161413|52194233|TMOD3|+|	6	0.35769	0.55165	0.999979	1234	0.18804	0.26794	0.46662	0.999979	1111	0.18804
chrX|2871183|2873578|ARSE|-|	6	0.29531	0.49912	0.999979	1093	0.18852	0.27109	0.47038	0.999979	1116	0.18852
chr3|125032151|125050082|ZNF148|-|	7	0.38729	0.60177	0.999979	1281	0.18909	0.063022	0.18007	0.878343	483	0.18909
chr7|102944288|102944937|PMPCB|+|	5	0.62247	0.71032	0.999979	1673	0.18958	0.20528	0.38098	0.993775	968	0.18958
chr16|56385295|56388993|GNAO1|+|	7	0.68872	0.80854	0.999979	1777	0.18991	0.18144	0.38797	0.999475	919	0.18991
chr2|29356520|29368233|CLIP4|+|	6	0.95262	0.95265	0.999979	2331	0.19081	0.2537	0.44916	0.999979	1080	0.19081
chr3|132322072|132338389|ACAD11|-|	4	0.29816	0.43452	0.999979	1104	0.19086	0.19528	0.32592	0.96154	940	0.19086
chr6|17665469|17669777|NUP153|-|	8	0.54535	0.74064	0.999979	1550	0.19103	0.10137	0.26865	0.936103	665	0.19103
chr8|133634856|133673873|LRRC6|-|	6	0.8903	0.89249	0.999979	2144	0.1913	0.27367	0.47361	0.999979	1127	0.1913
chr11|128993340|129034322|ARHGAP32|-|	7	0.96343	0.96442	0.999979	2375	0.19234	0.20803	0.41658	0.999979	976	0.19234
chr3|98475212|98492827|ST3GAL6|+|	5	0.56397	0.68602	0.999979	1575	0.19285	0.33799	0.49937	0.999979	1243	0.19285
chr15|101906400|101910728|PCSK6|-|	4	0.30949	0.44665	0.999979	1133	0.19303	0.021317	0.060346	0.704065	259	0.19303
chr5|153409048|153414527|FAM114A2|-|	7	0.69986	0.8164	0.999979	1792	0.19326	0.059097	0.17252	0.878343	458	0.19326
chr8|27151596|27151827|TRIM35|-|	6	0.77944	0.82295	0.999979	1917	0.19329	0.0082832	0.032315	0.658182	119	0.19329
chr19|13039155|13039661|FARSA|-|	8	0.99322	0.99323	0.999979	2517	0.19352	0.49788	0.70843	0.999979	1520	0.19352
chr2|55252221|55255356|RTN4|-|	4	0.52832	0.60702	0.999979	1520	0.19386	0.12795	0.25412	0.925559	749	0.19386
chr18|12999419|13030607|CEP192|+|	6	0.67748	0.78151	0.999979	1763	0.19421	0.33896	0.54611	0.999979	1245	0.19421
chr17|79580343|79596831|NPLOC4|-|	7	0.91169	0.91667	0.999979	2206	0.1945	0.3213	0.5365	0.999979	1217	0.1945
chr2|240929490|240946787|NDUFA10|-|	5	0.29158	0.45451	0.999979	1084	0.19573	0.40549	0.55917	0.999979	1363	0.19573
chr5|619104|620376|CEP72|+|	4	0.78552	0.78602	0.999979	1926	0.19599	0.17866	0.30812	0.955134	910	0.19599
chr2|174987907|175006728|OLA1|-|	3	0.31061	0.41274	0.999979	1136	0.19619	0.25135	0.37779	0.992394	1074	0.19619
chr11|70505932|70507783|SHANK2|-|	6	0.74791	0.80902	0.999979	1863	0.19647	0.11989	0.27531	0.93669	725	0.19647
POLR2J3	5	0.95012	0.9496	0.999979	2324	0.19648	0.45059	0.59987	0.999979	1446	0.19648
chr9|6880011|6893232|KDM4C|+|	7	0.045674	0.14286	0.827047	404	0.1966	0.047559	0.14965	0.871433	405	0.1966
chr9|14639893|14680160|ZDHHC21|-|	5	0.93303	0.93234	0.999979	2264	0.19713	0.35903	0.51793	0.999979	1275	0.19713
chr19|5047486|5082515|KDM4B|+|	7	0.97982	0.98023	0.999979	2451	0.19718	0.0021267	0.010291	0.536169	47	0.19718
chr19|45781180|45781873|MARK4|+|	7	0.84911	0.88041	0.999979	2058	0.19745	0.11477	0.27591	0.93669	707	0.19745
chr4|3188323|3190820|HTT|+|	8	0.99603	0.99609	0.999979	2528	0.19771	0.060155	0.18235	0.878343	464	0.19771
chr22|46125304|46136418|ATXN10|+|	7	0.077116	0.20498	0.946297	525	0.19815	0.10673	0.26163	0.930177	687	0.19815
chr9|86383732|86403593|GKAP1|-|	6	0.96335	0.9631	0.999979	2374	0.19819	0.14344	0.30677	0.955134	798	0.19819
chr8|17570722|17613470|MTUS1|-|	3	0.48082	0.51968	0.999979	1430	0.19857	0.25933	0.38772	0.999475	1090	0.19857
chr6|53986244|53989663|MLIP|+|	3	0.8406	0.84185	0.999979	2039	0.19884	0.25064	0.37684	0.992394	1070	0.19884
chr3|197592293|197593090|LRCH3|+|	7	0.97041	0.97116	0.999979	2404	0.19891	0.10525	0.25903	0.930177	680	0.19891
chr9|134305476|134308181|PRRC2B|+|	6	0.84647	0.85993	0.999979	2052	0.20031	0.21205	0.39595	0.999979	989	0.20031
chr9|111843118|111870850|TMEM245|-|	6	0.87336	0.87897	0.999979	2111	0.20036	0.17136	0.34376	0.967184	888	0.20036
chr3|107429298|107451870|BBX|+|	5	0.79546	0.80579	0.999979	1952	0.20048	0.083426	0.19452	0.882094	584	0.20048
chr19|5653125|5654467|SAFB|+|	6	0.83998	0.85578	0.999979	2036	0.20098	0.12257	0.27893	0.939324	735	0.20098
chr3|50102463|50103935|RBM6|+|	8	0.92177	0.93091	0.999979	2236	0.20141	0.021761	0.085275	0.718508	264	0.20141
chr10|116879948|116975638|ATRNL1|+|	7	0.41333	0.62914	0.999979	1328	0.20194	0.12145	0.28749	0.941667	732	0.20194
chr22|45726483|45728591|FAM118A|+|	3	0.77709	0.77845	0.999979	1913	0.20214	0.073054	0.14229	0.86288	537	0.20214
chr1|15860731|15863309|DNAJC16|+|	6	0.5341	0.68289	0.999979	1535	0.20267	0.023724	0.08021	0.704065	284	0.20267
chr2|174783320|174820960|SP3|-|	6	0.50634	0.66151	0.999979	1472	0.20281	0.086522	0.21925	0.8999	600	0.20281
chr21|38792600|38794168|DYRK1A|+|	3	0.76037	0.76162	0.999979	1887	0.203	0.52012	0.55135	0.999979	1564	0.203
chr18|9182379|9221997|ANKRD12|+|	4	0.78654	0.787	0.999979	1933	0.20315	0.24598	0.38008	0.993185	1062	0.20315
chr7|115750761|115752092|TFEC|-|	5	0.54034	0.67681	0.999979	1545	0.20337	0.16886	0.32764	0.96154	880	0.20337
chr22|32011033|32013064|SFI1|+|	5	0.19479	0.36582	0.999979	866	0.20349	0.069009	0.17073	0.878343	515	0.20349
chr6|168271062|168290006|MLLT4|+|	7	0.081002	0.21242	0.949264	540	0.20359	0.1993	0.40733	0.999979	956	0.20359
chr22|46096161|46136418|ATXN10|+|	7	0.57339	0.72956	0.999979	1593	0.20359	0.33007	0.54558	0.999979	1233	0.20359
chr9|107513236|107521452|NIPSNAP3A|+|	4	0.95542	0.95536	0.999979	2345	0.20372	0.34772	0.4895	0.999979	1259	0.20372
chr10|94653105|94659401|EXOC6|+|	5	0.29903	0.46124	0.999979	1107	0.20433	0.086895	0.20019	0.884491	605	0.20433
chr19|18648410|18649246|FKBP8|-|	6	0.75889	0.81382	0.999979	1881	0.20442	0.20897	0.39191	0.999979	979	0.20442
chr7|65705311|65751696|TPST1|+|	6	0.64629	0.77134	0.999979	1714	0.20445	0.12735	0.28554	0.940549	745	0.20445
chr16|8839857|8851663|ABAT|+|	7	0.020861	0.074048	0.660995	267	0.20474	0.13343	0.30865	0.955134	770	0.20474
chrY|272139|273067|PPP2R3B|-|	9	0.9339	0.9475	0.999979	2268	0.20489	0.017711	0.072644	0.704065	219	0.20489
chr15|57730182|57734676|CGNL1|+|	8	0.35523	0.58155	0.999979	1230	0.20501	0.051331	0.16109	0.878343	417	0.20501
chr1|22404921|22413359|CDC42|+|	6	0.94522	0.94532	0.999979	2310	0.20516	0.027851	0.090484	0.733349	311	0.20516
chr12|100985513|101012365|GAS2L3|+|	6	0.76828	0.8179	0.999979	1901	0.20622	0.26081	0.45789	0.999979	1093	0.20622
chr9|35236465|35243361|UNC13B|+|	6	0.77491	0.82081	0.999979	1911	0.20645	0.071371	0.18767	0.878343	522	0.20645
chr1|22816372|22818026|ZBTB40|+|	5	0.30548	0.46694	0.999979	1122	0.20673	0.20215	0.37638	0.992394	962	0.20673
chr7|151917607|151935911|KMT2C|-|	7	0.034713	0.11456	0.753789	355	0.20675	0.20825	0.41683	0.999979	978	0.20675
chr19|18650180|18650530|FKBP8|-|	7	0.97645	0.97698	0.999979	2430	0.20716	0.042487	0.13606	0.848101	382	0.20716
chr1|59805629|59812070|FGGY|+|	3	0.07016	0.13649	0.821519	491	0.20812	0.21143	0.32639	0.96154	987	0.20812
chr22|45574118|45574781|NUP50|+|	7	0.93784	0.93875	0.999979	2284	0.20825	0.33417	0.54966	0.999979	1240	0.20825
chrX|54013510|54014377|PHF8|-|	6	0.52014	0.67216	0.999979	1508	0.20885	0.087563	0.22129	0.903945	608	0.20885
chr3|169831147|169840532|PHC3|-|	6	0.69807	0.78882	0.999979	1789	0.20908	0.16278	0.33226	0.963953	860	0.20908
chr6|151669845|151674887|AKAP12|+|	5	0.34301	0.49959	0.999979	1208	0.20928	0.095854	0.21496	0.895927	638	0.20928
chr5|134002512|134007576|SEC24A|+|	7	0.60041	0.74731	0.999979	1635	0.20948	0.010126	0.041363	0.703185	139	0.20948
chr17|67124759|67130883|ABCA6|-|	3	0.37642	0.4518	0.999979	1258	0.21005	0.19557	0.30571	0.955134	942	0.21005
chr3|93714717|93722752|ARL13B|+|	6	0.89222	0.89416	0.999979	2148	0.21017	0.068107	0.18069	0.878343	512	0.21017
chr3|183361267|183390272|KLHL24|+|	5	0.19109	0.36031	0.999979	856	0.21073	0.085808	0.19841	0.88375	595	0.21073
chr5|176402396|176409624|UIMC1|-|	5	0.48127	0.6267	0.999979	1431	0.21109	0.2323	0.41007	0.999979	1038	0.21109
chr17|53108528|53124515|STXBP4|+|	4	0.87256	0.87279	0.999979	2110	0.21128	0.04044	0.099877	0.754394	374	0.21128
chr6|139264649|139265759|REPS1|-|	6	0.18414	0.35788	0.999979	835	0.21166	0.50598	0.66478	0.999979	1536	0.21166
chr3|110830876|110845182|PVRL3|+|	5	0.51551	0.65845	0.999979	1495	0.21183	0.065075	0.16419	0.878343	494	0.21183
chr15|57730182|57754090|CGNL1|+|	6	0.9578	0.95752	0.999979	2355	0.21193	0.018575	0.067378	0.704065	231	0.21193
chr6|90916287|90981660|BACH2|-|	6	0.36105	0.55393	0.999979	1239	0.21223	0.095089	0.23637	0.92077	632	0.21223
chr1|85331067|85331821|LPAR3|-|	6	0.53917	0.68675	0.999979	1543	0.21237	0.061421	0.16634	0.878343	471	0.21237
chr2|86088303|86090608|ST3GAL5|-|	6	0.60446	0.73952	0.999979	1642	0.21245	0.023133	0.078795	0.704065	280	0.21245
chr1|59805629|59844509|FGGY|+|	7	0.90224	0.9099	0.999979	2183	0.21432	0.010558	0.042759	0.703185	142	0.21432
chr19|45781180|45783992|MARK4|+|	8	0.70837	0.82831	0.999979	1803	0.21453	0.14791	0.34042	0.966734	819	0.21453
chr20|57014000|57016139|VAPB|+|	8	0.56085	0.74846	0.999979	1571	0.2151	0.048169	0.15312	0.873454	409	0.2151
chr12|105289051|105322472|SLC41A2|-|	4	0.83239	0.83246	0.999979	2020	0.21527	0.10019	0.21359	0.895927	660	0.21527
chr7|101870646|101870949|CUX1|+|	8	0.49408	0.70433	0.999979	1448	0.21544	0.11522	0.29042	0.945715	711	0.21544
chr22|20800729|20825802|KLHL22|-|	4	0.85456	0.85498	0.999979	2069	0.21551	0.060865	0.14003	0.858359	469	0.21551
chr13|61013821|61041513|TDRD3|+|	5	0.90613	0.90518	0.999979	2191	0.21554	0.1714	0.33141	0.963953	889	0.21554
chr7|91924202|91981956|ANKIB1|+|	7	0.69715	0.81442	0.999979	1787	0.21562	0.14661	0.33077	0.963953	809	0.21562
chr9|96277948|96278551|FAM120A|+|	7	0.9316	0.93275	0.999979	2261	0.21585	0.12754	0.29809	0.951575	746	0.21585
chr1|197611840|197627499|DENND1B|-|	3	0.7964	0.79777	0.999979	1953	0.2159	0.23579	0.35773	0.982013	1046	0.2159
chr8|124346117|124350061|ATAD2|-|	7	0.15876	0.35079	0.999979	774	0.21627	0.123	0.29019	0.945715	737	0.21627
chr2|200213423|200298237|SATB2|-|	7	0.57405	0.72998	0.999979	1594	0.218	0.048851	0.15233	0.873454	411	0.218
chr14|73614502|73640415|PSEN1|+|	5	0.94487	0.94439	0.999979	2307	0.21824	0.062207	0.15924	0.878343	479	0.21824
chr12|26703179|26784992|ITPR2|-|	6	0.55509	0.69959	0.999979	1562	0.21882	0.19761	0.37753	0.992394	950	0.21882
chr20|35421651|35467844|SOGA1|-|	4	0.67215	0.69449	0.999979	1752	0.21927	0.14528	0.27241	0.936222	803	0.21927
chr17|80842020|80861354|TBCD|+|	6	0.93619	0.93649	0.999979	2276	0.22007	0.12694	0.28502	0.940549	743	0.22007
chr9|134381500|134381840|POMT1|+|	6	0.73086	0.80193	0.999979	1834	0.22019	0.093865	0.23382	0.919843	628	0.22019
chr10|96493053|96541754|CYP2C19|+|	5	0.47726	0.62299	0.999979	1423	0.2203	0.18824	0.35615	0.978743	931	0.2203
chr1|21097422|21100103|HP1BP3|-|	7	0.37738	0.59183	0.999979	1262	0.22082	0.082194	0.21652	0.895927	578	0.22082
chr9|19423859|19435082|ACER2|+|	6	0.56854	0.71046	0.999979	1583	0.22131	0.031515	0.099357	0.753107	328	0.22131
chr2|32142994|32157204|MEMO1|-|	5	0.39353	0.54523	0.999979	1292	0.22168	0.13114	0.27041	0.936222	759	0.22168
chr1|28362054|28384605|EYA3|-|	3	0.95305	0.95344	0.999979	2333	0.2217	0.5413	0.56666	0.999979	1596	0.2217
chr1|12335881|12338095|VPS13D|+|	6	0.15813	0.32307	0.999979	772	0.22252	0.14733	0.31205	0.956234	816	0.22252
chr10|70482211|70532856|CCAR1|+|	4	0.92334	0.92362	0.999979	2240	0.22303	0.086282	0.1884	0.878343	597	0.22303
chr16|56419830|56423287|AMFR|-|	7	0.24977	0.45639	0.999979	991	0.22403	0.13316	0.30812	0.955134	767	0.22403
chr14|32559707|32586493|ARHGAP5|+|	4	0.13684	0.25887	0.998392	711	0.22435	0.064864	0.14811	0.870934	491	0.22435
chr1|243716030|244006584|AKT3|-|	6	0.19282	0.36927	0.999979	861	0.22535	0.085731	0.21751	0.89782	594	0.22535
chr6|144808683|144814592|UTRN|+|	7	0.89574	0.90551	0.999979	2162	0.22543	0.067721	0.18933	0.878343	510	0.22543
chr7|152007050|152012423|KMT2C|-|	7	0.80389	0.86185	0.999979	1967	0.22563	0.088703	0.22859	0.910435	613	0.22563
[truncated: 554 more rows]
