# Supplementary material for: Optimized RNA-targeting CRISPR/Cas13d technology outperforms shRNA in identifying functional circRNAs
Source: Genome Biol. 2021 Jan 21;22:41. doi: 10.1186/s13059-021-02263-9 (PMC7818937; doi:10.1186/s13059-021-02263-9)
Supplement: Supplementary file 11 — Additional file 11: Table S10. All primer sequences used in the study. [file 13059_2021_2263_MOESM11_ESM.xlsx]

## Sheet:  RT-PCR and qRT-PCR
Human circRNAs				mouse circRNAs
Name	Sequence	Figure		Name	Sequence	Figure
circASPH qF	TGATGCTGATGGTGATGGAGA	Fig.2, S1, S2		circAsph F	GGATGGCGATGGAGACTTTG	S1g-h
circASPH qR	CGCCTTTCCTCCCATTCTTG	Fig.2, S1, S3		circAsph R	CCCTCCTGAAATCCCTCCTC	S1g-h
ASPH qF	CAGTCCCGCCAGAAGAGG	Fig.2, S1, S4		circBach1 F	TCCAGAACCTTGAGTCGGAA	S1g-h
ASPH qR	GTTCTGCGTGTACCATTTCATG	Fig.2, S1, S5		circBach1 R	TACCGCACTCTCACTCACAG	S1g-h
circBACH1 qF	TCAGAAATTGAGAAGCTGGTTGA	Fig.2, S1, S2, S3		circZnf292 F	GGAGACTGGGGTGTGGAAAA	S1g-h
circBACH1 qR	GCACATCTTTCTTCCGCTGG	Fig.2, S1, S2, S3		circZnf292 R	GGCCACTGTGTATACCTCCA	S1g-h
BACH1 qF	TGTGCCAGAGGAAACAGTGA	Fig.2, S1, S2, S3		circRsrc1 F	GAGTTCAAAGGTCTCGGTCA	S1g-h
BACH1 qR	ACCACTCTGACGACACTGTT	Fig.2, S1, S2, S3		circRsrc1 R	CGCCTCCGGTGTTTCTTTT	S1g-h
circZNF292 qF	TAGCTCAAGAGACTGGGGTG	Fig.1, 2, S1, S2, S3		circArhgap5 F	TCCACTACTGTCTCCTGTTGA	S1g-h
circZNF292 qR	AGGTCGGGCTTTAACATAACT	Fig.1, 2, S1, S2, S3		circArhgap5 R	CTTTGTAGTTCCCTCATTGCCA	S1g-h
ZNF292 qF	AGCTGTGTTCTGACCATCCA	Fig.1, 2, S1, S2, S3		circLifr F	AGACTCCCGAGATCCTGGAT	S1g-h
ZNF292 qR	ACAGATCATTTCCAGTGCATCT	Fig.1, 2, S1, S2, S3		circLifr R	CTGCCATTGTCCTTGCTGTT	S1g-h
circRSRC1 qF	CAGGCATCGATCAAGCAGTAG	Fig.2, S1, S2, S3		circSox5 F	CAGCTTAGCGGATGTGGTG	S1g-h
circRSRC1 qR	ACCGACGTCCCATTTCTTCT	Fig.2, S1, S2, S3		circSox5 R	CTGTCTGCTTGTCACCATGG	S1g-h
RSRC1 qF	AGGATAAAGGGAAGGACAAGGA	Fig.2, S1, S2, S3		circFbxw4 F	TGTGGACTGTAAAGGTGGCA	S1g-h
RSRC1 qR	GCTTTGGCCTGTTCAGCTG	Fig.2, S1, S2, S3		circFbxw4 R	TTTCACGCGCTCCTTTACTG	S1g-h
circARHGAP5 qF	CTGCAATCACTTCTGACCAGG	S1		circZkscan1 F	AAGCCTCGTCTCTTATCCCG	S1g-h
circARHGAP5 qR	TGTATTTCCCTCATTTCTGTGCA	S1		circZkscan1 R	ATCTTTCTCCTGTGCAGCCT	S1g-h
ARHGAP5 qF	GCTGAGAAGCCCATACCACT	S1		circUbe3a F	CTCAAAGCTGTTATCACCCTGA	S1g-h
ARHGAP5 qR	CGGTAGAGTCCTTCGGTACA	S1		circUbe3a R	TCTGAGGAGCTGGTGAACTC	S1g-h
ARHGAP5 gemonic PCR control F	GCGGATTCCATTTGACCTCC	S1
ARHGAP5 gemonic PCR control R	GCTGCCCTGGTGAAATGAAT	S1
circLIFR qF	TTCCACACCGCTCAAATGTT	Fig.2, S1, S2, S3
circLIFR qR	AGCCACTGGAAATTTGAAGCA	Fig.2, S1, S2, S3
LIFR qF	AAGAGTGGAGTGACTGGAGC	Fig.2, S1, S2, S3
LIFR qR	TCAAGATGGATCAAGGGGCA	Fig.2, S1, S2, S3
circSOX5 qF	TGTTGACACCTTGAAGCAGAG	S1
circSOX5 qR	TCTGCTTGTCACCATGGCTA	S1
SOX5 qF	CTTCTTGCAATGGGATCGGG	S1
SOX5 qR	GCTGACGCTGTTTCTCAATCT	S1
circFBXW4 qF	CATCCAGACTGAAGACCGAGT	Fig.2, S1, S2, S3
circFBXW4 qR	ACCTTCACTCGTTCCTTCACT	Fig.2, S1, S2, S3
FBXW4 qF	CTTGTTGCGGGCACTTCTC	Fig.2, S1, S2, S3
FBXW4 qR	TACATGACATCCAGCACCCC	Fig.2, S1, S2, S3
circZKSCAN1 qF	ACCCAGTCCCACTTCAAACA	Fig.1, 2, S1, S2, S3
circZKSCAN1 qR	TCCCGTGATTCAGCAGTCAT	Fig.1, 2, S1, S2, S3
ZKSCAN1 qF	CTTCCTGCTGCCCACATTC	Fig.1, 2, S1, S2, S3
ZKSCAN1 qR	TGACATCCCCATTCCTCCAG	Fig.1, 2, S1, S2, S3
circUBE3A qF	GACGACATTGAAGCTAGCCG	Fig.2, S1, S2, S3
circUBE3A qR	ATTCGGTGACATCAGGGTGA	Fig.2, S1, S2, S3
UBE3A qF	TGAACAAGAAAGGCGCTAGA	Fig.2, S1, S2, S3
UBE3A qR	AGCTCTGTACCAATGCCTCA	Fig.2, S1, S2, S3
circSKIL qF	TGAAGGAGAAGTTTAGCATGAGA	S5a
circSKIL qR	TCACACCAGTAAGAACAGCCT	S5a
SKIL qF	GCAGGAAGGTGACCATGTTTCTC	S5a
SKIL qR	TACTTGCCTCTGTCTTTGTGAGC	S5a
circMAN1A2 qF	GGGGACATAATGAACTCAGACC	S5a
circMAN1A2 qR	GCCTTCTCATGATCAGCTCG	S5a
MAN1A2 qF	CACACCTACTGGGATTCCTTGG	S5a
MAN1A2 qR	GTAGCTGAGGTGGATGAACTCC	S5a
circZBTB44 qF	TCCAGGAAGTGAACAAGTCC	2g,h, S5a
circZBTB44 qR	GCTGTGGGAAGAGGAGCTAT	2g,h, S5a
ZBTB44 qF	CAGTGCATCTCAGAGTTCGCTG	2g,h, S5a
ZBTB44 qR	GAAGTGTAGGCAAGCCCTCAGA	2g,h, S5a
circTMEM56 qF	TGTATTGGAAAGTGATTGGTGAC	S5a,b, d
circTMEM56 qR	AGCAGTTTTGTGTTGATCTCCA	S5a,b, d
TMEM56 qF	GGAATTTTCGCCTGCTTGCAGAG	S5a,b, d
TMEM56 qR	AGCATTGAGGCAATCCGCACGA	S5a,b, d
circNPEPPS qF	AGGACAACTGGGAAGAACTTT	S5a, f, h
circNPEPPS qR	AGTAGCGCCAAGGACTCTTT	S5a, f, h
NPEPPS qF	GGACAAGCCAGAGATGAATGTGG	S5a, f, h
NPEPPS qR	GGCAGAGAAAGGTCACGAATGC	S5a, f, h
circARHGAP12 qF	AGAAAACTAGCTTCTCCCAGGA	S5a, j, i
circARHGAP12 qR	AGGAGATCTACACCAGTATCACA	S5a, j, i
ARHGAP12 qF	GAACTGGTTGTCTTCTTGGGCG	S5a, j, i
ARHGAP12 qR	TGAGGTCCACTGTGAACTCTGG	S5a, j, i
circMITD1 qF	AGGTTCAACAATGGATGGATGA	S5a, n, p
circMITD1 qR	CCAGAGAGGTGAGAAGGTGA	S5a, n, p
MITD1 qF	TGAGACAGTTACAGAAGTTTGGA	S5a, n, p
MITD1 qR	CCAGAGAGGTGAGAAGGTGAATA	S5a, n, p
circPOLD2 qF	GGGGCCAGAAAGTGAGATTAA	S5a, r, t
circPOLD2 qR	ATCCATCACTTTCTTTTGTTGCT	S5a, r, t
POLD2 qF	GACAGCGTTCTCTTCGTCCTCA	S5a, r, t
POLD2 qR	CTCCAGCCTTTTCGTGGTGACT	S5a, r, t
circRHOT1 qF	AGTCGATGGATTCCTCTCAT	2i, j
circRHOT1 qR	AAGTTGTTCATCACTCTGTT	2i, j
RHOT1 qF	GACAAAGACAGCAGGCTGCCTT	2i, j
RHOT1 qR	TCGCTGAACACTCCACACAGGT	2i, j
circHIPK3 qF	TATGTTGGTGGATCCTGTTCGGCA	S7a
circHIPK3 qR	TGGTGGGTAGACCAAGACTTGTGA	S7a
HIPK3 qF	TGGAGACTGGGGGAAGATGA	S7a
HIPK3 qR	CACACTAACTGGCTGAGGGG	S7a
circCDR1as qF	ACGTCTCCAGTGTGCTGA	S7d
circCDR1as qR	CTTGACACAGGTGCCATC	S7d
circRMB39 qF	GCTTCGTGGGATCTTTGAGC	S8e, f
circRMB39 qR	CCTTGCATCTCTTTCCTCAGG	S8e, f
RMB39 qF	ACTGATGCTTCGAGTGCTAGT	S8e, f
RMB39 qR	GCGGAATCTGCAAACCTGTA	S8e, f
circUBE2D2 qF	TGTTGTGTGATCCCAATCCAG	S8e, f
circUBE2D2 qR	GACTGTCATTTGGCCCCATT	S8e, f
UBE2D2 qF	CTACGATCACAGTGGTCTCCAG	S8e, f
UBE2D2 qR	CGAGCAATCTCAGGCACTAAAGG	S8e, f
circNAA25 qF	CAGAGTGCAATGCCCTTTCC	S8e, f
circNAA25 qR	ACCATTCTCTCAGCAAGGGG	S8e, f
NAA25 qF	TCTCCTTGCTGTCCATGCGCTT	S8e, f
NAA25 qR	CTGAGCATTGGAAGGGCTATGG	S8e, f
circSTRN3 qF	GTCTCAGCGGGTAAGGTCAT	S8e, f
circSTRN3 qR	AAATGCAATCCGGGCCTTTT	S8e, f
STRN3 qF	GACTGCTGAAGATGGTGAAGGAG	S8e, f
STRN3 qR	TGACTTGCCTCCTCCAGATGGA	S8e, f
circGPC5 qF	ATTGGACACGTGCTGCTGAA	S8e, f
circGPC5 qR	GTGAAGAACTCCTGAACCGA	S8e, f
GPC5 qF	CGCCAGGATATGCAGCAGTTTC	S8e, f
GPC5 qR	GCCATGTTCCTGTAGGTACTGC	S8e, f
circFAM13B qF	TCAAAACCTGTGGCTAGCAC	S8e, f
circFAM13B qR	GAGGCTGGTAGGATGCTGAT	S8e, f
FAM13B qF	GGTCAAAGCCAGCGTTTCCTAC	S8e, f
FAM13B qR	CTGATAAGGTGTTCTGTCCTCTC	S8e, f
circMRPL30 qF	GTGGCATCTGAAACCTGTGG	S8e, f
circMRPL30 qR	ACTAAGCGCAAAATCCCAGC	S8e, f
MRPL30 qF	CAAGAATATCCCTTCAGTGAATGC	S8e, f
MRPL30 qR	GGTTTCAGATGCCACTGCACTAC	S8e, f
circDNAJB6 qF	GAAGATGGCCAGTTAAAGTCCT	S8e, f
circDNAJB6 qR	CCCGTGACCTAGTGACCC	S8e, f
DNAJB6 qF	CTCTGCGTTCAGTGGATTTCCG	S8e, f
DNAJB6 qR	TGAAGTTGCCCATGCCACTACC	S8e, f
circNUPL2 qF	GGTTTGGGAATCATCAGGGC	S8e, f
circNUPL2 qR	TTCTTGATCTCTGCTGCCCC	S8e, f
NUPL2 qF	AGGAAGGCTTTGGATTGTCTGAG	S8e, f
NUPL2 qR	GCCCTGATGATTCCCAAACCTC	S8e, f
circFMNL2 qF	GTTTGTCTTGTCAGAGGCGG	4h, j, k, S8e, f
circFMNL2 qR	TGATGGCACGTAAACACATGA	4h, j, k, S8e, f
FMNL2 qF	TGCCTGGAACATCTTCACCCAC	4h, j, k, S8e, f
FMNL2 qR	CTGATTGGGCTTCAGAGCAACC	4h, j, k, S8e, f
circANKRD32 qF	ACTGATAAGCGAAGTGATTCTCT	S8e, f
circANKRD32 qR	TCACTCTTACATAGGCGTTCAG	S8e, f
ANKRD32 qF	CCTGTATGCGTTCTTCATGCCC	S8e, f
ANKRD32 qR	TCGACATGGCTGGAGACTTCCA	S8e, f
circRPRD1A qF	TCGTTGTCAAAAGGAAGCCC	S8e, f
circRPRD1A qR	GTAAACTCTGGCCCCTTCCT	S8e, f
RPRD1A qF	GCAGCAGTTCATCAGAGGATAGC	S8e, f
RPRD1A qR	TGCCAGCAACATACACGCATCC	S8e, f
circCNIH4 qF	ATACACAATCGAGGGCAGCT	S8e, f
circCNIH4 qR	ACCAGTGCAATGACATGAGC	S8e, f
CNIH4 qF	CACAATCGAGGGCAGCTGAAGT	4f, j, k, S8e, f
CNIH4 qR	GTGTAGGCTGACTTCAACCACG	4f, j, k, S8e, f
circRNASEH2B qF	GCCTCATTGCCAAATCCTCC	4f, j, k, S8e, f
circRNASEH2B qR	AGTAAATGGCTCCTTCTCCTGA	4f, j, k, S8e, f
RNASEH2B qF	CAGCCTCATTGCCAAATCCTCC	S8e, f
RNASEH2B qR	TAGCCAAAGCCTTCTGAGCTGC	S8e, f
circATGPBP1 qF	TGGAGTTGTGGAACTGATGTT	S8e, f
circATGPBP1 qR	TTGAGCCAGGAGTCCTACGA	S8e, f
ATGPBP1 qF	GAGTCTGGGAATCTGCGCAAAG	S8e, f
ATGPBP1 qR	AGCAACACCTGGTCGCATTCCA	S8e, f

## Sheet: shRNAs sequences
Name	Sequence	Figure
circASPH control-1	GTTTTATTAGCATCAAGAGAACTCGAGTTCTCTTGATGCTAATAAAAC	S2c
circASPH shRNA-1	GTTTTATTAGAGACAAAGCATCTCGAGATGCTTTGTCTCTAATAAAAC	S2c
circASPH control-2	TGTTTAAAGACAAAGCATGGACTCGAGTCCATGCTTTGTCTTTAAACA	S2c
circASPH shRNA-2	TTATTAGAGACAAAGCATGGACTCGAGTCCATGCTTTGTCTCTAATAA	S2c
circBACH1 control-1	CTAGGGATAGGTTGATGATAACTCGAGTTATCATCAACCTATCCCTAG	S2b
circBACH1 shRNA-1	TGAGAAGCTGGTTGATGATAACTCGAGTTATCATCAACCAGCTTCTCA	S2b
circBACH1 control-2	ACTGGGAGTTGATGATAATTACTCGAGTAATTATCATCAACTCCCAGT	S2b
circBACH1 shRNA-2	GAAGCTGGTTGATGATAATTACTCGAGTAATTATCATCAACCAGCTTC	S2b
circZNF292 control-1	TGAGAAGAACACTCCTAGAATCTCGAGATTCTAGGAGTGTTCTTCTCA	S2d
circZNF292 shRNA-1	GGATAAAGACACTCCTAGAATCTCGAGATTCTAGGAGTGTCTTTATCC	S2d
circZNF292 control-2	GGATAAGGATAAAGCCTCAACCTCGAGGTTGAGGCTTTATCCTTATCC	S2d
circZNF292 shRNA-2	GGATAAGGATAAAGACACTCCCTCGAGGGAGTGTCTTTATCCTTATCC	S2d
circRSRC1 control-1	AAGCAAGAAGAAATGGGACGTCTCGAGACGTCCCATTTCTTCTTGCTT	S2b
circRSRC1 shRNA-1	GAACAAGAAGAAATGGGACGTCTCGAGACGTCCCATTTCTTCTTGTTC	S2b
circRSRC1 control-2	GAACGAAAAATGGGACGTCGGCTCGAGCCGACGTCCCATTTTTCGTTC	S2b
circRSRC1 shRNA-2	CAAGAAGAAATGGGACGTCGGCTCGAGCCGACGTCCCATTTCTTCTTG	S2b
circLIFR control-1	TATAAAGACTGACTGCATTGCCTCGAGGCAATGCAGTCAGTCTTTATA	S2b
circLIFR shRNAl-1	AAATTAGACTGACTGCATTGCCTCGAGGCAATGCAGTCAGTCTAATTT	S2b
circLIFR control-2	GAGCTCGTAAAATTATCGGAACTCGAGTTCCGATAATTTTACGAGCTC	S2b
circLIFR shRNAl-2	GAGCTCGTAAAATTAGACTGACTCGAGTCAGTCTAATTTTACGAGCTC	S2b
circZKSCAN1 control-1	GTCACACGGAGAATAGTAAAGCTCGAGCTTTACTATTCTCCGTGTGAC	S2b
circZKSCAN1 shRNA-1	CAGTCACGAGGAATAGTAAAGCTCGAGCTTTACTATTCCTCGTGACTG	S2b
circZKSCAN1 control-2	GGCAGATCGAATAGTAAAGAACTCGAGTTCTTTACTATTCGATCTGCC	S2b
circZKSCAN1 shRNA-2	GTCACGAGGAATAGTAAAGAACTCGAGTTCTTTACTATTCCTCGTGAC	S2b
circFBXW4 control-1	CAGATCTGATGACCAGTGTCCCTCGAGGGACACTGGTCATCAGATCTG	S2b
circFBXW4 shRNA-1	TACTCAGGATGACCAGTGTCCCTCGAGGGACACTGGTCATCCTGAGTA	S2b
circFBXW4 control-2	CAGCCCATTACTCAGCAGATGCTCGAGCATCTGCTGAGTAATGGGCTG	S2b
circFBXW4 shRNA-2	CAGCCCATTACTCAGGATGACCTCGAGGTCATCCTGAGTAATGGGCTG	S2b
circUBE3A control-1	GCTAGCCGAATGAACTAATTACTCGAGTAATTAGTTCATTCGGCTAGC	S2b
circUBE3A shRNA-1	GCTAGCCGAATGTTAAAAATCCTCGAGGATTTTTAACATTCGGCTAGC	S2b
circUBE3A control-2	GAAGCTAGCCGAATAATTAAGCTCGAGCTTAATTATTCGGCTAGCTTC	S2b
circUBE3A shRNA-2	GAAGCTAGCCGAATGTTAAAACTCGAGTTTTAACATTCGGCTAGCTTC	S2b
circEGFP shRNA	CGAGGTTTTATTAGGTGAGCACTCGAGTGCTCACCTAATAAAACCTCG	2b
non-targeting shRNA	TACGGCCATTCGTGTCCTGAACTCGAGTTCAGGACACGAATGGCCGTA	Fig. 2, S5
circZBTB44 shRNA1	GTCTTCCTCTATAGGACATTTCTCGAGAAATGTCCTATAGAGGAAGAC	3g
circZBTB44 shRNA2	CTTCCTCTATAGGACATTTCTCTCGAGAGAAATGTCCTATAGAGGAAG	3g
circZBTB44 shRNA3	CTCTATAGGACATTTCTGATTCTCGAGAATCAGAAATGTCCTATAGAG	3g
circZBTB44 shRNA4	CTATAGGACATTTCTGATTTACTCGAGTAAATCAGAAATGTCCTATAG	3g
circZBTB44 shRNA5	TCCTCTATAGGACATTTCTGACTCGAGTCAGAAATGTCCTATAGAGGA	3g
circTMEM56 shRNA1	ATACTACCTTGTACTGGTTGACTCGAGTCAACCAGTACAAGGTAGTAT	S5b
circTMEM56 shRNA2	CTACCTTGTACTGGTTGAAGACTCGAGTCTTCAACCAGTACAAGGTAG	S5b
circTMEM56 shRNA3	ACCTTGTACTGGTTGAAGAAACTCGAGTTTCTTCAACCAGTACAAGGT	S5b
circTMEM56 shRNA4	CTTGTACTGGTTGAAGAAATACTCGAGTATTTCTTCAACCAGTACAAG	S5b
circTMEM56 shRNA5	TTGTACTGGTTGAAGAAATATCTCGAGATATTTCTTCAACCAGTACAA	S5b
circNPEPPS shRNA1	CAGACTAATAAAGCTTCATAACTCGAGTTATGAAGCTTTATTAGTCTG	S5f
circNPEPPS shRNA2	GACTAATAAAGCTTCATAAACCTCGAGGTTTATGAAGCTTTATTAGTC	S5f
circNPEPPS shRNA3	TAATAAAGCTTCATAAACAAGCTCGAGCTTGTTTATGAAGCTTTATTA	S5f
circNPEPPS shRNA4	AATAAAGCTTCATAAACAAGCCTCGAGGCTTGTTTATGAAGCTTTATT	S5f
circNPEPPS shRNA5	TCCAGACTAATAAAGCTTCATCTCGAGATGAAGCTTTATTAGTCTGGA	S5f
circARHGAP12 shRNA1	CACTGAACAGATAAGGGTTTACTCGAGTAAACCCTTATCTGTTCAGTG	S5j
circARHGAP12 shRNA2	CTGAACAGATAAGGGTTTAAACTCGAGTTTAAACCCTTATCTGTTCAG	S5j
circARHGAP12 shRNA3	GAACAGATAAGGGTTTAAATGCTCGAGCATTTAAACCCTTATCTGTTC	S5j
circARHGAP12 shRNA4	CAGATAAGGGTTTAAATGTGACTCGAGTCACATTTAAACCCTTATCTG	S5j
circARHGAP12 shRNA5	TAAGGGTTTAAATGTGATACTCTCGAGAGTATCACATTTAAACCCTTA	S5j
circMITD1 shRNA1	TTAAGAAACCACAGCTGTATACTCGAGTATACAGCTGTGGTTTCTTAA	S5n
circMITD1 shRNA2	AGAAACCACAGCTGTATAACTCTCGAGAGTTATACAGCTGTGGTTTCT	S5n
circMITD1 shRNA3	ACCACAGCTGTATAACTTTCTCTCGAGAGAAAGTTATACAGCTGTGGT	S5n
circMITD1 shRNA4	GAAACCACAGCTGTATAACTTCTCGAGAAGTTATACAGCTGTGGTTTC	S5n
circMITD1 shRNA5	TTTAAGAAACCACAGCTGTATCTCGAGATACAGCTGTGGTTTCTTAAA	S5n
circPLOD2 shRNA1	TCATGTTTACTGAATGATAAACTCGAGTTTATCATTCAGTAAACATGA	S5r
circPLOD2 shRNA2	ATGTTTACTGAATGATAAATTCTCGAGAATTTATCATTCAGTAAACAT	S5r
circPLOD2 shRNA3	GTTTACTGAATGATAAATTATCTCGAGATAATTTATCATTCAGTAAAC	S5r
circPLOD2 shRNA4	CTGAATGATAAATTATTAGTCCTCGAGGACTAATAATTTATCATTCAG	S5r
circPLOD2 shRNA5	GAATGATAAATTATTAGTCATCTCGAGATGACTAATAATTTATCATTC	S5r

## Sheet: gRNAs sequences
Name	Sequence	Figure
non-targeting gRNA spacer	TCACCAGAAGCGTACCATACTC	1a-g, S2k, S3
non-targeting pre-gRNA spacer	TCACCAGAAGCGTACCATACTCACGAACAG	S3a
circZNF292 gRNA spacer1	CATATTCTAGGAGTGTCTTTAT	S3a
circZNF292 gRNA spacer2	GAGTGTCTTTATCCTTATCCAA	S3a
circZNF292 pre-gRNA spacer1	CATATTCTAGGAGTGTCTTTATCCTTATCC	S3a
circZNF292 pre-gRNA spacer2	GAGTGTCTTTATCCTTATCCAATGGTTCCT	S3a
circZKSCAN1 gRNA spacer1	ATGTGTTTCTTTACTATTCCTC	S3a
circZKSCAN1 gRNA spacer2	TTCTTTACTATTCCTCGTGACT	S3a
circZKSCAN1 pre-gRNA spacer1	ATGTGTTTCTTTACTATTCCTCGTGACTGT	S3a
circZKSCAN1 pre-gRNA spacer2	TTCTTTACTATTCCTCGTGACTGTAAGAGG	S3a
circZNF292 site1 gRNA 21 nt spacer	CATATTCTAGGAGTGTCTTTA	1a
circZNF292 site1 gRNA 22 nt spacer	TAAAGACACTCCTAGAATATG	1a
circZNF292 site1 gRNA 23 nt spacer	CATATTCTAGGAGTGTCTTTATC	1a
circZNF292 site1 gRNA 24 nt spacer	CATATTCTAGGAGTGTCTTTATCC	1a
circZNF292 site1 gRNA 25 nt spacer	CATATTCTAGGAGTGTCTTTATCCT	1a
circZNF292 site1 gRNA 26 nt spacer	CATATTCTAGGAGTGTCTTTATCCTT	1a
circZNF292 site1 gRNA 27 nt spacer	CATATTCTAGGAGTGTCTTTATCCTTA	1a
circZNF292 site1 gRNA 28 nt spacer	CATATTCTAGGAGTGTCTTTATCCTTAT	1a
circZNF292 site1 gRNA 29 nt spacer	CATATTCTAGGAGTGTCTTTATCCTTATC	1a
circZNF292 site1 gRNA 30 nt spacer	CATATTCTAGGAGTGTCTTTATCCTTATCC	1a
circZNF292 site1 gRNA 35 nt spacer	CATATTCTAGGAGTGTCTTTATCCTTATCCAATGG	S3c
circZNF292 site1 gRNA 40 nt spacer	CATATTCTAGGAGTGTCTTTATCCTTATCCAATGGTTCCT	S3c
circZNF292 site2 gRNA 21 nt spacer	GAGTGTCTTTATCCTTATCCA	1a
circZNF292 site2 gRNA 22 nt spacer	GAGTGTCTTTATCCTTATCCAA	1a
circZNF292 site2 gRNA 23 nt spacer	GAGTGTCTTTATCCTTATCCAAT	1a
circZNF292 site2 gRNA 24 nt spacer	GAGTGTCTTTATCCTTATCCAATG	1a
circZNF292 site2 gRNA 25 nt spacer	GAGTGTCTTTATCCTTATCCAATGG	1a
circZNF292 site2 gRNA 26 nt spacer	GAGTGTCTTTATCCTTATCCAATGGT	1a
circZNF292 site2 gRNA 27 nt spacer	GAGTGTCTTTATCCTTATCCAATGGTT	1a
circZNF292 site2 gRNA 28 nt spacer	GAGTGTCTTTATCCTTATCCAATGGTTC	1a
circZNF292 site2 gRNA 29 nt spacer	GAGTGTCTTTATCCTTATCCAATGGTTCC	1a
circZNF292 site2 gRNA 30 nt spacer	GAGTGTCTTTATCCTTATCCAATGGTTCCT	1a
circZNF292 site2 gRNA 35 nt spacer	GAGTGTCTTTATCCTTATCCAATGGTTCCTGGGAA	S3c
circZNF292 site2 gRNA 40 nt spacer	GAGTGTCTTTATCCTTATCCAATGGTTCCTGGGAAAGAAT	S3c
circZKSCAN1 site1 gRNA 21 nt spacer	ATGTGTTTCTTTACTATTCCT	S3b
circZKSCAN1 site1 gRNA 22 nt spacer	ATGTGTTTCTTTACTATTCCTC	S3b
circZKSCAN1 site1 gRNA 23 nt spacer	ATGTGTTTCTTTACTATTCCTCG	S3b
circZKSCAN1 site1 gRNA 24 nt spacer	ATGTGTTTCTTTACTATTCCTCGT	S3b
circZKSCAN1 site1 gRNA 25 nt spacer	ATGTGTTTCTTTACTATTCCTCGTG	S3b
circZKSCAN1 site1 gRNA 26 nt spacer	ATGTGTTTCTTTACTATTCCTCGTGA	S3b
circZKSCAN1 site1 gRNA 27 nt spacer	ATGTGTTTCTTTACTATTCCTCGTGAC	S3b
circZKSCAN1 site1 gRNA 28 nt spacer	ATGTGTTTCTTTACTATTCCTCGTGACT	S3b
circZKSCAN1 site1 gRNA 29 nt spacer	ATGTGTTTCTTTACTATTCCTCGTGACTG	S3b
circZKSCAN1 site1 gRNA 30 nt spacer	ATGTGTTTCTTTACTATTCCTCGTGACTGT	S3b
circZKSCAN1 site1 gRNA 35 nt spacer	ATGTGTTTCTTTACTATTCCTCGTGACTGTAAGAG	S3c
circZKSCAN1 site1 gRNA 40 nt spacer	ATGTGTTTCTTTACTATTCCTCGTGACTGTAAGAGGCGGG	S3c
circZKSCAN1 site2 gRNA 21 nt spacer	TTCTTTACTATTCCTCGTGAC	S3b
circZKSCAN1 site2 gRNA 22 nt spacer	TTCTTTACTATTCCTCGTGACT	S3b
circZKSCAN1 site2 gRNA 23 nt spacer	TTCTTTACTATTCCTCGTGACTG	S3b
circZKSCAN1 site2 gRNA 24 nt spacer	TTCTTTACTATTCCTCGTGACTGT	S3b
circZKSCAN1 site2 gRNA 25 nt spacer	TTCTTTACTATTCCTCGTGACTGTA	S3b
circZKSCAN1 site2 gRNA 26 nt spacer	TTCTTTACTATTCCTCGTGACTGTAA	S3b
circZKSCAN1 site2 gRNA 27 nt spacer	TTCTTTACTATTCCTCGTGACTGTAAG	S3b
circZKSCAN1 site2 gRNA 28 nt spacer	TTCTTTACTATTCCTCGTGACTGTAAGA	S3b
circZKSCAN1 site2 gRNA 29 nt spacer	TTCTTTACTATTCCTCGTGACTGTAAGAG	S3b
circZKSCAN1 site2 gRNA 30 nt spacer	TTCTTTACTATTCCTCGTGACTGTAAGAGG	S3b
circZKSCAN1 site2 gRNA 35 nt spacer	TTCTTTACTATTCCTCGTGACTGTAAGAGGCGGGG	S3c
circZKSCAN1 site2 gRNA 40 nt spacer	TTCTTTACTATTCCTCGTGACTGTAAGAGGCGGGGTTTCC	S3c
circLIFR site1 gRNA 21 nt spacer	GTCAGTCTAATTTTACGAGCT	S3b
circLIFR site1 gRNA 22 nt spacer	GTCAGTCTAATTTTACGAGCTC	S3b
circLIFR site1 gRNA 23 nt spacer	GTCAGTCTAATTTTACGAGCTCC	S3b
circLIFR site1 gRNA 24 nt spacer	GTCAGTCTAATTTTACGAGCTCCA	S3b
circLIFR site1 gRNA 25 nt spacer	GTCAGTCTAATTTTACGAGCTCCAT	S3b
circLIFR site1 gRNA 26 nt spacer	GTCAGTCTAATTTTACGAGCTCCATA	S3b
circLIFR site1 gRNA 27 nt spacer	GTCAGTCTAATTTTACGAGCTCCATAC	S3b
circLIFR site1 gRNA 28 nt spacer	GTCAGTCTAATTTTACGAGCTCCATACT	S3b
circLIFR site1 gRNA 29 nt spacer	GTCAGTCTAATTTTACGAGCTCCATACTC	S3b
circLIFR site1 gRNA 30 nt spacer	GTCAGTCTAATTTTACGAGCTCCATACTCT	S3b
circLIFR site2 gRNA 21 nt spacer	CTGTGCAATGCAGTCAGTCTA	S3b
circLIFR site2 gRNA 22 nt spacer	CTGTGCAATGCAGTCAGTCTAA	S3b
circLIFR site2 gRNA 23 nt spacer	CTGTGCAATGCAGTCAGTCTAAT	S3b
circLIFR site2 gRNA 24 nt spacer	CTGTGCAATGCAGTCAGTCTAATT	S3b
circLIFR site2 gRNA 25 nt spacer	CTGTGCAATGCAGTCAGTCTAATTT	S3b
circLIFR site2 gRNA 26 nt spacer	CTGTGCAATGCAGTCAGTCTAATTTT	S3b
circLIFR site2 gRNA 27 nt spacer	CTGTGCAATGCAGTCAGTCTAATTTTA	S3b
circLIFR site2 gRNA 28 nt spacer	CTGTGCAATGCAGTCAGTCTAATTTTAC	S3b
circLIFR site2 gRNA 29 nt spacer	CTGTGCAATGCAGTCAGTCTAATTTTACG	S3b
circLIFR site2 gRNA 30 nt spacer	CTGTGCAATGCAGTCAGTCTAATTTTACGA	S3b
circBACH1 site1 gRNA 21 nt spacer	TTATCATCAACCAGCTTCTCA	S3b
circBACH1 site1 gRNA 22 nt spacer	TTATCATCAACCAGCTTCTCAA	S3b
circBACH1 site1 gRNA 23 nt spacer	TTATCATCAACCAGCTTCTCAAT	S3b
circBACH1 site1 gRNA 24 nt spacer	TTATCATCAACCAGCTTCTCAATT	S3b
circBACH1 site1 gRNA 25 nt spacer	TTATCATCAACCAGCTTCTCAATTT	S3b
circBACH1 site1 gRNA 26 nt spacer	TTATCATCAACCAGCTTCTCAATTTC	S3b
circBACH1 site1 gRNA 27 nt spacer	TTATCATCAACCAGCTTCTCAATTTCT	S3b
circBACH1 site1 gRNA 28 nt spacer	TTATCATCAACCAGCTTCTCAATTTCTG	S3b
circBACH1 site1 gRNA 29 nt spacer	TTATCATCAACCAGCTTCTCAATTTCTGA	S3b
circBACH1 site1 gRNA 30 nt spacer	TTATCATCAACCAGCTTCTCAATTTCTGAT	S3b
circBACH1 site2 gRNA 21 nt spacer	GCTTCTAATTATCATCAACCA	S3b
circBACH1 site2 gRNA 22 nt spacer	GCTTCTAATTATCATCAACCAG	S3b
circBACH1 site2 gRNA 23 nt spacer	GCTTCTAATTATCATCAACCAGC	S3b
circBACH1 site2 gRNA 24 nt spacer	GCTTCTAATTATCATCAACCAGCT	S3b
circBACH1 site2 gRNA 25 nt spacer	GCTTCTAATTATCATCAACCAGCTT	S3b
circBACH1 site2 gRNA 26 nt spacer	GCTTCTAATTATCATCAACCAGCTTC	S3b
circBACH1 site2 gRNA 27 nt spacer	GCTTCTAATTATCATCAACCAGCTTCT	S3b
circBACH1 site2 gRNA 28 nt spacer	GCTTCTAATTATCATCAACCAGCTTCTC	S3b
circBACH1 site2 gRNA 29 nt spacer	GCTTCTAATTATCATCAACCAGCTTCTCA	S3b
circBACH1 site2 gRNA 30 nt spacer	GCTTCTAATTATCATCAACCAGCTTCTCAA	S3b
circZKSCAN1 site1 24 nt gRNA single mismatch 1	TTGTGTTTCTTTACTATTCCTCGT	1d
circZKSCAN1 site1 24 nt gRNA single mismatch 3	ATCTGTTTCTTTACTATTCCTCGT	1d
circZKSCAN1 site1 24 nt gRNA single mismatch 5	ATGTCTTTCTTTACTATTCCTCGT	1d
circZKSCAN1 site1 24 nt gRNA single mismatch 7	ATGTGTATCTTTACTATTCCTCGT	1d
circZKSCAN1 site1 24 nt gRNA single mismatch 9	ATGTGTTTGTTTACTATTCCTCGT	1d
circZKSCAN1 site1 24 nt gRNA single mismatch 11	ATGTGTTTCTATACTATTCCTCGT	1d
circZKSCAN1 site1 24 nt gRNA single mismatch 13	ATGTGTTTCTTTTCTATTCCTCGT	1d
circZKSCAN1 site1 24 nt gRNA single mismatch 15	ATGTGTTTCTTTACAATTCCTCGT	1d
circZKSCAN1 site1 24 nt gRNA single mismatch 17	ATGTGTTTCTTTACTAATCCTCGT	1d
circZKSCAN1 site1 24 nt gRNA single mismatch 19	ATGTGTTTCTTTACTATTGCTCGT	1d
circZKSCAN1 site1 24 nt gRNA single mismatch 21	ATGTGTTTCTTTACTATTCCACGT	1d
circZKSCAN1 site1 24 nt gRNA single mismatch 23	ATGTGTTTCTTTACTATTCCTCCT	1d
circZKSCAN1 site1 30 nt gRNA single mismatch 1	TTGTGTTTCTTTACTATTCCTCGTGACTGT	1d
circZKSCAN1 site1 30 nt gRNA single mismatch 3	ATCTGTTTCTTTACTATTCCTCGTGACTGT	1d
circZKSCAN1 site1 30 nt gRNA single mismatch 5	ATGTCTTTCTTTACTATTCCTCGTGACTGT	1d
circZKSCAN1 site1 30 nt gRNA single mismatch 7	ATGTGTATCTTTACTATTCCTCGTGACTGT	1d
circZKSCAN1 site1 30 nt gRNA single mismatch 9	ATGTGTTTGTTTACTATTCCTCGTGACTGT	1d
circZKSCAN1 site1 30 nt gRNA single mismatch 11	ATGTGTTTCTATACTATTCCTCGTGACTGT	1d
circZKSCAN1 site1 30 nt gRNA single mismatch 13	ATGTGTTTCTTTTCTATTCCTCGTGACTGT	1d
circZKSCAN1 site1 30 nt gRNA single mismatch 15	ATGTGTTTCTTTACAATTCCTCGTGACTGT	1d
circZKSCAN1 site1 30 nt gRNA single mismatch 17	ATGTGTTTCTTTACTAATCCTCGTGACTGT	1d
circZKSCAN1 site1 30 nt gRNA single mismatch 19	ATGTGTTTCTTTACTATTGCTCGTGACTGT	1d
circZKSCAN1 site1 30 nt gRNA single mismatch 21	ATGTGTTTCTTTACTATTCCACGTGACTGT	1d
circZKSCAN1 site1 30 nt gRNA single mismatch 23	ATGTGTTTCTTTACTATTCCTCCTGACTGT	1d
circZKSCAN1 site1 30 nt gRNA single mismatch 25	ATGTGTTTCTTTACTATTCCTCGTCACTGT	1d
circZKSCAN1 site1 30 nt gRNA single mismatch 27	ATGTGTTTCTTTACTATTCCTCGTGAGTGT	1d
circZKSCAN1 site1 30 nt gRNA single mismatch 29	ATGTGTTTCTTTACTATTCCTCGTGACTCT	1d
circZKSCAN1 site1 24 nt gRNA double mismatch 1	TAGTGTTTCTTTACTATTCCTCGT	1e
circZKSCAN1 site1 24 nt gRNA double mismatch 3	ATCAGTTTCTTTACTATTCCTCGT	1e
circZKSCAN1 site1 24 nt gRNA double mismatch 5	ATGTCATTCTTTACTATTCCTCGT	1e
circZKSCAN1 site1 24 nt gRNA double mismatch 7	ATGTGTAACTTTACTATTCCTCGT	1e
circZKSCAN1 site1 24 nt gRNA double mismatch 9	ATGTGTTTGATTACTATTCCTCGT	1e
circZKSCAN1 site1 24 nt gRNA double mismatch 11	ATGTGTTTCTAAACTATTCCTCGT	1e
circZKSCAN1 site1 24 nt gRNA double mismatch 13	ATGTGTTTCTTTTGTATTCCTCGT	1e
circZKSCAN1 site1 24 nt gRNA double mismatch 15	ATGTGTTTCTTTACATTTCCTCGT	1e
circZKSCAN1 site1 24 nt gRNA double mismatch 17	ATGTGTTTCTTTACTAAACCTCGT	1e
circZKSCAN1 site1 24 nt gRNA double mismatch 19	ATGTGTTTCTTTACTATTGGTCGT	1e
circZKSCAN1 site1 24 nt gRNA double mismatch 21	ATGTGTTTCTTTACTATTCCAGGT	1e
circZKSCAN1 site1 24 nt gRNA double mismatch 23	ATGTGTTTCTTTACTATTCCTCCA	1e
circZKSCAN1 site1 30 nt gRNA double mismatch 1	TAGTGTTTCTTTACTATTCCTCGTGACTGT	1e
circZKSCAN1 site1 30 nt gRNA double mismatch 3	ATCAGTTTCTTTACTATTCCTCGTGACTGT	1e
circZKSCAN1 site1 30 nt gRNA double mismatch 5	ATGTCATTCTTTACTATTCCTCGTGACTGT	1e
circZKSCAN1 site1 30 nt gRNA double mismatch 7	ATGTGTAACTTTACTATTCCTCGTGACTGT	1e
circZKSCAN1 site1 30 nt gRNA double mismatch 9	ATGTGTTTGATTACTATTCCTCGTGACTGT	1e
circZKSCAN1 site1 30 nt gRNA double mismatch 11	ATGTGTTTCTAAACTATTCCTCGTGACTGT	1e
circZKSCAN1 site1 30 nt gRNA double mismatch 13	ATGTGTTTCTTTTGTATTCCTCGTGACTGT	1e
circZKSCAN1 site1 30 nt gRNA double mismatch 15	ATGTGTTTCTTTACATTTCCTCGTGACTGT	1e
circZKSCAN1 site1 30 nt gRNA double mismatch 17	ATGTGTTTCTTTACTAAACCTCGTGACTGT	1e
circZKSCAN1 site1 30 nt gRNA double mismatch 19	ATGTGTTTCTTTACTATTGGTCGTGACTGT	1e
circZKSCAN1 site1 30 nt gRNA double mismatch 21	ATGTGTTTCTTTACTATTCCAGGTGACTGT	1e
circZKSCAN1 site1 30 nt gRNA double mismatch 23	ATGTGTTTCTTTACTATTCCTCCAGACTGT	1e
circZKSCAN1 site1 30 nt gRNA double mismatch 25	ATGTGTTTCTTTACTATTCCTCGTCTCTGT	1e
circZKSCAN1 site1 30 nt gRNA double mismatch 27	ATGTGTTTCTTTACTATTCCTCGTGAGAGT	1e
circZKSCAN1 site1 30 nt gRNA double mismatch 29	ATGTGTTTCTTTACTATTCCTCGTGACTCA	1e
circZNF292 site1 24 nt gRNA single mismatch 1	GATATTCTAGGAGTGTCTTTATCC	s3d
circZNF292 site1 24 nt gRNA single mismatch 3	CAAATTCTAGGAGTGTCTTTATCC	s3d
circZNF292 site1 24 nt gRNA single mismatch 5	CATAATCTAGGAGTGTCTTTATCC	s3d
circZNF292 site1 24 nt gRNA single mismatch 7	CATATTGTAGGAGTGTCTTTATCC	s3d
circZNF292 site1 24 nt gRNA single mismatch 9	CATATTCTTGGAGTGTCTTTATCC	s3d
circZNF292 site1 24 nt gRNA single mismatch 11	CATATTCTAGCAGTGTCTTTATCC	s3d
circZNF292 site1 24 nt gRNA single mismatch 13	CATATTCTAGGACTGTCTTTATCC	s3d
circZNF292 site1 24 nt gRNA single mismatch 15	CATATTCTAGGAGTCTCTTTATCC	s3d
circZNF292 site1 24 nt gRNA single mismatch 17	CATATTCTAGGAGTGTGTTTATCC	s3d
circZNF292 site1 24 nt gRNA single mismatch 19	CATATTCTAGGAGTGTCTATATCC	s3d
circZNF292 site1 24 nt gRNA single mismatch 21	CATATTCTAGGAGTGTCTTTTTCC	s3d
circZNF292 site1 24 nt gRNA single mismatch 23	CATATTCTAGGAGTGTCTTTATGC	s3d
circZNF292 site1 30 nt gRNA single mismatch 1	GATATTCTAGGAGTGTCTTTATCCTTATCC	s3d
circZNF292 site1 30 nt gRNA single mismatch 3	CAAATTCTAGGAGTGTCTTTATCCTTATCC	s3d
circZNF292 site1 30 nt gRNA single mismatch 5	CATAATCTAGGAGTGTCTTTATCCTTATCC	s3d
circZNF292 site1 30 nt gRNA single mismatch 7	CATATTGTAGGAGTGTCTTTATCCTTATCC	s3d
circZNF292 site1 30 nt gRNA single mismatch 9	CATATTCTTGGAGTGTCTTTATCCTTATCC	s3d
circZNF292 site1 30 nt gRNA single mismatch 11	CATATTCTAGCAGTGTCTTTATCCTTATCC	s3d
circZNF292 site1 30 nt gRNA single mismatch 13	CATATTCTAGGACTGTCTTTATCCTTATCC	s3d
circZNF292 site1 30 nt gRNA single mismatch 15	CATATTCTAGGAGTCTCTTTATCCTTATCC	s3d
circZNF292 site1 30 nt gRNA single mismatch 17	CATATTCTAGGAGTGTGTTTATCCTTATCC	s3d
circZNF292 site1 30 nt gRNA single mismatch 19	CATATTCTAGGAGTGTCTATATCCTTATCC	s3d
circZNF292 site1 30 nt gRNA single mismatch 21	CATATTCTAGGAGTGTCTTTTTCCTTATCC	s3d
circZNF292 site1 30 nt gRNA single mismatch 23	CATATTCTAGGAGTGTCTTTATGCTTATCC	s3d
circZNF292 site1 30 nt gRNA single mismatch 25	CATATTCTAGGAGTGTCTTTATCCATATCC	s3d
circZNF292 site1 30 nt gRNA single mismatch 27	CATATTCTAGGAGTGTCTTTATCCTTTTCC	s3d
circZNF292 site1 30 nt gRNA single mismatch 29	CATATTCTAGGAGTGTCTTTATCCTTATGC	s3d
circZNF292 site1 24 nt gRNA double mismatch 1	GTTATTCTAGGAGTGTCTTTATCC	s3e
circZNF292 site1 24 nt gRNA double mismatch 3	CAATTTCTAGGAGTGTCTTTATCC	s3e
circZNF292 site1 24 nt gRNA double mismatch 5	CATAAACTAGGAGTGTCTTTATCC	s3e
circZNF292 site1 24 nt gRNA double mismatch 7	CATATTGAAGGAGTGTCTTTATCC	s3e
circZNF292 site1 24 nt gRNA double mismatch 9	CATATTCTTCGAGTGTCTTTATCC	s3e
circZNF292 site1 24 nt gRNA double mismatch 11	CATATTCTAGCTGTGTCTTTATCC	s3e
circZNF292 site1 24 nt gRNA double mismatch 13	CATATTCTAGGACAGTCTTTATCC	s3e
circZNF292 site1 24 nt gRNA double mismatch 15	CATATTCTAGGAGTCACTTTATCC	s3e
circZNF292 site1 24 nt gRNA double mismatch 17	CATATTCTAGGAGTGTGATTATCC	s3e
circZNF292 site1 24 nt gRNA double mismatch 19	CATATTCTAGGAGTGTCTAAATCC	s3e
circZNF292 site1 24 nt gRNA double mismatch 21	CATATTCTAGGAGTGTCTTTTACC	s3e
circZNF292 site1 24 nt gRNA double mismatch 23	CATATTCTAGGAGTGTCTTTATGG	s3e
circZNF292 site1 30 nt gRNA double mismatch 1	GTTATTCTAGGAGTGTCTTTATCCTTATCC	s3e
circZNF292 site1 30 nt gRNA double mismatch 3	CAATTTCTAGGAGTGTCTTTATCCTTATCC	s3e
circZNF292 site1 30 nt gRNA double mismatch 5	CATAAACTAGGAGTGTCTTTATCCTTATCC	s3e
circZNF292 site1 30 nt gRNA double mismatch 7	CATATTGAAGGAGTGTCTTTATCCTTATCC	s3e
circZNF292 site1 30 nt gRNA double mismatch 9	CATATTCTTCGAGTGTCTTTATCCTTATCC	s3e
circZNF292 site1 30 nt gRNA double mismatch 11	CATATTCTAGCTGTGTCTTTATCCTTATCC	s3e
circZNF292 site1 30 nt gRNA double mismatch 13	CATATTCTAGGACAGTCTTTATCCTTATCC	s3e
circZNF292 site1 30 nt gRNA double mismatch 15	CATATTCTAGGAGTCACTTTATCCTTATCC	s3e
circZNF292 site1 30 nt gRNA double mismatch 17	CATATTCTAGGAGTGTGATTATCCTTATCC	s3e
circZNF292 site1 30 nt gRNA double mismatch 19	CATATTCTAGGAGTGTCTAAATCCTTATCC	s3e
circZNF292 site1 30 nt gRNA double mismatch 21	CATATTCTAGGAGTGTCTTTTACCTTATCC	s3e
circZNF292 site1 30 nt gRNA double mismatch 23	CATATTCTAGGAGTGTCTTTATGGTTATCC	s3e
circZNF292 site1 30 nt gRNA double mismatch 25	CATATTCTAGGAGTGTCTTTATCCAAATCC	s3e
circZNF292 site1 30 nt gRNA double mismatch 27	CATATTCTAGGAGTGTCTTTATCCTTTACC	s3e
circZNF292 site1 30 nt gRNA double mismatch 29	CATATTCTAGGAGTGTCTTTATCCTTATGG	s3e
circASPH gRNA spacer1	TGTGTCCTCCATGCTTTGTCTCTA	2a
circASPH gRNA spacer2	TGTCCTCCATGCTTTGTCTCTAAT	2a
circBACH1 gRNA spacer1	TCTAATTATCATCAACCAGCTTCT	2a
circBACH1 gRNA spacer2	TCATCAACCAGCTTCTCAATTTCT	2a
circZNF292 gRNA spacer1	CATATTCTAGGAGTGTCTTTATCC	2a
circZNF292 gRNA spacer2	AGGAGTGTCTTTATCCTTATCCAA	2a
circRSRC1 gRNA spacer1	TGATGACCGACGTCCCATTTCTTC	2a
circRSRC1 gRNA spacer2	TCCCATTTCTTCTTGTTCTGCTTT	2a
circLIFR gRNA spacer1	TCTGTGCAATGCAGTCAGTCTAAT	2a
circLIFR gRNA spacer2	AGTCAGTCTAATTTTACGAGCTCC	2a
circZKSCAN1 gRNA spacer1	TGTTTCTTTACTATTCCTCGTGAC	2a
circZKSCAN1 gRNA spacer2	TCTTTACTATTCCTCGTGACTGTA	2a
circFBXW4 gRNA spacer1	TCACTGGGACACTGGTCATCCTGA	2a
circFBXW4 gRNA spacer2	CATCCTGAGTAATGGGCTGATAGC	2a
circUBE3A gRNA spacer1	CTTACAGATTTTTAACATTCGGCT	2a
circUBE3A gRNA spacer2	CAGATTTTTAACATTCGGCTAGCT	2a
circEGFP gRNA spacer	GCTCACCTAATAAAACCTCGAACT	2b
non-targeting gRNA spacer	TCTGATAGCGTAGGAGTGATACAA	Fig. 3, 4, S5-10
circZBTB44 gRNA spacer1	AAATGTCCTATAGAGGAAGACTGT	3h
circZBTB44 gRNA spacer2	CAGAAATGTCCTATAGAGGAAGAC	3h
circZBTB44 gRNA spacer3	AATCAGAAATGTCCTATAGAGGAA	3h
circZBTB44 gRNA spacer4	TAAATCAGAAATGTCCTATAGAGG	3h
circZBTB44 gRNA spacer5	AAATAAATCAGAAATGTCCTATAG	3h
circTMEM56 gRNA spacer1	TCAACCAGTACAAGGTAGTATGCA	S5d
circTMEM56 gRNA spacer2	TCTTCAACCAGTACAAGGTAGTAT	S5d
circTMEM56 gRNA spacer3	ATTTCTTCAACCAGTACAAGGTAG	S5d
circTMEM56 gRNA spacer4	CATATTTCTTCAACCAGTACAAGG	S5d
circTMEM56 gRNA spacer5	TCCATATTTCTTCAACCAGTACAA	S5d
circNPEPPS gRNA spacer1	ATGAAGCTTTATTAGTCTGGATAT	S5h
circNPEPPS gRNA spacer2	TTTATGAAGCTTTATTAGTCTGGA	S5h
circNPEPPS gRNA spacer3	TTGTTTATGAAGCTTTATTAGTCT	S5h
circNPEPPS gRNA spacer4	GCTTGTTTATGAAGCTTTATTAGT	S5h
circNPEPPS gRNA spacer5	TCTGCTTGTTTATGAAGCTTTATT	S5h
circARHGAP12 gRNA spacer1	TAAACCCTTATCTGTTCAGTGGAG	S5l
circARHGAP12 gRNA spacer2	ATTTAAACCCTTATCTGTTCAGTG	S5l
circARHGAP12 gRNA spacer3	CACATTTAAACCCTTATCTGTTCA	S5l
circARHGAP12 gRNA spacer4	GTATCACATTTAAACCCTTATCTG	S5l
circARHGAP12 gRNA spacer5	ACCAGTATCACATTTAAACCCTTA	S5l
circMITD1 gRNA spacer1	ATACAGCTGTGGTTTCTTAAAATA	S5P
circMITD1 gRNA spacer2	TTATACAGCTGTGGTTTCTTAAAA	S5P
circMITD1 gRNA spacer3	AAGTTATACAGCTGTGGTTTCTTA	S5P
circMITD1 gRNA spacer4	AGAAAGTTATACAGCTGTGGTTTC	S5P
circMITD1 gRNA spacer5	CGAAGAAAGTTATACAGCTGTGGT	S5P
circPOLD2 gRNA spacer1	TTTATCATTCAGTAAACATGACAA	S5t
circPOLD2 gRNA spacer2	TAATTTATCATTCAGTAAACATGA	S5t
circPOLD2 gRNA spacer3	TAATAATTTATCATTCAGTAAACA	S5t
circPOLD2 gRNA spacer4	TGACTAATAATTTATCATTCAGTA	S5t
circPOLD2 gRNA spacer5	GTTATGACTAATAATTTATCATTC	S5t
circRHOT1 gRNA spacer1	GAGGAACCTGCTGTCTTTGTCTGT	3I, J
circRHOT1 gRNA spacer2	GGGAGGAACCTGCTGTCTTTGTCT	3I, J
circHIPK3 gRNA spacer1	CCATACCTGTAGTACCGAGATTGT	S7a
circHIPK3 gRNA spacer2	AGGCCATACCTGTAGTACCGAGAT	S7a
circHIPK3 gRNA spacer3	TGAGGCCATACCTGTAGTACCGAG	S7a
circHIPK3 gRNA spacer4	CTTGTGAGGCCATACCTGTAGTAC	S7a
circHIPK3 gRNA spacer5	AGACTTGTGAGGCCATACCTGTAG	S7a
circCDR1as gRNA spacer1	AACCCTGGATATTGCAGACACTGG	S7e
circCDR1as gRNA spacer2	CACAGGTGCCATCGGAAACCCTGG	S7e
circRBM39 gRNA spacer	TTCTTGTAATAAATCCATATCCCT	S8f
circUBE2D2 gRNA spacer	CAATGGAACATTTTCTCTATCTGT	S8f
circNAA25 gRNA spacer	TATAGATTTTTTAGTAAGAGGCGC	S8f
circSTRN3 gRNA spacer	TAGAAATGCAATCCGGGCCTTTTT	S8f
circGPC5 gRNA spacer	TCAAGGGTTTCTGTTCCAATAATT	S8f
circFAM13B gRNA spacer	GAGATATATGGGTGCTGGGTATTT	S8f
circMRPL30 gRNA spacer	TTGCTCTCTTTAGAGGCATCTTTA	S8f
circDNAJB6 gRNA spacer	GGTCTTCATTTATTGTTAAGGACT	S8f
circNUPL2 gRNA spacer	CTATTATTACCTGAAATATTAGGT	S8f
circFMNL2 gRNA spacer1	AATGTATTATATCTCTTTAAAGTT	4h, k, S8f
circFMNL2 gRNA spacer2	TGGCAATGTATTATATCTCTTTAA	4h, k, S8f
circANKRD32 gRNA spacer	CATCTTCCATCTTATAAGAGAATC	S8f
circRPRD1A gRNA spacer	CCTGTTTGGTTTGGTTCCAATTTA	S8f
circPLOD2 gRNA spacer	TGACTAATAATTTATCATTCAGTA	S8f
circCNIH4 gRNA spacer1	GAATTACCCACTATAAAGATACAT	4h, k, S8f
circCNIH4 gRNA spacer2	TCTGGAATTACCCACTATAAAGAT	4h, k, S8f
circRNASEH2B gRNA spacer	TTTAAATATTCTTTGATGGAGGAT	S8f
circATGPBP1 gRNA spacer	CAGATAATTTTATAAGACTGGAAT	S8f

## Sheet: NB probe
Name	Sequence	Figure
circASPH probe F	CAAGAATGGGAGGAAAGGCG	S2e-g, i, l
circASPH probe R	GAAATTAATACGACTCACTATAGGGATCTCCATCACCATCAGCATCA	S2e-g, i, l

## Sheet: LNA sequences
Name	Sequence	Figure
Control LNA	+G+C+TC*C*C*T*T*C*A*A*T*C*+C+A+A	S2h
circASPH LNA1	+C+T+TT*G*T*C*T*C*T*A*A*T*+A+A+A	S2h
circASPH LNA2	+T+G+CT*T*T*G*T*C*T*C*T*A*+A+T+A	S2h
circASPH LNA3	+T+T+GT*C*T*C*T*A*A*T*A*A*+A+A+C	S2h

## Sheet: circEGFP construct
Name	Sequence	Figure
circEGFP_F(EcoRI)	agggaattcccgctgtgatgacacatgccatttttctctctccacacagGTGAGCAAGGGCGAGGAGCTG	S3h
circEGFP_R(ApaI)	taaggggcccactaacaaaaaacataaaatgtgtacttacCTAATAAAACCTCGAACTTCACCTCGGCGC	S3h

## Sheet: NGS primers
Name	Sequence
NGS-Lib-Fwd-1	AATGATACGGCGACCACCGAGATCTACACTCTTTCCCTACACGACGCTCTTCCGATCTTAAGTAGAGGCTTTATATATCTTGTGGAAAGGACGAAACACC
NGS-Lib-Fwd-2	AATGATACGGCGACCACCGAGATCTACACTCTTTCCCTACACGACGCTCTTCCGATCTATCATGCTTAGCTTTATATATCTTGTGGAAAGGACGAAACACC
NGS-Lib-Fwd-3	AATGATACGGCGACCACCGAGATCTA CACTCTTTCCCTACACGACGCTCTTCC GATCTGATGCACATCTGCTTTATATAT CTTGTGGAAAGGACGAAACACC
NGS-Lib-Fwd-4	AATGATACGGCGACCACCGAGATCTA CACTCTTTCCCTACACGACGCTCTTCC GATCTCGATTGCTCGACGCTTTATATA TCTTGTGGAAAGGACGAAACACC
NGS-Lib-Fwd-5	AATGATACGGCGACCACCGAGATCTA CACTCTTTCCCTACACGACGCTCTTCC GATCTTCGATAGCAATTCGCTTTATAT ATCTTGTGGAAAGGACGAAACACC
NGS-Lib-Fwd-6	AATGATACGGCGACCACCGAGATCTA CACTCTTTCCCTACACGACGCTCTTCC GATCTATCGATAGTTGCTTGCTTTATA TATCTTGTGGAAAGGACGAAACACC
NGS-Lib-Fwd-7	AATGATACGGCGACCACCGAGATCTA CACTCTTTCCCTACACGACGCTCTTCC GATCTGATCGATCCAGTTAGGCTTTAT ATATCTTGTGGAAAGGACGAAACACC
NGS-Lib-Fwd-8	AATGATACGGCGACCACCGAGATCTA CACTCTTTCCCTACACGACGCTCTTCC GATCTCGATCGATTTGAGCCTGCTTTA TATATCTTGTGGAAAGGACGAAACAC C
NGS-Lib-Fwd-9	AATGATACGGCGACCACCGAGATCTA CACTCTTTCCCTACACGACGCTCTTCC GATCTACGATCGATACACGATCGCTTT ATATATCTTGTGGAAAGGACGAAACA CC
NGS-Lib-Fwd-10	AATGATACGGCGACCACCGAGATCTA CACTCTTTCCCTACACGACGCTCTTCC GATCTTACGATCGATGGTCCAGAGCTT TATATATCTTGTGGAAAGGACGAAAC ACC
NGS-Lib-shRNA-Rev (Index 701)_D0-1	CAAGCAGAAGACGGCATACGAGATTAAGGCGAGTGACTGGAGTTCAGACGTGTGCTCTTCCGATCTatactgccatttgtctcgaggtcgagaattc
NGS-Lib-shRNA-Rev (Index 703)_D0-2	CAAGCAGAAGACGGCATACGAGATAGGCAGAAGTGACTGGAGTTCAGACGTGTGCTCTTCCGATCT atactgccatttgtctcgaggtcgagaattc
NGS-Lib-shRNA-Rev (Index 704)_D14-1	CAAGCAGAAGACGGCATACGAGATTCCTGAGCGTGACTGGAGTTCAGACGTGTGCTCTTCCGATCT atactgccatttgtctcgaggtcgagaattc
NGS-Lib-shRNA-Rev (Index 705)_D14-2	CAAGCAGAAGACGGCATACGAGATGGACTCCTGTGACTGGAGTTCAGACGTGTGCTCTTCCGATCTatactgccatttgtctcgaggtcgagaattc
NGS-Lib-sgRNA-Rev (Index 702)_D0-1	CAAGCAGAAGACGGCATACGAGATCGTACTAGGTGACTGGAGTTCAGACGTGTGCTCTTCCGATCTctcaagatctagttacgccaagcttaaaaaa
NGS-Lib-sgRNA-Rev (Index 708)_D0-2	CAAGCAGAAGACGGCATACGAGATCAGAGAGGGTGACTGGAGTTCAGACGTGTGCTCTTCCGATCT ctcaagatctagttacgccaagcttaaaaaa
NGS-Lib-sgRNA-Rev (Index 709)_D14-1	CAAGCAGAAGACGGCATACGAGATGCTACGCTGTGACTGGAGTTCAGACGTGTGCTCTTCCGATCT ctcaagatctagttacgccaagcttaaaaaa
NGS-Lib-sgRNA-Rev (Index 710)_D14-2	CAAGCAGAAGACGGCATACGAGATCGAGGCTGGTGACTGGAGTTCAGACGTGTGCTCTTCCGATCT ctcaagatctagttacgccaagcttaaaaaa
NGS-Lib-sgRNA-Rev (Index 705)_DMSO-1	CAAGCAGAAGACGGCATACGAGATGGACTCCTGTGACTGGAGTTCAGACGTGTGCTCTTCCGATCT ctcaagatctagttacgccaagcttaaaaaa
NGS-Lib-sgRNA-Rev (Index 706)_DMSO-2	CAAGCAGAAGACGGCATACGAGATTAGGCATGGTGACTGGAGTTCAGACGTGTGCTCTTCCGATCT ctcaagatctagttacgccaagcttaaaaaa
NGS-Lib-sgRNA-Rev (Index 707)_sorafenib-1	CAAGCAGAAGACGGCATACGAGATCTCTCTACGTGACTGGAGTTCAGACGTGTGCTCTTCCGATCT ctcaagatctagttacgccaagcttaaaaaa
NGS-Lib-sgRNA-Rev (Index 708)_sorafenib-2	CAAGCAGAAGACGGCATACGAGATCAGAGAGGGTGACTGGAGTTCAGACGTGTGCTCTTCCGATCT ctcaagatctagttacgccaagcttaaaaaa
